# Supplementary material for: Gene expression meta-analysis reveals immune response convergence on the IFNγ-STAT1-IRF1 axis and adaptive immune resistance mechanisms in lymphoma
Source: Genome Med. 2015 Sep 11;7(1):96. doi: 10.1186/s13073-015-0218-3 (PMC4566848; doi:10.1186/s13073-015-0218-3)
Supplement: Additional file 4: Table S5. — Lists of correlated genes for selected focus genes. (XLSX 16708 kb) [file 13073_2015_218_MOESM4_ESM.xlsx]

## Sheet: FGL2
FGL2 Spearman's rank correlations
Headings:
Gene: HGNC approved gene symbols
NumDataSets^MedianRho : Number of datasets gene present in raised to the power of median Spearman's rank correlation
NumDataSets: Number of data-sets that a gene is present in (considering top 80% most variant genes per data-set)
MedianRho: Median correlation across data-sets
Median p-val: Median p-value across data-sets, where p-value is the probability of seeing observed correlation given the sample size
MedianExp: median of the individual data-set median expression for each gene
MedianMADexpression: median of the individual data-set MAD expression (variation within data-sets). MAD = Median Absolute Deviation, a robust measure of variance
MedianPercentile: median of the individual data-set perentiles for each gene. Note a percentile of 5 = gene in top 5% of expressed genes.
MADpercentile: MAD of the MedianPercentile (variation in the percentile across data-sets)
Spearman's rank correlations within each data-set									Spearman's rank correlations (Rho)
Gene	NumDataSets^MedianRho	NumDataSets	MedianRho	Median p-val	MedianExp	MedianMADexpression	MedianPercentile	MADpercentile	GSE10846_CHOP	GSE10846_RCHOP	GSE12195	GSE19246	GSE22470	GSE22895	GSE31312_FromRaw	GSE32918	GSE34171	GSE4475	GSEMonti
FGL2	11	11	1	0	10.1573	0.807052	15.8	4.2	1	1	1	1	1	1	1	1	1	1	1
GIMAP6	6.32166	11	0.769	0	9.06274	0.707137	32.6	8	0.773	0.817	0.821	0.789	0.735	0.834	0.513	0.287	0.73	0.639	0.769
RARRES3	6.05461	11	0.751	0	9.23397	0.698156	13.9	3.1	0.813	0.83	0.793	0.751	0.722	0.806	0.362	0.644	0.796	0.702	0.66
GBP1	5.716	11	0.727	0	10.9802	0.85758	9	4.9	0.716	0.76	0.767	0.782	0.71	0.727	0.622	0.473	0.788	0.643	0.752
TYROBP	5.716	11	0.727	0	11.13	0.654865	6.7	3.2	0.691	0.778	0.757	0.734	0.727	0.784	0.449	0.558	0.74	0.677	0.661
GIMAP4	5.62989	10	0.7505	0	9.51748	0.734151	19.35	2.15	0.786	0.793	0.855	0.715	0.709	0.839	0.593		0.818	0.605	0.66
C1QB	5.47454	11	0.709	0	10.5397	1.23864	5.7	1.6	0.716	0.776	0.706	0.778	0.709	0.832	0.574	0.557	0.778	0.635	0.621
CXCL10	5.47454	11	0.709	0	10.9152	0.952468	4.8	1.9	0.695	0.759	0.698	0.815	0.71	0.709	0.526	0.553	0.829	0.721	0.695
FCER1G	5.42228	11	0.705	0	10.3183	0.781485	7.5	1.4	0.658	0.705	0.735	0.743	0.708	0.8	0.507	0.531	0.714	0.644	0.553
FCGR1B	5.35766	11	0.7	0	8.56641	1.06316	29.9	10.6	0.684	0.734	0.7	0.804	0.685	0.753	0.455	0.464	0.789	0.724	0.587
ANKRD22	5.32327	9	0.761	0	8.6869	1.06709	31.3	6.5	0.761	0.761	0.74	0.775		0.782	0.481	0.474	0.838		0.662
GBP5	5.29993	9	0.759	0	9.60582	0.965533	21.4	4.9	0.812	0.796	0.806	0.518		0.759	0.607	0.501	0.821		0.714
AIF1	5.18078	11	0.686	0	10.3871	0.589304	6.2	2.5	0.686	0.775	0.754	0.725	0.605	0.792	0.484	0.471	0.784	0.554	0.665
CPVL	5.13133	11	0.682	0	8.84094	0.749022	21.1	8.2	0.631	0.824	0.714	0.543	0.642	0.784	0.42	0.515	0.816	0.683	0.682
C1QA	5.10678	11	0.68	0	9.86338	0.949097	7.8	4.8	0.704	0.75	0.726	0.675	0.68	0.821	0.408	0.528	0.816	0.598	0.638
IDO1	5.10678	11	0.68	0	8.89399	0.991142	24	3.9	0.702	0.761	0.677	0.764	0.647	0.682	0.42	0.583	0.805	0.616	0.68
TLR8	5.07017	11	0.677	0	7.78852	0.79604	46.1	10.2	0.623	0.763	0.78	0.731	0.641	0.816	0.374	0.618	0.786	0.581	0.677
STAT1	5.05825	10	0.704	0	11.0299	0.686049	8.7	2.9	0.749	0.723	0.735	0.672	0.726	0.685	0.656		0.838	0.586	0.629
GIMAP5	5.04661	10	0.703	0	10.0142	0.698933	11.2	1.9	0.749	0.807	0.759	0.614	0.634	0.804	0.501		0.825	0.524	0.657
GPR171	4.99775	11	0.671	0	8.59611	0.767002	42.2	13.5	0.681	0.705	0.671	0.572	0.693	0.7	0.405	0.259	0.747	0.53	0.581
IRF1	4.99775	11	0.671	0	9.61593	0.594977	15	2.6	0.74	0.79	0.833	0.759	0.671	0.557	0.501	0.118	0.724	0.611	0.617
CLEC7A	4.97384	11	0.669	0	8.94201	0.548873	24.3	13.5	0.706	0.739	0.633	0.626	0.669	0.806	0.299	0.211	0.784	0.682	0.6
GZMK	4.97384	11	0.669	0	10.746	0.993978	6.7	2.1	0.687	0.754	0.674	0.738	0.62	0.669	0.56	0.468	0.713	0.498	0.61
TNFSF10	4.95004	11	0.667	0	10.2415	0.594066	17.5	7.7	0.657	0.767	0.787	0.732	0.667	0.738	0.538	0.33	0.757	0.614	0.656
IGSF6	4.92636	11	0.665	0	9.59536	0.62223	18.6	10.5	0.695	0.732	0.726	0.473	0.665	0.78	0.613	0.446	0.67	0.659	0.574
CD2	4.90279	11	0.663	0	9.62484	0.765818	13.3	5.1	0.737	0.743	0.763	0.663	0.625	0.698	0.455	0.466	0.749	0.543	0.525
GZMA	4.89779	10	0.69	0	9.82195	0.889086	12.7	5.8	0.684	0.781	0.708	0.627	0.696	0.724	0.574		0.765	0.592	0.657
CCR5	4.89105	11	0.662	0	9.21298	0.645002	15.5	2.9	0.746	0.702	0.727	0.718	0.662	0.656	0.511	0.222	0.754	0.556	0.587
SLC31A2	4.87933	11	0.661	0	9.68603	0.669909	22.9	3.6	0.654	0.702	0.678	0.776	0.693	0.759	0.37	0.327	0.661	0.622	0.607
DOK2	4.83276	11	0.657	0	8.09174	0.554267	41.1	4.8	0.696	0.714	0.715	0.605	0.645	0.745	0.071	0.209	0.81	0.657	0.533
CXCL9	4.82118	11	0.656	0	12.1096	0.977953	1	0.2	0.709	0.743	0.692	0.629	0.622	0.625	0.586	0.512	0.725	0.656	0.67
FAM26F	4.80097	9	0.714	0	9.14117	0.780175	33.3	13.9	0.714	0.722	0.715	0.723		0.707	0.581	0.296	0.731		0.611
APOL3	4.76372	11	0.651	0	9.26929	0.589232	25.8	4.9	0.746	0.615	0.723	0.196	0.694	0.805	0.461	0.485	0.668	0.651	0.547
CST7	4.76372	11	0.651	0	9.92093	0.67629	18.4	4.3	0.647	0.716	0.695	0.69	0.651	0.702	0.43	0.441	0.686	0.547	0.537
CCL4	4.75883	10	0.6775	0	9.75819	0.740189	9.6	2.3	0.666	0.69	0.712	0.695	0.604	0.689	0.426		0.691	0.576	0.575
GIMAP2	4.7277	9	0.707	0	9.49133	0.732875	23.1	11	0.726	0.707	0.716	0.616		0.776	0.535	0.128	0.723		0.671
LILRB2	4.71825	11	0.647	0	8.81217	0.838207	33.4	8.2	0.647	0.699	0.664	0.561	0.653	0.719	0.451	0.304	0.75	0.58	0.553
CXCR6	4.69568	11	0.645	0	8.57202	0.78689	41.3	7.2	0.686	0.724	0.618	0.697	0.645	0.686	0.228	0.524	0.663	0.563	0.6
PRF1	4.67321	11	0.643	0	10.0652	0.704454	15.5	5.1	0.669	0.686	0.643	0.722	0.607	0.707	0.401	0.418	0.679	0.554	0.571
TNFSF13B	4.62495	9	0.697	0	10.6019	0.634411	11.3	5.7	0.703	0.796	0.736	0.697		0.772	0.597	0.33	0.684		0.666
GGTA1P	4.6148	9	0.696	0	8.88534	0.680624	36.4	12.5	0.696	0.77	0.623	0.729		0.774	0.398	0.24	0.752		0.525
IFNG	4.60646	11	0.637	0	7.98726	0.96309	38.8	9.4	0.688	0.749	0.577	0.677	0.637	0.663	0.169	0.276	0.721	0.583	0.61
INPP4B	4.59543	11	0.636	0	7.63963	0.682755	47.6	11.6	0.693	0.694	0.759	0.563	0.636	0.707	0.428	0.435	0.768	0.51	0.124
C3AR1	4.58442	11	0.635	0	9.62489	0.669007	24.8	4.8	0.635	0.732	0.565	0.754	0.692	0.772	0.507	0.131	0.724	0.591	0.55
GIMAP7	4.56305	8	0.73	0	9.88915	0.877803	19.2	6.7	0.707	0.775	0.753	0.406		0.765	0.559		0.796		0.67
CXCL11	4.56249	11	0.633	0	8.13422	1.02293	48.7	15.5	0.646	0.67	0.644	0.619	0.598	0.685	0.447	0.212	0.788	0.633	0.625
C1QC	4.55436	9	0.69	0	10.7847	1.04639	5.4	2.5	0.708	0.714	0.671	0.69		0.813	0.559	0.662	0.819		0.628
SERPINA1	4.52978	11	0.63	0	10.4285	0.781949	8.9	2.4	0.63	0.681	0.614	0.764	0.67	0.759	0.478	0.258	0.675	0.569	0.547
VAMP5	4.51893	11	0.629	0	8.17529	0.617637	41.2	13.3	0.584	0.611	0.653	0.72	0.658	0.629	0.314	0.517	0.711	0.656	0.615
IFIT3	4.49731	11	0.627	0	9.06314	0.714719	33.3	5.1	0.668	0.627	0.688	0.704	0.516	0.723	0.348	0.398	0.724	0.507	0.599
FCGR1A#FCGR1C	4.39085	8	0.7115	0	8.72538	1.04752	30.3	12.8	0.692	0.711	0.712	0.797	0.69		0.372		0.78	0.723
ALDH1A1	4.37522	10	0.641	0	8.4021	0.938114	40.35	12.3	0.654	0.677	0.687	0.319	0.69	0.718	0.45		0.62	0.628	0.578
GBP2	4.36014	10	0.6395	0	10.0115	0.668112	11.15	3.45	0.682	0.667	0.711	0.188	0.631	0.648	0.581		0.71	0.491	0.548
CASP1	4.35928	11	0.614	0	9.01176	0.512987	20.9	11.7	0.51	0.669	0.715	0.666	0.614	0.65	0.443	0.202	0.704	0.529	0.611
PRKCQ	4.33843	11	0.612	0	8.13284	0.545684	44.3	4.5	0.665	0.612	0.701	0.639	0.441	0.692	0.216	0.29	0.694	0.448	0.268
PSTPIP2	4.32804	11	0.611	0	8.16533	0.945004	44.2	8.2	0.619	0.648	0.676	0.529	0.598	0.689	0.381	0.145	0.71	0.611	0.401
SECTM1	4.30733	11	0.609	0	8.56979	0.591083	34.6	3.9	0.675	0.661	0.609	0.609	0.617	0.788	0.313	0.375	0.706	0.505	0.544
SERPING1	4.30733	11	0.609	0	9.5796	0.774329	13	6.1	0.692	0.59	0.609	0.644	0.697	0.714	0.369	0.354	0.598	0.636	0.362
GBP4	4.30147	9	0.664	0	8.91087	0.743224	37.5	5.2	0.721	0.664	0.777	0.177		0.713	0.587	0.499	0.755		0.628
GIMAP1	4.27819	8	0.699	0	8.35816	0.61363	39.35	7.45	0.726	0.683	0.715	0.566		0.779	0.479	0.38	0.725
C2	4.2458	11	0.603	0	8.03226	0.625183	46.8	10.8	0.603	0.617	0.41	0.697	0.632	0.784	0.343	0.43	0.686	0.549	0.282
CECR1	4.2458	11	0.603	0	10.015	0.741922	9.7	2.1	0.673	0.603	0.664	0.706	0.677	0.801	0.452	0.382	0.521	0.602	0.309
CLEC10A	4.2458	11	0.603	0	7.68883	0.678049	41.7	7.9	0.676	0.627	0.571	0.603	0.634	0.602	0.219	0.37	0.669	0.617	0.43
LAG3	4.23563	11	0.602	0	8.30632	0.78261	37.7	8.8	0.704	0.69	0.701	0.62	0.657	0.426	0.234	0.371	0.602	0.503	0.396
TMEM140	4.23563	11	0.602	0	9.15154	0.512249	31.2	3.7	0.602	0.67	0.528	0.572	0.626	0.691	0.166	0.37	0.641	0.624	0.411
LGMN	4.21697	10	0.625	0	10.3498	0.812399	11.45	3.35	0.647	0.613	0.637	0.65	0.545	0.735	0.438		0.608	0.659	0.454
CD14	4.20727	10	0.624	0	9.8341	0.817309	7.6	1.6	0.687	0.622	0.603	0.626	0.674	0.754	0.179		0.621	0.653	0.477
PRR5L	4.20527	11	0.599	0	7.76312	0.468738	48.2	10.6	0.658	0.684	0.599	0.685	0.384	0.687	0.066	0.2	0.72	0.378	0.247
ME1	4.20243	10	0.6235	0	7.38729	0.589665	49.75	14.1	0.667	0.712	0.58	0.783	0.423	0.796		0.344	0.703	0.225	0.244
FASLG	4.17513	11	0.596	0	7.62431	0.517065	50.8	3.4	0.614	0.664	0.748	0.73	0.541	0.596	0.19	0.473	0.73	0.572	0.377
KCNJ2	4.16513	11	0.595	0	8.42819	0.708105	45.7	7.8	0.595	0.616	0.716	0.695	0.488	0.685	0.475	0.27	0.704	0.408	0.405
SLC27A2	4.16513	11	0.595	0	7.31108	0.646294	65	12.1	0.637	0.658	0.57	0.65	0.595	0.675	0.149	0.22	0.723	0.436	0.42
THEMIS	4.15976	8	0.6855	0	8.06604	0.945918	48.5	10.95	0.72	0.739	0.691	0.506		0.68	0.456	0.354	0.75
LCP2	4.15288	9	0.648	0	7.99711	0.536818	45	5.3	0.682	0.67	0.719	0.695	0.648	0.64			0.598	0.568	0.37
SAMHD1	4.14954	10	0.618	0	11.0769	0.473953	7.55	4.25	0.646	0.544	0.624	0.506	0.655	0.822		0.612	0.673	0.517	0.611
CD3D	4.1452	11	0.593	0	10.2632	0.962011	9.2	4.4	0.661	0.727	0.708	0.593	0.513	0.62	0.404	0.4	0.624	0.504	0.501
P2RY13	4.13528	11	0.592	0	8.65237	0.773833	38.6	3.4	0.637	0.621	0.676	0.604	0.584	0.695	0.418	0.158	0.592	0.579	0.403
PLA2G4A	4.13528	11	0.592	0	6.71165	0.570959	68.8	14.1	0.583	0.63	0.631	0.549	0.592	0.713	0.225	0.139	0.643	0.651	0.383
CD8A	4.11549	11	0.59	0	9.64472	0.77718	15.9	4	0.59	0.725	0.709	0.599	0.56	0.724	0.45	0.44	0.669	0.487	0.372
MYO1F	4.11549	11	0.59	0	9.09515	0.55562	23.7	5.3	0.666	0.587	0.645	0.59	0.624	0.619	0.052	0.237	0.593	0.423	0.415
AMICA1	4.09849	9	0.642	0	8.82694	0.774779	33.9	6	0.671	0.657	0.609	0.669		0.769	0.242	0.417	0.618		0.642
IL15	4.06644	11	0.585	0	7.97313	0.462469	51.3	11.7	0.606	0.678	0.585	0.621	0.569	0.592	0.262	0.379	0.681	0.538	0.379
FCGRT	4.04699	11	0.583	0	9.17802	0.583384	23.4	6.6	0.679	0.687	0.61	0.6	0.577	0.583	0.026	0.364	0.59	0.465	0.532
WARS	4.04576	10	0.607	0	10.5506	0.644247	6.25	1.65	0.675	0.585	0.68	0.691	0.629	0.656	0.492		0.502	0.484	0.46
DDX60	4.0373	11	0.582	0	8.61828	0.591675	37.7	15.1	0.58	0.685	0.707	0.582	0.59	0.645	0.387	0.443	0.775	0.549	0.502
LIPA	4.0373	11	0.582	0	10.9683	0.582612	2.9	0.9	0.537	0.682	0.582	0.734	0.569	0.707	0.517	0.53	0.659	0.632	0.531
PILRA	4.03645	10	0.606	0	7.89227	0.607651	48.5	6.45	0.528	0.62	0.549	0.645	0.661	0.636		0.501	0.622	0.592	0.466
LAP3	4.02708	9	0.634	0	10.6431	0.348148	1.9	0.4	0.662	0.592	0.601		0.639	0.653	0.471		0.654	0.519	0.634
MAF	4.01798	11	0.58	0	8.12085	0.752805	34.9	20.7	0.701	0.594	0.616	0.39	0.542	0.65	0.469	0.316	0.703	0.58	0.322
EOMES	4.00694	8	0.6675	0	9.48246	0.86306	17.1	2.7	0.678	0.75	0.783	0.719		0.657	0.406		0.647		0.58
SAMD3	3.96561	9	0.627	0	7.95805	0.694867	55.9	11.5	0.46	0.7	0.741	0.627		0.663	0.355	0.389	0.736		0.514
SLAMF7	3.96059	11	0.574	0	8.47879	0.897621	31.8	13.7	0.508	0.629	0.545	0.206	0.647	0.74	0.569	0.185	0.71	0.594	0.574
AOAH	3.95822	10	0.5975	0	8.98642	0.52602	35.55	3.05	0.522	0.699	0.592		0.648	0.716	0.163	0.312	0.603	0.609	0.59
CLEC12A	3.95314	8	0.661	0	7.44527	0.744394	62.7	11.3	0.71	0.716	0.684	0.503		0.806	0.154	0.638	0.616
NKG7	3.9511	11	0.573	0	10.2137	0.809309	11.4	3.4	0.528	0.662	0.573	0.739	0.58	0.606	0.326	0.458	0.606	0.549	0.538
OASL	3.9355	10	0.595	0	8.25389	0.528149	47.8	5.25	0.588	0.602	0.634	0.649	0.506	0.622	-0.04	0.467	0.735	0.379
FRMD4B	3.91367	9	0.621	0	8.5157	0.516078	37.9	10.4	0.602	0.621	0.635	0.658	0.282	0.649			0.642	0.052	0.402
TARP	3.90401	11	0.568	0	8.685	0.664351	37.6	6	0.63	0.609	0.597	0.568	0.529	0.588	0.301	0.461	0.746	0.474	0.449
MS4A6A	3.89466	11	0.567	0	10.5779	0.597875	11.8	3.9	0.623	0.646	0.618	0.448	0.545	0.637	0.382	0.387	0.615	0.472	0.567
CTSC	3.88533	11	0.566	0	10.8725	0.657402	9	5	0.587	0.561	0.643	0.566	0.62	0.812	0.336	0.358	0.546	0.555	0.626
BTN3A3	3.8815	10	0.589	0	8.7054	0.530137	30.75	9.55	0.618	0.71	0.763		0.647	0.56	0.319	0.502	0.725	0.416	0.413
LPCAT2	3.87985	8	0.652	0	8.19628	0.660571	42.2	2.4	0.653	0.684	0.595	0.651		0.81	0.425	0.368	0.671
SH2D1A	3.87603	11	0.565	0	7.89583	0.736269	48.4	6.7	0.667	0.659	0.657	0.42	0.565	0.599	0.396	0.372	0.665	0.443	0.555
STOM	3.86812	10	0.5875	0	10.5352	0.591924	7.05	2	0.591	0.656	0.584	0.225	0.592	0.745	0.456		0.592	0.513	0.489
SCML1	3.86674	11	0.564	0	6.87369	0.618441	67.4	17.2	0.564	0.617	0.644	0.749	0.532	0.687	0.28	0.425	0.718	0.455	0.475
CST3	3.85748	11	0.563	0	9.89438	0.582907	15.7	11.4	0.541	0.522	0.572	0.631	0.599	0.722	0.333	0.582	0.563	0.546	0.455
FAM105A	3.85394	9	0.614	0	7.84192	0.448459	50.2	4.4	0.632	0.614	0.714	0.481	0.164	0.777		0.212	0.643		0.086
DSE	3.84824	11	0.562	0	9.5609	0.56437	25.5	9.4	0.561	0.562	0.608	0.419	0.611	0.74	0.393	0.458	0.675	0.502	0.618
ASCL2	3.83903	11	0.561	0	6.47705	0.518688	79	17.5	0.597	0.657	0.654	0.669	0.325	0.561	0.435	0.409	0.649	0.151	0.442
FCGR2A	3.83903	11	0.561	0	7.96379	0.748221	38.6	12.6	0.48	0.594	0.576	-0.068	0.578	0.767	0.436	0.197	0.563	0.561	0.38
P2RY6	3.83903	11	0.561	0	7.31594	0.678077	64.6	11.5	0.593	0.561	0.58	0.575	0.408	0.569	0.17	0.398	0.662	0.225	0.033
RGL1	3.82983	11	0.56	0	10.9315	0.467232	11.1	1.5	0.583	0.611	0.601	0.56	0.489	0.715	0.518	0.247	0.589	0.452	0.427
CCL8	3.80238	11	0.557	0	8.90106	1.1567	31.7	9.2	0.571	0.563	0.493	0.733	0.55	0.557	0.471	0.303	0.72	0.557	0.491
CRTAM	3.79328	11	0.556	0	8.47347	0.862666	44.9	15	0.62	0.74	0.671	0.628	0.556	0.547	0.408	0.393	0.674	0.525	0.517
TRAT1	3.79328	11	0.556	0	8.02805	0.919434	54.9	20.4	0.69	0.717	0.652	0.556	0.549	0.705	0.37	0.281	0.741	0.49	0.468
EPSTI1	3.78679	9	0.606	0	9.90626	0.564885	23	2.8	0.63	0.605	0.617	0.606		0.623	0.542	0.25	0.76		0.494
RNF130	3.78419	11	0.555	0	9.34585	0.510552	17.7	3.2	0.559	0.663	0.491	0.825	0.643	0.706	0.425	0.293	0.54	0.555	0.525
CD300A	3.77513	11	0.554	0	8.48111	0.531343	31.6	5.9	0.554	0.612	0.515	0.651	0.486	0.631	0.308	0.381	0.598	0.474	0.57
LPAR6	3.76704	10	0.576	0	8.63535	0.498167	32.25	10.6	0.683	0.611	0.627	0.551	0.47	0.604		0.435	0.601	0.442	0.531
CLEC2B	3.76609	11	0.553	0	8.71995	0.698901	33.9	11.3	0.533	0.662	0.453	0.588	0.554	0.598	0.437	0.209	0.553	0.502	0.607
CREG1	3.76609	11	0.553	0	11.9871	0.471908	3.9	1.5	0.568	0.591	0.44	0.717	0.585	0.709	0.471	0.281	0.553	0.492	0.531
C1orf162	3.76191	9	0.603	0	9.7278	0.657807	24.7	3.6	0.577	0.648	0.701	0.557		0.74	0.472	0.149	0.668		0.603
DPYD	3.75707	11	0.552	0	8.92286	0.589972	33.3	17.1	0.552	0.612	0.441	0.729	0.623	0.648	0.442	0.318	0.263	0.486	0.557
MAFB	3.75707	11	0.552	0	10.2321	0.576628	9.8	1.5	0.651	0.53	0.595	0.622	0.585	0.603	0.525	0.172	0.552	0.529	0.414
MYOF	3.75707	11	0.552	0	8.46308	0.791568	41.1	4.1	0.573	0.441	0.37	0.65	0.584	0.665	0.453	0.377	0.552	0.579	0.318
DYNLT1	3.74807	11	0.551	0	10.7943	0.402004	4.8	2.4	0.643	0.551	0.573	0.607	0.512	0.601	0.27	0.303	0.556	0.422	0.546
LST1	3.73719	9	0.6	0	9.23751	0.457173	24.2	4.6	0.561	0.6	0.722	0.574	0.561	0.615			0.632	0.502	0.623
SUCNR1	3.72567	8	0.6325	0	6.53839	0.735921	55.9	6.45	0.411	0.658	0.654	0.716		0.611	0.09		0.692		0.595
CD6	3.71229	11	0.547	0	8.70955	0.619199	28.5	6.8	0.616	0.629	0.645	0.552	0.293	0.547	0.237	0.25	0.678	0.141	0.156
TRBC1	3.71108	10	0.5695	0	10.4615	0.799528	4.7	1.35	0.674	0.649	0.659	0.54	0.484	0.599	0.481		0.682	0.466	0.477
CCL5	3.69828	10	0.568	0	10.6436	0.798476	7.15	4.15	0.609	0.617	0.556	0.71	0.567	0.541	0.498		0.62	0.455	0.569
GATA3	3.68553	10	0.5665	0	6.92491	0.794231	61.75	15.85	0.539	0.594	0.674	0.635	0.424	0.624	0.341	0.284	0.612		0.035
GZMH	3.67685	11	0.543	0	8.70108	0.933771	29.2	6.5	0.562	0.659	0.495	0.647	0.543	0.452	0.313	0.333	0.579	0.381	0.607
GALM	3.66881	7	0.668	0	9.07436	0.489959	32.6	3.2	0.712	0.671	0.572			0.715		0.525	0.668		0.585
APOL6	3.66438	10	0.564	0	8.39894	0.547695	41.5	6.25	0.645	0.728	0.67	0.058	0.411	0.809		0.483	0.837	0.366	0.201
SMPDL3A	3.6505	11	0.54	0	9.18616	0.569387	25.1	8.9	0.54	0.597	0.442	0.668	0.51	0.615	0.358	0.064	0.609	0.392	0.542
GPR155	3.64037	7	0.664	0	7.25545	0.57279	53.7	12	0.608	0.715	0.727			0.746		0.413	0.664		0.364
BATF2	3.63994	9	0.588	0	7.63438	0.658476	54.1	5	0.696	0.596	0.75	0.588		0.383	0.25	0.379	0.765		0.34
GZMB	3.58973	11	0.533	0	10.0237	0.963755	13.1	6.3	0.533	0.628	0.5	0.704	0.519	0.537	0.351	0.308	0.607	0.446	0.625
PTGER2	3.58973	11	0.533	0	7.31669	0.650481	58.5	6.9	0.532	0.548	0.493	0.574	0.533	0.731	0.118	0.23	0.676	0.546	0.372
SCARB2	3.58922	10	0.555	0	9.2284	0.509332	22.35	13.1	0.615	0.566	0.544	0.588	0.513	0.684		0.066	0.593	0.202	0.479
FAM46A	3.58509	10	0.5545	0	8.09035	0.54365	43	15.15	0.531	0.563	0.692	0.599	0.574	0.546		0.194	0.659	0.455	0.489
CCRL2	3.56862	10	0.5525	0	7.94835	0.711122	49.55	9.8	0.497	0.677	0.589	0.647	0.516	0.592	0.346		0.475	0.592	0.48
CCR1	3.564	11	0.53	0	9.69198	0.600466	26.2	5.3	0.503	0.53	0.57	0.702	0.569	0.663	0.419	0.294	0.56	0.39	0.429
TMEM155	3.55302	9	0.577	0	7.52559	0.857676	55.8	5.8	0.577	0.603	0.619	0.615		0.508	0.144	0.38	0.608		0.417
STAT4	3.53846	11	0.527	0	8.09362	0.576694	34.2	7.5	0.499	0.527	0.663	0.643	0.413	0.617	0.345	0.458	0.601	0.541	0.127
MBOAT1	3.53744	9	0.575	0	7.90507	0.775762	54.9	10.1	0.582	0.575	0.592	0.053		0.581	0.188	-0.001	0.638		0.312
CD97	3.52998	11	0.526	0	8.76747	0.638536	27.6	6.3	0.634	0.621	0.656	0.514	0.584	0.642	0.2	0.309	0.524	0.526	0.283
FYB	3.52153	11	0.525	0	8.99685	0.589385	22.4	9.9	0.525	0.522	0.58	0.05	0.546	0.69	0.554	0.427	0.516	0.378	0.583
GRIN3A	3.5142	9	0.572	0	6.68361	0.639194	77.5	6	0.632	0.574	0.574	0.202		0.58	0.187	0.437	0.572		0.192
SIGLEC1	3.51309	11	0.524	0	7.87864	1.10014	49.7	1.5	0.679	0.538	0.656	0.461	0.52	0.678	0.412	0.524	0.701	0.478	0.269
GBP3	3.50649	9	0.571	0	9.86296	0.635161	23.9	10.8	0.571	0.607	0.49	0.655		0.673	0.529	0.013	0.732		0.488
MVB12B	3.48739	10	0.5425	0	8.15417	0.531278	43.65	3.1	0.681	0.555	0.716	0.659	0.435	0.642	0.295	0.458	0.53		0.123
TSPAN4	3.48739	10	0.5425	0	8.76455	0.424803	29.65	8.4	0.581	0.615	0.557	0.523	0.603	0.549	0.166		0.404	0.536	0.431
XAF1	3.48739	10	0.5425	0	8.6432	0.592365	28.35	16.55	0.446	0.538	0.619	0.554	0.641	0.547	0.534		0.73	0.419	0.5
MCTP1	3.46291	11	0.518	0	7.95202	0.644818	44	6.7	0.415	0.557	0.556	0.518	0.536	0.717	0.489	0.279	0.567	0.391	0.354
TLR2	3.45462	11	0.517	0	9.03598	0.680282	32.2	9.2	0.493	0.607	0.578	0.326	0.598	0.602	0.394	0.071	0.637	0.517	0.459
CTSS	3.44977	8	0.5955	0	10.293	0.430044	4.9	1.65	0.576	0.715	0.524		0.597	0.716			0.501	0.594	0.658
MRC1#MRC1L1	3.44977	8	0.5955	0	9.18808	1.01121	33.5	6.95	0.601	0.609	0.59	0.695	0.499		0.472		0.628	0.526
VSIG4	3.44634	11	0.516	0	8.62651	1.03953	31.7	6.5	0.57	0.516	0.341	0.646	0.532	0.666	0.373	0.339	0.657	0.506	0.385
BTN3A2	3.43809	11	0.515	0	9.17778	0.561986	20.3	4.2	0.509	0.585	0.706	0.531	0.533	0.515	0.232	0.253	0.599	0.149	0.507
IFITM1	3.43809	11	0.515	0	11.2223	0.563354	2.4	0.6	0.539	0.515	0.452	0.623	0.484	0.632	0.376	0.268	0.659	0.463	0.559
SASH1	3.43809	11	0.515	0	8.31671	0.554073	38.1	2.8	0.733	0.501	0.588	0.618	0.413	0.742	0.147	0.455	0.732	0.448	0.515
CMKLR1	3.43558	10	0.536	0	8.47813	0.430155	41.45	10.6	0.564	0.53	0.542	0.376	0.586	0.756		0.454	0.564	0.416	0.401
GCH1	3.43558	10	0.536	0	9.72991	0.454825	12.9	7.2	0.483	0.535	0.593		0.476	0.658	0.316	0.46	0.662	0.537	0.576
LILRB3	3.43028	9	0.561	0	8.89349	0.595949	35.7	1.9	0.599	0.597	0.567	0.538	0.444	0.645			0.561	0.303	0.408
APOBEC3A	3.42986	11	0.514	0	6.77307	0.871856	60.3	10.9	0.511	0.514	0.521	0.677	0.55	0.445	0.36	0.239	0.624	0.559	0.309
IL32	3.42986	11	0.514	0	10.0415	0.821644	12.4	4.2	0.597	0.586	0.514	0.599	0.516	0.553	0.306	0.293	0.514	0.47	0.5
UBASH3A	3.42986	11	0.514	0	7.00731	0.813948	61.7	6.5	0.666	0.662	0.514	0.55	0.505	0.62	0.268	0.356	0.661	0.445	0.344
SIRPG	3.42164	11	0.513	0	8.19339	0.714041	45.6	11.8	0.503	0.62	0.721	0.547	0.586	0.592	0.399	0.371	0.513	0.49	0.442
ADAP2	3.40527	11	0.511	0	8.94792	0.522076	32.9	3.8	0.56	0.58	0.597	0.688	0.478	0.511	0.196	0.16	0.527	0.499	0.311
ITM2A	3.40527	11	0.511	0	9.7327	0.856106	16	5.1	0.665	0.702	0.656	0.45	0.447	0.633	0.511	0.184	0.578	0.492	0.49
SAMD9L	3.40027	9	0.557	0	9.79163	0.603	23.9	7.8	0.557	0.525	0.719	0.295		0.528	0.561	0.125	0.68		0.61
HERC5	3.39712	11	0.51	0	7.78162	0.654773	44.4	15.1	0.427	0.524	0.664	0.551	0.51	0.689	0.25	0.3	0.591	0.462	0.315
GAA	3.38898	11	0.509	0	8.58429	0.485751	31.1	7.7	0.588	0.509	0.442	0.542	0.542	0.724	-0.153	0.367	0.511	0.433	0.161
ITM2B	3.38844	10	0.53	0	11.3273	0.43963	2.4	0.85	0.539		0.628	0.599	0.482	0.651	0.521	-0.042	0.555	0.419	0.477
CREBL2	3.38536	9	0.555	0	9.22317	0.369782	18	5.8	0.571	0.643	0.567	0.588	0.523	0.555		-0.098	0.523	0.254
EIF4E3	3.38229	8	0.586	0	8.06643	0.538953	48.75	5.3	0.622	0.609	0.635	0.123		0.67		0.205	0.563		0.483
GNS	3.37793	9	0.554	0	10.4993	0.462942	16.4	8.5	0.554	0.655	0.608		0.615	0.767		0.191	0.457	0.441	0.483
GPR65	3.37287	10	0.528	0	8.47829	0.487018	27.35	10.2	0.516	0.55	0.518	0.638	0.516	0.658	0.109		0.616	0.492	0.538
IFIT1	3.37277	11	0.507	0	7.15536	0.966859	52.2	22.8	0.548	0.452	0.512	0.509	0.462	0.611	0.257	0.282	0.612	0.502	0.507
BTN3A2#BTN3A3	3.37176	8	0.5845	0	12.1554	0.530275	4.4	0.8	0.602	0.611	0.782	0.567	0.511		0.435		0.627	0.247
CD300LF	3.36475	8	0.5835	0	9.47031	0.619708	28.55	3.95	0.602	0.642	0.705	0.708		0.565	0.388	0.285	0.545
CD3G	3.36469	11	0.506	0	8.35172	0.853648	31.2	11	0.69	0.697	0.616	0.202	0.352	0.672	0.484	0.48	0.619	0.392	0.506
RNF125	3.36469	11	0.506	0	7.651	0.59594	52.2	7.4	0.507	0.506	0.551	0.516	0.183	0.577	0.223	0.314	0.693	0.034	0.407
TARP#TRGC2	3.35776	8	0.5825	0	8.64722	0.732899	35.6	4.6	0.631	0.623	0.612	0.553	0.521		0.451		0.761	0.458
LAIR1	3.35738	10	0.526	0	8.92285	0.599819	29.95	5.6	0.506	0.552	0.535	0.718	0.542	0.697	0.434		0.517	0.402	0.376
BCL11B	3.35663	11	0.505	0	8.75641	0.747475	40.3	9.2	0.713	0.586	0.693	0.349	0.49	0.644	0.392	0.498	0.686	0.473	0.505
HAPLN3	3.35573	9	0.551	0	8.5821	0.588376	32.8	2.4	0.664	0.529	0.597	0.551		0.601	0.156	0.37	0.589		0.355
TC2N	3.35573	9	0.551	0	7.60885	0.842938	54.8	14.6	0.559	0.588	0.553	0.07		0.708	0.374	0.241	0.551		0.242
IFIT5	3.3473	8	0.581	0	8.01624	0.456721	41.3	7.75	0.563	0.629	0.663		0.531	0.601			0.567	0.41	0.595
IDH1	3.33369	9	0.548	0	9.80633	0.374355	9.4	4.4	0.565	0.568	0.548		0.548	0.629		0.308	0.619	0.517	0.503
CTSW	3.33257	11	0.502	0	7.70796	1.00733	50.7	10.7	0.502	0.516	0.614	0.576	0.432	0.639	0.203	0.256	0.528	0.362	0.311
CXCL12	3.33257	11	0.502	0	9.18672	0.665249	21.9	4.6	0.502	0.53	0.583	0.593	0.348	0.574	0.409	0.382	0.603	0.439	0.444
LILRB5	3.33257	11	0.502	0	6.80049	0.897465	67.6	9.6	0.553	0.547	0.502	0.564	0.502	0.663	0.274	0.303	0.612	0.342	0.051
CD8B	3.32459	11	0.501	0	7.63316	0.7705	54.4	15.2	0.596	0.679	0.62	0.48	0.473	0.654	0.274	0.501	0.61	0.407	0.426
CXCR3	3.30868	11	0.499	0	7.72724	0.752983	57.9	9.7	0.61	0.574	0.556	0.499	0.508	0.545	0.247	0.358	0.465	0.435	0.176
HSD11B1	3.30868	11	0.499	0	8.58934	0.838559	26.5	9.1	0.463	0.576	0.44	0.671	0.54	0.558	0.364	0.344	0.427	0.585	0.499
IFI27	3.30868	11	0.499	0	9.23001	0.806879	19.4	3.7	0.548	0.534	0.485	0.617	0.499	0.576	0.088	0.241	0.587	0.483	0.464
KIAA1598	3.30868	11	0.499	0	9.13029	0.645355	33.6	11	0.605	0.636	0.639	0.284	0.582	0.499	0.376	0.234	0.485	0.505	0.375
GNLY	3.30076	11	0.498	0	8.34288	1.10786	36.9	5.9	0.407	0.498	0.527	0.512	0.57	0.591	0.207	0.221	0.575	0.473	0.493
IFI44L	3.30076	11	0.498	0	8.48672	1.02385	33.3	4	0.532	0.52	0.492	0.498	0.535	0.62	0.366	0.4	0.628	0.481	0.388
DAPK1	3.29989	10	0.5185	0	8.92885	0.481704	32.7	10.8	0.579	0.338	0.665	-0.083	0.549	0.697	0.482	0.334	0.516	0.521
HLA-F	3.29989	10	0.5185	0	11.8147	0.423727	1.3	0.4	0.573	0.59	0.577	0.569	0.412	0.468		0.358	0.591	0.355	0.447
TAP1	3.29989	10	0.5185	0	11.2442	0.437303	3.8	1.3	0.623	0.542	0.618	0.576	0.495	0.459	0.37		0.606	0.446	0.368
EPB41L3	3.28497	11	0.496	0	8.59625	0.577753	36.8	8.8	0.538	0.46	0.567	0.486	0.559	0.713	0.47	0.179	0.591	0.368	0.496
TMEM144	3.27718	10	0.5155	0	7.57683	0.571996	57.75	13.15	0.607	0.645	0.518	0.739		0.677	0.18	0.143	0.513	0.074	0.403
CD163	3.2771	11	0.495	0	9.85153	1.12389	9.6	2	0.527	0.525	0.415	0.507	0.495	0.691	0.456	0.461	0.643	0.432	0.411
FCGR3A#FCGR3B	3.27501	8	0.5705	0	7.62202	1.12832	47.4	13.95	0.516	0.579	0.622	0.538	0.598		0.511		0.617	0.562
SLAMF8	3.26212	10	0.5135	0	9.91777	0.652708	16.6	3.45	0.585	0.509	0.481	0.642	0.614	0.632	0.508		0.463	0.518	0.453
PTGER4	3.26142	11	0.493	0	8.43626	0.644058	32.8	10.4	0.517	0.538	0.303	0.415	0.519	0.623	0.346	0.132	0.493	0.396	0.516
BTN3A1	3.25837	10	0.513	0	9.35363	0.424015	30.85	5.35	0.619	0.675	0.716		0.567	0.459	0.427	0.197	0.678	0.273	0.399
CCR2	3.24582	11	0.491	0	7.44929	0.526746	63	5.4	0.478	0.658	0.561	0.538	0.491	0.634	0.082	0.425	0.653	0.238	0.284
CYFIP1	3.23804	11	0.49	0	10.6891	0.400602	8.1	0.9	0.516	0.603	0.549	0.711	0.373	0.643	0.375	0.413	0.49	0.424	0.248
NAGK	3.23804	11	0.49	0	10.6347	0.352424	6	1.2	0.421	0.49	0.603	0.507	0.536	0.583	0.146	-0.107	0.499	0.382	0.348
RHOU	3.23104	8	0.564	0	8.0296	0.481558	47.15	4.5	0.546	0.616	0.542	0.582		0.696	0.268		0.676		0.487
CRY1	3.23029	11	0.489	0	8.06538	0.643548	47.2	19.7	0.489	0.612	0.536	0.596	0.263	0.499	0.315	0.023	0.509	0.295	0.335
CSF3R	3.22255	11	0.488	0	7.52936	0.495736	52.1	6.4	0.568	0.389	0.519	0.608	0.529	0.675	0.219	0.073	0.488	0.455	0.264
MS4A4A	3.21483	11	0.487	0	8.77045	0.868282	36	17.7	0.487	0.551	0.369	0.548	0.54	0.738	0.351	0.141	0.482	0.469	0.561
F2R	3.20996	10	0.5065	0	7.99998	0.584461	47.5	10.3	0.551	0.562	0.496	0.538	0.517	0.692	0.364		0.483	0.479	0.216
SLC8A1	3.19521	10	0.5045	0	8.58608	0.596299	39.15	4.95	0.686	0.635	0.695	0.242	0.099	0.748		0.346	0.653	0.168	0.374
TBXAS1	3.19179	11	0.484	0	7.72686	0.492144	53.6	2.4	0.484	0.498	0.543	0.579	0.547	0.712	0.1	0.367	0.417	0.458	0.356
PQLC3	3.19154	10	0.504	0	8.90552	0.446189	32.2	17.65	0.64	0.669	0.463	0.478	-0.037	0.53	0.249	0.219	0.571		0.531
FCGR3B	3.19036	9	0.528	0	8.22593	0.781172	43.3	4.1	0.573	0.5	0.452	0.612	0.528		0.28		0.534	0.598	0.464
ARL4C	3.18787	10	0.5035	0	8.8317	0.485834	23.25	7.65	0.545	0.483	0.562	0.577	0.417	0.586		0.131	0.524	0.416	0.453
CERS6	3.17687	10	0.502	0	8.17926	0.650069	41.15	11.2	0.501	0.582	0.6	0.397	0.338	0.689		0.12	0.603	0.502	0.502
SPATA13	3.17637	9	0.526	0	8.99342	0.649425	38.6	11.1	0.514	0.561	0.631	0.517		0.532	0.301	0.372	0.645		0.526
HLA-G	3.17322	10	0.5015	0	11.8702	0.476172	1.2	0.35	0.504	0.532	0.556	0.55	0.395	0.499		0.059	0.519	0.196	0.463
CLEC4A	3.16891	11	0.481	0	8.32057	0.539748	43.6	13.9	0.502	0.504	0.577	0.575	0.47	0.481	0.197	-0.006	0.444	0.55	0.351
CTSB	3.16245	9	0.524	0	11.8762	0.623679	2.8	0.4	0.628	0.524	0.514		0.535	0.694	0.416		0.372	0.54	0.368
KLRD1	3.16228	10	0.5	0	7.46873	0.588544	56.7	8.6	0.505	0.634	0.609	0.473	0.389	0.662		0.369	0.61	0.329	0.495
EMR2	3.16132	11	0.48	0	7.64344	0.525551	50.8	8.8	0.418	0.463	0.48	0.604	0.531	0.606	0.373	0.209	0.571	0.494	0.389
CAPN2	3.155	10	0.499	0	9.47717	0.535711	17.45	9.65	0.592	0.52	0.397	0.678	0.478	0.639	0.32	0.012	0.643	0.327
GIMAP8	3.15469	8	0.5525	0	7.55624	0.696069	50.05	8.9	0.536	0.414	0.665	0.093		0.758	0.476		0.624		0.569
RTP4	3.1462	11	0.478	0	7.98157	0.629039	49.2	12.5	0.442	0.577	0.542	0.47	0.423	0.567	0.23	0.107	0.581	0.478	0.49
DOCK4	3.1369	10	0.4965	0	7.69297	0.476253	41.85	17.65	0.481	0.468	0.381	0.647	0.545	0.6		0.073	0.512	0.55	0.331
JAKMIP1	3.13477	9	0.52	0	7.44429	0.781802	54.2	5.4	0.644	0.568	0.433	0.52		0.48	0.22	0.257	0.639		0.557
C1orf54	3.13329	10	0.496	0	9.4068	0.433009	9.15	2.75	0.53	0.632	0.544	0.593	0.385	0.363	0.264		0.444	0.505	0.487
FYN	3.13114	11	0.476	0	9.20181	0.609709	26.7	8	0.59	0.523	0.52	0.354	0.4	0.557	0.39	0.328	0.562	0.476	0.439
CELF2	3.11889	10	0.494	0	8.90379	0.505891	34.4	4.3	0.57	0.536	0.503	0.348	0.387	0.564		0.532	0.485	0.35	0.36
GPR56	3.11889	10	0.494	0	7.79554	0.742828	53.9	9.2	0.533	0.463	0.607	0.525	0.18	0.624	-0.021	0.263	0.581		0.102
CD302	3.1087	11	0.473	0	9.29449	0.514685	29.4	9.9	0.437	0.553	0.473	0.552	0.445	0.523	0.255	0.153	0.573	0.495	0.468
FLVCR2	3.10814	10	0.4925	5e-06	8.14373	0.402604	42.9	9.7	0.487	0.533	0.498	0.58	0.508	0.716		0.357	0.378	0.413	0.112
LAT#SPNS1	3.10588	8	0.545	0	8.70788	0.723674	34.25	5.1	0.65	0.644	0.599	0.31	0.502		0.373		0.588	0.394
GNA15	3.10125	11	0.472	0	7.57709	0.49366	47.9	9.5	0.486	0.408	0.502	0.612	0.504	0.62	-0.038	0.346	0.436	0.472	0.088
OSBPL1A	3.10125	11	0.472	0	8.30097	0.350623	43.8	10.4	0.572	0.476	0.439	0.555	0.449	0.623	0.161	0.115	0.599	0.472	0.35
LY96	3.09386	10	0.4905	0	9.48009	0.483513	7	2.3	0.52	0.535	0.461	0.53	0.423	0.544	0.382		0.437	0.392	0.547
PSAP	3.09372	9	0.514	0	12.0051	0.399314	1.1	0.3	0.514	0.526	0.569		0.566	0.71	0.398		0.428	0.318	0.36
ARHGEF3	3.08642	11	0.47	0	9.75962	0.536384	18.2	5.1	0.47	0.614	0.472	0.478	0.405	0.546	0.32	0.178	0.594	0.34	0.399
CD3E	3.08642	11	0.47	0	9.23397	0.70578	23.1	7	0.651	0.504	0.637	0.554	0.417	0.75	0.47	0.423	0.419	0.375	0.281
IFIH1	3.08642	11	0.47	0	7.73525	0.443308	55.9	10.9	0.247	0.263	0.521	0.6	0.567	0.572	0.371	0.202	0.298	0.47	0.537
PPT1	3.0794	7	0.578	0	11.1674	0.30666	6.3	3.1			0.616	0.647	0.578	0.605	0.433	-0.014		0.512
IFI35	3.0761	10	0.488	0	8.93713	0.483341	21.2	2.95	0.476	0.475	0.584	0.5	0.505	0.6	0.074		0.687	0.399	0.46
PARP9	3.07339	9	0.511	0	8.91847	0.460446	28	5.2	0.511	0.475	0.606	0.434		0.557	0.233	0.088	0.637		0.542
SH2D2A	3.07165	11	0.468	0	8.743	0.539032	36.1	8.6	0.483	0.468	0.471	0.571	0.288	0.495	0.128	0.285	0.53	0.2	0.001
PECAM1	3.05844	10	0.4855	0	9.53533	0.534329	14.15	7	0.486	0.485	0.647	0.113	0.41	0.669	0.255		0.632	0.41	0.491
RTN1	3.05695	11	0.466	0	8.42854	0.599605	44.3	6.9	0.466	0.56	0.559	0.549	0.412	0.621	0.455	0.319	0.489	0.41	0.337
SLC7A7	3.05695	11	0.466	0	10.1525	0.5608	9.5	2.6	0.486	0.538	0.558	0.466	0.527	0.49	0.25	0.272	0.405	0.413	0.219
RBM47	3.04963	11	0.465	0	9.03339	0.46986	19.8	4.9	0.465	0.566	0.51	-0.143	0.525	0.664	0.3	0.108	0.426	0.42	0.477
GPR174	3.0465	9	0.507	0	7.00195	0.610886	59.6	11.8	0.507	0.541	0.554	-0.091		0.526	0.488	0.187	0.542		0.297
GLIPR2	3.04512	8	0.5355	0	9.39339	0.478205	28.05	5.15	0.588	0.567	0.53			0.654	0.246	0.271	0.54		0.531
CD68	3.03739	10	0.4825	0	8.65158	0.484175	33.8	6.05	0.468	0.568	0.419	0.628	0.497	0.685		0.366	0.524	0.424	0.374
DRAM1	3.03739	10	0.4825	0	9.8543	0.499931	13.55	2.65	0.402	0.51	0.375	0.641	0.537	0.601		0.364	0.475	0.49	0.362
SNX10	3.03739	10	0.4825	0	10.5381	0.551946	8.6	2.65	0.47	0.506	0.472	0.55	0.55	0.49	0.489		0.424	0.476	0.469
RNF13	3.03564	8	0.534	0	9.6244	0.362213	14.6	5.15	0.391	0.674			0.579	0.612		0.229	0.552	0.479	0.516
ATP8B4	3.03504	11	0.463	1e-05	6.62818	0.472231	73.6	10.8	0.513	0.566	0.463	0.317	0.493	0.719	0.209	0.261	0.572	0.386	0.118
LY6E	3.03504	11	0.463	0	9.06439	0.610655	36.4	18.8	0.57	0.396	0.53	0.512	0.396	0.573	0.08	0.463	0.551	0.391	0.452
LYST	3.01995	10	0.48	0	8.85884	0.498583	33.4	14.1	0.583	0.507	0.481	0.225	0.398	0.479		0.327	0.509	0.594	0.443
RAB27A	3.01984	9	0.503	0	9.35874	0.447777	15.6	3.1	0.576	0.566	0.404		0.503	0.593		0.347	0.648	0.286	0.463
TCN2	3.01329	11	0.46	2e-05	8.6727	0.54212	29.3	4.1	0.461	0.525	0.387	0.543	0.481	0.723	0.103	0.305	0.46	0.395	0.247
CD28	3.01301	10	0.479	0	6.72674	0.724444	65.15	13.6	0.491	0.462	0.467	0.211	0.495	0.675	0.285		0.534	0.501	0.271
PIK3R5	3.00728	6	0.6145	0	7.95435	0.506853	47.05	5.15	0.608	0.555	0.645			0.693		0.346	0.621
CARD16	3.00248	7	0.565	0	9.09582	0.539649	14.5	7.3	0.493	0.702	0.565	0.292		0.587	0.253		0.709
HS3ST3B1	3	9	0.5	0	8.62727	0.723608	42.5	3.3	0.55	0.5	0.523	0.202		0.69	0.316	0.2	0.577		0.306
IPCEF1	2.99887	11	0.458	0	7.94652	0.721336	51.7	12.3	0.656	0.624	0.623	0.458	0.404	0.576	0.323	0.37	0.66	0.395	0.427
CD244	2.99342	9	0.499	0	7.0753	0.721137	63.1	6.4	0.55	0.694	0.567	0.445		0.656	0.235	0.499	0.349		0.278
TTC39B	2.99342	9	0.499	0	6.66407	0.494702	69.7	8.1	0.631	0.526	0.523	0.471		0.606	0.341	0.077	0.499		0.068
MNDA	2.98452	11	0.456	0	10.1472	0.986396	20.9	11.2	0.412	0.516	0.586	0.582	0.433	0.499	0.308	0.349	0.538	0.319	0.456
SMCO4	2.98452	11	0.456	0	10.2038	0.428593	11.8	2.9	0.445	0.456	0.527	0.641	0.494	0.541	0.374	0.059	0.465	0.452	0.358
IQGAP2	2.97738	11	0.455	0	8.23825	0.513741	42.5	5.9	0.38	0.492	0.535	0.455	0.513	0.65	0.375	0.048	0.455	0.405	0.266
CPNE8	2.97341	7	0.56	0	7.88417	0.500251	48.7	8.3	0.545	0.522	0.65			0.661		0.084	0.58		0.56
RNF149	2.97008	8	0.5235	0	11.0259	0.447398	11.35	3.85	0.471	0.562	0.572			0.69	0.381	0.243	0.554		0.493
LILRA6#LILRB3	2.96763	7	0.559	0	8.845	0.487833	35.5	1.1	0.57	0.566	0.601	0.559	0.425				0.537	0.282
AXL	2.96313	11	0.453	0	7.71806	0.580392	58.9	5.5	0.552	0.443	0.485	0.453	0.377	0.475	0.381	0.207	0.505	0.472	0.199
SLC38A6	2.96313	11	0.453	1e-05	9.33186	0.492039	31.7	5.9	0.5	0.517	0.479	0.611	0.498	0.453	0.323	0.039	0.4	0.43	0.336
CEBPD	2.96142	10	0.4715	0	8.5656	0.546323	37	10	0.5	0.395	0.282	0.566	0.425	0.528	0.415		0.617	0.567	0.443
TNFAIP2	2.96142	10	0.4715	0	8.71238	0.507791	30.45	9.4	0.41	0.395	0.557	0.664	0.492	0.575		0.472	0.471	0.421	0.276
PRKCH	2.95603	11	0.452	0	9.4478	0.626247	28.4	4.6	0.617	0.493	0.663	0.401	0.452	0.595	0.368	0.234	0.639	0.447	0.36
MLKL	2.95161	8	0.5205	0	8.75145	0.639728	30.3	4.2	0.326	0.492	0.608	0.612		0.572	0.219		0.549		0.392
SPG20	2.94773	9	0.492	0	8.41863	0.594455	44.1	12.6	0.498	0.555	0.492	0.461	-0.158	0.648		0.102	0.531		-0.039
PSTPIP1	2.94189	11	0.45	0	8.1282	0.432966	42.1	3.9	0.584	0.609	0.301	0.578	0.466	0.574	0.074	0.21	0.45	0.439	0.272
TMBIM1	2.94103	10	0.4685	5e-06	9.25411	0.543125	20.55	7.45	0.53	0.541	0.489	0.634	0.448	0.625	0.073		0.395	0.433	0.306
HEXB	2.93765	10	0.468	0	10.0829	0.401285	8.9	4	0.508	0.557	0.422		0.499	0.506	0.32	0.328	0.464	0.472	0.357
SYTL3	2.9363	8	0.518	0	8.18537	0.596395	41.45	3.5	0.581	0.504	0.563	0.532		0.56		0.31	0.486		0.407
CLIC2	2.93485	11	0.449	0	9.36006	0.506671	32.3	8.7	0.409	0.539	0.545	0.584	0.449	0.584	0.386	0.226	0.387	0.362	0.503
KCNJ10	2.93485	11	0.449	0	7.75695	0.586651	53.9	8.3	0.588	0.458	0.65	-0.001	0.487	0.667	0.405	0.144	0.449	0.261	0.361
HPSE	2.92782	11	0.448	0	7.55252	0.48086	58.3	7	0.536	0.409	0.577	0.587	0.448	0.579	0.146	0.184	0.513	0.35	0.376
MAN1C1	2.92782	11	0.448	0	8.09411	0.440334	46.7	7	0.543	0.475	0.448	0.519	0.337	0.57	0.312	0.2	0.576	0.322	0.075
PLD3	2.92752	10	0.4665	0	9.03847	0.597639	21.65	10.2	0.568	0.375	0.484	0.568	0.581	0.721	0.25		0.414	0.449	0.265
FRMD3	2.92716	8	0.5165	0	6.84629	0.638046	60.65	6.1	0.467	0.566	0.625	0.597		0.286	0.229		0.755		0.093
LGALS8	2.92716	8	0.5165	0	9.04191	0.37562	22.45	5.65	0.564	0.497	0.536		0.27	0.666		0.041	0.63	0.257
PHACTR2	2.92415	10	0.466	0	9.2577	0.515665	25.1	3.85	0.515	0.488	0.548	0.31	0.361	0.444		0.34	0.54	0.069	0.516
P2RX7	2.9208	11	0.447	0	7.19322	0.590603	58.8	9	0.468	0.535	0.456	0.516	0.447	0.566	0.054	0.404	0.402	0.373	0.373
TSPAN5	2.92079	10	0.4655	0	7.58891	0.52646	55.9	6.65	0.527	0.504	0.57	0.427	0.358	0.587	0.043	0.297	0.566	0.353
HNMT	2.91552	9	0.487	0	9.23142	0.48262	13.6	6.6	0.428	0.589	0.487	0.616	0.521	0.538			0.377	0.399	0.417
LGALS3BP	2.91381	11	0.446	0	9.05075	0.625675	21.1	7.9	0.59	0.442	0.443	0.538	0.527	0.593	0.228	0.358	0.49	0.446	0.224
DOCK5	2.91198	8	0.514	0	7.68109	0.503794	54.6	1.45	0.498	0.53	0.467	0.62		0.746		0.194	0.581		-0.027
HLA-E	2.91198	8	0.514	0	11.722	0.344205	2.1	0.25	0.533	0.495	0.673		0.27	0.63		0.037	0.555	0.23
KCTD12	2.91072	10	0.464	0	10.1453	0.485276	11.95	5.6	0.462	0.466	0.553		0.46	0.609	0.495	0	0.376	0.378	0.536
SLA2	2.90912	9	0.486	0	7.88655	0.523022	47.3	4.8	0.504	0.496	0.526	0.41		0.613	0.196	0.345	0.486		0.46
NAAA	2.90895	8	0.5135	0	9.73541	0.350905	18.2	3.5	0.462	0.565	0.671		0.151	0.566		0.268	0.565	0.116
CD38	2.90683	11	0.445	0	9.97469	0.571143	16.5	2.6	0.448	0.494	0.328	0.489	0.391	0.346	0.146	0.276	0.464	0.544	0.445
ACVR1	2.90402	10	0.463	0	8.32605	0.497513	37.65	10	0.459	0.475	0.442	0.548	0.467	0.542	0.156	0.18	0.484	0.402
CD4	2.90402	10	0.463	0	9.37746	0.568988	14.8	3	0.552	0.332	0.537	0.502	0.45	0.763		0.367	0.206	0.476	0.249
ICOS	2.89292	11	0.443	0	7.37993	1.00949	55.7	15.4	0.605	0.527	0.506	0.109	0.324	0.56	0.226	0.244	0.542	0.443	0.38
RAB38	2.89292	11	0.443	0	7.26268	0.748443	71.3	11.8	0.492	0.445	0.599	0.502	0.394	0.508	-0.009	0.09	0.443	0.429	0.32
CXCL16	2.89001	9	0.483	0	9.41669	0.680258	28.8	5.9	0.588	0.531	0.536	0.328		0.772	0.478	0.34	0.483		0.362
SLC30A1	2.89001	9	0.483	0	8.90841	0.423331	23	12	0.446	0.598	0.435		0.527	0.592		0.178	0.493	0.434	0.483
PARP12	2.88599	11	0.442	0	10.1984	0.417614	13.4	4.1	0.476	0.452	0.51	0.402	0.442	0.502	0.298	0.164	0.498	0.409	0.264
GPX1	2.88071	10	0.4595	0	11.1448	0.368224	4.3	2.35	0.486	0.529	0.261	0.529	0.473	0.604	0.179	0.359		0.385	0.446
GPX3	2.88071	10	0.4595	0	9.35246	0.799355	22.4	3.8	0.529	0.604	0.369	0.452	0.467	0.62	0.409		0.448	0.496	0.372
PLSCR1	2.8774	10	0.459	0	10.1224	0.457809	11.6	6.65	0.425	0.452	0.554		0.543	0.612	0.454	0.208	0.464	0.407	0.57
MFSD1	2.87297	6	0.589	0	10.3167	0.330183	5.5	1.55	0.571				0.623	0.626	0.339			0.572	0.606
IL18BP	2.86096	8	0.5055	0	8.6281	0.526407	27.45	2.95	0.693	0.58	0.685		-0.139	0.305			0.548	-0.241	0.463
THEMIS2	2.85845	11	0.438	0	9.12176	0.533842	21.2	3.4	0.411	0.425	0.438	0.626	0.541	0.586	0.253	0.054	0.478	0.42	0.454
FBXO6	2.85843	9	0.478	0	9.4111	0.524706	20.5	9.4	0.478	0.528	0.47	0.566		0.575	0.267	0.257	0.435		0.493
CHST12	2.85759	10	0.456	0	8.48781	0.452023	37.6	3.25	0.516	0.535	0.571	0.554	0.408	0.069		0.307	0.504	0.291	0.372
HAVCR2	2.85502	8	0.5045	0	8.3406	0.618347	41.25	8.75	0.497	0.576	0.511	-0.051		0.698	0.416		0.498		0.539
LOC645744	2.85501	6	0.5855	0	6.93775	0.531984	60.75	3.15	0.588	0.392	0.691	0.583			0.033		0.641
CD247	2.8516	11	0.437	0	9.26334	0.782934	21	5.3	0.534	0.591	0.563	0.368	0.437	0.571	0.239	0.214	0.603	0.387	0.33
PYGL	2.8516	11	0.437	1e-05	8.18432	0.42378	47.7	7.1	0.506	0.461	0.351	0.576	0.437	0.641	0.184	0.131	0.453	0.433	0.173
SDC3	2.8516	11	0.437	0	7.99403	0.637783	48	8.3	0.522	0.329	0.554	0.177	0.448	0.755	0.281	0.41	0.504	0.415	0.437
ETV7	2.8459	9	0.476	2e-05	6.87788	0.586847	58.4	8.6	0.534	0.531	0.501	0.553	0.242	0.476	0.119		0.45	0.118
CARD16#CASP1	2.8448	6	0.5835	0	10.4167	0.556939	13.15	3.8	0.509	0.658	0.661	0.255			0.459		0.696
VPS37B	2.84477	11	0.436	1e-05	7.53471	0.627987	57.8	9	0.464	0.441	0.364	0.565	0.436	0.551	0.099	0.349	0.446	0.318	0.264
MGAT4A	2.84119	10	0.4535	5e-06	7.80557	0.493115	41.4	14.9	0.526	0.471	0.417	-0.046	0.514	0.596		0.162	0.471	0.419	0.436
RAB20	2.84119	10	0.4535	0	9.5725	0.450065	16.85	5.8	0.431	0.52	0.502	0.448	0.459	0.665	0.311	0.237	0.482	0.446
RNF11	2.84119	10	0.4535	0	9.86514	0.433381	24.55	6.65	0.497	0.529	0.589	0.564	0.328	0.562	0.41	-0.027		0.217	0.222
CD33	2.83796	11	0.435	0	7.25254	0.687222	53.2	7	0.522	0.62	0.435	0.681	0.404	0.692	0.071	0.246	0.502	0.299	0.298
SCPEP1	2.83792	10	0.453	0	9.29243	0.447049	18.2	6.75	0.547	0.411	0.32		0.6	0.533	0.434	0.445	0.427	0.631	0.461
SEPW1	2.83792	10	0.453	0	10.2109	0.432624	8.75	2.3	0.467	0.461	0.409	0.548	0.445	0.602	0.179		0.504	0.375	0.382
FTL	2.83774	7	0.536	0	13.2312	0.36949	0.5	0.1				0.645	0.536	0.638	0.434	0.383		0.544	0.411
DDX58	2.83726	8	0.5015	0	7.9792	0.38824	35.75	6.8	0.392		0.62		0.529	0.536		0.201	0.661	0.474	0.329
FGR	2.83465	10	0.4525	0	8.84593	0.642953	25.8	4.95	0.429	0.457	0.506	0.637	0.497	0.48	0.35		0.433	0.344	0.448
DAB2	2.8272	9	0.473	0	9.54692	0.489334	19.8	6.3	0.526	0.445	0.511	0.391	0.432	0.656			0.5	0.473	0.16
TRAC	2.8272	9	0.473	0	10.4864	0.652291	6	1.2	0.65	0.547	0.544	0.473	0.421		0.403		0.497	0.339	0.279
LRRC25	2.82255	8	0.499	0	8.22902	0.789597	51.05	11.1	0.498	0.463	0.544	0.556		0.679	0.201	0.272	0.5
LDOC1L	2.821	9	0.472	1e-05	8.94209	0.469783	34.7	5.4	0.476	0.505	0.467	0.527		0.576	0.164	0.13	0.472		0.311
TRAC#TRAJ17#TRAV20	2.81962	8	0.4985	0	9.23416	0.598403	26.15	3.15	0.586	0.517	0.53	0.283	0.48		0.354		0.547	0.344
IFI6	2.81838	10	0.45	0	8.52131	0.633242	36.95	10.5	0.471	0.483	0.457	0.376	0.383	0.624	0.239		0.718	0.316	0.443
IL2RB	2.81761	11	0.432	0	10.1785	0.625034	14.4	3.9	0.482	0.509	0.432	0.466	0.411	0.573	0.334	0.372	0.5	0.091	-0.008
NACC2	2.81087	11	0.431	0	8.2675	0.499332	49	11.2	0.474	0.454	0.614	0.48	0.562	0.152	0.313	0.326	0.408	0.431	0.239
SOD2	2.81087	11	0.431	0	10.9372	0.68975	12	7.2	0.38	0.437	0.386	-0.052	0.511	0.523	0.431	0.258	0.443	0.275	0.452
TNFSF12-TNFSF13#TNFSF13	2.81026	7	0.531	0	8.79907	0.517487	28.7	3.7	0.502	0.544	0.531	0.578	0.542				0.496	0.361
TBX21	2.80543	10	0.448	0	7.8646	0.626846	47.75	4.85	0.489	0.455	0.538	0.441	0.465	0.332	0.212		0.598	0.366	0.105
LOC100510692#NAIP	2.805	8	0.496	0	8.4523	0.484218	38.9	14.15	0.431	0.609	0.598	-0.116	0.561		0.235		0.666	0.318
ITK	2.80413	11	0.43	0	8.85901	0.866375	20.7	4.8	0.552	0.455	0.543	0.43	0.425	0.502	0.352	0.363	0.506	0.293	0.349
UBE2L6	2.79917	8	0.495	0	10.4009	0.406395	4.1	0.8	0.501	0.511	0.589		0.489	0.415			0.552	0.348	0.446
MPP1	2.79898	10	0.447	0	9.49967	0.439627	19.3	3.95	0.468	0.414	0.406	0.689	0.465	0.62	0.214		0.45	0.444	0.352
FCN1	2.79072	11	0.428	0	8.45621	0.750974	42.7	7.5	0.452	0.53	0.548	0.527	0.421	0.149	0.254	0.157	0.462	0.428	0.352
IFITM3	2.78612	10	0.445	0	11.4915	0.486392	2.5	0.6	0.434	0.399	0.456	0.606	0.472	0.59	0.335		0.532	0.372	0.287
SERINC1	2.78292	10	0.4445	0	9.84995	0.408159	11.4	6.85	0.448	0.437	0.441		0.476	0.639	0.26	0.161	0.457	0.305	0.48
OAS3	2.77737	11	0.426	1e-05	7.84008	0.587974	55.5	8.5	0.426	0.238	0.446	0.289	0.484	0.589	0.214	0.214	0.463	0.474	0.168
DCANP1	2.7731	8	0.4905	0	8.05377	0.648806	46.15	2	0.499	0.378	0.502	0.493		0.544	0.261	0.299	0.488
LILRB1	2.77072	11	0.425	1e-05	9.42243	0.514118	19.7	5.9	0.434	0.46	0.425	-0.048	0.561	0.5	0.203	0.212	0.232	0.373	0.491
P2RY14	2.77072	11	0.425	0	9.15729	0.953159	33.1	15.7	0.465	0.425	0.614	0.216	0.479	0.399	0.42	0.261	0.468	0.512	0.399
PTPRE	2.77013	10	0.4425	0	9.30233	0.48188	20.4	4.3	0.516	0.402	0.459	0.559	0.499	0.409		0.158	0.538	0.426	0.393
APOL4	2.76446	8	0.489	0	7.22202	0.646887	57.55	2.05	0.522	0.57	0.456	0.124		0.703		0.414	0.577		-0.004
FAR2	2.76408	11	0.424	1e-05	7.70028	0.583592	51.5	8	0.529	0.549	0.441	0.09	0.424	0.666	0.096	0.234	0.554	0.423	0.22
LGALS2	2.76408	11	0.424	0	8.73627	0.747914	39.3	5.7	0.369	0.572	0.536	0.424	0.38	0.626	0.232	0.154	0.465	0.356	0.541
CEBPB	2.76376	10	0.4415	0	10.4308	0.690175	5.3	2.4	0.44	0.383	0.411	0.645	0.505	0.519	0.385		0.444	0.443	0.424
TMEM71	2.75969	9	0.462	1e-05	7.11866	0.968867	61.9	10.6	0.467	0.491	0.264	0.462		0.681	-0.005	0.228	0.477		0.336
FGFBP2	2.75363	9	0.461	0	5.7001	0.864751	77.9	13.5	0.461	0.496	0.395	0.523		0.606	0.012	0.22	0.584		0.265
CASP4	2.75299	8	0.487	0	9.44974	0.324508	30.8	7.95	0.488	0.51	0.565		0.382	0.486		-0.059	0.65	0.485
DDX60L	2.75299	8	0.487	0	7.8344	0.573642	42.35	11.55	0.436	0.536	0.671	0.129		0.681	0.438		0.662		0.298
CASP5	2.75086	11	0.422	0	7.20375	0.574805	66.6	8.3	0.399	0.487	0.553	0.513	0.422	0.661	0.156	0.319	0.667	0.411	0.385
GALNT11	2.75086	11	0.422	0	8.96059	0.514069	37.3	6.5	0.598	0.511	0.522	-0.098	0.296	0.527	0.279	0.354	0.563	0.282	0.422
GPRIN3	2.74727	8	0.486	0	7.74555	0.620901	51.85	15.1	0.412	0.517	0.565	0.015		0.63	0.455	0.336	0.577
SARAF	2.74442	8	0.4855	0	10.5507	0.36634	5.45	2.5	0.541		0.572		0.424	0.647	0.398		0.549	0.375	0.43
ACSL1	2.74427	11	0.421	0	9.11877	0.529729	19.9	4.8	0.363	0.294	0.421	0.496	0.45	0.521	0.296	-0.086	0.469	0.471	0.263
PLAC8	2.73769	11	0.42	0	9.05332	1.05288	35.3	2.9	0.42	0.483	0.307	0.449	0.304	0.471	0.329	0.248	0.466	0.328	0.488
HLA-A#HLA-F#HLA-J	2.73474	7	0.517	0	10.6911	0.430045	3.8	1.6	0.537	0.582	0.634	0.499	0.392				0.517	0.34
PLA1A	2.73114	11	0.419	0	8.22122	0.642401	42	9.2	0.489	0.473	0.476	0.273	0.34	0.552	0.274	0.313	0.593	0.401	0.419
FAM179A	2.73019	8	0.483	1e-05	7.26268	0.579476	55.15	1.9	0.563	0.465	0.501	0.515		0.093	0.152		0.604		0.114
NINJ1	2.7246	11	0.418	0	9.41069	0.508113	17.2	3.7	0.418	0.435	0.418	0.52	0.446	0.631	0.227	0.268	0.392	0.428	0.36
C10orf54	2.72452	8	0.482	0	8.45315	0.536563	39.05	4.75	0.535	0.459	0.437	0.534		0.666		0.093	0.505		0.39
NMT2	2.72355	9	0.456	2e-05	7.13069	0.413921	69.5	14.3	0.465	0.536	0.399		0.222	0.559		0.032	0.456	0.482	0.151
BTBD11	2.71757	9	0.455	0	6.24357	0.668368	73.5	3.1	0.463	0.455	0.514	0.427		0.621	0.104	0.25	0.575		0.15
CCL3#CCL3L1#CCL3L3	2.71321	8	0.48	0	9.6574	0.703286	18.55	4	0.509	0.487	0.624	0.666	0.457		0.37		0.401	0.473
TRBC1#TRBC2	2.71321	8	0.48	0	11.3513	0.850397	4.75	1.3	0.603	0.629	0.517	0.419	0.443		0.318		0.583	0.415
CRIM1	2.71156	11	0.416	0	8.62681	0.501592	34.8	9.1	0.452	0.385	0.446	0.363	0.296	0.572	0.354	0.151	0.454	0.479	0.416
DYSF	2.71156	11	0.416	0	8.16408	0.465056	41.7	4.3	0.596	0.294	0.546	0.599	0.431	0.653	0.324	0.416	0.377	0.38	0.174
PLEKHF1	2.71156	11	0.416	0	8.47187	0.52397	40.6	7.9	0.594	0.543	0.55	0.466	0.301	0.395	0.222	0.298	0.416	0.31	0.42
RAB31	2.71156	11	0.416	0	10.2593	0.656777	11.5	1.7	0.465	0.464	0.518	0.416	0.468	0.628	0.372	0.121	0.383	0.379	0.361
APOL1	2.70507	11	0.415	0	9.14908	0.599833	29.7	7	0.619	0.415	0.562	0.235	0.515	0.508	0.218	0.354	0.497	0.368	0.329
TGFBI	2.70507	11	0.415	0	10.0073	0.716945	11.3	2.2	0.487	0.397	0.524	0.609	0.415	0.481	0.328	0.204	0.44	0.363	0.295
VCAM1	2.70507	11	0.415	0	11.4398	0.591823	6.7	1.9	0.45	0.47	0.613	0.251	0.226	0.534	0.415	0.048	0.476	0.291	0.41
XCL1	2.70507	11	0.415	2e-05	7.14198	0.778137	60.4	6.5	0.421	0.501	0.502	0.415	0.323	0.432	0.141	0.237	0.435	0.362	0.294
CCL2	2.70396	10	0.432	0	10.2483	0.725799	15.7	4.95	0.414	0.476	0.427	0.6	0.383	0.447	0.411		0.637	0.4	0.437
BLVRB	2.70085	10	0.4315	0	8.91607	0.483607	23.9	5.8	0.367	0.504	0.309	0.508	0.33	0.66	0.13		0.472	0.391	0.509
CALCOCO2	2.70075	6	0.5545	0	9.45355	0.333368	17.35	3.75				0.655	0.521	0.588		0.178	0.64	0.384
RSAD2	2.69859	11	0.414	0	7.42359	0.770048	58.1	10.8	0.463	0.393	0.433	0.304	0.468	0.534	0.247	0.204	0.502	0.365	0.414
MS4A7	2.68788	9	0.45	0	8.35683	0.944367	34	12.4	0.379	0.448	0.573	0.547		0.544	0.337	0.17	0.45		0.493
RAPGEF2	2.68788	9	0.45	0	8.30818	0.4865	27.4	12.9	0.454	0.46	0.175	0.45	0.481	0.553			0.438	0.119	0.317
PYCARD	2.68568	11	0.412	0	9.09727	0.388181	15.1	5	0.463	0.544	0.425	0.555	0.394	0.538	0.161	0.18	0.311	0.333	0.412
ACP2	2.68198	9	0.449	0	9.57403	0.461235	13.4	3.3	0.439	0.495	0.449	0.524	0.551	0.549	0.175		0.333	0.382
TIGIT	2.68198	9	0.449	0	9.57351	0.800294	27.7	6.2	0.631	0.449	0.492	0.323		0.455	0.22	0.373	0.61		0.356
IL1R2	2.67924	11	0.411	0	7.22099	0.992575	61	15.5	0.459	0.385	0.416	0.384	0.411	0.539	0.23	0.224	0.532	0.455	0.402
ARL6IP5	2.674	8	0.473	0	11.3267	0.355442	3.3	1.05	0.515		0.497		0.47	0.541	0.476		0.469	0.336	0.461
LEPROTL1	2.67162	7	0.505	0	9.83566	0.297888	15.9	3.7	0.517	0.623			0.505	0.716	0.354	0.231		0.333
DHRS3	2.66643	11	0.409	0.00065	8.34407	0.547948	41.2	5.6	0.461	0.511	0.409	0.457	0.161	0.642	0.12	0.091	0.451	0.27	0.121
PSME2	2.66643	7	0.504	0	11.3946	0.316769	2	1			0.629		0.523	0.41	0.344		0.669	0.39	0.504
IL6ST	2.66436	9	0.446	0	10.1793	0.476876	6.6	3.7	0.499	0.472	0.352		0.288	0.595		0.193	0.478	0.231	0.446
ATP2B4	2.66379	10	0.4255	0	9.46016	0.406752	25.7	6.9	0.511	0.321	0.451	0.426	0.285	0.575		0.247	0.632	0.425	0.074
S100A11	2.66073	10	0.425	0	9.92721	0.488075	9.45	2.45	0.447	0.455	0.418	0.588	0.432	0.611	0.346		0.37	0.325	0.257
ID2	2.66004	11	0.408	0	9.64543	0.576051	19.1	4.9	0.459	0.524	0.602	0.631	0.408	0.441	0.392	0.149	0.367	0.3	0.33
IL10RB	2.66004	11	0.408	0	9.67982	0.401586	18.7	4.9	0.408	0.574	0.529	0.564	0.441	0.522	0.081	0.026	0.328	0.262	0.369
TCF7L2	2.66004	11	0.408	0	8.15528	0.55084	41.7	8.1	0.546	0.465	0.332	0.591	0.347	0.586	0.267	0.208	0.517	0.408	0.115
WWP1	2.65851	9	0.445	0	9.75128	0.330827	27.6	12.7	0.466		0.588	0.447	0.325	0.602	0.372	-0.144		0.254	0.445
GLUL	2.65766	10	0.4245	3e-05	10.8281	0.668192	9.8	2.85	0.417	0.471	0.442	0.29	0.53	0.532		0.307	0.432	0.26	0.375
APOC1	2.65461	10	0.424	0	11.151	0.579287	4.1	1.65	0.402	0.496	0.432	0.546	0.416	0.467	0.402		0.269	0.432	0.287
CD96	2.65155	10	0.4235	0	7.43091	0.676178	52.3	10.85	0.452	0.516	0.395	0.505	0.293	0.486	0.359		0.562	0.22	0.372
CFH	2.64731	11	0.406	0	8.23333	0.629633	41.9	13.1	0.501	0.48	0.332	0.534	0.326	0.484	0.157	0.176	0.406	0.592	0.217
NOD2	2.64731	11	0.406	3e-05	7.86165	0.553382	51.5	7.1	0.559	0.541	0.467	0.596	0.461	0.284	0.232	0.335	0.406	0.26	0.26
MGC40069	2.6381	8	0.4665	3.5e-05	6.18826	0.902983	75	9.4	0.53	0.524	0.469	0.464			0.112	0.288	0.57		0.229
PLXDC2	2.63524	9	0.441	0	8.73245	0.647591	36.1	11.2	0.6	0.481	0.441	0.278		0.549	0.382	0.269	0.529		0.367
HK3	2.63465	11	0.404	0	7.05276	1.32994	60.4	10.4	0.481	0.409	0.351	0.453	0.404	0.475	0.13	0.171	0.522	0.385	0.368
PLA2G4C	2.63465	11	0.404	0	8.53342	0.528376	43.1	7.8	0.42	0.466	0.501	0.566	0.368	0.478	0.284	0.022	0.288	0.404	0.191
LAMP2	2.6333	10	0.4205	0	9.90767	0.465733	13.55	4.1	0.445	0.568	0.383	0.635	0.415	0.531		0.023	0.362	0.345	0.426
TNFRSF14	2.62946	9	0.44	0	8.9195	0.397721	25.7	10.3	0.435		0.449	0.44	0.484	0.146	0.003		0.438	0.522	0.451
PLA2G7	2.62834	11	0.403	0	11.6305	0.669787	6	1.4	0.403	0.43	0.432	0.244	0.508	0.51	0.313	0.264	0.301	0.371	0.448
N4BP2L1	2.62442	8	0.464	0	9.24206	0.387017	24.2	9.35	0.575	0.634	0.459		0.33	0.469		0.285	0.564	0.137
RIN3	2.62369	9	0.439	0	8.74802	0.519307	44.4	9.6	0.575	0.422	0.437	0.51	0.342	0.439		0.281	0.501	0.501
CYLD	2.6217	8	0.4635	0	9.08017	0.391555	15.2	0.95	0.575	0.348			0.513	0.537		0.219	0.571	0.344	0.414
CTSO	2.6212	10	0.4185	5e-06	8.8698	0.428209	30.85	7.05	0.499	0.495	0.358	0.571	0.331	0.546	0.196	0.211	0.479	0.272
TYMP	2.61818	10	0.418	7e-05	8.90923	0.42806	31.55	7.85	0.493	0.421	0.59		0.553	0.43	0.014	0.272	0.415	0.362	0.292
FTH1	2.60645	9	0.436	0	11.6516	0.506981	1.3	0.6	0.412	0.467	0.341		0.505	0.602	0.436		0.269	0.454	0.343
IL15RA	2.60325	11	0.399	1e-05	9.09981	0.357667	27.5	3.9	0.335	0.399	0.438	0.593	0.54	0.278	0.218	0.234	0.468	0.445	0.347
MT1F	2.60325	11	0.399	0	10.1587	0.671255	12.1	5.5	0.399	0.412	0.215	0.564	0.366	0.427	0.284	0.11	0.605	0.166	0.424
SLC35D2	2.60315	10	0.4155	0	8.2777	0.397061	38.1	7.6	0.46	0.645	0.566		0.371	0.609	0.227	0.26	0.488	0.286	0.258
C16orf54	2.60268	8	0.46	1e-05	9.8536	0.693761	22.65	2.7	0.477	0.548	0.515	0.393		0.429	0.457	-0.114	0.463
SRGN	2.60073	9	0.435	0	12.0397	0.429994	2	0.8	0.36	0.492	0.319	0.541	0.435	0.667		0.286		0.234	0.478
ITGB2	2.59717	10	0.4145	0	10.7375	0.665918	3.75	0.55	0.43	0.331	0.431	0.577	0.425	0.534	0.349		0.333	0.404	0.199
SERPINB6	2.59717	10	0.4145	0	8.73034	0.407229	26.35	10.85	0.528	0.304	0.369	0.55	0.423	0.469	0.101		0.375	0.448	0.406
EMP3	2.59701	11	0.398	2e-05	9.24414	0.416138	18.2	3.4	0.398	0.451	0.453	0.498	0.458	0.432	0.083	0.258	0.242	0.327	0.368
CD63	2.59502	9	0.434	0	11.437	0.37654	1.6	0.8	0.541		0.434	0.011	0.556	0.621	0.336	-0.111		0.376	0.453
FCHO2	2.59502	9	0.434	0	8.50595	0.595846	33.1	11.4	0.329	0.526	0.346	0.659		0.6	0.345	0.052	0.434		0.472
BCL2L14	2.59418	10	0.414	1.5e-05	7.29478	0.600228	59	2.45	0.379	0.527	0.503	0.53	0.2	0.449	-0.015		0.669	0.018	0.144
GVINP1	2.59119	10	0.4135	2.5e-05	8.01136	0.507476	38.65	13.1	0.537	0.178	0.428	-0.197	0.298	0.432	0.4		0.449	0.271	0.427
HOXB2	2.59079	11	0.397	0	8.09963	0.657986	44.4	3.1	0.46	0.457	0.397	0.567	0.306	0.627	0.116	0.113	0.516	0.271	0.219
MT2A	2.59079	11	0.397	0	11.8895	0.736871	1.8	0.4	0.429	0.365	0.187	0.573	0.397	0.54	0.37	0.407	0.562	0.239	0.339
SAMD9	2.59079	11	0.397	1e-05	9.1678	0.421993	29.7	13.3	0.457	0.35	0.427	-0.252	0.286	0.402	0.397	0.124	0.474	0.201	0.493
RNF213	2.58972	7	0.489	0	9.63384	0.63745	18.4	9	0.65	0.489	0.634	0.226		0.479			0.565		0.34
RAB32	2.58523	10	0.4125	5e-06	8.21419	0.430588	45	6.55	0.431	0.482	0.42	0.405	0.336	0.577	0.07	0.15	0.512	0.328
LILRA6	2.58459	11	0.396	0	8.18786	0.628798	44.5	7.6	0.396	0.417	0.268	0.526	0.41	0.64	0.071	0.099	0.326	0.317	0.413
TNFRSF1A	2.58459	11	0.396	2e-05	9.18285	0.472455	26.9	6.1	0.549	0.457	0.446	0.301	0.367	0.617	0.336	0.219	0.396	0.409	0.315
CD7	2.58226	10	0.412	5e-06	7.84828	0.665358	54.95	5.1	0.648	0.387	0.52	0.355	0.485	0.384		0.304	0.551	0.437	0.347
CMAHP	2.58226	10	0.412	0	8.49986	0.482536	37.3	4.6	0.336	0.46	0.441	0.613	0.383	0.538		0.376	0.569	0.254	0.259
LGALS3	2.5784	11	0.395	1e-05	9.84821	0.489555	20.5	13.1	0.399	0.485	0.395	0.603	0.433	0.445	0.39	0.283	0.268	0.284	0.307
ECHDC2	2.57632	10	0.411	0	8.55288	0.468641	38.95	6.05	0.53	0.395	0.427	0.466	0.159	0.508	0.218	0.172	0.501	0.141
TRDV3	2.57309	8	0.4545	0	7.65026	0.614498	51.85	7.85	0.472	0.51	0.437	0.285	0.354		0.197		0.601	0.559
IFI44	2.57222	11	0.394	0	7.46718	0.660217	52.4	8.5	0.481	0.379	0.453	0.308	0.394	0.613	0.252	0.453	0.548	0.347	0.282
TIMP2	2.57222	11	0.394	0	10.0961	0.631143	21.9	3.8	0.449	0.33	0.396	0.116	0.604	0.499	0.31	0.188	0.394	0.584	0.146
DTX3L	2.56667	9	0.429	0	11.0231	0.555099	8.7	2.8	0.494	0.382	0.553	0.442		0.463	0.311	0.359	0.429		0.42
TLR1	2.56667	9	0.429	0	7.98416	0.493017	40.8	9.2	0.345	0.52	0.452		0.502	0.458	0.223	-0.085		0.429	0.419
RALB	2.56465	7	0.484	0	8.65276	0.309059	33.6	5	0.484	0.44	0.551		0.531	0.571		0.418		0.308
ADCY7	2.56104	9	0.428	0	9.31338	0.414882	20	4.8	0.595	0.486	0.618		0.428	0.271		0.137	0.558	0.368	0.225
IL31RA	2.56104	9	0.428	2e-05	5.88069	0.859248	73	3.3	0.463	0.554	0.337	0.475		0.428	-0.007	0.266	0.538		0.189
HCAR3	2.55859	10	0.408	3.5e-05	6.75414	0.722364	68.75	4.35	0.231	0.438	0.408	0.603	0.268	0.408	0.118	-0.023	0.576	0.458
SLC25A30	2.54912	8	0.45	0	8.86769	0.514074	36.2	3.25	0.421	0.479	0.625	0.48		0.481		0.398	0.282		0.376
CP	2.54767	11	0.39	0	8.10156	0.746779	42.2	11.5	0.445	0.463	0.273	0.32	0.406	0.612	0.335	0.407	0.314	0.352	0.39
MT1E	2.54767	11	0.39	0	9.77999	0.774851	9.5	2.2	0.476	0.44	0.299	0.6	0.39	0.536	0.254	0.141	0.593	0.237	0.351
S100A9	2.54767	11	0.39	0	8.47399	1.05447	22.7	9.1	0.39	0.469	0.394	0.582	0.352	0.384	0.289	0.281	0.468	0.389	0.434
P2RX4	2.54683	10	0.406	0.00014	8.56178	0.466002	30.85	6	0.361	0.418	0.428	0.553	0.479	0.53	0.064	0.015	0.394	0.326
TNFSF12	2.54683	10	0.406	0	7.77215	0.626353	57	7.15	0.501	0.489	0.304	0.441	0.326	0.491	0.15		0.484	0.371	0.327
BST2	2.5439	10	0.4055	1e-05	9.31944	0.44919	14.55	4.5	0.394	0.366	0.417	0.452	0.427	0.519	0.058		0.418	0.268	0.331
DMXL2	2.5439	10	0.4055	5e-06	8.88119	0.501024	28.3	6.5	0.417	0.259	0.531		0.457	0.533	0.466	0.264	0.394	0.393	0.345
SMARCD3	2.54157	11	0.389	4e-05	7.57357	0.421361	57.3	6.3	0.466	0.364	-0.002	0.436	0.431	0.412	0.046	0.226	0.389	0.452	0.204
ATXN1	2.54097	10	0.405	0	9.23627	0.588105	26.05	5.2	0.59	0.526	0.57	0.399	0.411	0.384		0.123	0.554	0.361	0.359
ZAP70	2.54097	10	0.405	0	8.17951	0.792652	47.6	8.35	0.542	0.408	0.528	0.514	0.348	0.366		0.402	0.58	0.084	0.309
TRIM14	2.53863	9	0.424	0	9.30844	0.431716	15.4	2.7	0.537	0.424	0.442		0.409	0.469		0.386	0.464	0.3	0.048
NAIP	2.53854	8	0.448	0	7.70942	0.422257	38.55	14.05		0.441			0.477	0.583	0.113	0.364	0.465	0.326	0.455
SELPLG	2.53805	10	0.4045	2.5e-05	8.52432	0.585748	35.95	9.65	0.565	0.376	0.444	0.464	0.433	0.75		0.236	0.353	0.332	0.311
TRD	2.5359	8	0.4475	5e-06	10.5702	0.663369	7.85	1.9	0.579	0.538	0.554	0.36	0.421				0.474	0.325	0.159
NCF2	2.53548	11	0.388	0	9.77747	0.754203	23.9	6.8	0.403	0.388	0.539	0.304	0.525	0.602	0.383	0.204	0.384	0.293	0.399
C4A#C4B#LOC100509001	2.52538	8	0.4455	0	8.98689	0.673507	24.75	5.65	0.569	0.444	0.447	0.517	0.322		0.275		0.504	0.261
IGFLR1	2.52335	11	0.386	5e-05	9.04484	0.57478	20.5	1.6	0.484	0.516	0.237	0.51	0.386	0.6	0.115	0.169	0.333	0.392	0.231
TRBV7-8	2.51522	7	0.474	0	6.31557	1.05214	69.6	6.1	0.533	0.474	0.59	0.405			0.003		0.555		0.279
HCST	2.51228	8	0.443	0	9.32234	0.537515	13.9	4.05	0.376	0.456	0.295	0.51		0.484	0.27		0.456		0.43
PLXNC1	2.51189	10	0.4	2e-05	10.1843	0.537938	11.05	2.55	0.504	0.561	0.494	0.581	0.372	0.427		0.32	0.373	0.25	0.267
ZNFX1	2.51089	9	0.419	1e-05	9.21496	0.390717	19.3	3.6	0.59	0.331	0.419	0.49		0.613	0.122	-0.003	0.468		0.246
NLRP3	2.50967	8	0.4425	0.0001	6.11653	0.708974	70.55	10.65	0.442	0.474	0.443	0.324		0.6		0.185	0.532		-0.015
WSB2	2.509	10	0.3995	0	10.4069	0.367658	10.3	3.95	0.387	0.438	0.313	-0.181	0.284	0.636	0.427		0.412	0.229	0.418
CYBB	2.50611	10	0.399	5e-06	10.8052	0.580367	12.2	6.65	0.318	0.386	0.412	-0.122	0.605	0.626	0.385		0.331	0.421	0.446
PPP2R2B	2.50611	10	0.399	1.5e-05	7.38628	0.432537	60.45	7.8	0.536	0.625	0.367	0.51	-0.132	0.431	0.222	0.341	0.481	-0.341
SPATS2L	2.50545	7	0.472	0	8.94111	0.396884	22	13.6	0.469	0.489	0.566	0.582	0.433	0.472				0.252
CD274	2.50538	9	0.418	1e-05	9.07257	0.585246	37.2	5.2	0.392	0.511	0.539	0.418		0.608	0.197	0.228	0.458		0.273
MT1H	2.50526	11	0.383	0	10.063	0.947828	8.4	5.5	0.383	0.391	0.108	0.544	0.362	0.405	0.377	0.068	0.522	0.219	0.42
NAGA	2.50273	6	0.512	1e-05	8.4597	0.321396	37.05	6.45			0.503		0.521	0.738		0.108		0.548	0.274
CFD	2.50035	10	0.398	0	8.22606	0.590786	35.45	9.75	0.395	0.515	0.401	0.445	0.433	0.339	0.203		0.395	0.501	0.361
TLR5	2.49926	11	0.382	0.00024	7.79633	0.389312	47.2	2.6	0.492	0.436	0.382	0.395	0.218	0.745	0.125	0.122	0.54	0.306	0.284
OSTM1	2.49926	8	0.4405	0	7.78919	0.421382	46.25	14.2		0.466		0.476	0.473	0.546		0.163	0.385	0.378	0.415
NLRC5	2.49439	9	0.416	1e-05	10.8223	0.598649	11.8	3.4	0.505	0.436	0.465	0.416		0.208	0.3	0.263	0.58		0.312
GPR84	2.48892	9	0.415	1e-05	7.46073	0.816591	59	6.2	0.451	0.45	0.392	0.562		0.415	0.216	0.218	0.464		0.196
GABBR1#UBD	2.48889	8	0.4385	1e-05	12.8061	0.58296	1.6	0.15	0.551	0.58	0.398	0.257	0.484		0.417		0.46	0.37
EMR1	2.48731	11	0.38	0	7.57742	0.582456	60.7	7.8	0.38	0.426	0.521	0.503	0.342	0.57	0.15	0.142	0.6	0.215	0.24
LTBR	2.48731	11	0.38	0.00018	8.12092	0.390089	47.6	4.8	0.376	0.435	0.422	0.48	0.38	0.66	-0.024	0.205	0.405	0.299	0.111
MT1X	2.48731	11	0.38	0	10.1946	0.707702	6.9	1.5	0.418	0.38	0.144	0.577	0.341	0.455	0.361	0.308	0.563	0.208	0.402
S100A8	2.48731	11	0.38	0	8.34876	1.34284	43	10.6	0.38	0.386	0.302	0.463	0.327	0.573	0.307	0.095	0.46	0.359	0.406
TXNIP	2.48731	11	0.38	0	11.0558	0.627785	4.7	0.9	0.457	0.38	0.309	0.05	0.304	0.554	0.427	0.009	0.444	0.232	0.42
RNF157	2.48346	9	0.414	2e-05	7.07422	0.60989	62.4	3.6	0.414	0.528	0.402	0.461		0.591	0.137	0.19	0.451		0.319
GRN	2.48313	10	0.395	0	10.9657	0.492034	4.4	1.7	0.526	0.284	0.256	0.514	0.499	0.713	0.308		0.306	0.482	0.122
MAP3K5	2.48313	10	0.395	0	9.11285	0.489354	26.4	4.35	0.429	0.432	0.314	0.436	0.3	0.496	0.34		0.543	0.082	0.361
ABCD2	2.48135	11	0.379	0	5.8581	0.792489	76	9.1	0.456	0.586	0.477	0.297	0.376	0.666	0.262	0.316	0.551	0.379	-0.006
KLRC1#KLRC2	2.47856	8	0.4365	0	6.60528	0.998479	66.55	13.1	0.402	0.476	0.464	0.489	0.409		0.261		0.505	0.34
OPTN	2.478	9	0.413	1e-05	8.88898	0.383007	18.1	4.2	0.497		0.523		0.413	0.42	0.294	0.102	0.48	0.385	0.29
KCNMA1	2.47742	10	0.394	8e-05	9.22452	0.499499	20.7	6.1	0.393	0.256	0.482	0.572	0.405	0.403		0.312	0.395	0.372	0.241
TMEM51	2.47742	10	0.394	0.000125	8.15142	0.462262	45.55	5.55	0.458	0.461	0.382		0.464	0.49	0.038	0.239	0.406	0.381	0.096
GZMM	2.47541	11	0.378	2e-05	7.53873	0.737711	54.2	7	0.527	0.612	0.529	0.299	0.393	0.213	0.026	0.333	0.507	0.378	0.33
IL6R	2.47541	11	0.378	0	8.72926	0.718125	38.9	12.2	0.502	0.473	0.569	0.079	0.349	0.49	0.378	0.323	0.389	0.136	0.237
DENND2D	2.47172	10	0.393	0	10.6397	0.431516	8.85	3	0.479	0.432	0.435		0.286	0.515	0.368	0.285	0.394	0.266	0.392
RASSF4	2.47172	10	0.393	2e-05	9.55996	0.574108	9.4	3.35	0.467	0.437	0.399	0.43	0.435	0.359	0.387		0.314	0.216	0.318
IGF2R	2.46948	11	0.377	5e-05	9.95362	0.478776	19.9	5.4	0.498	0.318	0.478	0.209	0.494	0.606	0.377	0.11	0.433	0.187	0.182
SLC22A18	2.46948	11	0.377	9e-05	8.41256	0.485382	39.7	4.8	0.542	0.398	0.516	0.365	0.38	0.219	0.284	0.194	0.415	0.377	0.211
CTBS	2.46827	8	0.4345	0	9.11083	0.335264	34.05	12.95	0.351	0.457	0.521	0.456	0.413	0.548	0.35			0.239
CD59	2.46714	9	0.411	0.00012	9.75134	0.384256	9.5	3.9	0.454		0.455	-0.025	0.369	0.592		0.062	0.411	0.337	0.464
FLJ32255	2.46675	7	0.464	0	8.09653	0.611222	45.8	6.2	0.527	0.464	0.608	0.256			0.361		0.503		0.179
STX11	2.46356	11	0.376	1e-05	7.58038	0.665581	53.6	9.9	0.342	0.486	0.213	0.54	0.376	0.6	0.186	0.357	0.408	0.352	0.459
AAK1	2.4632	10	0.3915	0	9.32931	0.479771	23.35	1.7	0.581	0.48	0.546	0.133	0.303	0.752		0.244	0.684	-0.029	0.264
INPP4A	2.46314	8	0.4335	0	10.0211	0.47861	19.6	1.75	0.442	0.473	0.575	0.425		0.381		0.415	0.551	-0.035
MVP	2.46037	10	0.391	4.5e-05	8.82872	0.451465	20.1	2.3	0.528	0.403	0.548	0.491	0.476	0.342	-0.024		0.329	0.379	0.205
NAP1L2	2.46037	10	0.391	8.5e-05	6.13134	0.643576	73.2	11.6	0.495	0.546	0.419	0.399	0.35	0.383	0.163		0.623	0.253	0.148
GUCY1A3	2.45766	11	0.375	0	8.51078	0.509641	44.5	5.5	0.437	0.325	0.375	0.611	0.051	0.526	0.321	-0.044	0.375	-0.004	0.389
ITGAL	2.45471	10	0.39	1e-05	9.75786	0.555993	21.3	3.65	0.509	0.381	0.502	0.435	0.38	0.429	0.34		0.399	0.242	0.198
PYHIN1	2.45471	10	0.39	5e-06	7.89597	0.784158	45.5	11.2	0.52	0.457	0.413	0.485	0.079	0.349	0.253	0.22	0.472		0.367
IDO2	2.45239	7	0.461	0	6.09943	0.614609	73.9	9.7	0.461	0.331	0.437	0.554		0.493	0.188		0.477
ARRB2	2.45188	10	0.3895	5e-06	8.95017	0.452552	35.3	12.85	0.471	0.294	0.255		0.564	0.711	0.233	0.308	0.479	0.208	0.513
CD5	2.45178	11	0.374	0.00052	7.62392	0.694328	55.3	13.3	0.45	0.395	0.374	0.431	0.217	0.518	0.129	0.258	0.502	0.068	0.145
FNIP2	2.44763	7	0.46	0	9.15814	0.542963	28.6	4.7	0.414	0.439	0.46	0.67		0.648			0.502		0.435
APOBEC3G	2.4459	11	0.373	0	8.72486	0.550624	26.1	15.4	0.358	0.514	0.461	0.45	0.373	0.545	0.505	0.136	0.363	0.296	0.317
DUSP4	2.4459	11	0.373	1e-05	8.22823	0.754364	49.8	10.1	0.435	0.38	0.361	0.288	0.388	0.478	0.373	0.263	0.462	0.312	0.281
GMPR	2.4459	11	0.373	0	7.06075	0.534078	69.1	6.4	0.505	0.373	0.427	0.522	0.36	0.665	-0.057	0.224	0.548	0.319	0.204
TIAM1	2.4459	11	0.373	0	7.68259	0.552553	59.5	6.6	0.52	0.282	0.209	0.524	0.306	0.577	0.085	0.373	0.541	0.446	0.203
SAT1	2.44292	6	0.4985	0	11.1147	0.37852	1.3	0.5			0.489		0.508	0.669	0.48			0.417	0.508
TSPAN17	2.44287	7	0.459	0	7.72041	0.392488	34	3.6	0.517	0.363	0.398	0.513		0.47			0.459		0.311
BST1	2.44005	11	0.372	0.00062	7.13284	0.569787	69	11	0.453	0.459	0.316	0.516	0.414	0.627	0.036	0.105	0.372	0.304	0.148
BRI3	2.43812	7	0.458	0	10.3419	0.446094	9.1	3.5	0.61			0.627		0.53	0.238	0.326	0.44		0.458
SIRPB1	2.42948	9	0.404	6e-05	7.44029	0.572472	59.8	7.2	0.54	0.404	0.473	0.137	0.109	0.734		0.183	0.436		-0.035
AGTRAP	2.42503	8	0.426	5e-06	9.13854	0.421854	32.7	9.65	0.405	0.612	0.447	0.515		0.4		0.135	0.477		0.375
RGL4	2.42503	8	0.426	5e-05	6.03227	1.10439	74.3	16.5	0.603	0.486	0.432	0.42			-0.022	0.314	0.695		0.226
CPPED1	2.42415	9	0.403	0	7.88725	0.460696	49.9	9.2	0.403	0.499	0.225		0.435	0.659		0.131	0.473	0.318	0.373
PSMB9	2.42382	10	0.3845	5e-06	11.2837	0.384047	2.4	0.95	0.435	0.4	0.44		0.369	0.449	0.222	0.352	0.436	0.322	0.368
TMEM176B	2.42382	10	0.3845	1e-05	9.87321	0.517353	10.6	6.5	0.323	0.396	0.345	0.633	0.56	0.628		0.184	0.373	0.363	0.445
HERC6	2.42256	11	0.369	0	8.09045	0.481045	49.7	10.2	0.346	0.38	0.579	0.005	0.389	0.482	0.245	0.244	0.498	0.369	0.229
PDE3B	2.41883	9	0.402	0	7.37089	0.504927	55.2	8.6	0.366	0.439	0.402	0.562	0.349	0.571		0.373	0.651	0.28
IFIT2	2.41675	11	0.368	0	8.12888	0.491214	44.2	6.6	0.567	0.614	0.679	0.368	0.3	0.692	0.255	0.194	0.733	0.288	0.337
SLC31A1	2.41546	10	0.383	0	8.53368	0.537676	39.4	4.45	0.376	0.39	0.295	0.536	0.488	0.598	0.307		0.223	0.445	0.361
TSPO	2.41546	10	0.383	5e-06	9.51096	0.52309	9.05	1.5	0.48	0.475	0.208	0.508	0.361	0.579	-0.056		0.405	0.207	0.345
ATP6V1B2	2.41451	7	0.453	0	10.2875	0.361794	5.9	1.4	0.465		0.389		0.566	0.7	0.37		0.453	0.409
PREX1	2.41352	9	0.401	0	9.29767	0.56286	30.3	8.6	0.409	0.346	0.526	0.573		0.561	0.214	0.401	0.293		0.39
BLVRA	2.40822	9	0.4	0	10.1286	0.360536	9	2.9	0.4	0.403	0.562	0.601	0.321	0.4	0.127		0.447	0.319
KSR1	2.40822	9	0.4	3e-05	8.65073	0.498829	31.6	5.5	0.493	0.403	0.4		-0.215	0.531	0.334	0.253	0.449		0.233
GALC	2.40513	7	0.451	0	8.51531	0.337748	32.9	7.4		0.449			0.521	0.665	0.369	0.451	0.612	0.401
TNFSF13	2.40436	10	0.381	0	8.62161	0.571944	37.45	16.8	0.366	0.396	0.543	0.551	0.491		0.201	0.121	0.307	0.442	0.346
ABCA1	2.4016	10	0.3805	0	8.92013	0.486032	18.65	5.1	0.474	0.324	0.118	0.47	0.472	0.494	0.406		0.222	0.324	0.355
FZD2	2.39943	11	0.365	0.00016	7.0354	0.54029	57.9	11.9	0.412	0.454	0.31	0.459	0.492	0.244	-0.012	0.171	0.475	0.365	0.289
TGM2	2.39883	10	0.38	3.5e-05	8.90459	0.510648	22	4.1	0.447	0.351	0.181	0.522	0.519	0.576		0.099	0.377	0.383	0.145
GPR68	2.39767	9	0.398	0.00048	8.47311	0.536	39.2	3.7	0.445	0.404	0.398	0.533		0.355	0.141	0.137	0.477		0.068
SCML4	2.39745	8	0.4205	2e-05	7.84927	0.756844	51.2	5.05	0.475	0.406	0.435	0.391		0.439	0.13	0.252	0.481
ZC3H12C	2.39745	8	0.4205	0	7.71488	0.590746	51.7	9.2	0.37	0.46	0.533	0.62		0.472	0.265		0.266		0.381
LDLRAP1	2.39368	11	0.364	1e-05	7.83949	0.588799	47.2	7.4	0.528	0.442	0.482	0.364	0.275	0.532	0.276	0.135	0.533	0.296	0.169
HNRNPLL	2.39113	7	0.448	0	7.95568	0.61972	43.7	7.6	0.529	0.448	0.43			0.659		0.121	0.309		0.479
RNASE6	2.38795	11	0.363	3e-05	8.84568	0.641006	23.4	5	0.427	0.522	0.353	0.551	0.363	0.417	0.155	0.289	0.483	0.305	0.27
TNIK	2.38795	11	0.363	0	7.4079	0.578714	59.4	11	0.433	0.399	0.525	0.074	0.304	0.531	0.229	0.031	0.506	0.363	0.056
UTRN	2.38795	11	0.363	0	7.93406	0.4319	46.7	17.3	0.402	0.332	0.401	0.19	0.331	0.41	0.363	0.31	0.544	0.171	0.483
NPC2	2.38453	6	0.485	0	11.1297	0.377606	2.6	0.4	0.496	0.601			0.474	0.675	0.331			0.424
AFF1	2.38232	10	0.377	0.000325	9.46396	0.425261	14.15	6.15	0.435	0.227	0.398	0.392	0.362	0.511		0.236	0.428	0.152	0.252
CITED2	2.38232	10	0.377	0	9.32776	0.438789	29.7	5.95	0.378	0.459	0.082	0.52	0.376	0.593		0.34	0.523	0.243	0.366
SERPINB1	2.38232	10	0.377	0	10.4347	0.36646	11.9	4.1	0.329	0.454	0.496		0.337	0.532	0.272	0.084	0.398	0.439	0.356
USP18	2.38232	10	0.377	1.5e-05	7.40525	0.665341	61.1	9.2	0.336	0.248	0.477	0.429	0.362	0.442	0.095		0.453	0.25	0.392
ISG15	2.38223	11	0.362	2e-05	9.38391	0.645256	13.9	5.6	0.382	0.362	0.287	0.424	0.386	0.01	0.125	0.274	0.453	0.318	0.506
HSPA1A	2.37653	11	0.361	8e-05	11.9725	0.677767	5	0.7	0.414	0.307	0.361	0.368	0.436	0.334	0.279	0.132	0.362	0.418	0.113
TPK1	2.37653	11	0.361	0.00025	8.27999	0.475376	46.7	7	0.327	0.363	0.371	0.343	0.405	0.459	0.113	0.203	0.397	0.323	0.361
MT1HL1	2.37084	11	0.36	0	9.6725	0.726714	6	3.4	0.415	0.379	0.131	0.543	0.36	0.206	0.239	0.081	0.565	0.219	0.369
PPM1M	2.37019	8	0.415	2.5e-05	8.31422	0.460285	31.95	4.35	0.471	0.461	0.382	0.448		0.536	0.19		0.363		0.292
ZNF438	2.36772	8	0.4145	4.5e-05	7.44625	0.463716	55.1	1.85	0.384	0.484	0.445			0.559	0.044	0.218	0.452		0.306
XCR1	2.36626	9	0.392	1e-05	7.31724	0.610095	60.1	5.5	0.432	0.328	0.568	0.414		0.544	-0.023	0.091	0.392		-0.158
CTSA	2.36516	11	0.359	0	10.2042	0.422124	9.2	1.3	0.51	0.359	0.336	0.512	0.506	0.693	0.136	0.39	0.269	0.345	0.283
PLEKHO1	2.3632	10	0.3735	5e-06	9.24214	0.427224	15.2	3.25	0.408	0.428	0.344	0.51	0.281	0.454	0.094		0.321	0.396	0.351
NR1H3	2.36048	10	0.373	0	9.46449	0.537742	10.8	2.75	0.382	0.41	0.241	0.575	0.433	0.364	0.224		0.259	0.285	0.411
PLA2G16	2.35949	11	0.358	7e-05	8.39838	0.470002	40.2	4.2	0.31	0.482	0.471	0.529	0.339	0.358	0.053	0.435	0.423	0.268	0.041
C5orf56	2.35904	6	0.479	0	8.83762	0.489228	38	5.1	0.536	0.438	0.61	0.292		0.159			0.52
SDCBP	2.35878	7	0.441	0	11.0239	0.370177	2.8	1.3	0.441	0.465			0.481	0.664		0.273		0.403	0.421
CDKN1B	2.35776	10	0.3725	0	9.96034	0.349008	9.5	4.25	0.42		0.373	0.502	0.371	0.539	0.358	0.193	0.372	0.319	0.379
RASGEF1A	2.35545	8	0.412	0	6.80668	0.700154	60.7	6.3	0.428	0.353	0.569	0.438		0.481	0.186		0.265		0.396
LRRC8C	2.35481	6	0.478	0	9.19696	0.37173	30.95	8.2	0.36		0.586			0.605		0.071	0.518		0.438
JAK2	2.35384	11	0.357	1e-05	8.25148	0.541859	37.4	11.7	0.448	0.432	0.486	-0.042	0.479	0.315	0.336	0.224	0.523	0.357	0.345
TNIP3	2.35384	11	0.357	0	6.76375	0.819968	65.3	13.5	0.357	0.44	0.486	0.123	0.439	0.542	0.277	0.319	0.499	0.336	0.303
SLFN5	2.353	8	0.4115	0	7.6124	0.481742	45.7	16.45	0.429	0.421	0.402	-0.149		0.665		0.358	0.635		0.402
LOC100130360	2.34962	7	0.439	2e-05	6.97249	0.656439	60	8.1	0.54	0.439	0.335	0.538			0.176		0.454		0.146
CISH	2.3482	11	0.356	0.00046	8.54037	0.443661	40.1	10.2	0.508	0.497	0.505	0.553	0.19	0.356	0.152	0.169	0.502	0.222	0.041
IRF7	2.34693	10	0.3705	0.00019	8.60885	0.483195	25.8	6.2	0.419	0.242	0.452	0.416	0.416	0.074	0.089		0.333	0.295	0.408
DUSP16	2.34567	8	0.41	1e-05	8.46716	0.635243	43.25	6.65	0.49	0.353	0.499	0.186		0.561		0.26	0.467		0.344
KCNK5	2.34556	9	0.388	0.00021	6.79554	0.46456	62.4	6.8	0.457	0.509	0.388	0.348		0.405	0.076	0.064	0.546		0.008
IFI30	2.34423	10	0.37	1e-05	12.3587	0.499027	1	0.25	0.388	0.281	0.378	0.548	0.458	0.558	0.22		0.301	0.362	0.255
ARHGAP18	2.34323	8	0.4095	0	8.53081	0.529672	26.7	12.25	0.368	0.539	0.415			0.553	0.404	-0.056	0.476		0.391
SPPL2A	2.34291	5	0.529	0	10.3043	0.372798	6.5	0.9	0.486		0.529			0.659	0.321				0.532
EVI2B	2.34258	11	0.355	0	11.0641	0.460648	6.1	0.8	0.355	0.478	0.65	0.432	0.324	0.442	0.361	-0.196	0.281	0.316	0.239
RRAGD	2.34258	11	0.355	3e-05	8.48075	0.578778	37.8	10.4	0.354	0.355	0.477	0.363	0.358	0.584	0.271	0.046	0.303	0.404	0.218
KLF3	2.34041	9	0.387	0	7.65738	0.404481	48.8	7.4	0.416	0.387	0.516	0.146	0.291	0.686		0.2	0.711	0.078
RAB37	2.34041	9	0.387	4e-05	7.34763	0.749564	53.3	7.3	0.553	0.512	0.37	0.387		0.415	0.157	0.271	0.536		0.307
LILRA2	2.33697	11	0.354	0	7.47193	0.584509	62.6	6	0.491	0.467	0.318	0.518	0.337	0.604	0.212	0.171	0.521	0.283	0.354
SYNJ1	2.33381	6	0.473	0	8.18097	0.281096	42.25	6.65	0.535	0.461		0.477	0.469	0.564				0.394
ATP13A2	2.33137	11	0.353	3e-05	7.88218	0.464751	49.7	6.4	0.478	0.345	0.49	0.262	0.46	0.665	0.15	0.449	0.268	0.353	0.224
TMEM176A	2.32579	11	0.352	0	10.5718	0.598174	7.2	2.7	0.449	0.461	0.253	0.531	0.442	0.608	0.217	0.13	0.352	0.292	0.247
ITGA4	2.32541	10	0.3665	0.000305	8.20006	0.628064	43.5	9.45	0.261	0.525	0.365	0.285	0.451	0.468	0.361		0.368	0.222	0.384
AKAP7	2.32022	11	0.351	3e-05	8.01264	0.502449	44	3.7	0.464	0.564	0.46	0.489	-0.082	0.49	0.349	0.334	0.351	-0.241	0.213
CHI3L1	2.32022	11	0.351	4e-05	10.9186	1.11572	8.6	1.4	0.348	0.397	0.351	0.47	0.44	0.414	0.376	0.22	0.341	0.318	0.245
PER3	2.31993	9	0.383	0.00015	7.3825	0.49205	52.8	5.8	0.383	0.387	0.411		0.356	0.384	0.135		0.422	0.351	0.218
LOC439949	2.31783	7	0.432	0	7.12392	0.567576	56.1	10	0.432	0.554	0.435	-0.016			0.328		0.559		0.279
KIAA1551	2.31739	10	0.365	1e-05	10.1794	0.454792	12.65	8.8	0.363	0.284	0.42		0.296	0.381	0.367	-0.003	0.481	0.093	0.386
MYCL	2.31659	8	0.404	0	7.77332	0.475638	55.35	6.85	0.623	0.408	0.636	0.4	0.3		0.136	0.058	0.608
PLEKHO2	2.31333	7	0.431	1e-05	9.21955	0.313576	17	0.5			0.57	0.636	0.431	0.437	0.14	0.246		0.314
MARCO	2.30912	11	0.349	4e-05	7.52179	1.13529	53	5.5	0.377	0.406	0.28	0.455	0.324	0.306	0.043	0.322	0.442	0.357	0.349
ATP6AP2	2.30885	6	0.467	0	11.4822	0.300645	5.4	2.2	0.479			0.586	0.455	0.611		0.187		0.324
DUSP3	2.30469	9	0.38	0	8.0503	0.405525	46.4	4.3	0.349	0.38	0.482		0.503	0.669	0.031		0.416	0.286	0.353
FCGR2C	2.30359	11	0.348	0.00049	8.83765	0.591935	31.5	5	0.202	0.411	0.349	0.088	0.353	0.432	0.348	0.198	0.401	0.339	0.252
MCOLN1	2.30359	11	0.348	1e-05	8.31549	0.391462	42.9	11.7	0.457	0.348	0.304	0.457	0.425	0.644	0.05	0.337	0.469	0.275	0.218
LOC100505584#MT1E	2.30218	8	0.401	0	10.1984	0.679319	15.25	2.1	0.466	0.419	0.267	0.539	0.383		0.312		0.623	0.29
CFH#CFHR1	2.29979	8	0.4005	5e-06	9.22248	0.644648	30.85	16.35	0.488	0.453	0.302	0.199	0.412		0.373		0.389	0.416
A2M	2.29963	9	0.379	0	10.1943	0.508266	6.7	1.1	0.379	0.308	0.398	0.539	0.248	0.545			0.37	0.482	0.03
KCNE3	2.29963	9	0.379	0.00048	6.88683	0.595022	62.8	13.7	0.193	0.567	0.367	0.659		0.408	0.057	0.12	0.379		0.38
SLCO2B1	2.29963	9	0.379	0	8.22568	0.522147	44.5	16.8	0.369	0.452	0.445	0.43	0.357	0.685			0.338	0.111	0.379
SPOCK2	2.29615	10	0.361	0	8.93314	0.518451	30.4	5.65	0.487	0.402	0.393	0.329	0.287	0.477	0.253	0.231	0.543	0.236
SIGLEC16	2.29539	7	0.427	1e-05	4.8114	0.902068	88.2	5.2	0.453	0.298		0.251		0.507	0.178	0.496	0.427
ADAMDEC1	2.29257	11	0.346	1e-05	11.9299	0.701093	2.6	0.8	0.346	0.372	0.12	0.484	0.385	0.407	0.427	0.086	0.199	0.23	0.339
SLC9A3R1	2.29087	10	0.36	0.000255	9.58485	0.379797	24.8	4.1	0.391	0.431	0.406	0.521	0.367	0.353	0.262	0.001	0.352	0.249
C11orf63	2.28955	9	0.377	2e-05	6.82057	0.555988	67.5	2.7	0.475	0.358	0.377	0.397		0.532	0.049	0.355	0.397		-0.095
RGS18	2.28955	9	0.377	4e-05	7.36223	0.781041	58.3	18.5	0.317	0.499	0.435	0.384		0.684	0.183	0.2	0.377		0.375
IFITM2	2.28823	10	0.3595	0	11.1658	0.501726	2.45	0.6	0.358	0.351	0.184	0.56	0.361	0.501	0.312		0.527	0.326	0.372
CFB	2.28708	11	0.345	0.00028	8.46046	0.569473	44.4	4.8	0.604	0.414	0.408	0.255	0.345	0.594	0.171	0.281	0.594	0.334	-0.22
CYSLTR1	2.2856	10	0.359	0.000175	7.70287	0.696172	48.4	8.5	0.37	0.405	0.427	0.394		0.44	0.169	0.186	0.207	0.135	0.348
XCL1#XCL2	2.28311	8	0.397	0	7.76261	1.10604	56.4	11.05	0.459	0.578	0.572	0.297	0.335		0.234		0.515	0.329
MGAT1	2.28297	10	0.3585	0.000205	9.49831	0.333768	11.95	3.1	0.499		0.262	0.527	0.418	0.386	0.142	0.164	0.365	0.352	0.324
ASAH1	2.28203	7	0.424	2e-05	11.2538	0.385884	2.1	0.8	0.424		0.478		0.508	0.634		0.271		0.409	0.278
ANXA4	2.2816	11	0.344	0.0001	9.37595	0.521576	18.1	3.4	0.273	0.423	0.419	0.421	0.422	0.393	0.344	0.088	0.171	0.306	0.329
S100A4	2.2816	11	0.344	3e-05	10.5856	0.655597	6.1	1.6	0.274	0.477	0.426	0.387	0.278	0.419	0.257	0.249	0.476	0.152	0.344
CCPG1	2.27837	8	0.396	0.0004	8.12912	0.304841	44.35	11.85	0.415	0.484	0.403		0.389	0.525		0.041		0.304	0.14
INPP1	2.27248	10	0.3565	1.5e-05	9.47588	0.448731	25.95	3.05	0.33	0.399	0.467	0.457	0.285	0.371	0.198	0.177	0.49	0.342
PRR5	2.27248	10	0.3565	5e-06	7.66827	0.724141	61.05	6.85	0.442	0.353	0.518	0.448	0.285	0.195	0.053	0.268	0.488	0.36
GPR137B	2.27068	11	0.342	2e-05	10.5956	0.670431	13.2	5.1	0.342	0.368	0.472	0.165	0.392	0.534	0.303	0.103	0.175	0.408	0.279
MAL	2.27068	11	0.342	8e-05	8.02631	0.783265	44.2	8.3	0.419	0.397	0.494	0.37	0.259	0.405	0.169	0.091	0.342	0.33	-0.007
C1RL	2.26951	9	0.373	2e-05	8.17875	0.452227	49.4	12.4	0.373	0.385	0.221		0.428	0.587		0.182	0.413	0.313	0.329
TTC22	2.26725	10	0.3555	3e-05	6.95841	0.572396	62.15	3.65	0.512	0.488	0.476	0.131	-0.175	0.473	0.238	0.148	0.476		-0.218
TSPAN14	2.26655	8	0.3935	0	8.81443	0.360704	33.65	9.75		0.382	0.263	0.434	0.349	0.723	0.107		0.504	0.405
LILRB4	2.26524	11	0.341	1e-05	9.19167	0.568012	31.3	8.8	0.341	0.421	0.183	0.488	0.478	0.442	0.284	0.209	0.301	0.377	0.243
KLRG1	2.26464	10	0.355	5e-06	8.37833	0.497202	41.9	4.3	0.305	0.405	0.518	0.445	0.271	0.541	0.267	0.181	0.592	0.25
TXN	2.26204	10	0.3545	5e-06	10.4464	0.413882	10.35	3.2	0.33	0.294	0.322		0.42	0.511	0.444	0.379	0.327	0.309	0.383
TBC1D2B	2.26184	8	0.3925	0	9.48534	0.386401	21.15	1.6	0.415	0.349	0.433		0.325	0.57		0.257	0.52	0.37
WDFY3	2.25994	7	0.419	0	7.98386	0.407625	55.6	10.4	0.494	0.395	0.419		0.369	0.682		0.262	0.472
CCND1	2.25982	11	0.34	2e-05	7.90482	0.409529	49.1	7.4	0.476	0.281	0.512	0.52	0.34	0.377	0.237	0.132	0.398	0.221	0.228
KLRB1	2.25982	11	0.34	0.00014	8.18473	0.832942	46.1	5.9	0.339	0.515	0.442	0.208	0.34	0.436	0.009	0.26	0.431	0.369	0.226
ID2#ID2B	2.25715	8	0.3915	0	8.98404	0.594551	33.25	12	0.411	0.372	0.431	0.475	0.288		0.303		0.418	0.134
GSTO1	2.25684	10	0.3535	5e-06	10.7999	0.334233	3.75	1.1	0.315	0.384	0.233	0.483	0.323	0.442	0.307		0.299	0.412	0.4
IRF2BPL	2.2548	8	0.391	1e-05	11.5606	0.456454	9.5	5.05	0.498	0.477	0.325			0.521	0.304	0.112	0.457		0.314
MITF	2.2546	9	0.37	5e-05	8.94595	0.387579	36	7.3	0.421	0.346	0.279	0.561	0.387	0.408		0.325	0.37	0.362
ANXA1	2.25441	11	0.339	0	8.86811	0.673043	21.6	15.8	0.273	0.367	0.014	0.448	0.376	0.551	0.253	0.164	0.339	0.33	0.356
TNFRSF1B	2.25424	10	0.353	7e-05	9.83827	0.54945	15.65	3.55	0.442	0.395	0.434	0.357	0.349	0.506	0.333		0.286	0.109	0.283
ARAP2	2.25165	10	0.3525	5e-06	9.15477	0.485388	24.55	7	0.409	0.346	0.551	0.183	0.347	0.358		0.194	0.571	0.36	0.34
LOC643733	2.25116	7	0.417	0	8.25467	0.735901	43.7	8.9	0.417	0.434	0.526	0.251			0.236		0.582		0.345
MT1M	2.24901	11	0.338	1e-05	6.87315	1.41123	78.4	7.5	0.338	0.356	0.079	0.411	0.356	0.574	0.147	0.177	0.54	0.314	0.302
LOC100506897	2.24763	6	0.452	0	6.69433	0.665654	62.25	7.3	0.438	0.341	0.684	0.466			0.113		0.486
UBE2D1	2.24678	7	0.416	0	9.24991	0.415597	21	4.9	0.405		0.477		0.416	0.546	0.361			0.387	0.44
ITGA9	2.24472	9	0.368	8e-05	7.58875	0.488655	54.8	7.9	0.38	0.371	0.349	0.368	0.085	0.582			0.476	-0.038	0.081
ABCB1	2.24362	11	0.337	0.00146	6.66033	0.49644	70.9	9.7	0.411	0.337	0.354	0.467	0.253	0.44	0.096	0.162	0.348	0.294	0.039
NR4A2	2.24362	11	0.337	0.00019	7.42442	0.593296	55.2	6.9	0.486	0.337	0.304	0.649	0.412	0.377	0.133	0.17	0.66	0.335	0.23
RIN2	2.24362	11	0.337	2e-05	7.94068	0.682521	39.7	14.1	0.337	0.37	0.281	0.395	0.309	0.498	0.33	0.025	0.34	0.366	0.21
SPRY2	2.24362	11	0.337	0.00024	6.9744	0.517151	58.8	17	0.318	0.498	0.453	0.458	0.23	0.548	0.17	-0.099	0.374	0.337	0.048
CCSER2	2.23979	9	0.367	0	8.57025	0.337202	34.9	7.6	0.552	0.426	0.198		0.264	0.626		0.367	0.534	0.35	0.202
ANTXR2	2.23845	8	0.3875	5e-05	9.46308	0.481085	28.9	4	0.387	0.388	0.444	0.364		0.53		0.173	0.297		0.45
CTSL	2.23825	11	0.336	2e-05	11.7795	0.536569	4.7	1.1	0.385	0.414	0.163	0.264	0.369	0.52	0.311	0.199	0.393	0.336	0.328
FAM198B	2.23825	11	0.336	1e-05	8.11611	0.729149	38.5	17.2	0.336	0.41	0.252	0.7	0.37	0.586	0.375	0.132	0.304	0.268	0.308
SAMSN1	2.23825	11	0.336	1e-05	9.09157	0.577453	17.5	8.1	0.426	0.336	0.418	0.329	0.278	0.545	0.388	0.062	0.322	0.278	0.462
GNPDA1	2.23487	9	0.366	0	9.14458	0.37869	25.4	7	0.403		0.347	0.423	0.366	0.542	0.133	0.235		0.117	0.459
CPM	2.23357	10	0.349	0.000185	9.23911	0.735049	27.9	7.85	0.395	0.373	0.237	0.419	0.398	0.631		0.023	0.325	0.037	0.276
TRIM22	2.23289	11	0.335	0	12.1153	0.452485	3.8	0.9	0.352	0.327	0.167	0.335	0.329	0.341	0.389	0.151	0.554	0.278	0.366
PTPRJ	2.231	10	0.3485	0.000365	9.34538	0.578932	17.75	10	0.445	0.424	0.377	-0.228	-0.01	0.463	0.328		0.369	-0.051	0.325
RORA	2.22587	10	0.3475	0.00012	8.36093	0.637928	40.45	6.4	0.409	0.417	0.505	0.07	0.217	0.467		0.267	0.506	0.221	0.286
FAM101B	2.22507	9	0.364	2e-05	9.38874	0.574633	29.7	4.7	0.398	0.357	0.364	0.512		0.427	0.245	0.265	0.434		0.278
RDH10	2.22507	9	0.364	5e-05	8.93036	0.555112	36.6	6.8	0.364	0.431	0.26	0.419		0.527	0.146	0.21	0.437		0.126
GNG10	2.22503	7	0.411	0	10.828	0.413225	4.7	3.9	0.439				0.382	0.581	0.411	0.215		0.397	0.45
ARHGEF10L	2.2222	11	0.333	0.00109	7.93691	0.413389	51	4.8	0.345	0.333	0.487	0.553	0.421	0.254	0.014	0.135	0.345	0.319	0.062
STAB1	2.2222	11	0.333	4e-05	8.46834	0.661594	38.8	4.7	0.466	0.333	0.347	0.543	0.257	0.421	0.073	0.296	0.454	0.189	0.171
SLFN12	2.22075	10	0.3465	0.00016	7.17545	0.4722	62.65	12.55	0.466	0.526	0.324		0.369	0.572	0.228	0.267	0.39	0.217	0.073
AIM1	2.2182	10	0.346	0.001055	9.80048	0.387557	11.4	2.85	0.418	0.188	0.355	0.44	0.35	0.484	0.168	-0.008	0.342	0.254
TXK	2.21688	11	0.332	0.00101	7.0805	0.562837	63	6.5	0.332	0.36	0.513	0.334	0.15	0.364	0.155	0.229	0.341	0.165	0.105
ZBP1	2.21688	11	0.332	0.00018	6.57857	0.710596	75.9	12.3	0.449	0.332	0.493	-0.038	0.071	0.518	0.168	0.357	0.405	-0.003	-0.02
NEK7	2.21532	9	0.362	0	9.64164	0.328066	14.2	9.6	0.362	0.48			0.288	0.534	0.282	0.331	0.368	0.291	0.477
PARP14	2.2153	8	0.3825	1e-05	9.7138	0.54062	18.45	8.8	0.493	0.305	0.587	-0.238		0.418	0.347		0.451		0.302
SUB1	2.2153	8	0.3825	0	11.4301	0.468025	4.6	3.15		0.435	0.469		0.352	0.58	0.276	0.052		0.206	0.413
DTHD1	2.21366	6	0.4435	0	6.09244	0.906464	72	13.25	0.348	0.539		0.146		0.57	0.211		0.619
TLR3	2.21157	11	0.331	0.00044	6.12438	0.648657	77	8.3	0.396	0.419	0.419	0.331	0.303	0.555	0.03	0.282	0.496	0.03	0.046
MERTK	2.208	10	0.344	7e-05	8.52525	0.500602	39.95	4.35	0.356	0.355	0.333	0.382	0.259	0.415	0.103	0.152	0.419	0.246
ARRB1	2.2056	9	0.36	0	8.1549	0.394819	49.7	12.6	0.36	0.547	0.475			0.686	0.289	0.23	0.314	0.32	0.417
ARSD	2.2056	9	0.36	0.00096	8.00901	0.375231	47.4	3.9	0.483	0.423	0.553		-0.059	0.595		0.203	0.36	-0.281	0.229
FBXL5	2.20348	7	0.406	0	9.41982	0.355195	26.4	8.1				0.537	0.401	0.546	0.289	0.459		0.406	0.369
RAB7B	2.20348	7	0.406	0	6.36998	0.83587	72	5.3	0.473	0.406	0.364	0.491				0.22	0.536		0.026
VAMP8	2.20179	6	0.4405	0	10.3615	0.246002	4.15	1.3					0.324	0.468	0.193		0.527	0.419	0.462
KIAA0513	2.20099	11	0.329	0.00077	7.92852	0.523742	46.6	1.6	0.426	0.395	0.404	0.311	0.464	0.602	0.134	0.329	0.329	0.315	0.202
SEMA4D	2.20099	11	0.329	0.00143	8.86611	0.670746	31.7	8	0.42	0.406	0.329	0.268	0.361	0.326	0.216	-0.006	0.342	0.359	0.185
ZEB2	2.20039	10	0.3425	0.00039	9.42791	0.452974	29.35	13.45	0.364	0.416	0.417	0.029	0.33	0.306		0.227	0.393	0.297	0.355
DNAJC1	2.19923	8	0.379	5e-06	9.2991	0.363723	29.25	8.1	0.326	0.442	0.487		0.305	0.535		0.147		0.251	0.432
CD84	2.19593	9	0.358	1e-05	9.70943	0.398044	10.6	2.3	0.458	0.347	0.358	0.513	0.267	0.479		0.129	0.462	0.02
HLX	2.19572	11	0.328	0.0002	7.6134	0.386674	50.2	4.6	0.398	0.285	0.328	0.463	0.333	0.229	0.057	0.128	0.403	0.375	0.111
LILRA3	2.19572	11	0.328	0	5.18841	1.04228	82.7	8.4	0.286	0.402	0.262	0.448	0.328	0.494	0.105	0.306	0.523	0.309	0.367
FAM20A	2.19066	7	0.403	0.00015	7.88363	0.5767	50.8	5.2	0.415	0.403	0.309			0.53		0.166	0.409		0.199
SFXN3	2.19066	7	0.403	0.00021	8.22078	0.399833	36.8	4	0.507		0.403		0.412	0.513		0.212		0.359	0.228
MSR1	2.19028	10	0.3405	0.000705	7.08825	0.818718	63.1	15.75	0.423	0.43	0.35	0.062	0.095	0.543	0.152	0.331	0.409		0.153
HLA-B	2.18606	6	0.4365	0	13.1927	0.394008	0.7	0.45		0.445		0.535	0.428	0.555	0.315			0.274
TRAV8-3	2.18328	8	0.3755	3e-05	6.08295	0.484652	72.85	6.45	0.316	0.272	0.435	0.48		0.53	0.006		0.461		0.139
CX3CR1	2.17998	11	0.325	5e-05	7.3545	0.701271	67.1	5.1	0.346	0.475	0.477	0.324	0.273	0.579	-0.001	0.267	0.43	0.263	0.325
NUPR1	2.17998	11	0.325	2e-05	9.29658	0.781181	20.8	6.7	0.368	0.401	0.173	0.4	0.42	0.325	0.222	0.282	0.267	0.431	0.173
RENBP	2.17998	11	0.325	0.00033	7.50232	0.661641	53.1	13.2	0.433	0.359	0.075	0.359	0.174	0.612	-0.037	0.325	0.389	0.103	0.113
TRIM69	2.17672	9	0.354	0	9.31812	0.476476	18.2	6.7	0.508	0.61	0.536	-0.152		0.27	0.354	0.242	0.658		-0.158
SNTB1	2.1752	10	0.3375	0.00035	7.89944	0.582668	52.55	20.1	0.343	0.458	0.332	0.552	0.287	0.493		0.195	0.369	0.209	0.233
CCL13	2.17476	11	0.324	0.00035	7.16888	0.714205	64.9	9.4	0.418	0.425	0.299	-0.03	0.224	0.371	0.104	0.342	0.401	0.324	0.097
CH25H	2.17476	11	0.324	0.00049	7.2182	0.739275	64	6	0.334	0.35	0.28	0.372	0.218	0.324	0.062	0.184	0.379	0.369	0.263
CLEC4E	2.17476	11	0.324	3e-05	8.22842	0.748827	44.9	6.9	0.319	0.36	0.419	0.613	0.262	0.492	0.163	0.135	0.324	0.259	0.391
TRAF3IP3	2.1727	10	0.337	1.5e-05	9.98721	0.525341	15.2	4.35	0.368	0.338	0.26	0.393	0.274	0.448		0.336	0.5	0.245	0.279
STON2	2.17194	9	0.353	1e-05	6.93341	0.518864	62.1	5.4	0.353	0.353	0.266	0.426		0.647	0.095	0.334	0.47		0.043
LITAF	2.1702	10	0.3365	0.000225	11.6333	0.463664	3.05	0.95	0.375	0.459	0.428	0.273	0.456	0.632		0.267	0.289	0.196	0.298
PATL2	2.16971	8	0.3725	0.000125	8.02165	0.647174	47.75	4.35	0.578	0.399	0.418	0.346		0.339	0.202		0.54		0.241
FLT3LG	2.16955	11	0.323	8e-05	6.65554	0.704635	76.7	11.4	0.372	0.368	0.439	0.323	0.306	0.187	0.226	0.244	0.425	0.311	0.403
MT1G	2.16955	11	0.323	0.0001	9.71293	0.718415	11.7	7.1	0.18	0.345	0.131	0.49	0.383	0.392	0.257	0.139	0.39	0.239	0.323
OSCAR	2.16745	8	0.372	0.00021	7.20906	0.596358	57.95	6	0.391	0.363	0.381	0.397		0.182	-0.073	0.292	0.411
RBMS1	2.16745	8	0.372	0	9.74901	0.360144	16	4.05	0.331	0.362			0.349	0.55		0.382	0.625	0.18	0.391
DPP4	2.16435	11	0.322	0.00012	6.70616	0.813157	59.8	12.9	0.368	0.31	0.421	0.059	0.365	0.549	0.131	0.208	0.415	0.322	0.304
HSD17B11	2.16435	11	0.322	3e-05	9.35595	0.380812	17	5.4	0.401	0.533	0.355	0.432	0.322	0.419	0.259	0.108	0.304	0.275	0.293
P2RY10	2.16435	11	0.322	2e-05	8.88486	0.589704	37.6	8.6	0.436	0.479	0.166	0.116	0.322	0.443	0.205	0.298	0.389	0.251	0.329
FPR2	2.15917	11	0.321	5e-05	6.76144	0.639017	69	8.8	0.287	0.265	0.285	0.472	0.426	0.608	0.192	0.216	0.382	0.321	0.418
GK	2.15774	10	0.334	0.000385	8.09466	0.458222	42.2	5.2	0.368	0.358	0.254	-0.013	0.447	0.507	0.31		0.366	0.301	0.146
SYTL2	2.15767	9	0.35	0.00094	8.51703	0.586127	37.7	5.9	0.362	0.35	0.313	0.521		0.385		-0.053	0.361	0.104	0.232
SOAT1	2.15682	7	0.395	3e-05	8.93356	0.391529	46.1	21.6	0.441		0.351		0.455	0.597		0.235		0.395	0.322
CD200R1	2.15621	8	0.3695	8e-05	7.45676	0.758902	59	5.7	0.212	0.467	0.383	0.356		0.497	0.229	0.237	0.475
NRROS	2.15293	9	0.349	0.0001	8.68328	0.948231	43.7	15.1	0.329	0.438	0.238	0.42		0.392	0.071	0.184	0.349		0.371
GM2A	2.15278	10	0.333	0.00019	11.5921	0.461894	2.8	0.65	0.405	0.286	0.324	0.498	0.463	0.567		0.287	0.204	0.342	0.203
SLC12A7	2.15263	7	0.394	1e-05	9.11441	0.343304	17.5	5.9	0.394		0.366	0.529	0.273	0.525				0.399	0.01
LOC100507286	2.1511	6	0.4275	5e-06	8.35197	0.958255	37.9	5.8	0.447	0.443	0.534	0.407			0.106		0.412
CSF1R	2.1503	10	0.3325	5e-06	9.76426	0.593443	12.85	3.7	0.415	0.292	0.367	0.455	0.395	0.57	0.266		0.298	0.246	0.25
SERINC5	2.1503	10	0.3325	0.000195	9.0542	0.516828	26.2	5.95	0.462	0.329	0.048	0.418	0.174	0.336	0.292	0.029	0.385	0.562
MAPKAPK3	2.1495	8	0.368	0	8.95822	0.315935	26.45	3.55	0.346	0.503		0.472	0.39	0.543		0.06	0.323	0.191
ACP5	2.14884	11	0.319	0.0002	9.16766	0.626925	10.8	3.6	0.495	0.438	0.319	0.586	0.393	0.435	0.125	0.209	0.211	0.289	0.287
CLIP4	2.14884	11	0.319	0.00257	8.04689	0.579192	49.7	8.8	0.47	0.424	0.319	0.039	0.189	0.521	0.384	0.22	0.309	0.105	0.381
TNS3	2.14884	11	0.319	0.00025	10.4449	0.542308	8.8	3.7	0.374	0.242	0.319	0.457	0.301	0.419	0.39	0.184	0.34	0.206	0.128
FMNL2	2.14726	8	0.3675	5e-06	8.94802	0.580264	18.65	5.1	0.339	0.382	0.315	0.601		0.456		-0.013	0.412		0.353
CSF2RB	2.14369	11	0.318	0.00081	11.044	0.540445	6.9	1.7	0.365	0.304	0.379	0.185	0.338	0.469	0.318	0.192	0.332	0.249	0.26
MGST3	2.14369	11	0.318	0.00012	10.5406	0.448499	7.7	2.3	0.25	0.442	0.318	0.497	0.261	0.536	0.104	0.308	0.371	0.148	0.344
PLA2G15	2.14369	11	0.318	0	7.85294	0.426561	51.2	9.1	0.416	0.315	-0.055	0.425	0.318	0.553	0.065	-0.014	0.423	0.447	0.155
METRNL	2.14349	9	0.347	1e-05	8.63935	0.594912	47.2	9.4	0.429	0.384	0.285	0.566		0.336	0.217	0.048	0.381		0.347
TRPS1	2.14349	9	0.347	6e-05	8.09612	0.401191	44.5	11.8	0.37	0.423	0.261		0.347	0.403		0.085	0.473	0.196	0.293
AHNAK	2.14289	10	0.331	9.5e-05	10.5551	0.610078	9.6	3.65	0.499	0.278	0.411	0.109	0.292	0.417		0.37	0.407	0.036	0.058
CHST11	2.14289	10	0.331	1e-05	8.87794	0.459725	35.45	9.7	0.34	0.321	0.315	-0.019	0.462	0.322	0.409		0.295	0.429	0.448
NAPA	2.1401	7	0.391	5e-05	8.46746	0.278359	35.7	15.4				0.392	0.418	0.646	0.023	-0.052	0.049	0.391
WDFY1	2.1401	7	0.391	0	9.87008	0.396377	17.9	5.3	0.386	0.323	0.476			0.391	0.361		0.631		0.412
NDFIP1	2.13754	5	0.472	0	8.83848	0.269646	19.8	6.9				0.472	0.404	0.662				0.267	0.5
DDO	2.13613	8	0.365	0.001965	5.45303	0.591979	80.05	5.95	0.398	0.504	0.343	0.387			-0.037	0.235	0.401		0.001
NPC1	2.13613	8	0.365	0	8.56472	0.360373	34.55	8.15	0.389	0.337			0.37	0.637	0.351	0.163	0.36	0.471
MPEG1	2.13391	8	0.3645	8.5e-05	11.407	0.835393	6	1.5	0.28	0.487	0.447	0.5		0.334	0.314		0.367		0.362
NEFH	2.13391	8	0.3645	0.00011	5.87269	0.688771	81.45	5.6	0.454	0.443	0.379	0.348			0.089	0.35	0.478		0.112
TRIM21	2.13391	8	0.3645	1.5e-05	9.3377	0.337291	24.7	4.35	0.443		0.459	0.387	0.342	0.599	0.281	0.129		0.185
CAV1	2.13344	11	0.316	4e-05	9.31765	0.586334	27	5.8	0.317	0.286	0.365	0.465	0.195	0.417	0.298	0.167	0.319	0.147	0.316
CPQ	2.13344	11	0.316	2e-05	8.09985	0.43864	41.8	8.3	0.329	0.428	0.158	0.5	0.263	0.464	0.114	-0.122	0.305	0.431	0.316
GADD45G	2.13344	11	0.316	5e-05	7.12731	0.569033	55.6	7.4	0.475	0.357	0.31	0.567	0.316	0.352	0.206	0.161	0.284	0.39	0.097
ATP9A	2.13059	10	0.3285	2e-05	7.67138	0.627506	55	9.75	0.468	0.442	0.381	0.023	0.256	0.628	0.227		0.586	0.276	0.157
CRTC3	2.13059	10	0.3285	0.00011	9.15706	0.440257	35.1	4.15	0.303	0.354	0.438	0.443	0.163	0.434	0.227		0.408	0.174	0.146
IRAK3	2.13059	10	0.3285	0.000745	7.58339	0.55399	51	15.2	0.297	0.367	0.324	0.278	0.333	0.559		0.005	0.358	0.341	0.25
RUNX2	2.12948	8	0.3635	9e-05	9.22905	0.728617	31.4	4.85	0.428	0.339	0.037	0.592		0.388		0.182	0.432		0.034
ANPEP	2.12833	11	0.315	0.0015	7.78282	0.648977	54.7	8.3	0.432	0.249	0.383	0.618	0.336	0.512	0.067	0.048	0.315	0.182	0.103
MSRB1	2.12833	11	0.315	0.00012	9.46158	0.415232	16.5	5.2	0.315	0.326	0.421	0.482	0.292	0.388	0.079	0.043	0.225	0.136	0.33
FNDC3A	2.12764	7	0.388	2e-05	9.02387	0.290779	27.9	7.9	0.41		0.497		0.388	0.469		0.227		0.158	0.244
HELB	2.12764	7	0.388	0	8.08271	0.529173	46.2	7.3		0.388	0.359	-0.105		0.485	0.217	0.457	0.44
FAM213A	2.12727	8	0.363	2.5e-05	9.18331	0.494571	26.45	8.65	0.286	0.437	0.122	0.559		0.456	0.19		0.315		0.411
CMC1	2.12474	9	0.343	6e-05	10.6962	0.394685	14.9	6.9	0.343	0.312	0.413	0.375		0.345	0.282	0.012	0.192		0.504
SLC9A9	2.12474	9	0.343	1e-05	8.61695	0.546017	42.3	4.9	0.303	0.452	0.377	0.488		0.457	0.287	0.231	0.343		0.334
DUSP6	2.12324	10	0.327	0	9.10654	0.582361	24.4	7.8	0.348	0.305	0.247	0.534	0.332	0.463	0.322		0.261	0.257	0.386
HMOX1	2.12323	11	0.314	9e-05	9.44212	0.599117	13.6	2.1	0.417	0.344	0.287	0.507	0.322	0.544	0.183	0.303	0.314	0.122	0.207
NPL	2.11844	8	0.361	0.00042	9.08297	0.41487	19.05	3.05	0.287		0.407		0.479	0.457		0.103	0.346	0.325	0.376
GLRX	2.11836	10	0.326	3.5e-05	10.7143	0.472399	6.35	2.05	0.233	0.305	0.479	0.53	0.338	0.4	0.323		0.204	0.119	0.329
SLC27A3	2.11836	10	0.326	0.000235	7.84414	0.396876	47.85	3.35	0.355	0.385	0.293	0.525	0.297	0.356	0.08		0.63	0.194	0
ST3GAL5	2.11542	9	0.341	0	9.90897	0.342785	15.3	2.9	0.388	0.416	0.351		0.341	0.198	0.297	0.225	0.553	0.182
DUSP23	2.11404	8	0.36	0.000395	8.4385	0.631837	41.05	7.8	0.481	0.508	0.403	0.311		0.189	0.225		0.349		0.371
NELL2	2.11307	11	0.312	2e-05	7.88265	0.74047	37	16	0.381	0.378	0.505	0.305	0.312	0.523	0.202	0.212	0.555	0.31	0.161
OAS1	2.11307	11	0.312	5e-05	9.41729	0.625146	25.5	9.7	0.29	0.312	0.307	0.254	0.47	0.409	0.218	0.269	0.46	0.375	0.39
TLR7	2.11307	11	0.312	0.00017	7.48121	0.589483	52	4	0.411	0.418	0.244	0.455	0.312	0.262	0.032	0.08	0.406	0.452	0.191
GAS7	2.11106	10	0.3245	0.000455	8.02953	0.436051	42.65	3.1	0.442	0.24	0.359	0.51	0.206	0.507	0.29		0.371	0.146	-0.072
NABP1	2.11106	10	0.3245	5e-06	9.85893	0.472837	19.55	6	0.32	0.329	0.651	-0.013	0.286	0.452	0.367		0.263	0.075	0.472
CARD6	2.11078	9	0.34	0.00023	9.26149	0.460949	30.5	3.7	0.175	0.398	0.434	0.542		0.499	0.173	-0.004	0.321		0.34
FPR3	2.10801	11	0.311	6e-05	8.35151	0.59472	38.2	4.5	0.346	0.265	0.362	0.208	0.329	0.405	0.257	0.13	0.311	0.252	0.312
YPEL2	2.10704	7	0.383	2e-05	9.78937	0.421072	26.2	4.1	0.412	0.444	0.349			0.451		0.343	0.383		0.268
RNASET2	2.10614	9	0.339	0.00049	10.8505	0.466583	2.7	0.6	0.452	0.397	0.322	0.259	0.363	0.285			0.395	0.339	0.267
IRF9	2.10534	6	0.4155	5e-06	10.1308	0.350455	10.95	4.85			0.657	0.413	0.418	0.419	0.242			0.22
CCL19	2.10296	11	0.31	0.00023	11.0513	0.902928	2.9	1	0.327	0.274	0.326	0.428	0.239	0.326	0.212	0.211	0.31	0.325	0.285
SLC1A3	2.10296	11	0.31	4e-05	8.53319	0.671846	36.1	9.8	0.31	0.367	0.274	0.297	0.51	0.577	0.374	0.052	0.25	0.42	0.249
TIFAB	2.10294	7	0.382	4e-05	8.51964	0.516368	41.4	7	0.463	0.532	0.416	0.382			0.265		0.38		0.291
CNIH4	2.10152	9	0.338	0	11.4401	0.372247	8.2	3.4	0.323	0.338	0.014	0.516	0.335	0.579		-0.016		0.378	0.393
ST8SIA1	2.09793	11	0.309	6e-05	6.38262	0.70576	71.5	12	0.511	0.451	0.309	0.178	0.303	0.372	0.215	0.259	0.553	0.387	0.138
SLC11A2	2.09781	6	0.4135	0.00236	8.56772	0.291191	29.65	4.45	0.483		0.344		0.145	0.536			0.493	-0.068
GAS2L3	2.09691	9	0.337	0.00023	7.25609	0.567047	58.6	6.4	0.327	0.369	0.236	0.345		0.438	0.135	0.119	0.35		0.337
SELP	2.09652	10	0.3215	0.000605	8.49433	0.550648	42.7	9.45	0.336	0.307	0.474	0.411	-0.009	0.426	0.086	0.024	0.355	0.052
CYP4V2	2.09477	7	0.38	2e-05	8.71002	0.405064	34.9	6.2	0.38	0.442	0.496			0.502		0.042	0.374		0.277
KLRK1	2.0929	11	0.308	6e-05	9.09772	0.741667	25.4	6.9	0.328	0.31	0.321	0.035	0.263	0.57	0.375	0.003	0.302	0.233	0.308
SIGLEC7	2.09231	9	0.336	2e-05	7.46743	0.498351	56.1	5.1	0.255	0.259	0.446	0.576		0.679	0.336	0.303	0.476		0.331
LEPROT	2.09217	8	0.355	0.000745	9.73525	0.439948	13.2	3.45	0.23	0.414	0.34		0.392		0.363		0.347	0.205	0.369
HLA-A	2.08843	6	0.411	0	13.4006	0.194395	0.25	0.05					0.459	0.607	0.458	0.364		0.285	0.364
CBR1	2.08789	11	0.307	1e-05	7.8269	0.619017	45.1	12.2	0.35	0.458	0.203	0.509	0.274	0.595	0.041	0.189	0.307	0.208	0.41
PLCB2	2.08772	9	0.335	0.00186	7.79875	0.620542	52.1	6.1	0.365	0.242	0.376	0.358		0.343	0.074	0.07	0.335		0.113
C1S	2.08289	11	0.306	3e-05	10.4055	0.618683	9.2	5.8	0.356	0.322	0.159	0.527	0.258	0.483	0.356	0.268	0.291	0.306	0.27
C10orf128	2.08258	7	0.377	0	7.8621	0.532927	45.5	11.7	0.377	0.397	0.422	0.462			0.295		0.198		0.339
CSGALNACT2	2.08258	7	0.377	1e-05	9.13307	0.432863	18.2	2.8	0.336	0.377	0.408		0.382	0.526		0.127		0.334
BIN2	2.08209	10	0.3185	0	9.14084	0.497875	30.05	7.75	0.418	0.404	0.315		0.322	0.587	0.226	0.113	0.241	0.189	0.415
KLF4	2.0779	11	0.305	0.00138	7.72284	0.640403	57.7	9.2	0.391	0.264	0.124	0.538	0.305	0.432	0.1	0.107	0.339	0.313	0.049
RRAS	2.0779	11	0.305	0.00184	8.49441	0.469395	35.6	14.9	0.4	0.427	0.272	0.499	0.364	0.503	0.021	0.046	0.299	0.305	0.173
GSAP	2.07491	10	0.317	0.001745	9.71806	0.471637	15.95	4.8	0.454	0.403	0.27	0.414	0.313	0.04		-0.134	0.321	0.206	0.363
IFFO2	2.07484	8	0.351	0.00119	7.36079	0.626464	55.55	3.55	0.514	0.22	0.364	0.355		0.537	0.133		0.347		0.24
PSMB10	2.07449	7	0.375	6e-05	9.70841	0.322712	9.5	4.6			0.397	0.456	0.375	0.286	0.052			0.385	0.37
DLL1	2.074	9	0.332	0.00064	7.86117	0.527819	46	4.2	0.397	0.298	0.332	0.382		0.483	0.161	0.26	0.351		0.246
RALGDS	2.074	9	0.332	0.00041	8.79139	0.361495	22.9	3.5	0.499	0.218	0.332	0.489	0.354	0.331			0.383	0.127	0.329
NUCB2	2.07292	11	0.304	3e-05	8.74902	0.397389	33.5	12.8	0.416	0.411	0.241	-0.162	0.265	0.421	0.304	0.236	0.359	0.283	0.324
CSF1	2.07253	10	0.3165	0.00147	8.51096	0.484538	41	5.25	0.578	0.354	0.323	0.573	0.264	0.545		0.241	0.31	0.291	0.103
IL10RA	2.07253	10	0.3165	9.5e-05	10.4159	0.515732	6.7	2.05	0.297	0.428	0.369	0.489	0.261	0.336	0.236		0.42	0.135	0.176
NFE2L2	2.07166	6	0.4065	0	9.45832	0.35889	12.4	2.25			0.198	0.543	0.407	0.548				0.406	0.351
HSPA6	2.06776	10	0.3155	3.5e-05	8.01698	0.64441	47.65	3.6	0.34	0.31	0.321	0.381	0.258	0.199	0.21		0.382	0.429	0.291
LGALS9	2.06538	10	0.315	0.00102	9.10408	0.481327	28.8	9.3	0.477	0.162	0.26	0.507	0.33	0.49	0.123	0.333		0.3	0.24
HDAC4	2.0649	9	0.33	0.00039	7.64696	0.337731	49.3	8.2	0.444	0.343	0.33		0.261	0.281		-0.016	0.415	0.345	0.124
HCP5	2.063	10	0.3145	0.00012	10.2485	0.570728	13.45	2.75	0.289	0.367	0.352	0.106	0.242	0.428	0.258		0.398	0.23	0.34
SQRDL	2.063	10	0.3145	7.5e-05	10.2394	0.625869	5.9	1.85	0.199	0.443	0.364	0.258	0.316	0.391	0.229		0.499	0.246	0.313
KCTD14	2.06063	10	0.314	0.00029	5.35303	0.54256	82.05	2.35	0.427	0.393	0.208	0.512	0.254	0.349	-0.013	0.279	0.662		0.001
LILRA1	2.06063	10	0.314	0.000105	6.68613	0.625088	72	4.1	0.468	0.262	0.414	0.36		0.634	0.197	0.268	0.421	0.224	0.244
RAP2B	2.05871	6	0.403	1e-05	9.07683	0.258395	20.35	11.85	0.456			0.163	0.394	0.543		0.204		0.412
MARCH2	2.05826	10	0.3135	0.00015	8.3841	0.445668	40.6	6		0.468	0.239	0.353	0.274	0.607	-0.058	0.245	0.413	0.384	0.147
PIK3R6	2.05765	8	0.347	5e-06	7.25774	0.522777	63	3.2	0.528	0.298	0.259	0.55		0.548	0.172	0.396	0.146
XRN1	2.05623	4	0.52	0	9.61094	0.422332	10.5	2.85	0.556					0.484			0.577		0.431
DENND5A	2.05589	10	0.313	0.000565	9.45926	0.417931	17.7	3.85	0.332	0.305	0.39		0.232	0.416	0.206	0.024	0.321	0.323	0.251
FNDC3B	2.05585	9	0.328	0.00054	9.25092	0.450763	17	3.4	0.333	0.223	0.221	0.521	0.328	0.401			0.376	0.164	0.158
NMI	2.05585	9	0.328	1e-05	10.6676	0.412235	10.9	4.4	0.306	0.328	0.514		0.374	0.381	0.325	0.132		0.223	0.501
RNF217	2.05585	9	0.328	0.00012	6.71553	0.538433	70.8	6.6	0.351	0.328	0.301	0.443		0.681	0.14	0.138	0.415		0.079
DNASE2	2.05314	11	0.3	0.00656	8.91952	0.372513	21.8	3.4	0.369	0.453	0.28	0.449	0.435	0.603	-0.012	0.09	0.3	0.059	0.204
MGLL	2.05314	11	0.3	2e-05	9.3402	0.536711	18.7	4.4	0.285	0.277	0.297	0.6	0.3	0.533	0.269	0.306	0.382	0.416	0.188
RNF19A	2.05314	11	0.3	0.00018	8.99537	0.454037	27.8	9.8	0.361	0.298	0.242	-0.29	0.082	0.378	0.346	0.3	0.42	0.093	0.352
CCDC146	2.05134	9	0.327	0.00047	7.94446	0.433219	44.9	3.7	0.415	0.345	0.327	0.388		0.183	0.164	0.115	0.405		-0.051
ACSS2	2.05041	7	0.369	0	7.60997	0.373639	44.5	9.5	0.389	0.34	0.369	0.508		0.674	0.035				0.276
TRBV7-3	2.05041	7	0.369	8e-05	6.0321	0.964787	72.4	8.3	0.532	0.522	0.239	0.369			0.016		0.494		0.133
FMO2	2.04822	11	0.299	0.00124	7.9398	0.71393	48.7	10.6	0.367	0.433	0.118	0.449	0.096	0.5	0.046	0.261	0.431	0.299	0.005
MAN2A1	2.04822	11	0.299	2e-05	9.12482	0.391542	18.6	6.6	0.297	0.41	0.223	0.395	0.299	0.47	0.303	-0.008	0.284	0.104	0.496
CLIC3	2.04409	10	0.3105	0.00432	6.66644	0.652119	78.55	10.3	0.492	0.387	0.317	0.201	0.33		-0.034	0.157	0.551	0.304	0.211
KLRC3	2.04331	11	0.298	0.0004	6.2309	0.977489	85.5	8.1	0.27	0.414	0.263	0.229	0.298	0.507	0.112	0.383	0.404	0.326	0.073
CMPK2	2.04234	9	0.325	0	9.46926	0.818301	30.2	12.6	0.398	0.325	0.36	0.278		0.255	0.305	0.005	0.5		0.509
ABCG1	2.03939	10	0.3095	0.000455	8.8632	0.461545	30.75	3.1	0.422	0.333	0.409		0.324	0.327	0.274	0.295	0.156	0.245	0.043
ATP11A	2.03939	10	0.3095	0.00371	8.9027	0.461811	29	7.7	0.344	0.286	0.34	0.402	0.129	0.333		0.129	0.336	0.021	0.034
MX1	2.03939	10	0.3095	0.000265	9.01538	0.728694	19.7	3.25	0.331	0.238	0.309	0.31	0.289	0.38	0.12		0.4	0.368	0.218
FLJ12120	2.03848	7	0.366	0	6.4748	0.767734	67.4	2.4	0.462	0.34	0.533	0.52			0.026		0.366		0.19
CLEC4D	2.03637	8	0.342	0.001265	6.81706	0.670437	66.15	8.05	0.364	0.386	0.265	0.409		0.32	0.044	0.099	0.367
IRG1#LOC100510030	2.03487	6	0.3965	9e-05	6.30211	0.846704	75.35	5.15	0.393	0.317	0.446	0.446			0.165		0.4
ASCL1	2.03354	11	0.296	0.00773	7.30596	0.689538	57.9	6.8	0.487	0.486	0.325	0.464	0.126	0.403	-0.017	0.296	0.261	-0.087	-0.058
CFP	2.03354	11	0.296	9e-05	7.58802	0.747871	46.1	9.7	0.296	0.315	0.377	0.45	0.258	0.432	0.097	0.346	0.231	0.183	0.245
GRAP2	2.03354	11	0.296	0.00019	4.59933	0.826798	89.6	8.2	0.402	0.331	0.281	0.169	0.296	0.621	0.003	0.3	0.518	0.193	0.138
SLAMF1	2.03354	11	0.296	0.00206	8.10887	0.764666	44.1	3.7	0.296	0.251	0.424	0.333	0.14	0.298	0.051	-0.056	0.338	0.385	0.031
SLC6A12	2.03354	11	0.296	4e-05	6.74992	0.541886	67.4	11.3	0.432	0.272	0.486	0.462	0.296	0.413	0.042	0.205	0.442	0.29	-0.124
TNS1	2.03354	11	0.296	0.00137	8.94101	0.545144	25	6.2	0.361	0.146	0.211	0.411	0.217	0.406	0.296	0.072	0.336	0.313	-0.079
APOL2	2.03339	9	0.323	1e-05	8.3803	0.374372	44.8	5.5	0.488	0.316	0.507	-0.221	0.323	0.5		0.312		0.376	0.275
CD300C	2.03339	9	0.323	0.00087	7.17678	0.536507	55.8	10.3	0.342	0.33	0.281	0.433		0.34	-0.104	0.086	0.323		0.264
KCNQ1	2.03339	9	0.323	0.00649	7.07408	0.530006	59.9	11	0.323	0.404	0.332	0.369		0.232	0.102	0.128	0.59		-0.173
MAML2	2.03339	9	0.323	0.00059	8.05331	0.541834	51	3.1	0.367	0.323	0.326	0.324		0.309	0.275	0.148	0.391		0.136
PXYLP1	2.03339	9	0.323	0.00077	8.61759	0.446888	45	9	0.34	0.392	0.266	-0.115		0.323	0.159	0.333	0.366		0.218
DISC1#TSNAX-DISC1	2.03214	8	0.341	0.000195	7.41808	0.456883	57.45	4.3	0.411	0.477	0.223	0.334	0.14		0.219		0.437	0.348
ATP10A	2.03056	7	0.364	0	7.64512	0.515262	54.4	3.7	0.412	0.364	0.236		-0.144	0.553	0.22		0.495
TMEM173	2.03003	8	0.3405	1e-05	8.92597	0.533105	32.75	6.25	0.393	0.316	0.362	0.488		0.452	0.21		0.319		0.21
CCL18	2.02867	11	0.295	5e-05	10.7234	1.00081	4.2	1.3	0.303	0.305	0.113	0.435	0.271	0.517	0.221	0.132	0.436	0.228	0.295
FBP1	2.02867	11	0.295	0.00732	8.42454	0.905934	26.5	3.1	0.206	0.295	0.32	0.508	0.373	0.388	-0.028	0.179	0.245	0.353	0.199
FCGR1A	2.02792	8	0.34	0	5.22566	1.34053	78	10.4	0.266	0.397		0.139		0.755	0.283	0.5	0.593		0.168
ARHGAP29	2.02381	11	0.294	0.00243	8.33232	0.456966	40.9	11.4	0.214	0.31	0.367	0.457	0.051	0.454	0.058	0.061	0.399	0.1	0.294
EVI2A	2.02381	11	0.294	0.00231	10.7309	0.479169	8.9	4.7	0.304	0.389	0.404	0.188	0.262	0.309	0.294	0.052	0.329	0.273	0.237
CRAT	2.01413	11	0.292	0.00125	7.20562	0.519078	58.3	17.5	0.547	0.334	0.294	0.471	0.211	0.651	0.047	0.261	0.292	-0.1	0.088
NLRC4	2.01321	8	0.3365	6e-05	7.21913	0.493747	58.8	3.25	0.48	0.46	0.457	0.183		0.636	0.206	0.202	0.216
CHMP5	2.01112	8	0.336	0	9.92872	0.320857	15.4	3.8	0.399		0.531		0.449	0.311	0.223	0.139		0.275	0.361
ACE	2.0093	11	0.291	0.00075	6.88536	0.776907	71.3	2.6	0.291	0.333	-0.013	0.318	0.351	0.608	0.013	0.225	0.514	0.052	0.007
LIME1	2.0093	11	0.291	0.00613	7.86387	0.448591	52.7	5.9	0.354	0.406	0.302	0.374	0.291	-0.089	-0.101	0.095	0.302	0.256	0.291
OLFML2B	2.0093	11	0.291	4e-05	8.53443	0.615607	35.9	3	0.357	0.298	0.107	0.382	0.291	0.421	0.199	0.059	0.3	0.18	0.044
MICAL2	2.00909	10	0.303	0.00012	8.00686	0.698075	33.35	10.4	0.403	0.223	0.207	0.506	0.248	0.468	0.262		0.344	0.363	0.09
LOC100506360	2.00771	6	0.389	3e-05	6.88302	0.551819	62.9	2.25	0.468	0.31	0.468	0.295			0.19		0.477
SNX24	2.00699	7	0.358	0.00071	7.27978	0.379815	58.1	11.4	0.392		0.407		0.358	0.42		0.197		0.232	0.189
UBL3	2.00694	8	0.335	2.5e-05	8.24803	0.368662	40.65	5.85	0.375				0.331	0.496	0.339	0.034	0.2	0.376	0.312
MYADM	2.00676	9	0.317	9e-05	9.6193	0.556092	26	6.7	0.445	0.258	0.317	0.425		0.551	0.215	0.164	0.383		0.141
PARP8	2.00309	7	0.357	1e-05	9.25169	0.339199	28.4	11.1	0.304				0.357	0.379	0.301	0.317	0.467	0.47
LOC729839	2.00232	6	0.3875	0.00083	7.36871	0.413953	52.85	4.75	0.458		0.423	0.473			0.073		0.352		0.246
PLEKHG3	2.00069	8	0.3335	0.000815	7.20951	0.509648	57.35	5.1	0.399	0.286	0.381			0.572	-0.008	0.231	0.437		-0.143
VAMP3	2.00069	8	0.3335	4.5e-05	9.76021	0.384211	16.85	2.05	0.314	0.493	0.353		0.416	0.668		0.134		0.228	0.308
LOC100509635	2.00053	6	0.387	0	8.68008	0.838527	40.45	1.85	0.493	0.372	0.356	0.604			0.274		0.402
NFAM1	2.00053	6	0.387	2e-05	7.95149	0.364893	50.8	4.9	0.445		0.521			0.439		0.006	0.335		0.321
ZNF618	1.99919	7	0.356	0.00045	6.85068	0.575916	61.8	3.5	0.4	0.231	0.42			0.571		0.167	0.356		0.085
CPEB4	1.99861	8	0.333	0.00047	8.86513	0.450601	34.5	9.4	0.11	0.365	0.453	0.017		0.454		0.271	0.335		0.331
ANXA5	1.99796	9	0.315	0.00023	10.778	0.342105	3.3	0.8	0.43		0.439		0.374	0.567	0.315	0.242	0.289	0.076	0.283
APOBEC3F#APOBEC3G	1.99654	8	0.3325	5e-05	8.84418	0.594849	30.1	4.65	0.31	0.355	0.26	0.374	0.386		0.18		0.477	0.212
BACH1	1.99654	8	0.3325	0.00202	8.19471	0.310065	33	9.3	0.315		0.35		0.386	0.422		0.142	0.304	0.25	0.373
PCNX	1.99654	8	0.3325	2e-05	8.34302	0.384707	33.95	6.6	0.35	0.376	0.281		0.367	0.718			0.291	0.215	0.315
ZNF267	1.99654	8	0.3325	5e-06	8.7765	0.334737	22.55	9.5	0.343		0.418		0.322	0.443	0.267	-0.112		0.268	0.355
PXDC1	1.9949	11	0.288	0.00015	7.80557	0.44917	45.6	7.8	0.288	0.266	0.362	0.539	0.374	0.508	0.127	0.229	0.164	0.45	0.218
FAM50B	1.99012	11	0.287	0.00037	8.12975	0.511682	42	2.4	0.333	0.335	0.558	0.376	-0.051	0.296	0.249	0.287	0.234	0.038	0.138
KLHDC7B	1.9892	9	0.313	4e-05	7.97054	0.525106	50.4	4	0.422	0.432	0.313	0.494		0.073	0.209	0.209	0.438		0.212
KLF6	1.98618	8	0.33	0.001145	8.95696	0.370491	18.05	4.05	0.39	0.342	0.282		0.326	0.263			0.334	0.089	0.412
DUSP5	1.98536	11	0.286	0.00522	8.65275	0.774227	27.8	3.6	0.142	0.245	0.29	0.552	0.286	0.35	0.11	0.123	0.308	0.2	0.309
GAS6	1.98536	11	0.286	0.00909	8.26036	0.658539	43.6	8.5	0.323	0.286	0.31	0.414	0.164	0.408	0.028	0.099	0.32	0.234	0.009
GUCY1B3	1.98536	11	0.286	0.00022	8.35173	0.442214	42.7	5.9	0.343	0.41	0.23	0.534	0.238	0.46	0.113	0.191	0.295	0.194	0.286
PLTP	1.98536	11	0.286	0.00087	9.32822	0.853665	28.6	9.9	0.334	0.286	-0.116	0.388	0.394	0.591	0.157	0.261	0.313	0.259	0.219
ADAM9	1.98483	9	0.312	0.00055	8.83677	0.444994	26	12.6	0.263	0.352	0.255		0.364	0.42		0.122	0.312	0.328	0.308
APOBR	1.98483	9	0.312	0.00102	5.96292	0.929715	86.3	4.3	0.377	0.368	0.439	0.304		0.335	-0.068	0.312	0.292		-0.076
HBP1	1.98483	9	0.312	0	8.4453	0.370526	39.8	22.4	0.277	0.307		0.424	0.312	0.464		-0.022	0.522	0.177	0.376
GNAQ	1.98412	8	0.3295	0.000205	9.35393	0.441022	26.5	5.95	0.331	0.328	0.429		0.247	0.526		0.072	0.339	0.014
TLR4	1.98381	10	0.2975	0.00066	8.33871	0.458834	39.3	7.4	0.291	0.425	0.227	0.307	0.324	0.425		0.112	0.298	0.046	0.297
SDHB	1.98369	7	0.352	0	9.02383	0.385582	14.3	4.1			0.165	0.502	0.352	0.48	-0.033			0.335	0.353
BPGM	1.98153	10	0.297	0.001835	8.39789	0.431743	40.15	9.4	0.253	0.408	0.393	0.14	0.405	0.309	0.041	0.052	0.391	0.285
GLIPR1	1.97925	10	0.2965	0.000515	9.01321	0.495898	28.6	17.75	0.262	0.38	0.093	-0.266	0.369	0.442		0.03	0.074	0.342	0.331
ST6GALNAC3	1.97613	9	0.31	4e-05	6.49273	0.577365	71.9	6.4	0.31	0.499	0.116	0.403		0.483	0.072	0.068	0.524		0.141
TMX4	1.97613	9	0.31	4e-05	9.85799	0.410603	25.1	7.7	0.317	0.43	0.074	0.522	0.254	0.455		0.056	0.31	0.309
NCEH1	1.97589	8	0.3275	0.00029	9.5963	0.50298	27.7	9.75	0.373	0.331	0.366			0.549	0.162	-0.001	0.293		0.324
LYZ	1.97586	11	0.284	0.00383	12.9274	0.561748	1.4	0.8	0.298	0.47	0.273	0.007	0.338	0.567	0.453	0.132	0.256	0.284	0.213
TFEC	1.97586	11	0.284	0.00015	8.58119	0.723338	35.6	12.6	0.272	0.278	0.284	0.41	0.451	0.378	0.275	-0.011	0.051	0.366	0.332
SLC46A1	1.97227	5	0.422	0.00041	7.92958	0.37857	49.9	7.1			0.422			0.706		0.173	0.511		-0.074
MKNK1	1.97206	6	0.379	4.5e-05	9.16002	0.363627	20.6	6			0.47	0.396	0.362	0.501			0.291	0.088
SORT1	1.97112	11	0.283	0.00085	7.61815	0.49423	52	8.1	0.288	0.278	0.29	0.315	0.288	0.526	0.204	0.205	0.283	0.215	0.176
PEPD	1.96973	8	0.326	0.00068	8.98009	0.26663	19.95	4.4			0.276	0.456	0.347	0.663	0.084	0.084		0.313	0.339
PAM	1.96789	10	0.294	0.005885	9.2803	0.422612	19.1	6.9	0.359	0.307	0.281	0.536	0.105	0.5		0.078	0.357	0.252	0.111
SLC15A3	1.96789	10	0.294	0.000555	9.28417	0.528295	17.75	3.2	0.268	0.199	0.181	0.44	0.32	0.529	0.104		0.37	0.426	0.227
RAB27B	1.96789	10	0.294	0.006375	6.32388	0.594783	65.5	7.65	0.316	0.301	0.327	0.392	-0.063	0.287	-0.003		0.362	-0.025	-0.015
SFMBT2	1.96769	8	0.3255	0.002005	9.10202	0.538686	32.4	2.3	0.363	0.418	0.325	0.43		0.155	0.155		0.326		-0.066
CPD	1.96746	9	0.308	0.0001	8.64211	0.394193	28.8	8.9	0.454	0.255	0.279		0.377	0.63		0.261	0.426	0.308	0.235
SRC	1.96746	9	0.308	0.0041	8.41221	0.462066	39	10.4	0.324	0.061	0.172		0.164	0.394		0.308	0.316	0.329	-0.145
TBC1D8	1.96746	9	0.308	0.00019	7.91693	0.472294	39.9	4.1	0.147	0.45	0.308		0.299	0.436	0.064		0.46	0.362	0.189
AQP9	1.9664	11	0.282	0.00025	7.82375	1.17554	49.8	3.9	0.281	0.331	0.298	0.488	0.211	0.442	0.172	0.065	0.282	0.148	0.304
IL1B	1.9664	11	0.282	0.0009	8.2186	0.546193	40.9	4.4	0.185	0.35	0.282	0.519	0.177	0.449	0.162	0.041	0.362	0.213	0.283
MAN2B1	1.9664	11	0.282	0.00093	10.1838	0.398337	7.8	3.3	0.322	0.186	0.176	0.391	0.297	0.485	0.182	0.231	0.282	0.323	0.075
ETHE1	1.96562	10	0.2935	0.000205	8.99363	0.3828	21.15	3.3	0.317	0.428	0.247	0.444	0.327	0.463	0.167	-0.097	0.231	0.27
S100A6	1.96562	10	0.2935	9e-05	9.47015	0.485905	10.1	6.2	0.335	0.375	0.149	0.532	0.263	0.206	0.077		0.409	0.119	0.324
CASP10	1.96449	7	0.347	0.00011	7.91836	0.390983	48.3	4.2	0.275		0.459		-0.037	0.508		0.347	0.547		0.021
KIF1B	1.96449	7	0.347	0.00013	8.21617	0.375242	35.3	2.7	0.367	0.252	0.347		0.407	0.497			0.293	0.245
CD226	1.96169	11	0.281	6e-05	6.58309	0.727567	61.8	15.6	0.335	0.409	0.414	-0.075	0.281	0.416	0.26	0.098	0.431	0.006	0.095
LAMP3	1.96169	11	0.281	0.00089	8.07721	0.803561	44.2	8.8	0.209	0.214	0.357	0.317	0.245	0.339	0.281	0.024	0.443	0.335	0.222
VWA5A	1.95884	10	0.292	0.000295	8.10691	0.379847	44.4	6.05	0.404	0.42	0.316		0.255	0.579	0.24	0.158	0.321	0.204	0.268
ARNTL	1.957	11	0.28	0.00212	8.41862	0.439127	46.5	7.1	0.142	0.35	0.383	0.209	0.218	0.315	0.143	0.284	0.378	0.28	0.171
ELOVL4	1.957	11	0.28	0.00017	5.76163	0.759168	91.3	5.5	0.465	0.395	0.235	0.443	0.28	0.436	0.177	0.144	0.356	0.252	0.094
IL1RN	1.957	11	0.28	0.00063	8.06399	0.606113	46	2.7	0.335	0.314	0.28	0.53	0.214	0.509	0.151	0.187	0.462	0.134	-0.101
SPARCL1	1.957	11	0.28	0.00685	9.80796	0.48765	11.7	5.9	0.28	0.348	0.298	0.548	0.135	0.423	0.263	0.003	0.298	0.234	0.158
EHBP1L1	1.95545	8	0.3225	0.00015	8.20762	0.409868	40.05	4.35	0.399	0.241	0.298	0.427	0.347				0.436	0.087	0.224
TNFRSF18	1.95545	8	0.3225	0.001785	7.67947	0.534024	49.1	7.95	0.513	0.358	0.386			-0.013	-0.066	0.309	0.336		0.191
ATP6AP1	1.95454	9	0.305	3e-05	9.77189	0.424813	8.8	3.9	0.33	0.273		0.52	0.41	0.614	0.125		0.183	0.305	0.033
CA11	1.95434	10	0.291	0.000455	7.08194	0.563353	64.15	11	0.256	0.427	0.223	0.448	0.435	0.273	-0.111	0.309	0.441		0.074
GNPTAB	1.95342	8	0.322	0.0002	10.1852	0.372378	13.9	5.65	0.414		0.363		0.324	0.387	0.32	0.079		0.167	0.282
LACTB	1.95305	7	0.344	2e-05	8.45424	0.458014	31.7	8.1	0.32	0.4	0.237	-0.037		0.568			0.344		0.453
RILP	1.95305	7	0.344	0.00172	7.72342	0.413674	44.2	3.6		0.412	0.351	0.469		0.321	0.102		0.344		0.214
ATP6V0C	1.95272	6	0.3735	0.00326	9.90901	0.358322	6.75	3.55				0.479	0.518	0.628			0.191	0.268	-0.004
IL13RA1	1.95231	11	0.279	0.0011	9.30288	0.571558	28.1	10.1	0.295	0.279	0.245	0.127	0.3	0.372	0.388	0.046	0.197	0.319	0.171
PLCL1	1.95231	11	0.279	0.00063	6.74161	0.418955	70.3	11.4	0.26	0.355	0.279	0.133	0.367	0.52	0.106	-0.089	0.436	0.339	0.197
PROS1	1.95231	11	0.279	0.00125	7.96513	0.525933	50.9	14	0.346	0.32	0.258	0.283	0.279	0.457	0.19	0.037	0.18	0.315	0.242
RND3	1.95231	11	0.279	0.00037	8.81648	0.624732	29.1	7.6	0.253	0.337	0.374	0.51	0.279	0.46	0.177	0.112	0.337	0.254	0.275
HSD3B7	1.95025	9	0.304	0.00452	7.44462	0.820484	57.8	7.1	0.375	0.359	0.065	0.406		0.304	0.103	0.151	0.312		0.126
SLC37A3	1.95025	9	0.304	6e-05	8.13701	0.463327	47.5	5.5	0.304	0.354	0.311	0.396		0.287	0.216	0.072	0.272		0.32
SNX9	1.95025	9	0.304	1e-05	8.94814	0.595225	26.5	5.2	0.333	0.304	0.281	0.447		0.457	0.272	0.078	0.3		0.318
FAM177A1	1.94925	7	0.343	0.00048	8.40261	0.378831	44.3	11	0.368	0.343	0.418			0.39	0.105		0.293		0.222
LOC100129502#LOC100509130	1.94922	6	0.3725	7.5e-05	7.84557	0.521867	48.15	4.85	0.502	0.395	0.35	0.284			0.315		0.409
BEX4	1.94763	11	0.278	0.00039	7.959	0.5692	42	12.5	0.258	0.454	0.424	0.532	0.093	0.462	0.17	0.026	0.33	0.216	0.278
FLT3	1.94763	11	0.278	0.00845	7.10857	0.528435	61.3	5.1	0.338	0.278	0.322	0.166	0.124	0.393	0.031	0.321	0.346	-0.145	-0.131
SBK1	1.94597	9	0.303	0.00257	6.31158	0.724354	72.7	7.1	0.476	0.38	0.491	0.49		-0.041	0.103	0.244	0.303		-0.083
IL27RA	1.94536	10	0.289	0.00087	8.28803	0.478507	37.35	6.9	0.386	0.393	0.211	0.363	0.232	0.405		0.124	0.346	0.182	0.126
AQP1	1.94297	11	0.277	0.0036	8.49784	0.444195	40.2	2.9	0.344	0.304	0.237	0.277	0.172	0.341	0.119	0.067	0.356	0.414	0.068
CHRDL1	1.94297	11	0.277	0.00185	7.90883	0.895193	49.9	8.3	0.366	0.412	0.053	0.145	0.134	0.474	0.277	0.1	0.341	0.364	0.188
PTPN22	1.9417	9	0.302	0.00123	8.73096	0.501613	37.6	6.2	0.344	0.324	0.245		0.302	0.37		0.034	0.316	0.185	0.251
SLC46A3	1.93865	10	0.2875	0.00035	8.83132	0.455714	30.05	5.7	0.378		0.198	0.323	0.246	0.4	0.246	-0.081	0.372	0.433	0.252
SNX20	1.93791	7	0.34	2e-05	7.92376	0.41583	46.4	17.6	0.538	0.314	0.503			0.468		0.34	0.21		0.046
TAPBPL	1.93522	8	0.3175	0.00056	8.94243	0.35205	37.05	11.45	0.24	0.427	0.253		0.352	0.337		0.028		0.364	0.298
C20orf194	1.93414	7	0.339	0	8.29699	0.408115	40	2.9	0.451	0.339	0.271	0.493		0.493			0.258		0.203
SERP2	1.93414	7	0.339	0.00258	6.83435	0.495927	59.1	6.3	0.354	0.379	0.365			0.339		0.23	0.289		0.021
ACKR1	1.93367	11	0.275	0.00522	8.42795	0.726143	44.8	9.9	0.3	0.288	0.208	0.318	0.089	0.32	0.027	0.152	0.287	0.275	0.221
APOE	1.93367	11	0.275	0.00066	10.735	0.576229	4	1.7	0.369	0.337	0.232	0.536	0.363	0.316	0.241	0.275	0.189	0.269	0.251
ARID5A	1.93367	11	0.275	0.00158	8.33456	0.579607	39.3	4.1	0.275	0.289	0.381	0.315	0.32	0.192	0.011	0.284	0.159	0.143	0.229
CDH1	1.93367	11	0.275	0.00305	6.91255	0.93081	71	10.3	0.319	0.368	0.368	0.058	0.186	0.382	0.069	0.145	0.37	0.275	0.227
FTH1P5	1.93357	6	0.368	0	11.8207	0.334371	1.1	0.35					0.406	0.515	0.33		0.304	0.444	0.254
CLIP1	1.93197	10	0.286	0.003385	8.68734	0.433841	28.45	12.75	0.391	0.25	0.341	-0.069	0.343	0.322		-0.034	0.343	0.107	0.185
C1orf85	1.93011	6	0.367	7.5e-05	8.47677	0.407637	30	6.05	0.264		0.03	0.473		0.578			0.433		0.301
MBP	1.92975	10	0.2855	0.00193	9.6834	0.519545	15.8	2.3	0.351	0.373	0.239	0.31	0.036	0.357		0.104	0.328	0.013	0.261
TBC1D9	1.92904	11	0.274	0.00218	9.66868	0.627746	20.9	7.1	0.136	0.317	0.386	0.522	0.299	0.276	0.274	0.151	0.14	0.219	0.238
TSHZ3	1.92894	9	0.299	2e-05	7.5575	0.521861	54.7	3	0.284	0.299	0.358	0.531		0.476	0.244	-0.012	0.457		0.193
CPED1	1.92752	10	0.285	0.004935	7.86686	0.576615	51.25	6.35	0.222	0.27	0.305	0.46	0.081	0.446	0.3	0.01	0.302	-0.102
KYNU	1.92752	10	0.285	0.001045	9.83467	0.613369	18.2	6	0.304	0.329	0.265	0.573	0.266	0.318		0.009	0.256	0.359	0.231
CLNK	1.92719	8	0.3155	0.00154	6.42389	0.649207	68.25	8	0.393	0.25	0.406	0.026		0.312	0.023	0.372	0.319
SDSL	1.92719	8	0.3155	0.0001	5.53704	0.787015	86.7	9.3	0.333	0.312	0.238	0.392			-0.154	0.319	0.413		0.159
TNFAIP8L2	1.92663	7	0.337	4e-05	8.30252	0.350647	25.4	6.1		0.396		0.447		0.326	0.103	-0.05	0.437		0.337
CDS2	1.92493	6	0.3655	3.5e-05	9.38697	0.300985	21.5	2.75			0.224		0.408	0.496		0.323	0.041	0.42
MIR22HG	1.92442	11	0.273	6e-05	8.69734	0.504042	40	12.2	0.413	0.352	0.494	0.566	0.249	0.267	0.198	-0.068	0.256	0.273	0.307
LOC144571	1.9232	6	0.365	5e-05	7.48875	0.560095	50.6	13.05	0.295	0.511	0.435	0.222			0.292		0.59
CMTM7	1.92319	8	0.3145	0.00011	9.32525	0.461481	23.45	6.1	0.303	0.326	0.225	0.353		0.511	0.247		0.388		0.141
FAM13A	1.92119	8	0.314	0.00082	8.20733	0.385065	50.25	10.95	0.352	0.388	0.192		0.202	0.28		0.017	0.482	0.348
SLC2A9	1.91804	6	0.3635	2.5e-05	7.6877	0.547209	63.4	8.1		0.402		0.435	0.134	0.552	0.035	0.325
ISCU	1.91632	6	0.363	0	11.2135	0.314586	4.3	1.75	0.372			0.462	0.336	0.392	0.266			0.354
ICAM1	1.91627	9	0.296	0.00252	9.04004	0.444954	22.4	4.9	0.296	0.2	0.362		0.376	0.433		-0.109	0.176	0.359	0.149
SH2D1B	1.91541	7	0.334	0	5.55146	0.60316	77.8	4.4	0.147	0.334	0.119	0.52		0.48	0.083		0.53
PLBD1	1.91521	11	0.271	0.00267	9.43834	0.671985	13.2	0.6	0.218	0.435	0.332	0.474	0.271	0.377	0.235	0.182	0.315	0.255	0.234
ALDH3B1	1.91521	8	0.3125	8e-05	8.33822	0.393507	43.45	5.7	0.327	0.304		0.443	0.321	0.384	-0.066	0.096		-0.067
MRAS	1.91426	10	0.282	0.003005	7.64238	0.474595	46.25	5.6	0.222	0.358	0.315	0.632		0.55	0.064	0.231	0.334	0.14	0.249
ZCCHC2	1.91322	8	0.312	0.000485	9.25422	0.366151	26.7	9.8	0.451	0.255	0.351		0.299	-0.185		0.045	0.505	0.325
RAB34	1.91206	9	0.295	0.00013	8.41476	0.601454	40.3	12.3	0.31	0.418	0.283	0.501		0.458	0.002	0.099	0.195		0.295
SLC7A8	1.91169	7	0.333	0.00154	8.32876	0.423423	44.9	3.6	0.451	0.209	0.333	0.503	0.164	0.597		0.227
TRAFD1	1.91169	7	0.333	4e-05	9.12461	0.301666	20.4	8	0.333		0.2	0.004	0.33	0.538			0.442	0.367
CASP7	1.91118	6	0.3615	0.00033	8.10652	0.292568	40	4.4					0.41	0.411	0.161	0.157	0.526	0.313
CADM1	1.91063	11	0.27	0.0041	8.36764	0.562083	32.1	14.6	0.206	0.373	0.275	0.426	0.292	0.295	0.224	0.111	0.135	0.143	0.27
ST3GAL6	1.91063	11	0.27	0.01476	6.9202	0.555728	64	14.9	0.337	0.401	0.299	0.06	0.27	0.512	0.079	0.095	0.386	0.191	0.127
CLIC5	1.90786	9	0.294	0.0003	7.68503	0.48255	54.5	4.7	0.294	0.422	0.26	0.34	0.043	0.49	-0.033	0.159	0.47
ETV1	1.90786	9	0.294	0.01528	7.64174	0.413329	53	5.5	0.049	0.295	0.294	0.381	-0.129	0.353		0.148	0.389	-0.24
MXD1	1.90786	9	0.294	0.00014	8.72336	0.386492	37.5	7.3	0.338	0.36	0.176	-0.051		0.412	0.159	0.148	0.464		0.294
TMEM106A	1.90776	6	0.3605	7.5e-05	8.19233	0.411109	44.75	18.65	0.387		0.592			0.334	0.179		0.481		0.073
PDCD1LG2	1.90605	11	0.269	3e-05	7.33795	0.637116	67.6	15.2	0.401	0.491	0.243	0.191	0.485	0.671	0.201	0.269	0.448	0.249	0.234
PNRC1	1.90605	11	0.269	0.00118	10.3409	0.508772	8.2	4.2	0.325	0.427	0.16	0.425	0.269	0.312	0.182	0.082	0.354	0.17	0.171
FUCA2	1.90605	6	0.36	0.00033	7.67261	0.426831	34.7	11.75	0.349					0.504	0.006	0.005	0.371		0.387
LOC153682	1.90605	6	0.36	7.5e-05	6.98485	0.569754	59.9	4.85	0.434	0.427	0.311	0.06			0.247		0.409
MEGF9	1.90546	10	0.28	0.0004	8.05393	0.448939	44.8	13.45	0.36	0.409	0.251		0.301	0.497	0.216	0.259	0.365	0.215	0.115
CCND2	1.90149	11	0.268	0.00227	7.86123	0.79847	42.1	17	0.218	0.373	0.332	-0.184	0.345	0.371	0.268	0.247	0.431	0.136	0.068
PTAFR	1.90149	11	0.268	0.00211	8.73522	0.437315	31	4.4	0.29	0.258	0.268	0.449	0.364	0.381	0.145	0.088	0.205	0.282	0.205
GPD2	1.89737	8	0.308	0.00061	8.28392	0.438734	37	14.6	0.347	0.245	0.397			0.492		0.107	0.334	0.011	0.282
HERPUD2	1.89583	6	0.357	8e-05	10.0748	0.357861	17.4	10.25	0.416					0.384	0.207	-0.146	0.354		0.36
NFE2L3	1.8954	8	0.3075	0.00409	8.02061	0.362537	42.15	10.85	0.34	0.408	0.412		0.374	0.275			0.241	0.255	0.191
MYLIP	1.89452	10	0.2775	0.001725	9.749	0.551748	16.65	5.9	0.272	0.378	0.354	0.283	0.339	0.259		0.213	0.538	0.234	0.268
FAM160B1	1.89448	5	0.397	0	9.55364	0.379315	27.2	5.1	0.412					0.502	0.294	-0.007			0.397
IFNAR1	1.89343	8	0.307	0.00134	8.30768	0.312912	34.3	16.8	0.267		0.286		0.315	0.55		0.154	0.325	0.299	0.417
ECHDC3	1.89239	11	0.266	0.00517	7.48268	0.599782	53.3	8.3	0.272	0.501	0.391	0.288	0.175	0.288	0.147	0.078	0.236	0.266	0.091
PNMA1	1.89234	10	0.277	0.002275	8.57652	0.428516	38.5	14	0.446	0.415	0.171		0.321	0.538	0.125	0.224	0.341	0.154	0.233
C8orf44#SGK3	1.89146	8	0.3065	0.000335	8.04255	0.452561	42.55	10.75	0.287	0.437	0.326	0.413	0.386		0.163		0.254	0.266
CBLB	1.89117	9	0.29	0.00013	9.9718	0.44426	17	6.4	0.29	0.305	0.124		0.238	0.443		0.071	0.434	0.162	0.343
SIPA1L2	1.89117	9	0.29	0.00011	7.85621	0.465047	47.6	6.1	0.205	0.29	-0.052	0.363		0.427	0.008	-0.014	0.452		0.322
SGMS1	1.89017	10	0.2765	0.002585	8.22395	0.40699	45.25	17.25	0.275	0.278	0.288	0.402	0.28	0.245	0.112	0.005		0.302	0.23
B4GALT5	1.89017	10	0.2765	0.0051	10.1827	0.46349	20.2	3.5	0.292	0.179	0.324		0.326	0.343	0.222	0.036	0.265	0.288	0.11
BATF3	1.88786	11	0.265	0.00134	8.19164	0.648326	39.8	4.2	0.221	0.277	0.543	0.41	0.277	0.216	0.151	0.085	0.265	0.228	0.342
MOV10	1.88702	9	0.289	0.00231	8.16438	0.505589	47.2	8.6	0.379	0.249	0.323	0.289		0.297	0.102	0.265	0.543		0.211
HEXIM1	1.88557	8	0.305	0.00508	8.15272	0.358995	37.25	8.75	0.322		0.392		0.336	0.51		-0.12	0.288	0.19	0.181
TMSB10	1.88557	4	0.4575	0	12.9041	0.209694	0.6	0.05					0.445	0.73	0.387			0.47
LPIN2	1.88536	5	0.394	9e-05	8.79189	0.284249	24.2	1.2	0.415		0.429		0.323	0.394				0.015
SLFN11	1.88361	8	0.3045	6.5e-05	8.96781	0.500189	30.4	2.95	0.3	0.315	0.365			0.505	0.279	0.047	0.186		0.309
ENC1	1.88334	11	0.264	0.00375	7.55554	0.465196	47.7	7.9	0.222	0.267	0.28	0.509	0.064	0.41	0.166	-0.019	0.296	0.129	0.264
SLC40A1	1.88288	9	0.288	0.0002	9.51535	0.824957	27.1	4.7	0.288	0.288	0.388	0.346		0.407	0.232	0.206	0.296		0.288
HLA-C	1.88233	5	0.393	0	13.2731	0.159777	0.4	0.1					0.465	0.576	0.393	-0.119		0.236
RDX	1.88165	8	0.304	0.00023	8.6491	0.410734	23.65	12.35	0.268	0.43	0.387		0.271	0.413			0.222	0.208	0.337
SGK3	1.88165	8	0.304	5e-06	9.32117	0.458023	24.1	6.85	0.266	0.517	0.25	0.475		0.489	0.248		0.262		0.342
ZNF879	1.8797	8	0.3035	0.00474	7.43445	0.46876	53.05	4.75	0.36	0.391	0.472	0.213		0.309	0.112		0.298		0.134
NCRNA00256A#NCRNA00256B	1.87892	6	0.352	0.00118	5.98451	1.1563	78.15	3.35	0.489	0.254	0.369	0.389			0.055		0.335
ALDH2	1.87882	11	0.263	0.00294	11.481	0.718848	6.3	2.2	0.263	0.129	0.136	0.282	0.271	0.332	0.302	0.042	0.093	0.315	0.054
DNASE1L3	1.87882	11	0.263	0.00763	7.30525	0.864075	60.1	11.5	0.196	0.296	0.469	0.315	0.105	0.327	0.098	0.072	0.194	0.263	0.271
GCNT1	1.87882	11	0.263	3e-05	8.00716	0.585539	48.7	5.1	0.395	0.316	0.139	0.022	0.2	0.514	0.263	-0.026	0.574	0.402	0.161
OLFML3	1.87882	11	0.263	0.00183	8.41941	0.650729	44.9	4.4	0.452	0.295	0.263	0.433	0.156	0.479	0.233	0.182	0.341	0.159	-0.024
SYNPO2	1.87874	9	0.287	0.00015	8.53403	0.573005	37.7	2.8	0.287	0.294	0.238	0.525		0.445	0.181	0.197	0.382		-0.063
NUCB1	1.87579	8	0.3025	0.00096	8.63786	0.431485	26.25	13.25	0.387	0.206		0.381	0.415	0.693	0.015			0.224	0.059
IL33	1.87432	11	0.262	0.00121	8.01615	0.733125	50.1	19.4	0.262	0.342	0.249	0.306	0.069	0.409	0.206	-0.061	0.337	0.256	0.292
SATB1	1.87432	11	0.262	0.00113	8.65035	0.632091	31.5	5	0.282	0.292	0.262	0.216	0.116	0.428	0.282	0.161	0.444	0.058	0.253
GCA	1.87284	10	0.2725	0.001705	9.44243	0.43059	17.2	7.7	0.23	0.296	0.369	-0.141	0.205	0.476	0.295		0.25	0.244	0.357
RCN1	1.87068	10	0.272	0.001255	9.36914	0.376369	18.5	5.75	0.315	0.375	0.275	-0.15	0.231	0.269	0.191		0.455	0.299	0.202
LACC1	1.87051	9	0.285	2e-05	7.33648	0.441041	55.1	10.5	0.149	0.285	0.179	-0.25		0.427	0.297	0.016	0.482		0.397
ZMYND15	1.86995	8	0.301	0.00049	5.2755	1.04467	86.65	4.85	0.506	0.332	0.084	0.392			0.052	0.267	0.278		0.324
CD69	1.86984	11	0.261	0.01131	9.82927	0.838715	20.7	5.6	0.272	0.436	0.261	0.189	0.145	0.262	0.229	0.088	0.366	0.096	0.366
SELL	1.86984	11	0.261	0.00158	10.4573	0.952566	9.5	1	0.223	0.197	0.451	0.362	0.198	0.261	0.246	0.216	0.322	0.355	0.285
ZFYVE16	1.86757	7	0.321	0.0001	7.43679	0.407404	45.7	17.1	0.321				0.327	0.342		-0.042	0.219	0.459	0.3
SNORD89	1.86718	6	0.3485	0.00012	8.69025	0.424325	34.7	6.25	0.377	0.322	0.375				0.276		0.398		0.227
LRRK2	1.8664	9	0.284	0.00222	9.54392	0.822286	28.1	7.3	0.229	0.377	0.37	0.02		0.284	0.272	0.136	0.343		0.372
ST8SIA4	1.8664	9	0.284	0.00068	8.92871	0.414841	33	11.4	0.187	0.414	0.48		0.284	0.346		0.215	0.159	0.04	0.339
NDRG1	1.86638	10	0.271	0.001095	9.62205	0.617434	13.15	3.85	0.307	0.261	0.16	0.357	0.281	0.452	0.145		0.303	0.255	0.075
PROCR	1.86536	11	0.26	0.00325	7.4067	0.569887	57.8	13.1	0.272	0.316	0.056	0.367	0.26	0.224	0.1	-0.097	0.302	0.294	0.229
PRKAG2	1.86424	5	0.387	0.00026	8.06595	0.359287	47.1	6.2	0.387		0.193			0.461			0.395	0.26
TCF7	1.86423	10	0.2705	0.00309	8.25785	0.608344	41.15	2.25	0.509	0.251	0.527	0.29	0.135	0.296		0.126	0.376	0.193	0.1
MIR21	1.86413	8	0.2995	0.000925	11.0635	0.570565	3.95	0.45	0.315	0.208	0.316	0.404		0.074	0.27		0.305		0.294
LOC100507307	1.86384	6	0.3475	3e-05	8.64557	0.814761	35.6	8.95	0.408	0.356	0.276	0.081			0.339		0.431
RNASE2	1.86209	10	0.27	0.00057	6.91862	0.601625	68.75	6.9	0.262	0.364	0.247	0.495	0.115	0.352	0.067	0.278	0.377	0.054
MIAT	1.86031	7	0.319	0.00013	8.84876	0.863547	29.6	5.6	0.39	0.371	0.245	0.319			0.261		0.413		0.152
RGPD4#RGPD5#RGPD6#RGPD8	1.86025	8	0.2985	0.0017	9.89118	0.475604	18.35	3.8	0.424	0.369	0.387	0.292	0.156		0.215		0.305	0.13
HIAT1	1.85825	5	0.385	0	10.1015	0.489611	26.1	9				0.477		0.496	0.17	-0.159			0.385
AFAP1L2	1.85822	9	0.282	0.00823	7.26904	0.420494	60.3	6.3	0.315	0.391	0.282	0.101		0.368	0.099	0.233	0.292		-0.036
CPNE2	1.85822	9	0.282	0.00027	8.31785	0.386191	29.5	14.7	0.415	0.262	0.112	0.525		0.51	-0.05	0.052	0.366		0.282
PAK1	1.85822	9	0.282	0.00058	9.09992	0.368595	29.8	7.2	0.262	0.282	0.491		0.328	0.458		0.199	0.281	0.284	0.212
GPR126	1.85643	11	0.258	0.00595	6.41863	0.417343	68.7	4.4	0.322	0.247	0.335	0.316	0.042	0.486	0.058	0.215	0.455	0.258	0.1
TBC1D2	1.85643	11	0.258	0.00721	7.45276	0.560174	60.4	7.7	0.397	0.244	0.132	0.422	0.353	0.277	0.001	0.032	0.258	0.286	0.085
LOC728392#NLRP1	1.85446	8	0.297	0.005765	8.14221	0.53151	46.7	8	0.326	0.292	0.339	0.375	0.103		-0.075		0.302	0.041
SNX18	1.85414	9	0.281	0.00717	9.09251	0.51658	33.5	6.8	0.403	0.285	0.328	0.048		0.197	0.246	0.105	0.281		0.478
ZFYVE28	1.85414	9	0.281	0.00372	7.12875	0.564383	61.9	2	0.278	0.401	0.352	0.476		0.281	-0.083	0.195	0.528		0.192
ARHGAP10	1.85353	10	0.268	0.003235	7.98571	0.395162	49.1	4.35	0.307	0.196	0.361	0.418	0.065	0.443	0.032	0.1	0.249	0.287
LOC401522	1.85218	6	0.344	0.00016	7.89922	0.537395	51.15	5.1	0.292	0.396	0.086	0.503			-0.007		0.401
ARMCX1	1.85199	11	0.257	0.00145	8.40699	0.479371	45	13.2	0.264	0.277	0.384	0.471	0.202	0.257	0.282	-0.028	0.107	0.246	0.178
GPR132	1.85199	11	0.257	0.00189	7.21342	0.599149	58.3	13.9	0.306	0.265	0.066	0.006	0.259	0.485	-0.028	0.162	0.34	0.123	0.257
B2M	1.85061	4	0.444	0.00011	12.9124	0.173232	0.45	0.05			0.439		0.449	0.746				0.264
SIGLEC11	1.84949	7	0.316	0.00063	6.04111	0.725488	76.2	2.3	0.336	0.226	0.41	0.343			0.012	-0.024	0.316
CTLA4	1.84755	11	0.256	4e-05	8.06185	0.760062	42.3	4.1	0.6	0.447	0.486	0.12	0.256	0.527	0.25	0.225	0.501	0.098	0.19
CXCL13	1.84755	11	0.256	0.00289	10.7861	1.1479	4.2	1.1	0.228	0.314	0.335	0.435	0.13	0.5	0.256	0.189	0.269	0.015	0.246
LIFR	1.84755	11	0.256	0.00031	8.22076	0.715447	47.8	14	0.274	0.256	0.454	0.061	0.119	0.399	0.188	0.055	0.383	-0.016	0.358
NRIP1	1.84755	11	0.256	0.00096	8.95139	0.557388	28.1	12.7	0.428	0.3	0.351	0.412	0.117	0.392	0.253	0.081	0.208	0.223	0.256
IL17RA	1.84714	10	0.2665	0.00103	9.11739	0.382705	26.55	8.6	0.282	0.251	0.376	0.535	0.286	0.544		0.161	0.199	0.155	0.158
AKTIP	1.84676	8	0.295	0.000155	8.13534	0.314547	39.95	5.35	0.365				0.268	0.43	0.118	0.2	0.396	0.278	0.312
ANXA7	1.84632	5	0.381	1e-05	10.0822	0.213927	8	0.9					0.279	0.502	0.381	0.012		0.382
PI4K2A	1.84421	4	0.4415	0	8.9162	0.185452	21.25	1.8				0.523	0.36	0.601				0.287
ADORA3	1.84313	11	0.255	0.00497	7.22536	0.707794	58.5	5.9	0.255	0.294	0.292	0.269	0.213	0.289	0.004	0.067	0.378	0.167	0.102
PGBD5	1.84313	11	0.255	0.00613	5.93996	1.01906	83.3	6.6	0.275	0.255	0.128	0.466	0.155	0.425	-0.012	0.077	0.302	0.275	0.15
SLC36A1	1.84101	8	0.2935	0.00172	8.07239	0.326845	42.45	8.15	0.24	0.185	0.378		0.345	0.436			0.444	0.242	0.142
SCO2	1.8391	8	0.293	1.5e-05	8.82118	0.347883	27.15	4.75	0.424			0.512	0.291	-0.043	0.264	0.268		0.401	0.295
TMEM30A	1.83872	7	0.313	0.01043	9.75588	0.322525	13.9	3.8	0.494		0.313		0.356	0.55		-0.116	0.241	0.184
EPHX1	1.83871	11	0.254	0.00042	8.25991	0.513634	36.4	2.1	0.417	0.337	0.211	0.388	0.254	0.675	-0.01	0.089	0.166	0.343	0.195
GPR19	1.83871	11	0.254	0.01684	7.16457	0.599122	60.9	11	0.254	0.339	0.293	0.455	0.084	0.269	0.053	0.025	0.439	-0.086	0.078
RAB9A	1.83871	11	0.254	0.00409	9.38152	0.360858	13.4	6.6	0.179	0.298	0.237	0.273	0.254	0.305	0.278	-0.071	0.124	0.251	0.308
ANKRD29	1.83791	9	0.277	0.00107	7.22199	0.819224	54.4	10.3	0.365	0.39	0.277	0.377		0.244	0.154	0.025	0.423		0.208
NHS	1.83791	9	0.277	0.00362	6.68173	0.612256	69.3	3.6	0.331	0.308	0.198	0.319		0.277	0.137	0.07	0.335		-0.054
SIGLEC9	1.83791	9	0.277	0.00026	4.93232	0.890939	85	5.7	0.277	0.322	0.195	0.529		0.557	-0.037	0.186	0.459		0.19
WIPI1	1.83791	9	0.277	0.00594	9.07532	0.395913	34.9	6.9	0.323	0.258	0.277		0.315	0.249		0.133	0.303	0.331	0.19
PLEKHB2	1.83743	5	0.378	9e-05	9.7542	0.21826	19.4	3.7			0.36		0.431	0.492		0.253		0.378
JAG1	1.83654	10	0.264	0.00937	8.06411	0.459594	43.95	15.95	0.273	0.283	0.171	0.449	0.072	0.313		-0.016	0.288	0.255	0.122
TCF7L1	1.83654	10	0.264	0.00943	7.56953	0.511133	58.8	5.9	0.495	0.287	0.241	0.45	0.152	0.391	0.114	0.076	0.32	0.1
GJD3	1.83528	8	0.292	0.019555	7.7678	0.546941	54.4	7.9		0.329	0.255	0.46		0.115	-0.048	0.342	0.384		0.134
SLC45A4	1.83528	4	0.438	0.0001	7.73533	0.512724	48.2	4.1				0.474		0.591		0.204	0.402
NBR1	1.83515	7	0.312	0.00012	9.08989	0.268888	27.6	13.8		0.312		-0.177	0.472	0.569		0.182	0.169	0.372
C3orf14	1.83431	11	0.253	0.00018	7.03032	0.828925	56.7	12.7	0.337	0.253	0.158	0.364	0.379	0.484	0.168	0.076	0.214	0.363	0.178
NDRG2	1.83431	11	0.253	0.00414	8.45135	0.621637	44.3	13.5	0.253	0.307	0.348	0.224	-0.048	0.378	0.042	0.271	0.365	-0.009	0.105
SERPINB9	1.83431	11	0.253	0.01232	11.2585	0.530456	8.3	4	0.159	0.125	0.253	0.29	0.2	0.274	0.299	0.204	0.27	0.387	0.087
MGST2	1.83388	9	0.276	0.00056	8.49905	0.361185	24.6	5.5	0.322		0.413		0.27	0.464	0.128	0.131	0.276	0.272	0.318
TMEM229B	1.83337	8	0.2915	0.000305	6.71885	0.618686	65.45	10.75	0.368	0.245	0.128	0.333		0.524	-0.137		0.424		0.25
VPS9D1	1.83231	10	0.263	0.00561	7.31386	0.46703	57.25	6.7	0.471	0.311	0.326	0.266	0.251	0.26	0.129	0.16	0.484		0.108
M6PR	1.83074	6	0.3375	0	9.71604	0.26623	8.25	1.8					0.437	0.603	0.218	0.277		0.256	0.398
HEBP1	1.8281	10	0.262	0.00248	8.81819	0.460426	24.2	3.05	0.214	0.331	0.244	0.564	0.276	0.536	0.137		0.203	0.284	0.248
SH3BGRL3	1.8281	10	0.262	0.00435	11.011	0.455061	5.05	1.95	0.418	0.232	0.323	0.419	0.254	0.213	0.347		0.27	0.155	0.154
TNFRSF4	1.8281	10	0.262	0.002285	8.44683	0.564463	38.8	8.2	0.465	0.335	0.345	-0.169	0.194	-0.051	0.151		0.33	0.331	0.054
MYD88	1.82802	7	0.31	0	10.3899	0.371741	8.3	3.4				0.464	0.319	0.499	0.279	0.101	0.31	0.233
VIMP	1.8264	4	0.4345	0	8.64381	0.360113	21.55	13.1	0.418					0.567	0.257				0.451
AUH	1.82584	9	0.274	0.00092	8.59426	0.30277	31.4	6.6	0.276		0.337	0.375	0.419	0.075	0.245	0.182		0.274	0.257
KMO	1.8239	10	0.261	0.002805	8.60423	0.61861	23.25	7.55	0.204	0.349	0.189	0.311	0.249	0.273		-0.25	0.32	0.432	0.176
GALNT10	1.82387	8	0.289	0.00579	8.02919	0.340746	46.6	5.3	0.079	0.24	0.294		0.298	0.181		0.301	0.294	0.284
EMC7	1.82256	6	0.335	4e-05	9.3748	0.32978	14.5	0.35				-0.207	0.293	0.505		0.029		0.381	0.377
EVA1C	1.82183	9	0.273	0.01808	6.73077	0.526787	61.4	11	0.347	0.355	0.273	0.408		0.189	0.112	0.304	0.234		0.05
LYSMD2	1.82183	9	0.273	0.01097	10.5773	0.566569	9.7	6.2	0.116	0.276	0.311	0.364		0.336	0.067	0.137	0.144		0.273
TMEM204	1.82183	9	0.273	0.00186	8.34397	0.37829	38.9	5.5	0.345	0.318	0.273	0.295	0.231	0.518		0.001	0.079	0.176
PRNP	1.82134	4	0.4325	0	9.53312	0.320212	21.35	4.05	0.447				0.418	0.517				0.414
ALOX15B	1.82116	11	0.25	0.00283	7.76309	0.71249	53.4	9.5	0.277	0.25	0.197	0.339	0.323	0.266	0.175	0.167	0.161	0.293	-0.067
CXCL2	1.82116	11	0.25	0.0005	6.81743	0.825864	74.6	6	0.312	0.263	0.17	0.218	0.182	0.415	0.245	0.121	0.378	0.25	0.272
FUT4	1.82116	11	0.25	0.00131	8.10609	0.360535	48.2	5.9	0.346	0.485	0.415	0.043	0.327	0.064	0.099	0.138	0.399	0.199	0.25
ANKRD35	1.82092	7	0.308	0.01178	6.77051	0.551448	65.8	7.9	0.395	0.327	0.308	0.163			0.039		0.432		0.098
MR1	1.82008	4	0.432	0.000105	8.20899	0.207285	32.4	8.35					0.227	0.535			0.505	0.359
PSMB8	1.8197	10	0.26	0.00517	10.8663	0.366696	3.2	0.35	0.284	0.216	0.296	0.419	0.266	0.225	0.123		0.19	0.254	0.352
IRF2	1.81819	8	0.2875	0.0076	10.7795	0.310629	12.1	2.25	0.277		0.298		0.303	0.417	0.355	-0.076		0.067	0.148
LATS2	1.81783	9	0.272	0.00045	9.51797	0.500594	28.6	6.4	0.315	0.231	0.465	0.396		0.269	0.261	0.147	0.373		0.272
RBM43	1.81783	9	0.272	0.00036	7.12008	0.471532	63.4	4.5	0.272	0.451	0.199	0.131		0.46	0.129	0.262	0.591		0.377
RASGRP1	1.8168	11	0.249	0.00106	11.3461	0.6035	8.1	2.7	0.249	0.36	0.449	0.31	0.241	0.4	0.205	0.128	0.328	0.186	0.194
ABI3	1.81441	8	0.2865	0.001065	8.9091	0.405653	35.25	4.4	0.334	0.334	0.228	0.47		0.427	0.021		0.111		0.239
RBMS3	1.81441	8	0.2865	0.002175	8.27115	0.589755	41.9	5.65	0.25	0.191	0.403	0.484		0.359		0.123	0.323		0.026
PVRL2	1.81343	10	0.2585	0.009735	8.09492	0.413171	41.95	9.8	0.421	0.255	0.289	0.587	0.202	0.49	0.008	0.13	0.262	0.057
CCL23	1.81252	8	0.286	0.00311	5.02393	0.950509	83.8	4.6	0.343	0.407	0.08	0.402			-0.004	0.229	0.349		0.077
CCR7	1.81245	11	0.248	0.00153	10.1632	0.949901	15.1	3.7	0.334	0.258	0.382	0.417	0.225	0.323	0.187	0.194	0.248	0.193	0.207
ABCD1	1.80986	9	0.27	0.02813	7.94672	0.471094	53.8	7	0.295	0.274	0.27	0.283		0.36	-0.06	0.125	0.165		-0.108
TMEM187	1.80986	9	0.27	0.00137	7.90557	0.42194	51.9	6.5	0.288	0.362	0.055		0.201		0.016	-0.005	0.319	0.328	0.27
ELTD1	1.80926	10	0.2575	0.001915	7.77876	0.562493	51.65	15.1	0.277	0.296	0.394	0.337	0.146	0.438	0.141		0.238	0.187	0.188
ADAMTSL3	1.80811	11	0.247	0.01682	6.66109	0.416972	65.6	6.5	0.263	0.25	0.245	0.267	0.043	0.247	-0.077	0.071	0.294	0.248	-0.006
FPR1	1.80811	11	0.247	0.00018	7.57357	0.694494	47.5	11.2	0.121	0.247	0.197	0.451	0.308	0.545	0.229	0.172	0.339	0.195	0.373
CD164	1.80688	8	0.2845	0.001305	11.4807	0.341901	7.15	4.3	0.331		0.378	-0.192	0.31	0.549		0.012		0.112	0.259
HTRA4	1.8068	7	0.304	0.0031	8.7811	0.97063	29.5	9.4	0.417	0.435	0.225	0.16		0.304	0.399		0.238
LOC153684	1.8068	7	0.304	0.00073	7.95973	0.433457	45.1	3	0.229	0.304	0.537	0.38			0.142		0.329		0.262
CEBPA	1.80509	10	0.2565	0.00137	8.62278	0.574969	24.2	8.3	0.281	0.264	0.239	0.47	0.291	0.249	0.156		0.291	0.244	0.242
UBA7	1.80509	10	0.2565	0.00576	8.89343	0.418135	28.45	4.15	0.418	0.248	0.297	0.38	0.265	0.195	0.119		0.491	0.092	0.125
OAS2	1.805	8	0.284	0.000325	8.52614	0.397964	35.6	4.95	0.32	0.226	0.248		0.436	0.588			0.532	0.229	0.185
SIGIRR	1.80378	11	0.246	8e-05	7.79607	0.396377	48.5	8.2	0.393	0.417	0.071	0.474	0.246	0.551	0.126	0.194	0.139	0.157	0.409
KIAA1671	1.80329	7	0.303	0.00319	7.96163	0.551762	62.1	9.2	0.421	0.452	0.293	0.538		0.303	0.101		0.263
SIRPA	1.80329	7	0.303	0.00031	8.6554	0.42691	37.6	6.5	0.276	0.238	0.303		0.411	0.289			0.346	0.495
TRBV24-1	1.80329	7	0.303	0.00558	6.092	0.950859	72.7	4.5	0.392	0.4	0.303	0.171			-0.033		0.501		0.216
TVP23B	1.80329	7	0.303	3e-05	9.75124	0.371418	32.6	13.1	0.314	0.276			0.395		0.303	0.204		0.305	0.195
VRK2	1.80329	7	0.303	0.00196	8.95457	0.356185	22.5	1.2	0.031		0.32		0.333	0.34	0.231			0.303	0.213
GABARAPL1#GABARAPL3	1.80313	8	0.2835	0.000355	9.28085	0.668447	29.7	11.75	0.393	0.284	0.116	-0.074	0.324		0.283		0.283	0.33
NR1D2	1.80193	9	0.268	0.002	7.88956	0.433974	49.2	8.1	0.279	0.391	0.068		0.139	0.316		0.06	0.37	0.08	0.268
ZNF677	1.80193	9	0.268	0.02063	5.86792	0.684891	77.9	15	0.116	0.33	0.268	0.413		0.422	-0.094	0.189	0.349		-0.028
APOBEC3B	1.79946	11	0.245	0.00119	8.29338	0.908991	40.7	4.8	0.244	0.236	0.345	0.52	0.228	0.436	0.245	0.262	0.126	0.096	0.248
CALHM2	1.79946	11	0.245	0.00019	8.10274	0.443512	40.9	6.6	0.419	0.324	0.508	0.519	0.315	0.222	0.175	-0.008	0.183	0.239	0.245
TRAJ17	1.79938	8	0.2825	0.00281	4.90506	0.84299	87.15	10.35	0.227	0.291	0.364	0.274		0.66	-0.046		0.477		0.017
IL12RB1	1.79797	9	0.267	0.00962	8.6996	0.409266	27.3	5.6	0.161	0.471	0.375			0.267	0.297	-0.014	0.396	0.103	0.157
RILPL2	1.79751	8	0.282	0.000385	11.0847	0.504378	10.7	3.05	0.251	0.273	0.324			0.356	0.222	0.291	0.219		0.327
PTPN13	1.7968	10	0.2545	0.002	6.42651	0.577621	69.9	6.7	0.299	0.273	0.233	0.337	0.16	0.608		0.236	0.418	0.091	0.191
SLC20A1	1.79628	7	0.301	0.00219	9.62304	0.279413	8.2	2.8			0.369		0.301	0.314		0.348	0.295	0.216	0.27
OSBPL6	1.79564	8	0.2815	0.006145	6.47698	0.46484	67.5	2.55	0.302	0.305	0.442			0.261	0.075	0.071	0.371		0.137
PLBD2	1.79564	8	0.2815	0.000485	7.35716	0.524037	55.55	15.5	0.329	0.25	0.059	0.313		0.54	0.249		0.364		-0.089
GAS2L1	1.79515	11	0.244	0.00198	8.00801	0.511148	48	4.4	0.373	0.347	0.374	0.491	0.244	-0.163	0.153	0.2	0.334	-0.043	0.088
MANSC1	1.79515	11	0.244	0.00567	7.31228	0.503025	59.6	11.3	0.249	0.281	0.372	0.244	0.013	0.502	0.13	0.055	0.157	0.3	-0.034
S100B	1.79515	11	0.244	0.00116	6.56512	0.925041	89.5	9.3	0.234	0.415	0.391	0.265	0.244	0.57	0.153	0.008	0.45	0.137	0.175
TRBC2	1.79378	8	0.281	0.00034	7.5262	0.480812	57.45	7.15	0.379	0.458	0.505	0.34	0.222		-0.022		0.164	0.152
LRPAP1	1.7934	6	0.326	0.0002	8.77584	0.309832	25.2	5.9	-0.001				0.464	0.594		-0.02		0.37	0.282
PRAM1	1.79191	8	0.2805	0.00352	4.85755	1.05168	87.8	4.3	0.396	0.425		0.343		0.066	0.021	0.264	0.297		0.215
CYP1B1	1.79085	11	0.243	0.00175	8.98762	0.851682	16.3	8.8	0.283	0.207	-0.112	0.259	0.207	0.42	0.187	0.021	0.282	0.252	0.243
ENG	1.79085	11	0.243	0.01063	8.16597	0.432176	40.8	11.9	0.28	0.14	0.445	0.441	0.243	0.496	0.057	0.121	0.282	0	0.006
TBC1D4	1.79085	11	0.243	0.00199	9.31673	0.64839	26.7	4.4	0.325	0.3	0.003	-0.018	0.194	0.261	0.243	0.049	0.353	0.324	0.211
C11orf21	1.79019	6	0.325	0.018575	7.48867	0.537847	63.35	7.3	0.418	0.463	0.483		0.088				0.232	0.077
GAB3	1.79009	9	0.265	0.00355	8.53577	0.446931	40.2	5.9	0.439	0.409	0.265	0.228		0.462	0.137	0.171	0.535		0.187
VANGL1	1.79009	9	0.265	0.01147	7.0312	0.442512	64.3	6.7	0.274	0.265	0.403		0.091	0.383		0.093	0.28	0.174	0.108
CARD9	1.78855	10	0.2525	0.01284	7.20243	0.512607	59.1	11.65	0.344	0.344	0.351	0.304		-0.019	0.255	0.187	0.25	0.179	0.109
MATK	1.78819	8	0.2795	0.023085	6.94072	0.610054	67.9	8	0.522	0.364	0.253	0.349			-0.078		0.306	-0.016	0.157
CTSD	1.78656	11	0.242	0.00132	9.6668	0.674798	12.2	7.1	0.386	0.212	0.242	0.49	0.425	0.536	0.193	0.229	0.24	0.314	0.155
STEAP3	1.78656	11	0.242	0.00557	7.47057	0.573843	50.1	9.9	0.307	0.227	0.185	0.369	0.33	0.285	0.255	0.109	0.181	0.242	-0.024
TCIRG1	1.78656	11	0.242	0.00415	10.072	0.420897	17.9	4.6	0.311	0.19	0.319	0.293	0.298	-0.003	0.188	0.242	0.296	0.195	0.104
SLA	1.78649	10	0.252	0.00683	10.32	0.632439	7.55	2.25	0.269	0.429	0.281	0.235	0.156	0.441	0.135		0.395	-0.008	0.202
RGAG4	1.78616	9	0.264	0.00777	6.53438	0.697175	66.4	12	0.343	0.269	0.26	0.006		0.578	0.099	0.264	0.294		-0.1
PRDM1	1.78238	10	0.251	0.0027	9.49981	0.44794	30	7.25	0.165		0.475	0.415	0.175	0.592	0.347	0.192	0.173	-0.004	0.31
FAM64A	1.78224	9	0.263	0.0035	6.86606	0.576841	61.5	11.7	0.341	0.391	0.263	0.466			0.062	0.237	0.343	-0.05	0.102
MOB3C	1.78224	9	0.263	0.00571	8.30891	0.354474	41.9	4.2	0.272	0.251	0.329	0.263		0.358	0.016	0.195	0.176		0.29
STX3	1.78224	9	0.263	0.01573	8.45293	0.383094	41.3	2.9	0.172	0.308	0.263	0.547	0.166	0.427		-0.026	0.268	0.085
ARHGAP15	1.77833	9	0.262	0.0334	9.78686	0.363033	9.1	1.2	0.137	0.273	0.262		0.06	0.263	0.097		0.33	0.091	0.31
PLAUR	1.77801	11	0.24	0.00946	8.64678	0.72391	35.5	3.8	0.266	0.24	0.222	0.534	0.299	0.372	0.078	0.135	0.113	0.256	-0.003
LOC339988	1.77741	6	0.321	0.001805	7.44665	0.682943	59.8	4.25	0.301	0.378	0.341	0.147			0.14		0.368
SCARF1	1.77707	8	0.2765	0.004235	7.71639	0.385182	60.85	18.7	0.473		0.384		0.341	0.098	0.288	0.17		0.265	0.073
HTATIP2	1.77581	6	0.3205	0.000505	9.04007	0.399008	32	7.75	0.363		0.148		0.318	0.398		0.003		0.323
SLC35A1	1.77543	7	0.295	0.00087	7.97378	0.374138	25.9	14.9					0.332	0.393	0.115	-0.066	0.363	0.235	0.295
PTTG1IP	1.77422	6	0.32	0	10.2146	0.295293	8.85	2.6				0.516	0.305	0.503	0.276	0.019		0.335
GNG4	1.77375	11	0.239	0.0213	7.30709	0.39825	62.6	4.8	0.397	0.239	0.283	0.308	-0.007	0.282	-0.009	0.037	0.375	0.162	-0.18
CREBRF	1.77351	5	0.356	0.00049	8.9353	0.381054	26.2	4.7	0.427					0.354		0.056	0.356		0.519
SNX6	1.77351	5	0.356	0	9.77963	0.259381	9.2	0.7					0.229	0.579	0.311			0.356	0.57
B3GNT2	1.77053	9	0.26	0.00044	8.63616	0.375552	26.1	4.8	0.267	0.426	0.205		0.224	0.448		0.153	0.26	-0.01	0.308
MARCH1	1.77053	9	0.26	0.00078	9.2484	0.439961	21.8	6.9	0.26	0.469	0.254		0.406	0.244		0.039	0.247	0.327	0.298
TOX2	1.77053	9	0.26	0.00624	8.08498	1.11093	37.9	13.5	0.381	0.361	0.257	0.26		0.235	0.161	0.307	0.278		0.18
TWF1	1.76969	8	0.2745	0.01689	8.83364	0.297081	27.5	14.25	0.313		-0.03		0.376	0.506		0.03	0.236	0.141	0.344
PPARG	1.7695	11	0.238	0.00667	6.43356	0.830382	79.8	9.3	0.208	0.254	0.183	0.426	0.244	0.524	-0.024	0.104	0.178	0.238	0.255
RHOBTB1	1.7695	11	0.238	0.01361	6.85144	0.5655	73.1	16.9	0.302	0.253	0.262	0.332	0.169	0.352	0.116	0.093	0.238	0.181	0.089
RABGGTA	1.76854	7	0.293	0.00281	8.32151	0.386895	40.6	4.9				0.456	0.373	0.314	0.063	0.109		0.293	0.118
NEU1	1.76807	10	0.2475	0.004825	8.55455	0.356398	31.95	3.65	0.23		0.152	0.477	0.346	0.394	0.055	0.108	0.206	0.265	0.329
PIK3IP1	1.76807	10	0.2475	0.0034	9.00192	0.441834	25.75	5.25	0.294	0.333	0.058	0.381	0.171	0.41		0.07	0.409	0.165	0.201
ABAT	1.76527	11	0.237	0.03981	7.92544	0.518959	45.2	8.5	0.237	0.292	0.254	0.323	0.032	0.087	0.28	-0.046	0.327	0.007	-0.11
NLRP1	1.76527	11	0.237	0.0012	7.54189	0.652729	60.9	4.8	0.412	0.258	0.442	0.349	0.203	0.237	0.017	0.203	0.442	0.034	0.133
TGFBR3	1.76527	11	0.237	0.0017	7.90382	0.670351	51.4	5.9	0.24	0.193	0.381	0.237	0.024	0.377	0.206	0.06	0.423	0.179	0.274
ZCCHC24	1.76527	11	0.237	0.00611	8.22662	0.367343	40.6	4.3	0.363	0.238	0.243	0.494	0.116	0.237	0.132	0.223	0.114	0.35	0.186
ANKRD55	1.76401	10	0.2465	0.028775	7.24702	0.387495	68.85	4.65	-0.003	0.289	0.403	0.413	0.087	0.206	0.013	0.137	0.287	0.327
MB21D1	1.76313	6	0.3165	0.004225	8.50245	0.413605	42.2	6.3	0.203	0.328	0.305			0.377		0.348			-0.048
PAQR8	1.76213	5	0.352	0.0007	9.27806	0.361481	30.3	1.9	0.484		0.412			0.345		-0.03	0.352
IMPACT	1.76198	10	0.246	0.00998	7.70748	0.5356	53.6	9.25	0.198	0.28	0.274	0.016	0.161	0.386	0.068	0.237	0.255	0.3
N4BP2L2	1.76167	7	0.291	0.00462	9.79681	0.341392	8.1	0.9	0.39		0.316		0.158	0.291			0.388	-0.163	0.255
RELL1	1.76167	7	0.291	0.00122	9.40433	0.457727	23.8	6.3	0.201	0.235	0.39	0.532		0.291			0.229		0.396
PADI2	1.76104	11	0.236	0.00115	7.60472	0.532872	54.1	15.7	0.121	0.054	0.44	0.365	0.22	0.334	0.3	-0.051	0.355	0.236	0.003
ALAS1	1.75995	10	0.2455	0.012185	9.36741	0.382646	14.35	2.65	0.188		0.274	0.448	0.383	0.34	0.237	-0.094	0.078	0.254	0.114
NAP1L3	1.75995	10	0.2455	0.01603	6.43326	0.725551	71.8	15.85	0.229	0.262	0.272	0.373	0.055	0.398	0.075		0.312	0.154	0.131
ZNF502	1.7589	9	0.257	0.02078	6.89822	0.444982	61.2	4.3	0.356	0.492	0.216	0.343		0.333	0.025	0.108	0.257		0.148
PIK3CB	1.75824	7	0.29	0.00022	8.88195	0.364808	40.6	18.1			0.228	-0.249	0.29	0.421	0.307	0.298		0.078
NQO2	1.75682	11	0.235	0.00259	8.58793	0.541333	33.8	12.1	0.235	0.244	0.256	0.575	0.18	0.342	0.203	0.153	0.33	0.178	0.13
NR2F2	1.75682	11	0.235	0.00632	7.69962	0.447031	53.2	18.9	0.299	0.289	0.414	0.152	0.172	0.266	0.235	0.143	0.43	0.167	0.159
CNTLN	1.7559	10	0.2445	0.02339	6.78915	0.567005	65.85	8	0.355	0.313	0.25	-0.029	0.11	0.323	0.083	0.095	0.317		0.239
VPS26B	1.75525	6	0.314	0.00205	8.51354	0.469091	43.55	4.45			0.356	0.404		0.601	0.022	0.272	0.269
AGPAT9	1.75504	9	0.256	0.00048	5.86904	0.844426	70.8	12.7	0.266	0.273	0.221	0.256		0.518	0.165	0.061	0.469		0.064
SLC18B1	1.75504	9	0.256	0.00031	8.56906	0.48132	37.2	5.7	0.256	0.325	0.197	0.427		0.366	0.179	0.025	0.406		0.244
ADAP1	1.75388	10	0.244	0.001105	7.9974	0.523479	47.95	10.75	0.293	0.216	0.272	0.385	0.116	0.479	0.153		0.463	0.024	0.088
LOC100288617	1.75368	6	0.3135	4.5e-05	7.08361	0.710698	56.55	2.55	0.369	0.258	0.14	0.429			-0.017		0.584
TMEM37	1.75368	6	0.3135	0.00445	8.11158	0.432973	47.05	3.05		0.421	0.281			0.573		0.218	0.346		0.162
CDO1	1.75261	11	0.234	0.00462	6.87235	0.675153	64.1	11.6	0.309	0.332	0.234	0.382	0.095	0.316	0.133	-0.048	0.333	0.06	-0.031
FAM129A	1.75261	11	0.234	0.00403	9.87426	0.720224	21.7	7	0.213	0.198	0.349	0.077	0.251	0.312	0.267	0.131	0.234	0.398	-0.034
SUN2	1.75186	10	0.2435	0.0133	9.37079	0.400998	19.95	4.15	0.46	0.251	0.35		0.272	0.236	0.043	0.013	0.334	0.112	-0.023
ABHD2	1.75139	8	0.2695	0.00131	8.41439	0.340418	38.35	7.6	0.319	0.202	0.424		0.232	0.519		0.092	0.284	0.255
PDE7B	1.75118	9	0.255	0.00082	6.87568	0.518695	62.5	5.3	0.255	0.271	0.197	0.414		0.426	-0.071	-0.002	0.442		-0.191
PDE4DIP	1.74985	10	0.243	0.00487	9.33082	0.430181	22.85	4.55	0.276	0.251	0.113	0.018	0.25	0.129		0.236	0.379	0.27	0.111
PLCXD2	1.74957	8	0.269	0.00023	8.08277	0.525865	43.8	5.65	0.289	0.483	0.249	0.411		0.135	0.169		0.466		0.244
SAT2	1.74957	8	0.269	0.006765	9.08676	0.371618	26.8	7.7	0.349		0.189	0.418		0.381	0.117	0.011	0.115		0.411
CD160	1.74841	11	0.233	0.00012	6.77815	0.563022	61.8	6.2	0.359	0.536	0.513	0.228	0.07	0.496	0.181	0.233	0.447	-0.106	0.191
CTNND2	1.74841	11	0.233	0.02266	6.99985	0.618964	63.2	6.6	0.247	0.233	0.28	0.409	0.312	-0.014	0.095	0.08	0.207	0.214	0.258
ANKRD44	1.74801	7	0.287	0.0021	10.8718	0.444828	9.8	2.3	0.445	0.309	0.287	-0.291		0.114		0.159	0.354
ITFG1	1.74801	7	0.287	0.00861	9.15375	0.354582	21.5	5.5			0.287		0.314	0.271		-0.083	0.297	0.221	0.287
RNF114	1.748	5	0.347	0	9.80451	0.179483	13	3.4					0.39	0.605	0.347	-0.127		0.16
CDKN1A	1.74783	10	0.2425	0.01036	9.3184	0.610227	21.3	4.15	0.26	0.151	0.309	0.249	0.253	0.214	0.072		0.23	0.3	0.236
FGD4	1.74734	9	0.254	0.0136	6.83263	0.53633	55.6	12.7	0.254	0.265	0.302	0.38		0.394	0.112	0.201	0.228		-0.012
LDLR	1.74734	9	0.254	0.03991	8.6332	0.454817	40.3	5	0.261	0.314	0.254	0.505	0.035	0.334		-0.016	0.122	-0.144
SGMS2	1.74734	9	0.254	0.02234	6.9502	0.523374	61.8	2.4	0.385	0.287	0.172	0.429		0.431	0.036	0.041	0.254		0.084
CASP8	1.74584	6	0.311	0.00086	8.14471	0.239244	30.95	17.8	0.46				0.301	0.321			0.569	-0.071	0.105
HPCAL1	1.74582	10	0.242	0.001725	8.5298	0.446089	33.2	2.95	0.243	0.329	0.184	0.446	0.193	0.395	0.109		0.077	0.241	0.252
SDF4	1.74461	7	0.286	0.00355	8.66918	0.31763	26	1.9			0.267	0.426	0.405	0.202	-0.064			0.286	0.337
BTBD3	1.74423	11	0.232	0.0494	7.28702	0.486236	59.1	14	0.297	0.352	0.232	0.438	0.124	0.34	0.083	0.009	0.193	0.17	0.305
PTPRM	1.74423	11	0.232	0.01534	8.60408	0.533758	40.9	13.8	0.208	0.302	0.295	0.232	0.087	0.419	0.234	0.186	0.282	0.216	0.148
PARVG	1.74231	8	0.267	0.0011	9.18711	0.480165	29.6	6.05	0.39	0.346	0.183	0.008		0.216		0.256	0.373		0.278
CDKN1C	1.74181	10	0.241	0.01086	7.34837	0.427099	53.45	15.25	0.442	0.427	0.325	0.437	0.155	-0.159		0.157	0.427	0.145	0.061
ITGB7	1.74181	10	0.241	0.016545	8.68915	0.585076	33.55	6.05	0.276	0.254	0.282		0.257	0.262	0.069	0.085	0.228	0.182	0.216
GDPD1	1.74122	7	0.285	0.00998	7.07741	0.425969	61	10.1		0.377	0.319	0.47		0.261		0.029	0.285		0.153
NAGPA	1.74122	7	0.285	0.00564	7.84601	0.308617	44.7	16.4				0.367	0.304	0.285	0.03	0.153		0.101	0.289
OSBPL5	1.74122	7	0.285	0.02052	7.66307	0.481557	54	6.5	0.475		0.285	-0.147		0.384		0.072	0.457		-0.097
ACO1	1.74005	11	0.231	0.00248	9.24634	0.450748	22.4	4.6	0.231	0.231	0.204	0.479	0.255	0.425	0.348	-0.037	0.167	0.17	-0.026
C7	1.74005	11	0.231	0.00267	8.28292	1.1975	38	12.4	0.231	0.273	0.171	0.309	0.098	0.391	0.146	0.157	0.246	0.181	0.234
MAP4K3	1.74005	11	0.231	0.00996	8.11011	0.464732	44.5	7.6	0.266	0.267	0	-0.016	0.168	0.234	0.248	0.085	0.231	0.254	0.217
CYB5R1	1.73959	5	0.344	0.0004	8.45221	0.192472	32.2	3.4				0.401	0.215	0.397	-0.109			0.344
ANKS1B	1.73869	8	0.266	0.002415	6.57751	0.557799	65.55	5.65	0.297	0.426	0.396	0.225			-0.003	0.235	0.575		0.08
LINC01137	1.73783	7	0.284	0.01107	6.44309	0.612507	69.9	8.9	0.323	0.292	0.284	0.478			-0.003		0.119		0.199
HSPB1	1.7378	10	0.24	0.006905	9.92937	0.54998	9.65	3	0.374	0.132	0.131	0.491	0.204	0.51	-0.059		0.276	0.32	0.097
IL21	1.7358	10	0.2395	0.02825	6.20197	0.782307	75.45	7.25	0.153	0.301	0.266	0.213	0.133	0.497	0.012	0.294	0.299		-0.116
TGFBR2	1.7358	10	0.2395	0.00128	8.68861	0.484862	35.2	7.55	0.263	0.343	0.095	-0.161	0.216	0.532		0.074	0.339	0.057	0.293
TOM1	1.7358	10	0.2395	0.001095	7.98563	0.405483	48.1	5.3	0.241	0.053	0.019	0.36	0.39	0.36	-0.162		0.238	0.348	0.104
ZNF25	1.73493	6	0.3075	0.00016	7.74283	0.478521	53.3	8.85	0.336		0.366			0.454	0.207	0.253			0.279
DERL2	1.73205	9	0.25	0.00061	9.23665	0.388415	31.7	9.9	0.016		0.1	0.434	0.344	0.358	0.161	0.157		0.25	0.363
MINPP1	1.73205	9	0.25	0.01023	8.76058	0.392455	51	17.3	0.197	0.36		0.409	0.265	0.41	0.063	0.12		0.25	0.181
MTMR6	1.73205	9	0.25	0.00054	8.65256	0.379858	41.8	9.6	0.229		0.124	0.48	0.25	0.506	0.137	-0.038		0.337	0.294
ZMYND11	1.73205	9	0.25	0.0015	8.20865	0.355436	43.6	8.8	0.414	0.282	0.25	0.429	0.199	0.526		0.182	0.226	0.209
FZD5	1.73172	11	0.229	0.00281	7.84553	0.518974	58.3	14	0.229	0.4	0.392	0.331	0.048	0.436	0.047	0.137	0.387	-0.06	0.205
PARP4	1.73147	8	0.264	0.003935	10.0901	0.348475	11.35	2		0.271		0.257	0.336	0.356	0.095	0.067	0.361	0.134
GABARAP	1.73121	5	0.341	1e-05	11.8067	0.23888	1.4	0.7				0.416	0.341	0.456		-0.136		0.187
DBNDD2#SYS1#SYS1-DBNDD2	1.72967	8	0.2635	0.000335	8.92547	0.499654	27.25	4.6	0.351	0.296	0.201	0.331	0.341		0.173		0.181	0.231
CYTH4	1.72788	8	0.263	0.00288	8.50817	0.442701	34.1	20.35	0.213		0.299	0.424	0.227	0.369		0.161	0.175	0.466
GK3P	1.72783	10	0.2375	0.00081	7.70023	0.474265	52.15	11.95	0.313	0.32	0.087	0.037	0.401	0.071	0.186		0.131	0.312	0.289
HLA-DRB1#HLA-DRB4	1.72772	7	0.281	0.0002	14.4086	0.392627	0.5	0.1	0.302	0.393	0.182	0.349	0.19		0.259			0.281
LOC541471	1.72772	7	0.281	0.00099	6.83733	0.521723	64.4	6.3	0.281	0.218	0.282	0.404			-0.02		0.269		0.318
KAL1	1.72758	11	0.228	0.00104	7.65261	0.597421	55.2	16	0.33	0.338	0.276	0.31	0.209	0.483	0.211	0.228	0.215	0.182	0.094
LAIR2	1.72758	11	0.228	0.00159	8.19313	0.468091	42.7	3.5	0.233	0.37	0.381	0.322	0.206	-0.014	0.16	0.228	0.131	0.359	-0.064
KIAA0930	1.72608	8	0.2625	0.00402	8.98708	0.350783	38.8	5.85	0.309	0.078	0.253		0.264	0.481	0.336	0.188		0.261
LOC100505483	1.72563	6	0.3045	0.003765	6.65665	0.678876	66.9	7	0.449	0.378	0.071	0.261			0.061		0.348
GDE1	1.72436	7	0.28	0.00011	8.68107	0.334713	30.3	3.1	0.204				0.341	0.391	0.28	0.178		0.154	0.364
LINC00152	1.72436	7	0.28	0.00228	8.06433	0.582792	50.7	5.5	0.321	0.038	0.386	0.28		0.313	0.156		0.162
SAMD4A	1.72429	8	0.262	0.001175	8.00671	0.493896	42.6	10	0.269	0.255	0.426		0.093	0.35		0.109	0.342	0.215
GPBAR1	1.72101	7	0.279	0.00311	5.98064	0.973235	74.7	12.4	0.188	0.279	0.359	0.124			-0.008	0.386	0.422
N4BP2L2-IT	1.72101	7	0.279	0.00868	6.94487	0.606013	61.5	9.4	0.313	0.279	0.483	0.168			0.124		0.285	-0.121
FPGT	1.72071	8	0.261	0.001285	8.07501	0.413395	51.4	13.3		0.285		0.322	0.281	0.374	0.118	0.095		0.219	0.241
NTNG2	1.72067	9	0.247	4e-05	6.57341	0.570284	59.7	11.1	0.323	0.348	0.245	-0.117		0.247	0.219	0.328	0.531		0.07
SLC26A11	1.72067	9	0.247	0.01552	9.26235	0.463777	31.8	5.7	0.454	0.25	0.297	0.558		0.244	0.247	0.031	0.246		0.13
USP15	1.7201	5	0.337	0.00054	9.33681	0.215983	29.9	15			0.211		0.352	0.464		-0.063		0.337
NRP1	1.71989	10	0.2355	0.00172	7.79561	0.608303	44.55	13.95	0.26	0.232	0.239	0.386	0.194	0.437		0.225	0.347	0.048	0.159
SLC39A8	1.71931	11	0.226	0.00116	10.85	0.611783	12.7	4.7	0.231	0.226	0.118	0.201	0.378	0.508	0.165	0.06	0.355	0.066	0.353
TNFAIP3	1.71931	11	0.226	0.00119	10.4251	0.436221	8.7	2.6	0.271	0.214	0.221	0.393	0.226	0.356	0.314	0.119	0.263	0.1	0.056
ANXA2P2	1.71766	7	0.278	3e-05	10.7728	0.338895	8.2	4.8	0.248		0.453	0.412	0.278	0.455	0.197			0.134
TDRD9	1.71713	8	0.26	0.006545	6.30589	0.566445	72.15	6.45	0.437	0.347	0.207	0.471			0.124	-0.01	0.313		0.009
EVA1B	1.71689	9	0.246	0.0125	7.90348	0.349683	41	4.7	0.263	0.471	-0.044	0.326	0.246			0.193	0.276	0.177	0.107
NEXN	1.71689	9	0.246	0.00789	7.35118	0.712425	65.3	19.1	0.426	0.264	0.2	0.059		0.274	0.246	0.069	0.439		0.137
RNF166	1.71689	9	0.246	0.00918	8.58138	0.452201	37.7	9.4	0.454	0.306	0.246	0.52		0.243	0.208	-0.094	0.288		0.189
SIDT2	1.71689	9	0.246	0.00019	9.47346	0.387922	17	4.7	0.361	0.246	0.157		0.294	0.194		-0.03	0.45	0.372	0.125
AP1S2	1.71535	8	0.2595	0.00569	9.31192	0.367224	5	2.85	0.227		0.176		0.321	0.272		0.187	0.247	0.347	0.44
PCSK5	1.71313	9	0.245	0.00218	6.06991	0.634434	79.8	8.4	0.25	0.245	0.189	0.296	0.106	0.401	0.028		0.336		0.047
C1R	1.71109	11	0.224	0.00553	9.82241	0.571531	11.5	2.3	0.331	0.224	0.153	0.443	0.234	0.443	0.076	0.217	0.234	0.213	0.216
CLEC1A	1.71109	11	0.224	0.01123	7.38726	0.379605	62	7.3	0.146	0.363	0.31	0.584	-0.002	0.59	0.224	-0.034	0.467	0.021	-0.063
PTPN12	1.71109	11	0.224	0.00221	9.30308	0.539093	25.7	3.7	0.253	0.231	-0.027	0.436	0.224	0.116	0.144	0.009	0.163	0.285	0.352
RPS6KC1	1.71099	7	0.276	0.00135	7.97983	0.261525	43.1	6.4	0.32				0.276	0.308	0.197	-0.093		0.313	0.247
REEP3	1.71	8	0.258	0.00993	8.5794	0.44107	44.45	16.9	0.28	0.347	0.236			0.303	0.292	0.097	0.231		0.187
RFFL	1.71	8	0.258	0.000995	10.8645	0.510665	12.9	2.45	0.38	0.256	0.548	0.26		0.392		0.252	0.105		0.241
GBGT1	1.70937	9	0.244	0.00762	8.17743	0.440793	41.7	7.4	0.281	0.259	0.123	0.306		0.409	0.126	0.139	0.244		0.189
HSPA1L	1.70937	9	0.244	0.01569	6.91132	0.62525	61	4.1	0.295	0.244	0.485	0.073		0.45	0.046	0.042	0.268		0.013
SEMA4C	1.70805	10	0.2325	0.0096	7.97114	0.458927	47.1	3.65	0.262	0.176	0.405	0.38	0.033	0.229	0.236		0.244	-0.149	0.198
VIM	1.70805	10	0.2325	0.001485	11.0975	0.424318	9.7	7	0.2	0.203	0.153	0.472	0.341	0.431	0.257		0.208	0.17	0.26
GNB4	1.70766	7	0.275	0.00158	8.73726	0.596726	43.7	10.4	0.158	0.31	0.381			0.503		0.027	0.275		0.258
FAS	1.70699	11	0.223	0.03048	9.87083	0.562402	15.8	6.8	0.107	0.226	0.225	0.365	0.3	0.127	0.267	0.084	0.009	0.214	0.223
IGFBP5	1.70699	11	0.223	0.00421	8.96141	0.686865	25.7	6.5	0.312	0.159	0.115	0.297	0.081	0.325	0.223	0.063	0.391	0.281	-0.027
RARRES1	1.70699	11	0.223	0.00146	8.97335	0.735635	30.7	8.8	0.311	0.331	0.042	0.301	0.223	0.285	0.159	-0.075	0.076	0.367	0.172
SEPT10	1.70699	11	0.223	0.00127	8.55404	0.484623	40.2	12	0.309	0.279	0.239	0.402	0.202	-0.389	0.194	0.026	0.161	0.225	0.223
TNFSF15	1.70699	11	0.223	0.07194	6.55339	0.511304	69.8	4.8	0.258	0.322	0.223	-0.003	0.237	0.365	0.085	0.101	0.226	0.004	0.039
TNFRSF25	1.70608	10	0.232	0.009545	8.18237	0.617944	41.8	6.3	0.311	0.332	0.535	0.261	-0.079	0.106	0.06	0.203	0.528	0.035
CTSZ	1.70561	9	0.243	0.00081	8.67852	0.564834	27.3	3.8	0.277	0.289	0.143	-0.189	0.243	0.617			0.034	0.327	0.182
NPTN	1.70527	4	0.385	0	10.0156	0.217109	7.2	0.05					0.35	0.42	0.252			0.435
VASH1	1.70434	7	0.274	0.01377	7.71329	0.404178	46.7	12.9	0.342		0.295		0.274	0.34		0.122	0.273	0.167
SGSH	1.70412	10	0.2315	0.04959	8.31272	0.489167	45.6	6.85	0.427	0.27	0.247	0.351		0.39	-0.037	0.112	0.216	0.166	0.03
RAB1A	1.70291	4	0.384	3.5e-05	9.16751	0.239982	28.2	10.9	0.159				0.364	0.404				0.434
CDC42BPB	1.7029	11	0.222	0.03932	7.46214	0.613762	64.7	7.1	0.395	0.137	0.227	0.307	0.222	0.522	-0.026	0.121	0.29	0.187	0.041
MAN1A1	1.7029	11	0.222	0.00373	9.57919	0.480442	29.1	9.1	0.222	0.2	0.302	-0.122	0.212	0.3	0.319	0.14	0.292	0.158	0.303
GLT1D1	1.70187	9	0.242	0.01448	6.82945	0.645886	69.5	7.2	0.28	0.2	0.273	0.242		0.253	0.08	-0.12	0.293		-0.021
SLC35A5	1.70114	8	0.2555	0.00275	8.42173	0.4155	33.85	9.95				0.339	0.219	0.292	0.121	-0.054	0.156	0.321	0.333
TMEM59	1.70083	5	0.33	0.0048	10.2919	0.278112	5.7	0.5			0.343		0.33	0.57		0.069		0.236
CPEB2	1.70055	4	0.383	9e-05	9.26248	0.353474	36.75	2.8	0.404		0.446			0.344		0.362
MEIS3P1	1.7002	10	0.2305	0.015395	7.57131	0.419357	55.65	7.1	0.299	0.383	0.377	-0.209	0.288	0.091	0.252		0.209	0.186	0.084
ANXA6	1.69882	11	0.221	0.0084	10.0197	0.520331	8.4	2.4	0.288	0.238	0.322	0.419	0.079	0.333	0.102	0.063	0.186	0.093	0.221
BHLHE40	1.69882	11	0.221	0.04698	9.10481	0.544694	26.4	9.2	0.302	0.13	0.076	0.408	0.288	0.32	0.267	0.09	0.221	0.097	0.066
HS3ST2	1.69882	11	0.221	0.01516	7.45221	0.591652	53.9	4.5	0.36	0.343	0.226	0.477	0.221	0.121	0.066	0.218	0.193	0.24	-0.028
PRKAR2B	1.69882	11	0.221	0.0067	7.91022	0.771253	39.5	7.7	0.156	0.193	0.222	0.381	0.221	0.374	0.104	-0.122	0.299	0.444	0.196
TM6SF1	1.69824	10	0.23	0.0013	8.32292	0.502761	45.95	8.7	0.257	0.379	0.376	0.203	0.279	0.441	0.169	0.194	0.088	0.187
ACTN1	1.69814	9	0.241	0.01567	9.01844	0.622768	11.1	4.5	0.328	0.161	0.241	0.466	0.204	0.381			0.267	0.081	-0.008
C10orf11	1.69814	9	0.241	0.00734	8.23602	0.4058	49.2	1.3	0.241	0.343	0.327	0.465		0.332	0.11	0.047	0.192		0.047
PML	1.69809	5	0.329	4e-05	8.7613	0.242395	32.8	7.1			0.397		0.303	0.439		0.329		0.041
TMEM127	1.6965	6	0.295	7e-05	8.9677	0.316348	29.45	4.4		0.307			0.238	0.54	0.287			0.303	0.169
ST3GAL1	1.69629	10	0.2295	0.00286	8.06333	0.441101	46.65	7.3	0.304	0.223	0.199	-0.023	0.176	0.433		0.236	0.337	0.042	0.247
FAM78A	1.69498	6	0.2945	0.000335	9.41784	0.445151	33	6.8	0.379			0.318		0.376	0.216	0.134			0.271
IL12RB2	1.69475	11	0.22	0.0032	6.60156	0.790543	73.4	4.7	0.361	0.195	0.474	0.104	0.212	0.434	0.07	0.22	0.32	0.332	0.124
KLRF1	1.69475	11	0.22	0.00403	6.2597	0.624534	75.5	18	0.22	0.297	0.383	0.312	0.109	0.355	-0.031	0.031	0.487	0.18	0.116
THBD	1.69475	11	0.22	0.01725	7.7246	0.612099	54.5	4.1	0.22	0.215	0.292	0.279	0.011	0.343	0.1	-0.023	0.283	0.225	0.006
KLF2	1.69239	10	0.2285	0.006575	9.0468	0.575058	22.5	5.15	0.281	0.264	0.317	0.393	0.182	-0.054	0.111		0.418	0.064	0.193
OXNAD1	1.69113	7	0.27	6e-05	9.32307	0.410338	30	5.6		0.348		-0.1		0.545	0.258	0.245	0.429		0.27
GGT7	1.69069	9	0.239	0.02228	6.88459	0.518745	68	8.1	0.269	0.266	0.239	0.199		0.379	-0.108	0.006	0.439		0.017
TIPARP	1.69056	8	0.2525	0.00141	8.80238	0.3466	24.6	4.65	0.224			0.537	0.281	0.493	0.222	-0.067	0.328	0.087
DKK3	1.69044	10	0.228	0.00321	8.22106	0.693437	42.2	9.85	0.423	0.243	0.393	0.214	0.175		0.207	-0.03	0.36	0.242	0.167
LOC100507039	1.68991	5	0.326	0.00015	5.40233	0.820508	81	4.1	0.326	0.356		0.356			0.12		0.22
UGP2	1.68892	6	0.2925	0.00064	9.79557	0.319896	6.6	2.95				0.357	0.263	0.293	0.129			0.318	0.292
DENND4C	1.6888	8	0.252	0.008685	9.20594	0.333546	30.35	10.3	0.211	0.373	0.282		0.259	0.261	0.245		0.232	-0.006
RASSF5	1.6888	8	0.252	0.001695	10.1454	0.500512	14.4	5.65	0.186	0.222	0.055	0.334		0.509	0.142		0.282		0.318
DPH3	1.68741	6	0.292	0.000735	9.81274	0.445807	31.75	8.35			0.282	0.302		0.52	0.191	0.148			0.412
CCSAP	1.68705	8	0.2515	0.010525	9.89158	0.392053	20.05	3.35	0.274	0.232	-0.112	0.152		0.28		0.04	0.271		0.358
LINC00260	1.68698	9	0.238	0.00268	5.66848	0.843979	90	5.2	0.335	0.003	0.238	0.285		0.544	-0.17		0.35	-0.255	0.166
LYRM5	1.68698	9	0.238	0.00155	9.71499	0.435692	23.2	8.2	0.1	0.296	0.056	0.414		0.324	0.238	-0.07	0.078		0.334
PDGFB	1.68698	9	0.238	0.03483	7.75291	0.41079	52.8	8.8		0.102	0.26	0.514	0.132	0.43	0.026	0.289	0.238	-0.107
CCL21	1.68664	11	0.218	0.00947	9.12497	1.44468	27.1	4.5	0.199	0.218	0.188	0.318	0.077	0.378	0.095	0.241	0.286	0.168	0.256
EGR2	1.68664	11	0.218	0.01397	9.2047	0.630075	20.9	10.9	0.377	0.293	0.225	0.175	0.218	0.211	0.203	-0.123	0.272	0.311	0.11
FOLR2	1.68664	11	0.218	0.0089	9.4129	0.588292	20.9	5.4	0.201	0.254	-0.041	0.108	0.1	0.573	0.239	0.117	0.309	0.218	0.282
GLDC	1.68664	11	0.218	0.00105	7.56648	0.859751	58.4	4.3	0.332	0.218	0.446	0.212	0.174	0.104	0.152	0.287	0.593	0.32	0.087
MREG	1.68664	11	0.218	0.00221	9.23973	0.579856	26.1	4.4	0.17	0.218	0.183	0.348	0.227	0.313	0.248	0.019	-0.081	0.189	0.27
ATRAID	1.6859	6	0.2915	0.000685	9.77777	0.293303	8.75	2.15				0.411	0.106	0.403	0.16			0.321	0.262
LAYN	1.68354	8	0.2505	0.026915	7.99145	0.491723	54.05	5.05		0.358	0.283	0.387		0.222	-0.015	0.101	0.279		0.087
SFT2D2	1.68354	8	0.2505	0.004015	9.64159	0.408438	29.6	5.85		0.276		-0.253	0.167	0.48	0.291	0.002	0.225	0.354
ATXN7L1	1.68328	9	0.237	0.01355	7.81301	0.557685	53.4	13.1	0.402	0.369	0.2	0.234		0.255		-0.047	0.277	-0.047	0.237
PIK3R3	1.68267	10	0.226	0.006835	7.82436	0.440996	52.5	9.2	0.197	0.154	0.355	0.489	0.255	0.496	0.071	-0.139	0.338	0.084
STEAP4	1.68261	11	0.217	0.0053	6.28515	0.551753	64.1	17.2	0.313	0.12	0.147	0.322	0.103	0.539	0.223	0.136	0.372	0.058	0.217
LINC00324	1.68179	8	0.25	0.020845	8.5094	0.522756	42.85	10.65	0.135	0.31	0.291	0.397		0.234	-0.024		0.172		0.266
LOC100507198	1.68177	5	0.323	2e-05	7.32416	0.412352	59.5	6.6	0.323	0.387	0.231				0.225		0.398
HFE	1.68128	7	0.267	0.01601	8.83523	0.358609	40	16.4			0.478	0.535	0.042	0.42		0.122	0.267	-0.057
VPS13C	1.68128	7	0.267	0.00193	9.67706	0.32558	6.5	1.3	0.397		0.267		0.205	0.137			0.339	0.111	0.339
RAP1GAP2	1.68074	10	0.2255	0.001725	6.43191	0.889182	76	8.25	0.393	0.289	0.17	0.1	0.281	0.335	0.143	0.059	0.397		0.097
CTNS	1.67907	5	0.322	0.00065	8.12556	0.343365	43	3.6				0.322	0.406	0.649				0.205	0.036
NHLRC3	1.67907	5	0.322	0.00144	9.62675	0.355634	23.5	0.6	0.518			-0.302		0.322		0.119			0.403
IL18RAP	1.67858	11	0.216	0.00069	7.25299	0.778403	50.9	16.3	0.15	0.224	0.444	0.409	0.186	0.377	0.216	0.009	0.419	0.118	0.137
TEX2	1.67836	6	0.289	0.000785	8.01752	0.291712	43.45	4.1					0.37	0.471	0.15	-0.01		0.283	0.295
TMEM251	1.6783	8	0.249	0.00402	8.38156	0.368321	28.1	13.95		0.353	-0.079	0.35	0.264		0.007		0.123	0.274	0.234
HVCN1	1.6759	9	0.235	0.00044	9.79003	0.626739	13.9	6.3	0.349	0.258	0.16	0.331		0.235	0.185	0.056	0.073		0.284
PPP1R3D	1.6759	9	0.235	0.01535	7.70507	0.435362	51.1	10.3	0.346	0.333	0.232			-0.033	0.017	0.119	0.269	0.258	0.235
TM4SF18	1.6759	9	0.235	0.02786	7.21504	0.496344	61.4	7.4	0.073	0.235	0.256	0.591		0.402	0.027	0.002	0.244		0.221
IL1R1	1.67456	11	0.215	0.00728	8.2766	0.578496	35.2	14.3	0.322	0.178	0.052	0.375	0.274	0.438	0.215	-0.011	0.199	0.255	0.196
IL2RG	1.67456	11	0.215	0.00813	11.4224	0.41939	4.6	2.1	0.277	0.176	0.269	0.215	0.215	0.372	0.324	0.221	0.031	0.094	0.052
NCALD	1.67456	11	0.215	0.0114	7.87829	0.486544	46	3.5	0.249	0.215	0.176	0.271	0.228	0.504	0.035	0.072	0.159	0.25	0.044
ELMO2	1.67386	6	0.2875	0.01471	8.52396	0.292161	40.9	11.1				0.461	0.359	0.516		0.097		0.216	0.145
CKLF	1.67302	10	0.2235	0.007685	10.3276	0.439134	13.85	6.05	0.219	0.228	0.145	0.2	0.267		0.253	0.207	0.093	0.235	0.273
DBH-AS1	1.6715	7	0.264	0.00214	7.15491	0.704892	61.1	8	0.333	0.275	0.123	0.264			0.188		0.336		-0.04
GCLC	1.6715	7	0.264	0.00321	8.2253	0.302465	29.6	5.6	0.167	0.292			0.227	0.264			0.324	0.057	0.275
NCOA2	1.6715	7	0.264	0.01058	8.85756	0.34795	26.5	11.8	0.344		0.47		0.07	0.264		0.269		0.221	-0.115
CA2	1.67054	11	0.214	0.01036	7.54588	0.762523	56.3	10.5	0.148	0.277	0.327	0.463	0.161	0.458	0.024	-0.008	0.214	0.284	0.197
ADHFE1	1.6696	8	0.2465	0.00585	7.55221	0.456213	53.7	3.95	0.214	0.162	0.256	0.443		0.452	-0.031	0.237	0.3
SPN	1.6696	8	0.2465	0.00624	8.53571	0.411118	37.6	9.4	0.309		0.211	-0.251	0.079	0.605		0.297		0.282	-0.057
LOC100510697	1.66829	5	0.318	0.00066	7.38782	0.514022	58.6	3	0.351	0.219	0.318	-0.321					0.39
CNDP2	1.66825	7	0.263	0.00628	10.4614	0.340188	5.1	0.5			0.41		0.244	0.389		-0.183	0.301	0.263	0.038
AGFG2	1.66786	8	0.246	0.01239	8.05027	0.397399	48.1	2.4	0.324	0.222	0.264		0.085			0.317	0.321	0.228	0.107
CD36	1.66654	11	0.213	0.06119	8.07909	0.733609	45.4	12.2	0.144	0.213	0.226	0.214	0.041	0.284	0.088	0.134	0.277	0.034	0.334
LDOC1	1.66654	11	0.213	0.00552	7.86822	0.37753	51.9	4.5	0.213	0.267	0.19	0.354	-0.098	0.413	-0.013	0.318	0.384	-0.004	-0.057
TRABD2A	1.66501	7	0.262	0.00463	7.51208	0.531277	59.9	9.1	0.262	0.292	0.351	0.158		0.105	-0.034		0.312
C15orf48	1.66489	9	0.232	0.00241	9.20203	1.45479	30.3	15.9	0.232	0.262	0.113	0.446		0.217	0.234	-0.023	0.171		0.322
EIF2AK2	1.6644	8	0.245	0.003115	8.77552	0.335556	26.65	8.35	0.25		0.24		0.204	0.312	0.26		0.307	0.163	0.225
NCOA4	1.6644	4	0.3675	0.000705	11.3481	0.167622	2.1	1					0.423	0.618		0.118		0.312
GPRASP1	1.66341	10	0.221	0.015695	7.3986	0.723827	54.4	6.5	0.262	0.391	0.18	0.271	0.005	0.262	0.109		0.37	-0.001	0.033
MACF1	1.66341	10	0.221	0.00223	9.92172	0.391803	12.05	4.65	0.454	0.23	0.448	0.295	0.189	0.212		0.181	0.419	0.112	0.106
C11orf74	1.66267	8	0.2445	0.00315	7.86493	0.563441	51.25	7.45	0.297	0.355	0.343	0.302			0.192	0.018	0.123		0.176
CD209	1.66255	11	0.212	0.00233	7.79159	0.542734	53.5	6.7	0.323	0.235	0.111	0.078	0.112	0.405	0.212	0.247	0.463	0.186	-0.08
CRISPLD2	1.66255	11	0.212	0.00965	8.72953	0.754489	28.4	3.5	0.351	0.174	0.166	0.428	0.259	0.455	-0.021	0.13	0.286	0.212	0.033
PHF11	1.66177	7	0.261	0.00061	9.57465	0.323021	9.6	6	0.261		0.146		0.287	0.378		-0.049		0.061	0.268
PSEN2	1.6615	10	0.2205	0.019195	7.86415	0.394132	45.8	6.5	0.253	0.171	0.286	0.393	0.255	0.188		0.063	0.261	0.142	0.065
ZNF702P	1.65959	10	0.22	0.009595	6.50544	0.421393	81	10.85	0.3	0.371	0.349		0.189	0.251	-0.041	0.091	0.342	0.085	0.064
GADD45B	1.65921	8	0.2435	0.00124	8.93626	0.398137	23.55	4.35	0.205	0.285	0.179		0.232	0.148			0.348	0.411	0.255
CAPG	1.65857	11	0.211	0.01498	10.1083	0.637833	6.2	1.9	0.308	0.248	0.211	0.448	0.323	0.218	0.131	0.025	0.016	0.164	0.19
CAV2	1.65857	11	0.211	0.05002	7.49927	0.502106	50.8	7.6	0.211	0.293	0.23	0.499	-0.025	0.387	0.014	0.16	0.257	-0.02	-0.035
ANXA2	1.65854	7	0.26	0.0056	11.613	0.319845	1.5	0.3	0.208		0.337		0.3	0.427	0.26			0.087	0.185
EFHD2	1.65854	7	0.26	0.00354	9.61131	0.354431	17	3.4	0.26		0.354		0.192	0.43	0.112		0.304	0.095
TMED5	1.65759	5	0.314	0.00217	9.71594	0.223623	25.6	4				0.404	0.319	0.314		0.075		0.025
CD74	1.65758	9	0.23	0.01477	12.9627	0.448907	0.3	0.2	0.425	0.158		-0.131	0.153	0.269	0.309		0.23	0.246	-0.055
PANX1	1.65758	9	0.23	0.00539	8.27794	0.342086	42.8	12.6		0.145	-0.005		0.34	0.393	-0.015	0.071	0.339	0.274	0.23
CMTM3	1.65749	8	0.243	0.002925	9.95157	0.416335	17.4	1.35	0.245	0.241	0.319	0.447		0.479		0.044	0.189		0.221
COLGALT2	1.65749	8	0.243	0.00506	6.89454	0.467912	65	5.7	0.168	0.323	0.353	0.368		0.079	0.14	0.221	0.265
YPEL4	1.65749	8	0.243	0.059425	5.92424	1.05086	88.15	5.7	0.457	0.401	0.188	0.444			0.048	0.125	0.298		0.125
SLC8B1	1.65744	6	0.282	0.001625	7.37372	0.430962	55.25	7.7	0.306	0.342	0.197			0.498			0.258		0.23
LTBP3	1.65577	10	0.219	0.00698	8.02136	0.430701	42.25	15.75	0.354	0.213	-0.002	0.294	0.12	0.29		0.225	0.034	0.26	-0.013
SGTB	1.65577	8	0.2425	0.01243	8.56872	0.373917	38	10.85	0.262	0.221	0.234	0.51		0.227		0.073	0.251		0.272
TMEM87A	1.65519	4	0.3635	0.0005	8.58861	0.185063	29.2	3.4					0.406	0.509		0.155		0.321
AGAP1	1.6546	11	0.21	0.00077	7.134	0.459376	66.3	9.9	0.268	0.365	0.209	0.576	0.21	0.475	0.083	0.174	0.387	0.084	0.114
SNX16	1.6546	11	0.21	0.0282	7.38046	0.368862	58.7	14.5	0.109	0.401	0.192	0.21	0.253	0.312	0.054	-0.07	0.125	0.243	0.276
SEC24D	1.65386	10	0.2185	0.01454	8.07067	0.448094	50	13.2	0.224	0.223	0.275		0.266	0.334	0.123	0.112	0.022	0.214	0.182
FAM20C	1.65233	8	0.2415	0.005755	8.3339	0.769101	45.4	6.9	0.253	0.23	0.055	0.539		0.286		0.186	0.303		0.178
NUDT16P1	1.65233	8	0.2415	0.018365	6.06928	0.50098	75.05	4.5	0.235	0.398	0.276	0.248		0.174	-0.034		0.279		0.026
SP110	1.65233	8	0.2415	0.024655	9.82836	0.346474	10.2	1.25	0.219	0.102	0.264		0.296	0.026			0.265	0.026	0.317
GOLGA7	1.65176	4	0.362	0.000105	9.6958	0.193634	9.75	1.4					0.365	0.519		-0.06		0.359
EDNRB	1.65064	11	0.209	0.00347	7.30838	0.591584	51.7	7.2	0.202	0.217	0.211	0.12	0.183	0.503	0.209	0.189	0.412	0.152	0.267
HCK	1.65064	11	0.209	0.01201	9.89832	0.769317	10.1	3.8	0.008	0.163	0.339	0.476	0.264	0.267	0.118	0.137	0.209	-0.001	0.213
LAPTM4B	1.65064	11	0.209	0.01606	8.4206	0.532593	42.4	5	0.157	0.211	0.166	0.321	0.071	0.321	0.075	0.247	0.196	0.238	0.209
FBXO32	1.65032	9	0.228	0.00288	7.52949	0.533088	51.2	4.8	0.228	0.25	-0.104	0.303		0.412	0.048	0.215	0.347		0.074
MAT2B	1.65032	9	0.228	0.00267	9.99929	0.392403	23.1	12.3	0.14	0.303	-0.039	-0.285	0.367	0.424	0.296		0.228	0.145
NUDT12	1.65032	9	0.228	0.06593	6.26672	0.492549	71.4	9.6	0.298	0.43	0.228	0.35		0.575	0	-0.073	0.168		0.094
ZNF385A	1.65032	9	0.228	0.00099	8.76738	0.457642	37.1	10.5	0.244	0.218	0.069	0.46		0.423	0.228	0.337	0.038		0.048
TNFAIP6	1.65006	10	0.2175	0.009875	7.23989	1.08774	55.55	16	0.194	0.167	0.16	0.493	0.217	0.326	0.218		0.282	0.257	0.149
KCNJ15	1.6489	8	0.2405	0.03745	7.19599	0.469903	63.6	3.95	0.109	0.293	0.225	0.281	0.039	0.35	0.091		0.256
NOL4L	1.64856	6	0.279	0.00206	7.89546	0.382859	43.3	1.75	0.28	0.192	0.278			0.364			0.404		0.004
NR5A2	1.64718	8	0.24	0.021785	7.16243	0.352661	57.7	3.7	0.275	0.371	0.287	0.173	0.228	0.234		0.121	0.246
C14orf64	1.64695	5	0.31	0.01022	7.09251	0.451942	62.8	2.9	0.333	0.376	0.31				-0.081		0.284
FRMD4A	1.64669	9	0.227	0.00539	8.1467	0.482345	33.4	3.5	0.349	0.227	0.396	0.118		0.384		0.055	0.307	0.078	0.203
LGR6	1.64669	9	0.227	0.00068	6.76771	0.536174	67.4	6.7	0.335	0.358	0.213	0.082		0.346	0.227	0.098	0.377		0.04
DFNB31	1.64668	11	0.208	0.03565	7.24089	1.04694	73.5	4.4	0.332	0.275	0.124	0.321	0.088	0.088	0.055	0.263	0.254	0.208	0.096
GSN	1.64668	11	0.208	0.00783	9.72047	0.476011	18	7.7	0.271	0.132	0.032	0.379	0.208	0.352	0.161	0.16	0.232	0.262	0.054
NFIL3	1.64668	11	0.208	0.01129	8.47109	0.529932	31	11.6	0.194	0.233	0.039	0.19	0.338	0.345	0.119	0.072	0.245	0.325	0.208
SKAP1	1.64668	11	0.208	0.02903	8.94581	0.580167	24.8	3.4	0.208	0.319	0.269	0.278	0.098	0.404	0.148	0.108	0.208	0.106	0.167
VMP1	1.64547	8	0.2395	0.003695	10.5414	0.571068	14.15	9.95	0.206	0.266	0.213	-0.17		0.551	0.335		0.174		0.404
ABHD6	1.64308	9	0.226	0.00868	8.19657	0.366066	40.7	7.1	0.063		0.262	0.436	0.226	0.304		0.031	0.29	0.073	0.216
SHC4	1.64308	9	0.226	0.00534	5.71439	0.60371	78.3	7.3	0.226	0.254	0.002	0.168		0.287	-0.007	0.032	0.403		0.228
FZD1	1.64274	11	0.207	0.03658	7.20205	0.580889	64.1	10.8	0.342	0.229	-0.096	0.137	0.326	0.138	0.253	0.223	0.129	0.207	0.085
GPNMB	1.64274	11	0.207	0.03697	11.8108	0.611327	3.4	1.8	0.266	0.285	0.135	-0.064	0.316	0.355	0.287	0.072	0.058	0.207	0.033
FOXN2	1.64266	6	0.277	0.04392	8.97857	0.313989	22.65	4.45			0.189	-0.165		0.538		-0.008	0.365		0.449
ERLIN1	1.64166	5	0.308	0.00163	8.46782	0.272777	39.9	7.2			-0.04		0.357	0.452		-0.071		0.308
ZFP36L2	1.64059	10	0.215	0.01037	10.6977	0.450828	6.3	4.45	0.512	0.384	0.018		0.166	0.415	0.264	0.155	0.277	-0.019	0.121
ZDHHC20	1.63902	5	0.307	0.00024	9.13075	0.366397	31.8	13.3	0.248					0.373	0.324	0.19			0.307
IL7R	1.6388	11	0.206	0.02601	9.48698	0.784916	15.1	2.3	0.084	0.206	0.19	0.396	0.016	0.418	0.223	0.054	0.247	-0.094	0.361
ZNF350	1.6388	11	0.206	0.04552	7.17399	0.448143	61.1	10.6	0.317	0.423	0.247	0.138	0.267	0.381	-0.044	0.206	0.084	0.154	0.126
DNAJB9	1.6387	10	0.2145	0.01849	8.36919	0.428848	31.05	10.5	0.203	0.343	0.212	0.147	0.274	0.37		0.145	0.028	0.217	0.3
YES1	1.63682	10	0.214	0.016025	7.84012	0.479395	42.45	11.95	0.285	0.234	0.247	0.061	0.194	0.501		0.021	0.277	0.152	0.182
PTPRN2	1.63682	10	0.214	0.03161	7.18098	0.59833	67.45	10.2	0.056	0.347	0.348	0.276	0.216		0.023	0.144	0.212	0.271	0.078
N4BP1	1.6361	7	0.253	1e-05	9.90587	0.36659	21.1	10.4				0.504	-0.086	0.609	0.253	0.167	0.471	-0.203
SBF2	1.6361	7	0.253	0.00114	8.34027	0.392358	41.4	8	0.274	0.253	0.085			0.332		-0.025	0.391		0.092
SMIM3	1.6361	7	0.253	0.00333	9.13114	0.525215	31.9	1.8	0.255	0.253	0.003	0.566		0.208	0.138		0.301
B3GNT5	1.63588	9	0.224	0.00575	7.40913	0.564115	58.3	12.1	0.224	0.147	0.17	0.263		0.325	0.16	0.14	0.253		0.224
CTBP2	1.63524	8	0.2365	0.013365	8.87299	0.381721	21.15	6.15	0.218	0.263	0.342		0.113	0.001		0.062	0.255	0.31
CD58	1.63488	11	0.205	0.02898	9.55396	0.547648	26.3	13.9	0.168	0.206	0.178	0.205	0.227	0.228	0.252	-0.018	-0.022	0.194	0.237
FES	1.63488	11	0.205	0.06626	7.52811	0.571347	61.8	9.8	0.047	0.292	0.276	0.299	0.234	0.304	-0.084	0.143	0.205	0.145	0.114
FLNA	1.63488	11	0.205	0.05848	9.5631	0.491997	19.2	9.9	0.312	-0.013	0.238	0.473	0.205	0.398	-0.029	-0.099	0.211	0.028	0.008
RYR1	1.63488	11	0.205	0.03258	6.91948	0.86422	70.4	6.2	0.422	0.037	0.081	0.205	0.248	-0.01	0.06	0.304	0.324	0.3	0.075
OPN3	1.63305	10	0.213	0.00315	8.41107	0.473194	42.2	7.3	0.211	0.368	0.159		0.225	0.446	0.183	0.215	0.167	0.338	0.118
APP	1.63229	9	0.223	0.07129	9.78835	0.619167	26.3	13	0.329	0.243	0.223	-0.127	-0.02	0.471		0.129	0.248	-0.152
C10orf35	1.63229	9	0.223	0.00601	6.91166	0.710052	61	11.9	0.33	0.395	0.411	0		-0.158	0.017	0.223	0.337		0.05
JUNB	1.63229	9	0.223	0.00373	9.60645	0.412331	14.5	1.6	0.335	0.192	0.058		0.206	0.302		0.345	0.223	0.234	0.106
PLEKHA1	1.63096	11	0.204	0.01113	7.98649	0.474719	44.2	9.1	0.204	0.395	0.097	0.319	0.133	0.364	0.118	0.062	0.281	0.131	0.315
TPP1	1.62974	7	0.251	0.00054	9.69994	0.498761	10.7	6.2		0.251		0.326	0.336	0.536			0.236	0.076	-0.026
TSC22D1	1.6293	10	0.212	0.01818	9.5306	0.474759	14.95	6.25	0.289	0.247	0.019	0.434	0.303	0.074		0.177	0.151	0.271	0.138
CYYR1	1.6287	9	0.222	0.00377	7.57361	0.48769	54.5	5.4	0.222	0.204	0.121	0.351		0.422	0.053	0.204	0.298		0.328
SEPT4	1.6287	9	0.222	0.00265	7.05712	0.489732	57.8	5.6	0.336	0.22	0.222	0.337		0.308	-0.074	0.183	0.508		0.037
EML4	1.62845	8	0.2345	0.008485	10.0871	0.348888	20.6	9.95		0.284	0.309	-0.151	0.255	0.372		0.207		0.037	0.214
FAM102B	1.62845	8	0.2345	0.005515	8.74802	0.394403	33.8	9.35	0.213	0.212	0.313			0.438	0.131	-0.086	0.256		0.323
ASGR2	1.62742	10	0.2115	0.00754	6.40162	0.594713	63.65	10.25	0.306	0.222	0.306	0.201	0.078		0.156	0.244	0.579	0.096	-0.06
CDS1	1.62742	10	0.2115	0.05087	6.78897	0.432766	60.45	18.2	0.34	0.249	0.369	0.405	-0.101	0.174		0.127	0.301	-0.069	0.011
MMP25	1.62706	11	0.203	0.05376	8.02344	0.453528	47	2.6	0.245	0.203	0.239	0.376	0	0.258	-0.008	-0.027	0.247	-0.132	-0.059
PRKACB	1.62706	11	0.203	0.01191	9.36159	0.488163	16.9	8	0.063	0.22	0.285	0.127	0.158	0.323	0.263	0.06	0.315	0.128	0.203
S1PR4	1.62706	11	0.203	0.02069	8.16568	0.682224	45	7.2	0.217	0.315	0.074	0.39	0.134	0.325	-0.086	0.189	0.216	-0.006	0.203
DHX58	1.62676	8	0.234	0.01046	6.35554	0.901161	69.95	6.1	0.279	0.344		0.059		0.642	0.085	0.189	0.534		0.104
PWWP2B	1.62676	8	0.234	0.043095	8.17438	0.530283	53.35	7.9	0.245	0.269	0.223	0.461			-0.06	-0.079	0.272		0.097
C1GALT1C1	1.62658	7	0.25	0.00271	8.17175	0.313066	33	8.1				0.285	0.213	0.4		-0.225	0.062	0.25	0.292
HLA-DRB1#HLA-DRB4#HLA-DRB5	1.62658	7	0.25	0.00059	14.4149	0.361635	0.3	0.1	0.25	0.346	0.133	0.367	0.215		0.233			0.272
ARFGAP3	1.62655	6	0.2715	0.000355	8.6385	0.305786	33.9	9.15	0.237	0.306			0.221	0.459	0.032			0.351
CCNDBP1	1.62563	4	0.3505	4e-05	9.00145	0.507012	18.7	7.45				0.373		0.366	0.226				0.335
ACSM5	1.62513	9	0.221	0.01383	7.09664	0.420854	64.9	5.7	0.221	0.3	0.403	0.367		0.254	-0.076	0.193	0.219		0.016
DTNB	1.62513	9	0.221	0.00908	5.92369	0.62017	73.5	17.7	0.24	0.246	-0.336	-0.23		0.269	-0.043	0.221	0.284		0.014
PDE4D	1.62513	9	0.221	0.01645	7.81251	0.559335	45.5	6.5	0.354	0.158	0.168	-0.107	0.221	0.248		0.3	0.335		0.146
HTR7P1	1.62507	8	0.2335	0.011625	6.80613	0.440479	69.75	11.95	0.234	0.32	0.318	0.447			-0.019	0.2	0.233		0.132
STK10	1.62507	8	0.2335	0.01024	9.61392	0.33113	19.85	3.7	0.335	0.056	0.3	0.26	0.241	0.134		0.226		0.181
ANKRD12	1.62368	10	0.2105	0.0014	8.6615	0.42772	35.65	8.45	0.315	0.221	0.408	-0.336	0.2	0.178		-0.001	0.324	0.028	0.248
MGC12916	1.62341	7	0.249	0.00179	6.70605	0.502273	68.1	4.3	0.249	0.273	0.377	0.197			0.007		0.598		0.195
C3orf58	1.62338	4	0.3495	0.00016	9.2088	0.3968	25.85	3.75				0.417		0.367		0.08			0.332
CLEC4C	1.62338	8	0.233	0.04244	5.70669	0.702782	82.15	6.75	0.145	0.312	0.276	0.302		0.19	0.014	0.132	0.448
MIR21#TMEM49	1.62327	5	0.301	0.00024	10.2439	0.347238	4.2	1.2	0.301		0.327		0.296				0.397	0.135
AOX1	1.62316	11	0.202	0.03997	6.89662	0.6218	65.8	3.3	0.292	0.23	0.032	0.366	0.106	0.448	0.208	0.168	0.202	0.149	0.116
CORO1C	1.62316	11	0.202	0.00959	10.8901	0.447304	7.6	1.6	0.293	0.175	0.113	0.015	0.213	0.486	0.224	-0.029	0.062	0.249	0.202
PALMD	1.62181	10	0.21	0.01864	7.02145	0.414457	64.15	8.15	0.198	0.273	0.165	0.239	0.035	0.268	0.006		0.377	0.222	-0.064
SLCO3A1	1.62169	8	0.2325	0.00757	7.98042	0.440028	52.9	11.35	0.205	0.113	0.326		0.18	0.364		0.241	0.286	0.224
CYB5R4	1.62156	9	0.22	0.01392	8.83219	0.376105	27	9.8	0.22	0.239	0.024		0.313	0.419	0.071	0.167	0.148	0.243
DAAM2	1.62156	9	0.22	0.0157	7.46405	0.44866	57.4	4.9	0.248	0.218	0.22	0.436	0.141	0.468	0.069	0.15	0.268
PSME1	1.62113	4	0.3485	1e-05	11.0896	0.235295	2.95	1.3					0.442	0.511	0.201			0.255
FGD3	1.62073	6	0.2695	0.004055	9.13386	0.408948	25	8.8	0.419		0.081	0.333		0.055			0.31		0.229
PLD1	1.62066	5	0.3	0.00659	8.34513	0.481496	42.9	7.7	0.261		0.301			0.402		-0.121	0.3
HLA-DRB1#HLA-DRB3#HLA-DRB4	1.62026	7	0.248	0.00117	14.0165	0.381575	0.7	0.2	0.248	0.385	0.254	0.405	0.182		0.19			0.241
TPST2	1.62026	7	0.248	0.00115	9.403	0.32874	15.9	5.4	0.248				0.146	0.383	0.229	-0.022		0.251	0.269
TRPV2	1.61994	10	0.2095	0.037765	8.43675	0.417038	39	7.1	0.186	0.116	0.233	0.402	0.388	0.267	0.013	0.076	0.117	0.25
ID1	1.61927	11	0.201	0.04924	7.73748	0.537354	43.6	12.1	0.252	0.265	0.411	0.407	0.119	0.458	-0.029	-0.161	0.201	0.191	0.109
TMEM50A	1.61805	5	0.299	0	9.63597	0.232785	10.7	7.1					0.299	0.466		0.099		0.289	0.454
UNC50	1.61805	5	0.299	0.00011	8.87306	0.184326	21.4	2.6					0.348	0.343	0.261			0.262	0.299
ITPRIPL2	1.618	9	0.219	0.02141	10.2623	0.583758	16	9.5	0.46	0.222	0.143	0.219		0.361	0.282	0.178	0.216		0.18
LRIG3	1.618	9	0.219	0.00331	6.15955	0.636289	71.4	5.9	0.363	0.223	0.189	0.28		0.349	0.138	-0.002	0.219		0.032
TMCO4	1.618	9	0.219	0.02952	7.44074	0.584441	54.5	8.9	0.262	0.229	0.127	0.297		0.327	-0.024	0.126	0.219		0.171
LOC100129550	1.61783	6	0.2685	0.03442	8.14353	0.391056	46.7	3.95	0.337	0.31	0.227				0.017		0.34		-0.033
ZNF354C	1.61711	7	0.247	0.00227	7.70509	0.468384	57.8	7.1	0.309	0.387	0.477	-0.174			0.003	0.247	0.216
CXorf65	1.61664	8	0.231	0.006515	7.36186	0.44828	54.05	6.25	0.207	0.293	0.17	0.255		0.329	0.14		0.302		0.097
CD40LG	1.61539	11	0.2	0.03725	5.51871	0.915384	61.2	18.1	0.307	0.212	0.399	0.2	0.002	0.416	0.094	0.086	0.32	-0.082	0.009
GABARAPL1	1.61539	11	0.2	0.02029	7.80552	0.497371	52.8	12.5	0.413	0.205	0.076	0.115	0.323	0.491	0.11	0.178	0.299	0.2	0.14
IGLV2-23	1.61496	8	0.2305	0.01073	7.57538	1.64223	52.4	14.35	0.222	0.169	0.239	0.381	0.099		0.068		0.282	0.302
C9orf72	1.61445	9	0.218	0.00682	8.04478	0.559601	46.2	6.1	0.067	0.201	0.218	0.039		0.405	0.252	0.22	0.298		0.213
PACSIN1	1.61445	9	0.218	0.02857	7.39007	0.703221	54.7	1.8	0.246	0.323	0.109	0.34		0.055	0.09	0.218	0.243		-0.042
KDM7A	1.61436	10	0.208	0.022435	8.62348	0.387556	30.85	4.7	0.333	0.217	0.199	-0.13	0.125	0.307	0.248		0.264	0.138	0.172
SOD3	1.61436	10	0.208	0.02094	8.40138	0.434897	43.5	11.95	0.282	0.153	0.227	0.488	-0.019	0.574	0.239	0.189	0.152	-0.094
LOC400043	1.61397	7	0.246	0.00544	7.77509	0.618682	49.3	9.5	0.246	0.307	0.284	0.438			0.069		0.081		0.217
NDUFA6	1.61217	4	0.3445	0.000575	9.26923	0.207101	15.85	2.15				0.481	0.095	0.362				0.327
CTSF	1.61153	11	0.199	0.10066	7.88672	0.493221	52.2	5.2	0.255	0.295	0.199	0.336	-0.071	0.31	0.074	0.135	0.285	-0.011	0.092
IGF2BP2	1.61153	11	0.199	0.0119	7.49727	0.574855	53.9	11.2	0.228	0.199	0.32	0.24	0.052	0.233	0.185	0.141	0.355	0.101	-0.013
TRIB1	1.61153	11	0.199	0.00263	9.32166	0.534347	15.3	4.1	0.283	0.199	0.275	0.425	0.195	0.388	0.148	0.056	0.228	0.098	0.006
AKT3	1.61091	9	0.217	0.00481	9.55417	0.47468	29.5	8.2	0.216	0.217	0.219	-0.26	0.091	0.497		0.183	0.388	0.341
PHLDA1	1.61091	9	0.217	0.00571	8.30901	0.462273	38.3	4.6	0.212	0.274	0.355	0.323	-0.047	0.433		0.118	0.217	-0.121
PIWIL4	1.61091	9	0.217	0.0279	7.58274	0.482774	53.8	5	0.256	0.236	0.206	0.217		0.228	0.1	0.05	0.216		0.218
ATP8A2	1.61083	7	0.245	0.01023	6.29824	0.817677	69.4	4.8	0.374	0.292	0.201	0.245			-0.078	0.291	0.125
STAT5A	1.61065	10	0.207	0.01003	9.78205	0.399674	14.9	1.65	0.411		0.287	-0.182	0.215	0.468	0.199	0.068	0.436	0.184	0.006
SNRK	1.6106	6	0.266	0.0037	8.97425	0.185273	26.45	10.9			0.576		0.308	0.459		-0.15		0.224	0.209
DEDD2	1.61026	5	0.296	0.00012	8.99673	0.487716	31.3	4.4				0.41		0.501	0.128	-0.136			0.296
DNAJA1	1.61026	5	0.296	0.00051	10.3218	0.194037	5.7	2.9			0.296		0.378	0.353	0.224			0.024
INSIG2	1.60879	10	0.2065	0.03724	9.6732	0.429031	30.8	9.05	0.12	0.284	0.214	-0.225	0.313	0.199	0.09	-0.006		0.266	0.275
PCNXL2	1.60826	8	0.2285	0.01282	8.10541	0.4467	45.55	5.05	0.34	0.253	0.061	-0.116		0.256		0.204	0.412		-0.055
TMEM208	1.60772	6	0.265	0.001045	8.71619	0.457757	29	5.3				0.475	0.212	0.337	-0.018	-0.002		0.318
DEGS1	1.6077	7	0.244	0.00144	9.49414	0.344127	14.7	6	0.238			0.455	0.278	0.407	0.15			0.244	0.212
LINS	1.6077	7	0.244	0.00011	8.31925	0.325298	38.2	14.7	0.222		0.536		0.244	0.397		0.144		0.109	0.299
RILPL1	1.6077	7	0.244	0.01238	7.90606	0.372044	53.4	5.3	0.477	0.064	0.221			0.483		-0.004	0.277		0.244
STARD13	1.6077	7	0.244	0.01637	7.49908	0.450667	58.3	4.4	0.168	0.313	0.244			0.573	0.082	0.196	0.297
CLC	1.60767	11	0.198	0.01001	5.8571	0.749635	77.4	6.9	0.198	0.359	0.407	0.496	0.052	0.142	-0.017	-0.022	0.306	0.054	0.257
GAB2	1.60767	11	0.198	0.00234	8.64143	0.4624	37.1	4.2	0.321	0.201	0.45	0.165	0.147	0.368	0.147	0.198	0.37	0.164	0.178
HEXA	1.60659	4	0.342	0.000735	9.30872	0.181138	24.65	10.1					0.373	0.524		0.144		0.311
TMEM128	1.60628	6	0.2645	0.00069	9.02715	0.391591	41.65	4.35		0.284	0.452			0.33	0.181	-0.094			0.245
CD48	1.60509	10	0.2055	0.01682	10.9533	0.427531	10	5.45	0.127	0.205	0.065	0.206	0.094	0.337	0.088		0.348	0.306	0.307
MYO10	1.60509	10	0.2055	0.015535	7.37178	0.485464	53.4	10.7	0.325	0.175	0.343	0.314	0.077	0.236		-0.293	0.249	-0.005	-0.001
TENM1	1.60509	10	0.2055	0.06704	5.69545	0.709939	84.1	8	0.343	0.237	0.213	-0.082	0.103	0.206	0.205	-0.066	0.324	-0.035
VMO1	1.60492	8	0.2275	4e-05	5.30847	0.710646	80.5	4	0.353	0.306		0.386		0.133	-0.19	0.127	0.609		0.149
UXS1	1.60484	6	0.264	5e-06	8.45658	0.253025	35.25	6.15	0.443				0.275	0.47	0.253	-0.087		0.137
LRP12	1.60384	9	0.215	0.02874	5.2057	0.672915	84.1	10.5	0.083	0.188	-0.065	0.215	0.275	0.391			0.235	0.217	0.023
RHOC	1.60384	9	0.215	0.00151	8.83457	0.536669	25.9	7.6	0.4	0.369	0.167	0.491	0.199	0.342	0.139			0.167	0.215
STARD8	1.60384	9	0.215	0.01123	7.81946	0.285011	52.5	3.4		0.215	0.31	0.459	0.03	0.701	-0.083		0.376	0.057	0.016
TMTC2	1.60384	9	0.215	0.05366	6.90655	0.491278	65.5	3.2	0.331	0.216	0.023	0.277		0.31	-0.044	0.031	0.215		0.051
ABHD3	1.60382	11	0.197	0.03155	10.0482	0.486777	18.4	9.7	0.122	0.217	0.153	0.289	0.204	0.079	0.245	0.091	0.239	0.054	0.197
SOCS3	1.60382	11	0.197	0.03685	8.48739	0.703465	23.8	10.6	0.224	0.197	0.118	0.2	0.11	0.371	0.261	0.012	0.402	-0.056	0.139
ZBTB32	1.60382	11	0.197	0.03148	6.81054	1.12312	80.4	8.5	0.2	0.197	0.255	0.195	0.245	0.05	0.09	0.235	0.259	0.026	0.169
FAM8A1	1.6034	6	0.2635	8.5e-05	8.33838	0.252344	28	6.8	0.393				0.206	0.423	0.227			0.234	0.293
TK2	1.6025	5	0.293	0.0171	8.31808	0.346614	40.6	3.4			0.293	0.533		0.507		0.141	0.233
C19orf66	1.60197	6	0.263	0.001355	8.83252	0.220995	26.5	4.25	0.399			0.304	0.278	0.097				0.125	0.248
CTNNA1	1.60158	8	0.2265	0.00193	10.172	0.337367	13.05	1.5	0.228	0.225	0.404		0.179	0.434		0.03	0.15	0.323
EDARADD	1.60158	8	0.2265	0.01303	5.69464	0.813367	85.1	9.35	0.047	0.155	0.195	0.295		0.327	-0.04	0.258	0.301
HLA-DQB1#LOC100133583	1.60158	8	0.2265	0.00219	11.6788	0.682856	2.45	0.9	0.274	0.246	0.135	0.359	0.099		0.207		0.117	0.282
SIGLEC10	1.60158	8	0.2265	0.04488	11.1948	0.812292	11.25	2.25	0.134	0.275	0.196	0.258		0.294	0.257	0.116	0.152
RGPD5#RGPD6#RGPD8	1.60145	7	0.242	0.0126	8.81679	0.387177	34.5	4	0.249	0.218	0.306		0.131		0.128		0.249	0.242
CD44	1.6014	10	0.2045	0.01897	11.2179	0.555504	1.65	0.7	0.189	0.213	0.049	0.2	0.22	0.434	0.209		0.251	-0.017	0.113
PXN	1.60032	9	0.214	0.02265	8.02419	0.372242	43.7	5.2	0.214	0.086	0.252	0.45	0.173	0.236	0.041		0.27	0.071
LTA4H	1.59997	11	0.196	0.01231	10.8752	0.424464	3.1	0.8	0.192	0.141	-0.057	0.406	0.234	0.314	0.196	-0.148	0.113	0.226	0.212
PLS3	1.59997	11	0.196	0.00339	9.70674	0.6827	23.3	7.4	0.302	0.194	0.168	0.457	0.158	0.413	0.196	-0.01	0.137	0.293	0.218
ZG16B	1.59992	8	0.226	0.03018	6.65937	0.857708	63.45	4.6	0.368	0.279	0.343	0.2		0.091	0.015		0.252		0.128
ACSL4	1.59956	10	0.204	0.007445	8.90438	0.405817	34.95	10.7	-0.094	0.261	0.042	-0.182	0.282	0.374	0.116	0.267		0.147	0.267
SIRPB2	1.59834	7	0.241	0.00424	7.67183	0.595732	49.1	2.7	0.237	0.241	0.327	0.388		0.294	0.022		0.07
EHD4	1.59826	8	0.2255	0.01111	9.87045	0.318855	16.5	1.05	0.253	0.178	0.29		0.347	0.402		0.198	0.146	0.181
NOSTRIN	1.59826	8	0.2255	0.024825	6.70031	0.496546	67.25	10.75	0.089	0.227	0.249			0.427	-0.001	0.224	0.33		0.053
GSTK1	1.59735	5	0.291	0.00057	10.0381	0.240753	6.6	1.2					0.291	0.463			0.375	0.149	0.167
GNGT2	1.59681	9	0.213	0.00902	7.77042	0.635907	47.1	2.4	0.153	0.173	0.104	0.384		0.415	0.118	0.213	0.243		0.26
TRERF1	1.59681	9	0.213	0.00877	8.43388	0.48636	50.1	10.5	0.203	0.294	0.069	0.143		0.288	0.077	0.213	0.251		0.245
ESR1	1.5966	8	0.225	0.014425	7.883	0.377707	52.15	5.05	0.358	0.146	0.481		-0.117	0.304		-0.024	0.379	-0.221
PTPN4	1.59624	6	0.261	0.007405	7.81976	0.247031	49.9	5.8			0.229		0.26	0.278		-0.092		0.262	0.321
HLA-DPB1	1.59614	11	0.195	0.0111	12.4231	0.52425	0.7	0.2	0.195	0.281	0.314	0.326	0.113	0.252	0.125	0.032	0.015	0.276	0.079
MANBA	1.59481	6	0.2605	0.003105	8.24293	0.306548	34.6	4.45					0.371	0.441	0.075	0.157		0.293	0.228
DIRC2	1.59338	6	0.26	0.003425	8.28127	0.38904	46.85	11.65		0.428	0.3			0.52	0.194	0.22			0.197
ARSB	1.59331	9	0.212	0.01236	7.34518	0.38513	54.9	14	0.258	0.212	0.306		0.288	0.403		0.128	0.207	0.201	0.11
SKI	1.59331	9	0.212	0.04936	8.8101	0.516976	38.5	8	0.3	0.115	0.212	0.32		0.014	0.282	0.183	0.219		-0.035
UBASH3B	1.59328	8	0.224	0.005045	7.75138	0.557502	47.5	5.7	0.231	0.341	0.209	0.054		0.44		0.217	0.352		0.14
WIPF1	1.59328	8	0.224	0.01318	10.1665	0.333069	14.85	4.2	0.272		0.291		0.19	0.273		0.165	0.156	0.258	0.041
CBX7	1.59232	11	0.194	0.06505	8.72785	0.535766	31.9	3.7	0.341	0.194	0.154	0.257	0.085	0.177	-0.05	0.201	0.206	0.103	0.226
DPYSL2	1.59232	11	0.194	0.02362	11.094	0.403528	7.4	2.2	0.268	0.114	0.405	-0.134	0.225	0.299	0.194	-0.043	0.251	0.117	0.139
MPC1	1.59213	7	0.239	0.00078	10.47	0.312154	17.4	9	0.239	0.233		0.397	0.069	0.464		-0.086		0.327
CALD1	1.58981	9	0.211	0.02089	9.06717	0.562792	13.8	7.2	0.294	0.165	0.233	0.367	0.119	0.239			0.079	0.211	0.186
RNPEP#TMEM189#TMEM189-UBE2V1#UBE2V1	1.5891	6	0.2585	0.01131	8.92352	0.396683	18.45	4.3			0.298	0.445	0.187		0.045		0.295	0.222
ADAR	1.58903	7	0.238	0.03091	10.4404	0.391073	4.9	0.2		0.034		0.314	0.134	0.434			0.24	0.238	0.019
SNX3	1.58903	7	0.238	0.02188	10.7553	0.321093	4	0.5			0.275	0.309	0.161	0.238	0.291	-0.039		-0.094
EFEMP1	1.58851	11	0.193	0.05044	8.83062	0.692995	23.5	11.4	0.205	0.193	-0.117	0.35	0.1	0.268	0.227	0.057	0.191	0.194	0.138
GFI1	1.58851	11	0.193	0.02601	7.95794	0.568605	45.1	5.6	0.321	0.285	0.193	0.092	0.217	0.072	0.146	0.26	0.247	0.071	0.168
GCLM	1.58672	10	0.2005	0.021915	7.78009	0.414595	53.2	9.95	-0.018	0.201	0.252	0.451	0.2	0.325		0.07	0.033	0.006	0.261
TMPRSS3	1.58672	10	0.2005	0.0149	6.22461	0.520157	74.75	7.55	0.428	0.282	0.181	0.208	0.186	0.448		0.193	0.279	0.189	-0.023
KLHDC8B	1.58667	8	0.222	0.00358	9.29061	0.470665	22.3	0.8	0.341	0.308	0.109			0.443	0.161	0.081	0.232		0.212
SPECC1	1.58667	8	0.222	0.011215	7.4869	0.447446	52.15	8.15	0.155	0.194	0.166	0.256		0.253		0	0.293		0.25
KCNK6	1.58632	9	0.21	0.00113	7.80287	0.481196	53.9	4.4	0.368	0.335	0.392	0.127		0.193	0.21	0.039	0.432		0.181
ACSS3	1.58595	7	0.237	0.00946	6.71997	0.469619	66.1	4.6	0.184	0.237	0.053	0.443		0.268	-0.007		0.311
STK38	1.58595	7	0.237	0.00473	9.55425	0.287992	13	5.7	0.27		0.344		0.272	0.035		0.164		0.078	0.237
ACVR1B	1.58502	8	0.2215	0.0182	8.99174	0.355638	30.95	1.7	0.185	0.108	0.133		0.262	0.304		0.076	0.258	0.362
LOC100294402#SIGIRR	1.58502	8	0.2215	0.003625	8.78905	0.403523	24.9	4.45	0.388	0.443	0.228	0.426	0.215		0.128		0.154	0.127
CYBRD1	1.5847	11	0.192	0.01224	7.9717	0.732384	44.6	15	0.192	0.203	0.147	0.446	0.096	0.393	0.207	0.097	0.118	0.032	0.276
SMCR8	1.58455	5	0.286	0.00522	8.83991	0.367113	18.5	5.8			0.34			0.398		0.286	0.276		0.172
MYO5A	1.58447	4	0.332	0.00048	8.51416	0.253186	38.05	15.05			0.404		0.288	0.376				0.16
IRF2BP2	1.58342	6	0.2565	0.00243	10.9372	0.483438	5.05	2.55	0.28	0.233	0.403			-0.09			0.316		0.133
ZBTB46	1.58337	8	0.221	0.054775	7.56062	0.424774	51.95	7.4	0.269	0.262	0.447	-0.135		0.093		0.268	0.18		0.063
ZNF223	1.58307	10	0.1995	0.014575	6.43018	0.385181	68.3	9.2	0.357	0.399	0.366		0.096	0.356	0.15	0.153	0.246	0.015	0.086
IFNGR2	1.582	6	0.256	0.000335	10.3329	0.292951	9.2	2.65				0.496	0.283	0.347	0.229	0.066		0.202
LOC100128909	1.582	5	0.285	0.00017	5.25393	1.39912	89.3	5.1	0.285	0.505		0.284			0.038		0.491
RDH11	1.582	5	0.285	0.00059	9.12631	0.204519	20.4	7.3				0.485	0.285	0.35		-0.213		0.178
ATF3	1.58091	11	0.191	0.03323	7.93926	0.447726	49.5	5.1	0.023	0.083	0.03	0.423	0.332	0.221	-0.081	0.281	0.359	0.191	0.168
ATP1B1	1.58091	11	0.191	0.01073	9.28019	0.633711	24.8	8.5	0.184	0.232	0.241	0.316	0.181	0.4	0.162	0.172	0.282	0.125	0.191
CXCR2	1.58091	11	0.191	0.00503	6.72259	0.587303	78.4	15.4	0.532	0.414	0.468	0.145	0.191	0.166	0.099	0.04	0.621	0.158	0.219
F5	1.58091	11	0.191	0.01073	7.18519	0.554167	62.9	7.6	0.168	0.195	0.312	0.182	0.09	0.42	0.191	0.224	0.38	0.118	-0.07
GOLM1	1.58091	11	0.191	0.05478	8.34436	0.747376	45.8	13.1	0.288	0.242	0.218	-0.182	0.191	0.365	-0.007	0.164	0.214	0.006	0.026
UTS2	1.58091	11	0.191	0.04544	5.83967	0.806926	85.4	10.4	0.262	0.28	0.061	0.243	0.096	0.298	0.008	0.164	0.402	0.191	0.114
HLA-DPA1	1.57936	9	0.208	0.00161	12.6215	0.426101	1	0.3	0.202	0.232	0.184	0.366	0.204	0.208	0.226			0.308	0.186
RAB43	1.57936	9	0.208	0.0349	7.30695	0.509148	57.3	7.3	0.07	0.09	0.208	0.336		0.219	0.032	0.371	0.301		0.18
ARHGAP9	1.57844	8	0.2195	0.018825	10.232	0.490005	18	1.7	0.273	0.225	0.219	0.127		0.22	0.185		0.32		0.148
DNMT3A	1.57761	10	0.198	0.055245	8.50384	0.412839	40	7.2	0.278	0.208	0.366		0.004	0.188	0.009	0.245	0.229	-0.138	0.119
MYLK	1.57761	10	0.198	0.022995	9.18781	0.519403	27.15	13.65	0.272	0.192	0.189	0.204	0.094	0.354		0.147	0.275	0.153	0.207
CLU	1.57712	11	0.19	0.01538	9.2105	1.10422	16.9	7.9	0.247	0.118	0.208	0.261	0.163	0.414	0.193	0.181	0.116	0.058	0.19
LHFPL2	1.57712	11	0.19	0.01163	9.45919	0.653078	14.8	2	0.194	0.219	0.051	0.276	0.19	0.295	0.02	-0.04	0.104	0.31	-0.071
LAMP1	1.5768	8	0.219	0.03425	10.8563	0.316796	4.05	2.9	0.425	0.121			0.317	0.608		0.087	0.119	0.38	0.059
RNPEP	1.5768	8	0.219	0.015405	8.9051	0.366086	15.6	2.95			0.22	0.439	0.218	0.471	0.109		0.283	0.198	0.107
CPOX	1.5759	9	0.207	0.00991	7.95072	0.420055	41.7	13.7	0.207	0.209	0.315	0.382	0.216	0.156	0.053			0.084	0.134
HSD17B14	1.5759	9	0.207	0.05868	7.81242	0.35148	55.1	3.2	0.215	0.1	0.234	0.462	0.207	0.281		0.121	0.042	0.16
HSF5	1.5759	9	0.207	0.02593	6.13518	0.94168	72.4	6.5	0.135	0.331	0.132	0.213		0.352	-0.011	0.207	0.405		-0.106
ARHGAP12	1.57516	8	0.2185	0.03915	7.50941	0.317762	56.55	20	0.324				0.281	0.158	0.052	-0.042	0.216	0.221	0.358
CCDC186	1.57438	5	0.282	0.01047	8.13732	0.310258	37.9	2.9	0.282		0.313			0.179		-0.054	0.285
ARID5B	1.57398	10	0.197	0.02235	10.6408	0.418037	9.4	1.6	0.234	0.191	0.153	0.329	0.084	0.299		0.166	0.367	0.203	0.097
WSB1	1.57365	7	0.233	0.00774	9.92515	0.353732	10.4	5.2			0.361	-0.177	0.167	0.431			0.233	0.168	0.243
ABCA2	1.57352	8	0.218	0.00599	7.67651	0.393555	52.25	8.55	0.501	0.215	0.189		0.16	0.476		0.395		0.221	0.048
KIAA0319L	1.57352	8	0.218	0.009785	8.00963	0.51234	47.3	3.25	0.302	0.177	0.11	0.372		0.259	0.074		0.332		0.123
LFNG	1.57352	8	0.218	0.01703	7.61826	0.813076	49.25	8.15	0.213	0.223	0.272	0.185		0.278	0.088		0.313		0.063
TTC7B	1.57352	8	0.218	0.01499	8.37795	0.47393	43.95	0.6	0.243	0.146	0.23	0.433		0.364	0.206		0.035		0.022
TTC16	1.57352	6	0.253	0.005535	4.91687	0.746764	83.8	10.65	0.256	0.346		0.25			0.015	0.11	0.336
B3GALT4	1.57334	11	0.189	0.03988	8.41208	0.367259	39.7	4.8	0.304	0.387	0.204	0.365	0.13	0.138	0.062	0.163	0.09	0.228	0.189
MLLT3	1.57244	9	0.206	0.00733	7.33249	0.481608	51.8	7.6	0.206	0.342	0.171	0.12	0.268	0.389			0.419	0.102	0.131
C20orf24	1.57243	4	0.3265	0.001485	11.0397	0.207138	3.3	0.55				0.518	0.186	0.467				0.15
FAM21C#FAM21D	1.57243	4	0.3265	3.5e-05	9.66809	0.272834	9.95	1.25					0.367		0.286		0.427	0.239
SIGLEC17P	1.57189	8	0.2175	0.0447	5.53585	1.00357	80.25	6.45	0.201	0.292	0.239	0.359			0.001	0.155	0.234		0.06
GCC2	1.57185	5	0.281	0.00069	8.49998	0.242754	19.4	5.5					0.318	0.157	0.281		0.369	0.237
LOC541471#NCRNA00152	1.5707	6	0.252	0.00066	11.8899	0.631098	4.45	0.4	0.253	0.259	0.422	0.141			0.251		0.017
TNRC6C	1.57059	7	0.232	0.01392	7.25043	0.49179	52.9	4.8	0.337	0.232	0.168			0.354		-0.116	0.272		0.136
WDR7	1.57059	7	0.232	0.00614	8.22104	0.401051	39.7	15.4		0.3			0.096	0.282	0.053	0.232	0.202	0.293
SLC29A3	1.57036	10	0.196	0.01167	8.60135	0.426707	30.85	6.25	0.176	0.284	0.131	0.435	0.216	0.408	-0.042		0.118	0.316	0.091
LEF1	1.56957	11	0.188	0.00958	8.38242	0.723894	44.8	20.6	0.238	0.175	0.188	-0.077	0.118	0.267	0.133	0.222	0.257	0.099	0.212
TMOD1	1.56957	11	0.188	0.11721	7.3147	0.524265	54.5	4.2	0.195	0.241	0.188	0.068	0.059	0.329	0.074	0.218	0.291	0.088	0.028
PSEN1	1.56932	5	0.28	0.00441	9.77482	0.262185	33.7	9					0.49	0.597	0.014	0.162		0.28
NRP2	1.56862	8	0.2165	0.00574	8.36734	0.462758	39.45	6.05	0.364	0.168	0.223	0.004		0.385	0.21	0.123	0.431
CLN5	1.56754	7	0.231	0.00026	8.35442	0.276388	37.1	12.6		0.241	-0.13		0.231	0.422		0.028		0.381	0.052
PLEKHM3	1.56649	6	0.2505	0.002305	8.19991	0.394408	46	6.3		0.297				0.493	0.148	0.204	0.326		0.132
ZFAND5	1.56591	4	0.3235	0.00166	9.91511	0.255979	7.75	0.25					0.325	0.454			0.322	0.228
ADAMTS2	1.56581	11	0.187	0.00984	7.42541	0.663646	58	3	0.349	0.211	0.138	0.404	0.161	0.355	0.162	0.187	0.285	-0.102	-0.045
SIDT1	1.56581	11	0.187	0.04784	7.45666	0.688138	49.8	17.3	0.187	0.255	0.245	0.414	0.098	0.313	0.057	0.116	0.296	0.083	0.089
ACVRL1	1.56554	9	0.204	0.00245	8.30934	0.472394	43	9	0.362	0.301	0.14	0.03		0.381	0.204	0.246	0.168		0.097
HCG26	1.56554	9	0.204	0.0013	8.24208	0.398522	42.9	3.8	0.394	0.318	0.504	0.154	0.086		0.172		0.351	-0.14	0.204
SLC25A24	1.56554	9	0.204	0.01934	8.72997	0.402603	20.5	7.9	0.153	0.273	0.238		0.249	0.383		0.191	0.158	0.166	0.204
TCEA3	1.56554	9	0.204	0.0355	6.4622	0.597831	60.9	13.3	0.204	0.32	0.186	0.246		0.48	0.084	-0.004	0.234		-0.077
TUBA1A	1.56554	9	0.204	0.00907	10.7693	0.361137	4	2.5	0.189	0.397	0.07		0.23	0.51	0.24		0.145	0.106	0.204
EFR3A	1.56508	6	0.25	0.005475	9.71031	0.264258	8.55	2.55					0.186	0.534	0.271	0.168	0.293	0.229
FFAR2	1.56495	10	0.1945	0.004025	5.54949	0.656726	82.65	8.65	0.12	0.181	0.12	0.423	0.208	0.396	-0.103	0.065	0.344		0.255
SSPN	1.56495	10	0.1945	0.039175	7.60443	0.591775	43.05	15.65	0.19	0.271	0.21	0.315	0.125	0.223		-0.081	0.118	0.103	0.199
BMI1	1.56449	7	0.23	0.00263	9.25624	0.36484	16.2	7.7	0.23		0.387		0.16	0.336	0.234			0.168	0.202
RPS6KA5	1.56315	10	0.194	0.045	8.24397	0.386682	39.3	9.1	0.219	0.309	0.144	0.422	0.076	0.201		0.046	0.233	-0.082	0.187
TFPI	1.56315	10	0.194	0.010605	7.47501	0.498342	48.45	14.6	0.207	0.166	0.006	0.25	0.134	0.512		0.028	0.356	0.181	0.232
NECAP2	1.56228	6	0.249	0.002645	10.3451	0.273043	8.05	2.45			0.359		0.25	0.411	0.028	0.248		0.189
ALDH8A1	1.56211	8	0.2145	0.013975	5.8705	0.694433	75.05	5.15	0.328	0.164	0.3	0.265			0.057	0.279	0.103		0.078
KLF9	1.56211	9	0.203	0.00119	7.95134	0.418356	46.7	11.8	0.477	0.3	0.178	0.484	0.203	0.1		0.053	0.447	0.029
KLRC4	1.56206	11	0.186	0.00931	5.2366	0.802993	78.8	9.6	0.355	0.253	0.166	0.126	0.236	0.614	0.123	0.186	0.484	0.062	0.023
MMP12	1.56206	11	0.186	0.05261	9.42267	1.4167	15	3.5	0.231	0.128	0.152	0.186	0.082	0.391	0.186	-0.053	0.129	0.234	0.23
TRPM2	1.56206	11	0.186	0.03683	8.09734	0.471243	45.2	8	0.186	0.201	0.153	0.328	0.258	0.204	-0.103	0.015	0.232	-0.174	-0.123
PACSIN2	1.56176	5	0.277	0.0025	9.81755	0.229059	9.1	1				0.412	0.277	0.31		-0.069		0.163
TRIP4	1.56176	5	0.277	0.00059	8.5078	0.178451	31.8	2.4					0.35	0.192	0.101	0.277		0.371
ZDHHC18	1.56176	5	0.277	1e-05	8.37972	0.198156	36	9.9				0.442	0.277	0.456		0.139		0.15
PRMT2	1.56157	4	0.3215	0.0019	8.52043	0.158999	30.75	2.3				0.358	0.159	0.381				0.285
HLA-DRB1	1.56145	7	0.229	0.00068	13.3646	0.335297	0.4	0.2	0.26	0.381	0.229		0.213		0.234	0.132		0.219
LOC285147	1.56145	7	0.229	0.0018	6.21177	0.614164	72.7	10.6	0.365	0.229	0.292	-0.144			0.147		0.411		0.169
FAM89B	1.56088	6	0.2485	0.00084	9.25259	0.398954	20.1	8.2				0.468	0.205	0.498		0.232		0.227	0.265
NPY1R	1.55955	10	0.193	0.041225	5.96811	1.10699	84.05	11.6	0.188	0.198	0.069	0.292	-0.078	0.264	0.067		0.204	0.04	0.312
HAR1A	1.55925	5	0.276	3e-05	5.17185	0.892496	82.3	7.7	0.387	0.276		-0.073			0.279		0.171
KPNA5	1.55887	8	0.2135	0.01094	7.21181	0.422399	46.95	16.35	0.198	0.229			0.037	0.325		0.067	0.278	0.08	0.285
RSPO3	1.55868	9	0.202	0.02012	8.16437	0.550182	47.3	7.7	0.179	0.233	0.053	0.398		0.233	0.13	-0.011	0.202		0.27
ANO10	1.55832	11	0.185	0.01529	7.79879	0.455204	49.4	7.2	0.178	0.161	0.268	0.418	0.185	0.514	0.178	0.004	0.247	0.274	0.121
CCDC92	1.55832	11	0.185	0.05384	8.74426	0.426014	29.8	4.4	0.395	0.242	0.087	0.296	0.116	0.341	0.185	0.049	-0.023	0.192	-0.012
PDGFC	1.55832	11	0.185	0.05618	7.58412	0.622684	62.3	10	0.129	0.187	0.185	0.409	0.149	0.302	0.006	-0.151	0.213	0.478	0.027
CHIT1	1.55597	10	0.192	0.03773	7.64196	1.71045	49.2	13.3	0.174	0.196	0.241	0.311	0.212	0.188	-0.07		0.014	0.285	0.083
CHSY1	1.55563	8	0.2125	0.00929	9.67356	0.322507	15.1	8	0.196	0.152	0.323		0.143	0.321	0.229		0.127	0.29
TEP1	1.55563	8	0.2125	0.03214	6.75502	0.351458	52.85	13.25	0.277		0.553	0.348	0.113	0.049			0.31	-0.16	0.148
DNASE1L1	1.55538	7	0.227	0.00126	8.22258	0.323917	32.5	7.6					0.227	0.329	0.035	0.283	0.187	0.151	0.256
FBXL16	1.55538	7	0.227	0.04149	8.4831	0.464277	45	4.3	0.244	0.267	0.09	0.31			-0.01		0.227		0.01
ALDH3A2	1.55526	9	0.201	0.00869	8.56508	0.311204	30.5	6	0.258	0.434	0.109		0.201	0.505		0.095	0.29	-0.087	0.179
ATG3	1.55509	4	0.3185	0.00045	7.54189	0.208556	38.3	30.95					0.244	0.342				0.295	0.422
ASAP2	1.55459	11	0.184	0.00435	7.52245	0.476845	51.7	8.6	0.219	0.227	0.178	0.415	0.092	0.396	0.134	0.047	0.43	0.184	-0.033
CSGALNACT1	1.55459	11	0.184	0.02418	6.94016	0.704034	66.6	3.6	0.1	0.272	0.028	0.552	0.186	0.501	0.106	-0.016	0.339	0.184	0.133
TMEM30B	1.55459	11	0.184	0.05598	6.73341	0.447066	67.3	4.7	0.295	0.261	0.063	0.333	0.121	0.203	0.043	0.1	0.385	0.184	-0.123
KLHL2	1.55391	6	0.246	0.00274	7.32301	0.310985	62.95	12.9					0.216	0.292	0.248	-0.106		0.285	0.244
LYRM9	1.55391	6	0.246	0.008105	7.69716	0.36892	55.05	6.9	0.192	0.165	0.4			0.3	0.116		0.317
APBA2	1.55239	10	0.191	0.053255	6.90696	0.669299	68.1	4.45	0.224	0.101	0.221	0.339		0.321	0.012	0.184	0.198	-0.212	-0.066
ERN1	1.55236	7	0.226	0.03708	8.11107	0.390436	46.4	7.4	0.117	0.079	0.322			0.279	0.025	0.226	0.232
FAM107A	1.55185	9	0.2	0.02625	6.91494	0.629133	62.5	10.9	0.316	0.2	0.311	0.26		0.007	0.018	0.181	0.214		0.174
KLF11	1.55185	9	0.2	0.05243	7.67809	0.375271	59.1	4.7	0.131	0.33	0.24		0.2	0.379		0.078	0.317	0.053	0.087
PTPLAD2	1.55185	9	0.2	0.014	10.1216	0.612464	19.4	5.4	0.137	0.229	0.119	0.166		0.323	0.234	0.2	0.198		0.254
PDCD1	1.55087	11	0.183	0.05222	7.19294	0.69065	55.4	10.1	0.506	0.265	0.124	0.396	0.183	0.189	-0.024	0.159	0.471	0.027	0.121
ERAP1	1.55079	8	0.211	0.008795	10.0749	0.43962	17.05	5.3	0.185	0.21	0.27		0.212	0.45		0.145	0.406	0.084
CRTAP	1.54974	6	0.2445	0.033435	10.7173	0.30755	7.9	3.1	0.259		0.23	0.312	0.112	0.299				0.121
RIPK1	1.54974	6	0.2445	0.00066	8.61727	0.238749	36.8	6.8	0.388				0.22	0.396	0.135	0.269		0.168
TMEM179B	1.54971	4	0.316	0.000625	9.32085	0.492792	20.1	10.15				0.381		0.509	0.144				0.251
NCOA1	1.54756	8	0.21	0.053625	9.13669	0.382956	16.5	4.1		0.219	0.201		0.272	0.502		-0.009	0.353	0.07	0.015
SEPN1	1.54756	8	0.21	0.030365	7.77176	0.543216	49.9	12.6	0.46	0.103	0.175	0.329		0.477	0.006		0.218		0.202
KIAA1324	1.54715	11	0.182	0.14283	6.2156	0.699922	65.9	9.4	0.302	0.188	0.182	0.019	0.011	0.476	0.032	0.217	0.267	0.074	0.012
NPDC1	1.54715	11	0.182	0.04468	7.74747	0.607192	55.2	6.1	0.409	0.363	0.429	0.182	0.254	0.073	0.008	0.164	0.465	0.117	0.136
GYG1	1.54703	10	0.1895	0.003285	10.4569	0.384791	7.85	2	0.206	0.348	0.019	0.366	0.173	0.495	0.158	0.107		0.051	0.315
MICA	1.54703	10	0.1895	0.013655	7.86485	0.384228	56.2	12.45	0.363	0.241	-0.003	0.466	0.173	0.25	0.004	0.206		0.157	0.164
HLA-DRA	1.54596	8	0.2095	0.0201	13.1867	0.333391	0.5	0.2	0.165	0.295			0.136	0.286	0.284	0.146		0.254	0.091
DENND1B	1.54525	10	0.189	0.055285	9.59362	0.416766	19.45	7.75	0.075	0.252	0.19	0.376	0.243	0.265		-0.031	0.188	0.074	0.185
ENOX1	1.54504	9	0.198	0.04499	7.09873	0.404035	62.4	5.4	0.274	0.234	0.143	0.336		0.198	-0.045	-0.038	0.259		-0.157
EVL	1.54504	9	0.198	0.00275	9.63229	0.566321	15.5	2.9	0.381	0.198	0.149	0.381	0.098	0.052			0.35	0.311	0.061
GBAP1	1.54504	9	0.198	0.00695	8.47412	0.347545	33	3.4	0.211		-0.074	0.274	0.198	-0.265	0.136		0.21	0.266	0.139
FAM124A	1.54435	8	0.209	0.01587	7.07804	0.544534	62.25	3.7	0.279	0.238	0.138	0.364		0.415		0.176	0.18		0.005
ADH1B	1.54345	11	0.181	0.03742	6.82555	0.880787	54.5	5.8	0.181	0.251	0.09	0.226	0.039	0.216	0.02	0.111	0.245	-0.03	0.28
PRRG1	1.54345	11	0.181	0.0249	6.82153	0.509073	65.1	7.4	0.173	0.188	0.328	0.312	0.083	0.287	-0.035	0.088	0.344	0.181	0.038
YBX3	1.54345	11	0.181	0.00397	10.9204	0.581587	6.9	1.1	0.24	0.129	0.118	0.377	0.181	0.368	0.223	0.038	0.363	0.045	0.175
REEP4	1.54275	8	0.2085	0.011735	8.71002	0.325731	29.8	8.15			0.25	0.439	0.154	0.459	0.205	0.212		0.073	-0.02
ART3	1.5417	10	0.188	0.054755	5.7224	0.708136	82.8	3.05	0.123	0.345	0.337	0.283	0.028		0	0.258	0.253	0.095	-0.134
ZCCHC14	1.5417	10	0.188	0.00637	7.68927	0.63974	56.8	8.95	0.321	0.199	0.1	0.394	-0.224	0.266	-0.061	0.177	0.43		-0.019
HYKK	1.54165	9	0.197	0.01319	6.01634	0.7214	73.8	4.7	-0.058	0.296	0.197	0.477		0.269	-0.075	0.202	0.103		-0.232
MPND	1.54165	9	0.197	0.02854	7.81772	0.535528	45.3	5.7	0.197	0.099	0.07	0.319		0.207	-0.103	0.22	0.014		0.264
TGFBR1	1.54165	9	0.197	0.01874	8.87847	0.325448	37.9	15.8	0.248	0.156	0.117		0.21	0.295		-0.139	0.084	0.197	0.303
FAM84B	1.54143	6	0.2415	0.04542	7.80952	0.427201	51.1	3.8	0.131	0.295	0.188					0.358	0.433		0.113
ATOX1	1.54114	8	0.208	0.01008	10.8111	0.320233	5.1	1.5	0.207		0.237	0.43	0.187	0.244	0.209			0.098	0.194
CTNND1	1.54114	8	0.208	0.01267	9.01097	0.430269	37.5	4.4	0.199	0.217	0.278		0.152	0.349		0	0.357	-0.114
FECH	1.54114	8	0.208	0.01492	7.91994	0.293787	44.55	12.35	0.241		0.352	0.37	0.196	0.102		0.04	0.195	0.22
IQGAP1	1.54032	7	0.222	0.07354	10.2651	0.294471	11.3	6			0.222	-0.139	0.316	0.566		0.062		0.07	0.325
ATP6V0B	1.54005	6	0.241	0.003535	10.5559	0.366111	8.75	4.2		0.23		0.439	0.222	0.28	0.113			0.252
LOC643529	1.54005	6	0.241	0.013755	7.68206	0.448321	54.65	2.05	0.186	0.234	0.308	0.319			-0.017		0.248
ETV6	1.53993	10	0.1875	0.069425	8.831	0.465807	35.5	8.6	0.113	0.282	0.233	0.016	0.261	0.135	0.247		0.197	0.014	0.178
ATP10D	1.53975	11	0.18	0.025	8.66184	0.462968	36.4	8.1	0.104	0.121	0.363	0.403	0.178	0.39	0.18	0.098	0.231	0.222	0.104
LCK	1.53975	11	0.18	0.01229	9.61536	0.69005	13.6	4.6	0.307	0.155	0.176	0.399	0.046	0.411	0.18	-0.034	0.285	0.247	0.137
PLSCR4	1.53975	11	0.18	0.02129	7.98934	0.574862	54.6	8.5	0.225	0.24	0.094	0.139	0.06	0.382	0.147	0.145	0.23	0.235	0.18
NOTCH2NL	1.53954	8	0.2075	0.01911	9.35045	0.415279	14.95	3.65	0.277	0.177	0.319		-0.031	0.226			0.189	-0.064	0.352
GLB1	1.53827	9	0.196	0.02154	9.69636	0.420422	12.7	1.5	0.177		0.238	0.398	0.219	0.42	0.196	0.126	0.15	0.035
STAT2	1.53827	9	0.196	0.00177	8.51903	0.458184	11.2	8.5	0.371	0.432	0.069	-0.237	0.196	0.381			0.409	-0.022	0.131
CCDC28A	1.53794	8	0.207	0.016035	8.70175	0.306256	20.75	6.9	0.35			0.349	0.192	0.302	0.047	0.003	0.197	0.217
PIGK	1.53733	7	0.221	0.00158	7.92983	0.358091	51.6	4.3			0.337		0.218	0.323	0.221	-0.004		0.18	0.363
TAB2	1.53688	4	0.31	1.5e-05	9.02633	0.253568	29	1.45					0.283	0.518	0.199			0.337
ZNF557	1.53638	10	0.1865	0.02148	7.08936	0.378123	56.3	7.9	0.022	0.285	0.375	-0.285	0.188	0.185	-0.006		0.235	0.262	-0.094
CYTL1	1.53606	11	0.179	0.03964	5.54996	0.844965	83.6	10.3	0.442	0.263	0.254	0.547	0.024	0.13	-0.095	0.179	0.382	0.011	0.092
ITM2C	1.53606	11	0.179	0.04036	8.50904	0.689655	37.7	8.7	0.155	0.197	0.322	0.06	0.108	0.229	0.091	0.168	0.316	0.179	0.266
LBH	1.53606	11	0.179	0.01457	10.1193	0.665843	11	2.6	0.287	0.344	0.177	-0.2	0.172	0.253	0.255	0.179	0.36	0.171	0.148
FYCO1	1.53592	6	0.2395	0.019385	7.12738	0.285397	52.3	18.6		0.415			0.264	0.215			0.439	0.191	0.119
KCNE1	1.53489	9	0.195	0.04023	5.71809	0.635959	69.8	6.7	0.333	0.272	-0.096	0.269		0.323	0.043	0.13	0.195		-0.161
CLEC5A	1.53462	10	0.186	0.074385	5.81043	0.937878	85.05	5.05	0.373	0.244	0.257	0.269	0.069	0.128	0.075	0.096	0.355		-0.051
GUK1	1.53454	6	0.239	0.039505	9.72828	0.326786	10.25	1.65				0.488	0.111	0.168		0.127		0.404	0.31
LOC100288911	1.53454	6	0.239	0.00129	6.23795	0.668649	79.25	4.4	0.233	0.245	0.084	0.346			0.007		0.391
ACOT9	1.53434	7	0.22	0.0235	9.06358	0.334099	20.1	1.5	0.079		0.279		0.22	0.435	0.048			0.175	0.253
FXYD5	1.53285	10	0.1855	0.013705	10.1476	0.444977	7.55	1.2	0.264	0.163	-0.069	0.364	0.097	0.208	0.133		0.276	0.244	0.1
NMRK1	1.53285	10	0.1855	0.038855	8.1053	0.400885	41.1	14.1	0.153	0.299	0.154	0.383	0.136	0.354		-0.119	0.217	0.115	0.355
CLEC3B	1.53239	11	0.178	0.03732	7.76976	0.794882	55.4	12.2	0.178	0.362	0.235	0.413	0.167	-0.005	-0.06	-0.009	0.232	0.075	0.259
ZMYM1	1.53239	11	0.178	0.03973	7.31189	0.38251	63.1	9.9	0.178	0.178	0.114	0.317	0.071	0.262	0.03	-0.21	0.201	0.204	0.081
TMED7	1.53189	5	0.265	0.00062	7.44765	0.277321	46.7	22.7	0.223				0.266	0.36				0.202	0.265
UBE2W	1.53179	6	0.238	0.022825	9.41851	0.384133	37.85	22.5		0.352		-0.021	0.313	0.487		0.163		0.144
FBXL15	1.53152	9	0.194	0.01321	7.38546	0.440204	59.3	14.4	0.063	0.23	0.083	0.4	0.205		-0.024	-0.065		0.337	0.194
APOO	1.53136	7	0.219	0.02725	8.41753	0.452654	24.8	8.4			-0.038	0.397	0.219	0.346	0.058		-0.113	0.219
LOC283508	1.53136	7	0.219	0.00154	9.24839	0.53797	28.8	3.6	0.373	0.152	0.219	0.115			0.211		0.472		0.246
PBX3	1.53136	7	0.219	0.01961	8.64567	0.311729	33.5	3.7	0.239				0.264	0.219	0.11	-0.014		0.125	0.346
TLE2	1.53136	7	0.219	0.02622	6.33601	0.563284	62.5	3	0.219	0.248	0.274	0.393				0.081	0.168		-0.135
PPP2CB	1.53042	6	0.2375	0.004435	9.53969	0.420155	14.3	3.3	-0.035			0.464	0.215	0.395		0.205		0.26
ANKDD1A	1.52997	8	0.2045	0.031045	7.04994	0.68523	57.8	13.85	0.272	0.231	0.336	-0.141		0.057		0.156	0.192		0.217
LRP10	1.52942	5	0.264	0.00557	9.79274	0.29319	9.9	2				0.264	0.3	0.412		-0.139		0.12
UBE2Q2	1.52905	6	0.237	0.007445	10.2799	0.440445	16.95	6.45		0.36		0.248		0.226	0.13	-0.1			0.292
CD200	1.52871	11	0.177	0.02996	8.68257	0.654149	39.3	6.4	0.339	0.25	0.277	0.158	0.116	0.153	0.107	0.177	0.275	0.215	0.14
ITGA6	1.52871	11	0.177	0.02601	7.82213	0.571922	52.8	14.7	0.215	0.276	0.229	-0.091	0.143	0.499	0.105	0.035	0.423	0.177	-0.067
ANKFY1	1.52838	7	0.218	0.00193	7.89629	0.385701	24.6	4.7		0.154		0.356	0.218	0.334			0.34	-0.034	0.093
IGK@#IGKC#IGKV3D-15#LOC100510044	1.52838	8	0.204	0.02023	8.48035	1.21368	35.1	4.25	0.229	0.167	0.278	0.356	-0.032		0.032		0.179	0.237
ITLN1	1.52838	8	0.204	0.0349	6.43726	0.521181	66.25	4.3	0.252	0.326	0.11	0.289			-0.058	0.169	0.239		-0.028
TSHR	1.52838	8	0.204	0.0432	5.84093	0.648051	78.2	5.25	0.266	0.288		-0.079		0.309	-0.013	0.142	0.493		0.134
ZZEF1	1.52838	8	0.204	0.060795	8.39646	0.398206	37.6	4.65		0.09		0.331	0.284	0.243	0.055		0.239	0.169	0.017
ARF1	1.52732	4	0.3055	0.02042	10.8469	0.183842	4.45	1.35				0.408	0.056	0.542				0.203
APMAP	1.52697	5	0.263	0	9.61984	0.229389	22.6	12.5					0.332	0.605	0.263	0.012		0.247
DRAP1	1.52679	8	0.2035	0.030355	8.77076	0.295951	25.5	5.85				0.398	0.206	0.139	0.067	0.158	0.201	0.261	0.377
HORMAD1	1.52679	8	0.2035	0.103535	5.67879	0.752347	85.45	6.2	0.293	0.29	-0.157	0.436		0.411	-0.002		0.117		0.005
BRSK1	1.52631	6	0.236	0.002075	7.66275	0.773704	57.35	10.2	0.335	0.109	0.492	0.532			0.135		0.137
PTPN2	1.52631	6	0.236	0.00916	10.3804	0.330804	12	5.8	0.228		0.244		0.075	0.299		0.213		0.256
AKR1B1	1.52541	7	0.217	0.0046	10.9947	0.366113	3.8	0.8	0.217		0.005		0.327	0.478	0.169	0.199		0.239
GOLT1B	1.52541	7	0.217	0.00544	8.04185	0.353656	40.2	21.1			0.153	0.379	0.226	0.335		0.013		0.153	0.217
BAG3	1.52505	11	0.176	0.04806	8.35819	0.385782	35.4	8.6	0.2	0.176	0.065	0.489	0.087	0.245	0.08	0.084	0.249	0.196	-0.049
MFSD6	1.52505	11	0.176	0.03691	8.56398	0.383151	33.7	9.3	0.204	0.271	0.071	-0.124	0.176	0.375	0.203	-0.095	0.231	0.113	0.164
DYRK2	1.52495	6	0.2355	0.006675	8.04886	0.251403	44.05	15	0.283		0.161		0.213	0.258				0.133	0.329
MTSS1	1.52481	9	0.192	0.01249	8.43146	0.601834	19.5	7.5	0.192	0.364	-0.165	0.46		0.49		-0.002	0.293	-0.011	0.043
LOC283587	1.52451	5	0.262	0.00587	3.83163	1.45235	95.8	1.3	0.136	0.278		0.262			0.077		0.438
MAFF	1.52405	10	0.183	0.01595	7.88481	0.43428	41.5	12.25	0.184	0.086	0.126	0.515	0.207	0.054	0.182		0.152	0.274	0.19
MYO15B	1.52358	6	0.235	0.041475	7.38758	0.50506	55.45	4.1	0.389	0.125	0.271	0.482	-0.087	0.199
WDSUB1	1.52244	7	0.216	0.00625	8.5677	0.360622	42.9	17.3	0.21	0.232	0.216			0.252	0.141		0.176		0.262
DHRS7B	1.5223	10	0.1825	0.0506	7.66762	0.348011	45.7	6.85	0.054		-0.005	0.426	0.227	0.213	-0.031	0.154	-0.136	0.344	0.211
CYP20A1	1.52146	9	0.191	0.00426	8.24466	0.34115	46.4	10.8	0.191		0.162	-0.181	0.304	0.448	0.135	0.021		0.37	0.285
H2AFJ	1.52146	9	0.191	0.1246	8.80172	0.377977	28.2	16.7	0.375	0.262	0.191	0.49	-0.061			0.001	0.082	-0.08	0.276
SREBF1	1.5214	11	0.175	0.09364	8.37935	0.489965	38.9	7	0.323	0.246	-0.002	0.411	0.293	0.175	0.049	0.013	0.074	0.216	0.088
EMC4	1.52098	4	0.3025	0.00115	10.7575	0.339627	9.05	1.8				0.39		0.364		0.086			0.241
FAM47E#STBD1	1.52045	8	0.2015	0.017115	6.57892	0.750482	75.55	4.8	0.339	0.166	0.154	0.384	0.237		-0.031		0.255	0
AZI2	1.51949	6	0.2335	0.002515	8.6201	0.341435	39.9	5.4	0.215		0.549		0.252	0.472		0.039		0.165
LOC100131733	1.51948	7	0.215	0.00591	7.57205	0.530856	52.8	4.2	0.262	0.211	0.234	0.382			-0.056		0.186		0.215
LOC154761	1.51948	7	0.215	0.00106	8.36581	0.540298	44.1	4.9	0.285	0.215	0.173	-0.197			0.193		0.357		0.276
ACSL6	1.51813	6	0.233	0.00535	7.17622	0.447018	58.25	0.8		0.256	0.175	0.315	-0.132			0.21	0.441
CTAGE5	1.51813	6	0.233	0.02447	7.53614	0.246948	57.6	7.55	0.327				0.242	0.29			0.224	0.16	-0.048
PPARGC1B	1.51813	6	0.233	0.00945	8.43452	0.503473	40.65	2.15	0.245	0.239		0.227		-0.091		0.021	0.374
FAT1	1.51812	9	0.19	0.01665	7.6859	0.50982	48.4	7.9	0.275	0.091	0.187		0.028	0.374	0.19		0.302	0.237	-0.027
PPAPDC1B	1.51812	9	0.19	0.00413	8.72732	0.456281	38.8	3.7	0.24	0.19	0.422	0.096		0.252	0.165	-0.065	0.14		0.252
RNASEK	1.51782	4	0.301	1e-05	10.2453	0.377957	3.15	0.9						0.56	0.278		0.195		0.324
PIR	1.51776	11	0.174	0.02592	7.00582	0.618262	66.5	12.1	0.156	0.266	0.147	0.494	0.27	0.383	0.089	0.048	0.06	0.326	0.174
S100A12	1.51776	11	0.174	0.03417	6.54262	0.651448	73.5	10.5	0.005	0.226	0.261	0.38	0.031	0.339	0.028	0.04	0.308	0.083	0.174
CCL14#CCL14-CCL15	1.51729	8	0.2005	0.032955	8.55448	0.727369	40.5	5.25	0.184	0.325	0.217	0.394	-0.027		0.132		0.219	-0.012
LOC100288656	1.51717	5	0.259	0.00655	3.46331	1.05841	95.5	1.3	0.193	0.268		0.259			-0.054		0.303
PNKD	1.51677	6	0.2325	0.00482	10.0171	0.461178	25.6	6.85	0.205		0.029	0.423		0.217	0.248	0.248
CDRT4	1.51653	7	0.214	0.00859	6.91162	0.441675	53.6	5.3	0.281			0.251		0.129	-0.087	0.141	0.395		0.214
UHRF1BP1L	1.51653	7	0.214	0.0084	7.82503	0.263099	45.2	18.3	0.147		0.062		0.401	0.338		0.214		0.34	0.204
ADAMTSL4	1.51572	8	0.2	0.01338	7.2843	0.432875	55.5	9.75	0.414	0.23	0.274	0.018		0.356	0.17	0.027	0.128
ENOSF1	1.5153	10	0.1805	0.039225	8.81573	0.477855	30.15	7.85	0.175	0.055	0.239		0.215	0.133	0.186	-0.001	0.249	0.028	0.262
FUOM	1.51479	9	0.189	0.12834	8.28838	0.337241	35.5	4.7	0.037	0.2	0.189	0.389		0.33	0.002	0.101	0.106		0.26
STXBP3	1.51473	5	0.258	0.00888	7.60528	0.267674	55.7	24			0.152		0.315	0.374				0.258	0.183
PIEZO1	1.51412	11	0.173	0.03464	8.29528	0.556256	48.9	9.9	0.247	0.153	0.153	0.35	0.232	0.179	-0.091	0.173	0.358	0.043	-0.04
PTGDS	1.51412	11	0.173	0.01967	11.9379	0.746592	1.4	0.5	0.193	0.175	0.002	0.401	0.173	0.242	0.226	-0.101	-0.123	0.108	0.108
PITPNA	1.51406	6	0.2315	0.01427	9.01577	0.264272	20.1	3.45					0.245	0.462		0.038	0.209	0.218	0.268
COQ10B	1.51362	4	0.299	0.00019	8.94983	0.211211	25.8	2.15					0.248	0.502		-0.004		0.35
LOC100131541	1.51358	7	0.213	0.00484	8.01983	0.625098	40.6	7.6	0.215	0.213	0.343	-0.227		0.197	0.168		0.321
VPS37C	1.5127	6	0.231	0.004745	8.44191	0.303061	29.35	5.8					0.291	0.269	0.172		0.193	0.365	-0.134
HEATR5A	1.51257	4	0.2985	0.000225	8.45925	0.481404	38.15	4.4				0.461		0.356	0.232				0.241
PRCP	1.51229	5	0.257	0.00091	9.51794	0.30461	7	2.5				-0.191	0.28	0.596				0.195	0.257
DUSP1	1.51182	10	0.1795	0.01233	10.5056	0.773704	9.65	4.85	0.251	0.098	-0.093		0.091	0.282	0.141	0.211	0.35	0.24	0.148
ABHD16A	1.51152	4	0.298	0.001195	8.64195	0.456417	33.55	4.9						0.339	0.069	0.257			0.37
ARHGEF40	1.51146	9	0.188	0.01056	7.95001	0.418654	51	6.6	0.256	0.219	0.352	0.098	0.126	0.156	0.188	0.169	0.283
BTD	1.51146	9	0.188	0.05856	7.25678	0.364241	58.7	2.8	0.146	0.466	0.2	0.369		0.564	-0.092	-0.019	0.188		0.072
GJB2	1.51146	9	0.188	0.03289	6.95117	1.49667	61.8	6.9	0.252	0.207	0.12	0.247		0.221	0.188	-0.09	0.172		0.154
KIAA1211L	1.511	8	0.1985	0.016585	7.41409	0.614039	57	6.15	0.294	0.22	0.072	0.404			0.139	0.177	0.224		0.135
PLOD3	1.511	8	0.1985	0.046905	8.95639	0.327266	24.35	4.85		0.115		0.427	0.282	0.41	0.029	0.084	0.293	-0.004
FUCA1	1.5105	11	0.172	0.01888	10.8957	0.532845	4.5	2.7	0.258	0.287	0.25	0.299	0.148	0.421	0.154	-0.124	0.172	0.13	0.14
NR2F1	1.5105	11	0.172	0.04459	7.11776	0.560486	58	9.5	0.258	0.172	0.124	0.406	0.027	0.17	0.051	0.235	0.224	0.12	0.181
TST	1.5105	11	0.172	0.01986	8.35419	0.58442	37.6	7.2	0.172	0.325	0.108	0.376	0.243	0.321	0.11	-0.036	0.163	0.033	0.233
EPHA3	1.51008	10	0.179	0.061095	6.65944	0.643573	71.65	9.95	0.241	0.156	0.202	0.277	-0.002	0.297	-0.017	-0.043	0.262		0.036
SLC14A1	1.51008	10	0.179	0.085875	5.41602	0.762418	82.55	6.85	0.348	0.261	0.342	0.145	0.028	0.213	-0.021		0.351	-0.022	-0.1
CYBA	1.50999	6	0.23	0.00551	10.0508	0.29802	8.3	5.6				0.378	0.23	0.281		0.23		0.151	0.052
MAP3K12	1.50943	8	0.198	0.01175	7.70222	0.403579	52.5	5	0.389	0.312	0.002			0.402	0.121	-0.053	0.275		-0.124
LOC100130633#ZMYM6	1.50838	4	0.2965	0.00218	8.89264	0.268279	22.45	6.85					0.328		0.252		0.314	0.279
FGF13	1.50834	10	0.1785	0.05091	7.40703	0.723126	63.95	12.1	0.185	0.331	0.353	0.161	-0.006		-0.039	0.097	0.439	0.172	0.186
JMY	1.50815	9	0.187	0.01505	8.01793	0.448981	46.8	5.3	0.187	0.18	0.018	0.079		0.208	0.14	0.349	0.25		0.21
NTN4	1.50815	9	0.187	0.05211	6.48611	0.789021	65.8	14.7	0.233	0.215	0.181	0.187		0.077	-0.01	0.055	0.242		0.202
SP4	1.50815	9	0.187	0.0459	9.07417	0.370782	29.3	7.2	0.341	0.187	0.229			0.267	0.03	-0.073	0.242	-0.198	0.07
VSIG1	1.50815	9	0.187	0.01594	5.87971	0.598749	80.2	4.3	0.243	0.218	0.187	0.381		0.256	-0.114	-0.071	0.057		-0.008
NIPSNAP3A	1.50786	8	0.1975	0.013825	9.12315	0.47426	37.35	15.45	0.13	0.156	0.239	0.305		0.272	0.135	-0.102			0.366
RBPJ	1.50786	8	0.1975	0.06957	9.58681	0.306324	9.95	2.2	0.405		0.315		0.229	0.166		0.034	0.244	0.113	0
TET2	1.50786	8	0.1975	0.01613	7.74262	0.438371	49.15	9.75	0.195	0.082	0.283	-0.322		0.28		0.064	0.2		0.351
TTC39C	1.50786	8	0.1975	0.030975	8.35405	0.544363	31.2	11.1	0.147	0.299	0.141	-0.054		0.287		0.05	0.43		0.248
TRAPPC11	1.5077	7	0.211	0.03302	7.75372	0.299144	43.1	12.2	0.036		0.044		0.24	0.265		-0.032		0.211	0.288
PAPD4	1.50743	5	0.255	0.0188	10.2372	0.371282	30.5	7	0.181		0.27			0.255		0.176			0.3
TSPYL1	1.50743	5	0.255	0.00163	8.28808	0.31273	38.6	1.1	0.28		0.255		0.218	0.322				0.116
CYTIP	1.50688	11	0.171	0.00988	10.3199	0.555166	8.5	3	0.009	0.171	0.136	0.255	0.188	0.356	0.185	-0.023	0.123	0.071	0.312
FAM134B	1.50688	11	0.171	0.067	7.3609	0.775919	50.4	8.6	0.225	0.195	0.171	-0.137	0.014	0.461	0.048	0.017	0.29	0.313	-0.144
H1F0	1.50688	11	0.171	0.00765	8.87852	0.536924	35.8	4.7	0.394	0.288	0.217	0.075	0.168	0.308	0.146	0.018	0.337	0.116	0.171
PTGDR	1.50688	11	0.171	0.04768	6.64124	0.516199	69.4	5.6	0.153	0.343	0.359	0.171	-0.012	0.272	0.092	0.234	0.263	-0.061	-0.039
ITPK1	1.50594	6	0.2285	0.000465	8.75942	0.303394	25.7	2.5		0.226	0.177		0.231	0.457		0.29		0.146
RHOJ	1.50501	5	0.254	0.03981	8.23438	0.447761	48	6.5			0.254	0.084		0.386		0.072	0.353
SQSTM1	1.50501	5	0.254	0.00063	10.8796	0.280171	5	1.5	0.26		0.177		0.254	0.431				0.104
ATHL1	1.50487	10	0.1775	0.09604	8.46303	0.58249	39.85	8.75	0.377	0.186	0.197	0.169	0.066	0.05		0.262	0.301	0.012	0.052
ACSS1	1.50484	9	0.186	0.07515	8.34322	0.477311	41.1	4.6	0.348	0.102	0.291	0.171		0.324	-0.036	0.276	0.186		0.087
TSPAN32	1.50477	7	0.21	0.06951	7.53237	0.355999	58.1	12.1		0.263	0.21	0.358	-0.115	0.153	0.016	0.262
BID	1.50327	11	0.17	0.06935	9.50721	0.395285	24.2	5.4	0.009	0.228	0.381	0.393	0.115	0.369	0.07	-0.137	0.17	0.155	0.179
COTL1	1.50327	11	0.17	0.01628	10.6894	0.430582	4.3	1.5	0.202	-0.009	0.363	0.24	0.155	0.191	0.113	-0.097	0.047	0.17	0.204
IGFBP7	1.50327	11	0.17	0.00261	11.1451	0.504049	3.5	1.5	0.23	0.257	0.089	0.484	0.072	0.388	0.145	0.17	0.123	0.027	0.277
RNF144A	1.50327	11	0.17	0.0139	7.17854	0.768553	69	9.6	0.28	0.17	0.338	0.134	0.02	0.363	0.032	0.2	0.389	0.082	0.056
TSPAN2	1.50327	11	0.17	0.00173	5.67923	0.521716	71.7	5.4	0.298	0.274	0.12	0.378	0.071	0.474	0.147	-0.08	0.423	0.17	0.097
XIAP	1.50324	6	0.2275	0.023715	8.89874	0.366946	30.9	23.15	0.232					0.318		0	0.223	-0.108	0.239
ELOVL1	1.50324	6	0.2275	0.01645	8.73164	0.298521	30.8	4.75				0.396	0.243	0.419		0.11		0.212	0.167
C9orf89	1.50316	8	0.196	0.089735	8.34161	0.450686	44.55	6.9	0.253		0.139	0.385		0.257	0.029	0.113	-0.002		0.275
MORC3	1.50316	8	0.196	0.027445	9.35041	0.376873	34.05	13.9	0.219		0.249		0.254	0.261	0.173	0.096		0.159	0.011
CBX6	1.50314	10	0.177	0.02338	9.65901	0.355044	17.6	3.2	0.309	0.134	-0.027		0.193	0.475	0.237	0.161	0.347	-0.079	0.063
ZYX	1.50314	10	0.177	0.097715	9.75125	0.49826	16.55	5.6	0.288	0.043	0.162	0.303	0.231	0.494	0.192		-0.018	0.049	-0.09
LOC100507273	1.5019	6	0.227	0.015945	7.20414	0.713519	55.35	4.4	0.311	0.232	0.222	0.282			0.103		0.215
MICU1	1.50185	7	0.209	0.01013	9.21212	0.229526	27.5	2				0.449	0.225	0.443	0.075	0.209	-0.065	0.15
PJA2	1.50185	7	0.209	0.00096	9.6395	0.259809	18.7	3.9	0.252				0.2	0.466	0.209	-0.208		0.061	0.323
ARRDC4	1.50153	9	0.185	0.0183	8.81377	0.556019	38.7	7.2	0.184	0.262	0.255	0.318		0.468	0.046	-0.012	0.088		0.185
ASGR1	1.50153	9	0.185	0.00079	5.85448	0.69818	79.6	5.4	0.445	0.384	0.405	0.185			0.18	0.161	0.366	-0.084	-0.024
CIR1	1.50153	9	0.185	0.01348	7.70628	0.371156	41.2	24.8		0.243	0.176	-0.215	0.185	0.249	0.117		0.066	0.264	0.193
PLEK	1.50153	9	0.185	0.06013	10.7559	0.470192	6	2	0.046	0.081	0.358		0.208	0.196	0.247		0.185	0.167	0.176
FMOD	1.50141	10	0.1765	0.05975	8.77735	0.523437	31.7	4.3	0.275	0.141	0.231	0.381	0.038	0.431	0.085	-0.014	0.212	0.129
CYB561	1.50055	6	0.2265	0.045065	8.18905	0.244697	45.15	8.85			0.343		0.109	0.358		0.11	0.35	0.018
LIMK2	1.50055	6	0.2265	0.0071	7.94592	0.301164	36.3	12.9	0.211			-0.232	0.242	0.14			0.295	0.267
ADAM10	1.50004	8	0.195	0.040435	8.54784	0.362947	50.15	5.6	0.157		0.211	-0.197	0.295	0.515		0.031		0.179	0.317
KCTD5	1.50004	8	0.195	0.0113	8.78036	0.272858	24.95	4.1	0.274	0.153		0.346	0.237	0.341		0.063		0.151	0.135
RNF19B	1.49968	10	0.176	0.034475	9.23006	0.400597	29.05	4.7	0.191	0.078	0.019	-0.049	0.205	0.264	0.229	0.078		0.217	0.161
TESPA1	1.49968	10	0.176	0.05255	8.03714	0.386552	47.6	7.5	0.2	0.19	0.062	-0.007	0.164	0.188	0.043		0.261	0.211	0.031
PLXND1	1.49967	11	0.169	0.11819	9.37142	0.49305	19.2	4	0.242	0.095	0.12	0.436	0.169	0.288	0.19	-0.106	0.175	0.01	0.038
FBXO8	1.499	4	0.292	0.000815	8.80439	0.414425	31.85	2.1			0.121	0.304		0.383					0.28
NUMB	1.499	4	0.292	0.00186	8.44141	0.154743	45.1	16.45					0.298	0.388		-0.097		0.286
TANK	1.49848	8	0.1945	0.006905	9.49206	0.331831	20.45	12.65	0.194		0.445		0.195	0.158	0.214	-0.003	0.033	0.297
MPZL3	1.49824	9	0.184	0.01868	7.70379	0.498197	54.5	3.7	0.181	0.32	0.128	0.061		0.268	0.027	0.23	0.204		0.184
CST4	1.49796	10	0.1755	0.01276	7.22566	0.549934	70.1	9.65	0.383	0.191	0.267	0.331	0.158	-0.255	0.05		0.16	0.087	0.287
GNG12	1.49796	10	0.1755	0.043735	7.99065	0.515322	44.2	8.75	0.141	0.221	0.169	0.455	0.085	0.38		0.041	0.261	0.167	0.182
IL18	1.49796	10	0.1755	0.02523	9.16552	0.558346	18.55	9.2	0.155	0.245	0.099	0.162	0.196	0.282	0.189		0.033	0.147	0.324
BLOC1S2	1.49653	6	0.225	0.01437	10.3127	0.444784	10.95	6			-0.023	0.385		0.236	0.257	0.02			0.214
LOC645984	1.49653	6	0.225	0.004685	6.72344	0.693196	63.3	7.35	0.217	0.237	0.047	0.097			0.233		0.31
SRI	1.49653	6	0.225	0.002365	9.57985	0.32624	24.7	6.25			0.139		0.184	0.328		0.266		0.367	0.137
SYNM	1.49624	10	0.175	0.01855	7.91997	0.595684	52.55	4.1	0.319	0.298	0.289	0.158	0.02	-0.073	0.127	0.192	0.457	-0.04
CHST7	1.49608	11	0.168	0.03992	7.8027	0.529826	51.6	6	0.212	0.341	0.029	0.319	0.197	0.103	-0.032	0.168	0.327	0.138	0.096
CXCL14	1.49608	11	0.168	0.06123	8.54791	1.3914	41.7	15.5	0.118	0.177	0.232	0.315	0.081	0.241	0.168	-0.103	0.196	0.03	0.157
CD81	1.49601	7	0.207	0.03703	11.7739	0.413923	1.3	0.3		0.083		0.457	0.216	0.415			0.181	0.207	0.104
RBL2	1.49601	7	0.207	0.00797	8.84177	0.349738	20.2	3.3	0.197				0.129	0.389	0.271		0.415	0.125	0.207
GTF2B	1.49537	8	0.1935	0.00513	9.44085	0.301305	14.15	3.4				0.253	0.225	0.399	0.144	0.162	0.051	0.016	0.345
NRBP1	1.49537	8	0.1935	0.003655	8.67326	0.307368	34.4	8.6		0.126			0.311	0.487	0.136	0.038	0.321	0.142	0.245
EXOSC1	1.49535	5	0.25	0.00568	10.3645	0.342057	12.8	3.2			-0.084	0.382		0.285		-0.075			0.25
SCP2	1.49535	5	0.25	1e-05	9.32135	0.368187	18.1	9.1					0.13	0.441	0.25	0.375		0.074
IGLL5#IGLV2-11	1.49381	8	0.193	0.042975	8.40833	0.847992	43	6.3	0.215	0.089	0.272	0.405	0.119		0.077		0.171	0.263
IRX3	1.49381	8	0.193	0.03294	6.61325	0.861858	61.8	10.7	0.377	0.224	0.12	0.243			0.106	0.162	0.228		0.125
OAZ1	1.49381	4	0.2895	0.000925	12.2483	0.226132	1.1	0.15				0.392	0.2	0.358				0.221
ODF3B	1.49381	4	0.2895	0.001445	7.53445	0.328979	49.75	1.7	0.313			0.422		0.266					0.232
RAB12	1.4931	7	0.206	0.00882	10.0604	0.455672	22.5	7.6	0.177		0.206	-0.25		0.533		0.153	0.436		0.325
TRAM1	1.4931	7	0.206	0.07551	10.4398	0.282172	7.2	2.3	0.103		0.215		0.206	0.496		0.033		0.177	0.244
DSC2	1.49249	11	0.167	0.0415	7.08853	0.483478	51.1	10.8	0.159	0.199	0.179	0.173	0.167	0.465	0.096	0.063	0.091	0.04	0.179
KCNE4	1.49249	11	0.167	0.04338	7.354	0.442967	63	7.1	0.23	0.082	0.249	0.199	0.167	0.458	0.003	0.115	0.307	0.132	0.067
PRKX	1.49249	11	0.167	0.08233	8.43974	0.457151	36.1	5.4	0.327	0.072	0.26	0.167	0.257	0.098	-0.032	0.132	0.295	0.101	0.202
FAM174A	1.49167	9	0.182	0.0393	8.04482	0.404281	38.5	14.1	0.297	0.351	0.139	0.453		0.182	0.181	-0.009	0.218		0.162
PDE4A	1.49167	9	0.182	0.08288	7.85824	0.50807	49.7	6.7	0.34	0.082	-0.028	0.493	0.283	0.203		-0.011	0.182	0.173
KLHL8	1.49071	4	0.288	0.004755	8.25246	0.349697	42.45	9.6	-0.088			0.432		0.268					0.308
PPP1R12A	1.4902	7	0.205	0.03118	8.56304	0.281945	24.2	18.4	0.166				0.236	0.258		-0.093	0.07	0.205	0.22
RNH1	1.4902	7	0.205	0.00194	9.99975	0.428929	15.4	8.5		0.205		0.338	0.28	0.445		0.173		0.039	0.163
LOC100508121	1.48984	6	0.2225	0.04318	7.42758	0.58079	55.45	5.9	0.388	0.232	0.213	0.413			-0.003		0.055
CSRNP2	1.48968	4	0.2875	0.004775	8.21927	0.195063	40.9	14.15					0.32	0.467		0.087		0.255
DIRAS2	1.48936	10	0.173	0.034515	4.63135	0.75211	92.6	4.15	0.228	0.291		0.297	0.138	0.224	-0.035	0.169	0.177	-0.105	-0.152
NCKAP1	1.48892	11	0.166	0.08643	7.90901	0.612796	50.9	11.2	0.166	0.174	-0.038	0.383	-0.027	0.366	0.202	0.047	0.192	0.163	-0.021
OLFML1	1.48892	11	0.166	0.09572	7.84434	0.445618	52.4	8.8	0.22	0.224	0.205	0.106	0.105	0.412	0.058	-0.051	0.166	0.168	-0.183
RPS6KA3	1.48865	4	0.287	0.00011	9.06704	0.218935	28.7	3.25					0.23	0.532	0.344			0.076
SLC25A11	1.48865	4	0.287	0.0023	9.04439	0.22461	18.75	4.2				0.396	0.178	0.43				0.069
BBS12	1.48839	9	0.181	0.00011	7.4134	0.487627	59	11	0.335	0.388	0.168	0.176		0.539	0.181	0.029	0.167		0.343
HIPK2	1.48839	9	0.181	0.01863	9.62742	0.611923	19.2	5	0.352	0.181	0.289	0.29	-0.013	0.178			0.404	-0.023	0.005
INMT	1.48839	9	0.181	0.05264	6.81842	0.688914	60.6	7.5	0.242	0.189	0.053	0.508		0.097	-0.048	0.01	0.216		0.181
PTPRC	1.48815	5	0.247	0.00434	10.7088	0.254223	3.9	0.5			0.279		0.179	0.338				0.166	0.247
ANK2	1.48761	8	0.191	0.038775	8.43812	0.540272	44.35	8.35	0.24	0.168	0.242	0.212	-0.09	0.17		0.124	0.273
FLCN	1.48761	8	0.191	0.04682	7.63892	0.419126	37.6	13.1	0.371		0.201		-0.086	0.27		0.181	0.268	-0.182	-0.073
SNAI3	1.48761	8	0.191	0.034885	6.73221	0.686181	71	11.85	0.34	0.246	0.025	0.346		-0.05	-0.095	0.183	0.199
TMEM185B	1.48761	8	0.191	0.002195	8.0211	0.330014	41	14.55			-0.051		0.224	0.422	0.158	0.078	0.083	0.358	0.227
C3orf38	1.4873	7	0.204	0.01388	9.91213	0.393329	18.3	4.8	0.189	0.143	0.429			0.204		0.219	0.093		0.296
PHLDB2	1.48607	8	0.1905	0.074145	7.86645	0.559553	49	17.65	0.086	0.159	0.196	0.212		0.203		0.017	0.185		0.213
TRIM8	1.48607	8	0.1905	0.023605	8.88199	0.371614	16.5	5.15		0.142		-0.109	0.239	0.252		0.01	0.274	0.26	0.046
ATP6V1H	1.48584	6	0.221	0.00607	8.8883	0.28108	29.05	12.45			-0.015		0.222	0.307		0.153		0.264	0.22
SLC39A1	1.48584	6	0.221	0.002845	8.45136	0.28452	34	1.9		0.227			0.224	0.467	0.073			0.07	0.218
PRRG4	1.48535	11	0.165	0.03943	7.76797	0.458949	52.4	6	0.265	0.165	0.462	0.37	0.15	0.214	0.027	-0.001	0.224	-0.149	0.086
RXRA	1.48535	11	0.165	0.0111	8.28739	0.43429	42.8	7.3	0.269	0.139	0.311	0.387	0.241	0.394	0.16	0.165	0.066	0.142	0.06
PDLIM5	1.48513	9	0.18	0.01928	9.01764	0.34553	12.9	2.9	0.18	0.12	0.345	0.372	0.19	0.313			0.138	0.046	0.097
[truncated: 18,134 more rows]

## Sheet: TRAT1
TRAT1 Spearman's rank correlations
Headings:
Gene: HGNC approved gene symbols
NumDataSets^MedianRho : Number of datasets gene present in raised to the power of median Spearman's rank correlation
NumDataSets: Number of data-sets that a gene is present in (considering top 80% most variant genes per data-set)
MedianRho: Median correlation across data-sets
Median p-val: Median p-value across data-sets, where p-value is the probability of seeing observed correlation given the sample size
MedianExp: median of the individual data-set median expression for each gene
MedianMADexpression: median of the individual data-set MAD expression (variation within data-sets). MAD = Median Absolute Deviation, a robust measure of variance
MedianPercentile: median of the individual data-set perentiles for each gene. Note a percentile of 5 = gene in top 5% of expressed genes.
MADpercentile: MAD of the MedianPercentile (variation in the percentile across data-sets)
Spearman's rank correlations within each data-set									Spearman's rank correlations (Rho)
Gene	NumDataSets^MedianRho	NumDataSets	MedianRho	Median p-val	MedianExp	MedianMADexpression	MedianPercentile	MADpercentile	GSE10846_CHOP	GSE10846_RCHOP	GSE12195	GSE19246	GSE22470	GSE22895	GSE31312_FromRaw	GSE32918	GSE34171	GSE4475	GSEMonti
TRAT1	11	11	1	0	8.02805	0.919434	54.9	20.4	1	1	1	1	1	1	1	1	1	1	1
CD3D	7.33495	11	0.831	0	10.2632	0.962011	9.2	4.4	0.873	0.894	0.878	0.72	0.845	0.831	0.435	0.338	0.85	0.809	0.747
CD2	7.17835	11	0.822	0	9.62484	0.765818	13.3	5.1	0.887	0.861	0.892	0.58	0.822	0.864	0.506	0.382	0.849	0.782	0.721
BCL11B	6.69614	11	0.793	0	8.75641	0.747475	40.3	9.2	0.899	0.723	0.871	0.595	0.837	0.814	0.439	0.285	0.793	0.862	0.651
GZMK	6.69614	11	0.793	0	10.746	0.993978	6.7	2.1	0.869	0.838	0.869	0.756	0.764	0.846	0.468	0.326	0.856	0.793	0.677
GIMAP6	6.47508	11	0.779	0	9.06274	0.707137	32.6	8	0.881	0.817	0.752	0.734	0.814	0.867	0.442	0.362	0.824	0.779	0.68
GIMAP4	6.44169	10	0.809	0	9.51748	0.734151	19.35	2.15	0.862	0.819	0.769	0.822	0.799	0.878	0.464	0.887	0.757	0.652
TRBC1	6.346	10	0.8025	0	10.4615	0.799528	4.7	1.35	0.866	0.792	0.859	0.789	0.813	0.83	0.494	0.89	0.73	0.751
INPP4B	6.29141	11	0.767	0	7.63963	0.682755	47.6	11.6	0.839	0.825	0.74	0.826	0.769	0.832	0.378	0.403	0.767	0.713	0.238
SH2D1A	6.17187	11	0.759	0	7.89583	0.736269	48.4	6.7	0.776	0.842	0.759	0.87	0.712	0.856	0.46	0.526	0.88	0.639	0.731
GZMA	6.06038	10	0.7825	0	9.82195	0.889086	12.7	5.8	0.799	0.806	0.796	0.806	0.706	0.769	0.369	0.832	0.708	0.543
GPR171	5.89699	11	0.74	0	8.59611	0.767002	42.2	13.5	0.795	0.793	0.819	0.64	0.74	0.856	0.352	0.599	0.809	0.657	0.628
THEMIS	5.88075	8	0.852	0	8.06604	0.945918	48.5	10.95	0.862	0.882	0.796	0.904	0.842	0.43	0.397	0.907
ITM2A	5.82671	11	0.735	0	9.7327	0.856106	16	5.1	0.798	0.829	0.723	0.821	0.744	0.84	0.485	0.284	0.735	0.71	0.669
CXCR6	5.70231	11	0.726	0	8.57202	0.78689	41.3	7.2	0.817	0.797	0.767	0.726	0.71	0.822	0.217	0.297	0.818	0.723	0.661
CST7	5.68866	11	0.725	0	9.92093	0.67629	18.4	4.3	0.786	0.776	0.77	0.725	0.71	0.728	0.38	0.309	0.772	0.64	0.557
CD3G	5.64788	11	0.722	0	8.35172	0.853648	31.2	11	0.88	0.866	0.84	0.639	0.696	0.917	0.487	0.397	0.776	0.722	0.691
PRKCH	5.50086	11	0.711	0	9.4478	0.626247	28.4	4.6	0.775	0.576	0.76	0.626	0.711	0.809	0.4	0.287	0.716	0.752	0.609
IFNG	5.4353	11	0.706	0	7.98726	0.96309	38.8	9.4	0.725	0.748	0.734	0.706	0.588	0.708	0.288	0.264	0.783	0.594	0.54
CRTAM	5.42228	11	0.705	0	8.47347	0.862666	44.9	15	0.764	0.786	0.77	0.758	0.676	0.699	0.287	0.406	0.711	0.705	0.539
GIMAP5	5.3889	10	0.7315	0	10.0142	0.698933	11.2	1.9	0.805	0.774	0.691	0.733	0.73	0.848	0.42	0.887	0.658	0.697
GIMAP2	5.32327	9	0.761	0	9.49133	0.732875	23.1	11	0.812	0.815	0.706	0.761	0.84	0.498	0.483	0.85	0.458
PRKCQ	5.2938	11	0.695	0	8.13284	0.545684	44.3	4.5	0.835	0.767	0.786	0.566	0.695	0.854	0.222	0.441	0.837	0.685	0.503
SAMD3	5.2883	9	0.758	0	7.95805	0.694867	55.9	11.5	0.571	0.758	0.79	0.762	0.761	0.392	0.278	0.821	0.419
RARRES3	5.24327	11	0.691	0	9.23397	0.698156	13.9	3.1	0.793	0.77	0.678	0.787	0.632	0.795	0.176	0.268	0.728	0.691	0.568
CD8B	5.18078	11	0.686	0	7.63316	0.7705	54.4	15.2	0.699	0.722	0.692	0.686	0.606	0.736	0.263	0.073	0.722	0.637	0.453
ITK	5.09455	11	0.679	0	8.85901	0.866375	20.7	4.8	0.773	0.659	0.789	0.675	0.731	0.732	0.381	0.409	0.761	0.661	0.679
STAT4	5.09455	11	0.679	0	8.09362	0.576694	34.2	7.5	0.693	0.724	0.679	0.802	0.616	0.829	0.432	0.358	0.778	0.578	0.397
SIRPG	5.03383	11	0.674	0	8.19339	0.714041	45.6	11.8	0.674	0.763	0.865	0.615	0.818	0.801	0.464	0.434	0.623	0.775	0.637
GIMAP7	5.03154	8	0.777	0	9.88915	0.877803	19.2	6.7	0.823	0.877	0.731	0.687	0.852	0.511	0.922	0.597
LAT#SPNS1	5.02631	8	0.7765	0	8.70788	0.723674	34.25	5.1	0.841	0.817	0.756	0.658	0.801	0.408	0.797	0.729
CD8A	4.91456	11	0.664	0	9.64472	0.77718	15.9	4	0.7	0.726	0.664	0.791	0.63	0.743	0.334	0.3	0.687	0.653	0.466
UBASH3A	4.90279	11	0.663	0	7.00731	0.813948	61.7	6.5	0.845	0.75	0.692	0.472	0.783	0.813	0.272	0.176	0.663	0.654	0.447
CCR5	4.84436	11	0.658	0	9.21298	0.645002	15.5	2.9	0.818	0.623	0.7	0.491	0.677	0.695	0.282	0.321	0.757	0.658	0.525
IGSF6	4.83276	11	0.657	0	9.59536	0.62223	18.6	10.5	0.66	0.659	0.685	0.577	0.554	0.709	0.334	0.196	0.751	0.657	0.495
EOMES	4.79158	8	0.7535	0	9.48246	0.86306	17.1	2.7	0.837	0.771	0.813	0.672	0.791	0.383	0.736	0.556
TC2N	4.77992	9	0.712	0	7.60885	0.842938	54.8	14.6	0.778	0.8	0.712	0.514	0.889	0.475	0.385	0.832	0.398
IPCEF1	4.77516	11	0.652	0	7.94652	0.721336	51.7	12.3	0.752	0.741	0.699	0.654	0.583	0.655	0.326	0.408	0.652	0.438	0.634
TRBC1#TRBC2	4.77169	8	0.7515	0	11.3513	0.850397	4.75	1.3	0.78	0.769	0.755	0.755	0.741	0.32	0.748	0.592
CD247	4.76372	11	0.651	0	9.26334	0.782934	21	5.3	0.728	0.724	0.642	0.527	0.703	0.749	0.17	0.3	0.8	0.651	0.594
TNFSF13B	4.74852	9	0.709	0	10.6019	0.634411	11.3	5.7	0.739	0.771	0.745	0.419	0.74	0.428	0.372	0.709	0.383
ICOS	4.59543	11	0.636	0	7.37993	1.00949	55.7	15.4	0.758	0.72	0.744	0.636	0.623	0.841	0.304	0.443	0.789	0.635	0.624
TMEM155	4.59456	9	0.694	0	7.52559	0.857676	55.8	5.8	0.815	0.694	0.751	0.702	0.606	0.211	0.334	0.772	0.437
FYN	4.58442	11	0.635	0	9.20181	0.609709	26.7	8	0.768	0.579	0.7	0.435	0.71	0.749	0.406	0.366	0.635	0.652	0.533
ST8SIA1	4.58442	11	0.635	0	6.38262	0.70576	71.5	12	0.8	0.662	0.581	0.641	0.635	0.659	0.339	0.361	0.849	0.618	0.518
TARP	4.56249	11	0.633	0	8.685	0.664351	37.6	6	0.721	0.633	0.779	0.63	0.659	0.722	0.306	0.489	0.732	0.502	0.526
LCP2	4.53439	9	0.688	0	7.99711	0.536818	45	5.3	0.819	0.688	0.739	0.609	0.694	0.714	0.552	0.667	0.463
CD3E	4.52978	11	0.63	0	9.23397	0.70578	23.1	7	0.858	0.558	0.781	0.63	0.73	0.929	0.491	0.446	0.531	0.726	0.543
MAF	4.45438	11	0.623	0	8.12085	0.752805	34.9	20.7	0.734	0.623	0.503	0.569	0.661	0.678	0.509	0.296	0.768	0.63	0.5
HS3ST3B1	4.4456	9	0.679	0	8.62727	0.723608	42.5	3.3	0.761	0.683	0.746	0.517	0.802	0.349	0.039	0.679	0.409
GBP5	4.39703	9	0.674	0	9.60582	0.965533	21.4	4.9	0.749	0.674	0.733	0.461	0.693	0.366	0.396	0.686	0.448
FASLG	4.39076	11	0.617	0	7.62431	0.517065	50.8	3.4	0.776	0.675	0.775	0.617	0.563	0.656	0.191	0.375	0.692	0.596	0.345
CD28	4.39036	10	0.6425	0	6.72674	0.724444	65.15	13.6	0.654	0.579	0.539	0.631	0.793	0.898	0.428	0.76	0.716	0.549
IL32	4.38024	11	0.616	0	10.0415	0.821644	12.4	4.2	0.75	0.602	0.61	0.438	0.642	0.645	0.216	0.26	0.625	0.654	0.616
CXCL9	4.33843	11	0.612	0	12.1096	0.977953	1	0.2	0.701	0.642	0.671	0.357	0.545	0.71	0.366	0.281	0.682	0.612	0.522
TRAC#TRAJ17#TRAV20	4.30496	8	0.702	0	9.23416	0.598403	26.15	3.15	0.719	0.644	0.724	0.735	0.693	0.406	0.711	0.569
IL15	4.29701	11	0.608	0	7.97313	0.462469	51.3	11.7	0.722	0.747	0.608	0.62	0.552	0.652	0.254	0.409	0.733	0.556	0.46
TRAC	4.26383	9	0.66	0	10.4864	0.652291	6	1.2	0.783	0.668	0.709	0.66	0.704	0.41	0.643	0.572	0.577
CLEC7A	4.256	11	0.604	0	8.94201	0.548873	24.3	13.5	0.672	0.673	0.604	0.549	0.421	0.696	0.115	0.304	0.697	0.654	0.41
SCML1	4.23563	11	0.602	0	6.87369	0.618441	67.4	17.2	0.637	0.679	0.487	0.665	0.549	0.71	0.214	0.434	0.729	0.602	0.486
CD6	4.22549	11	0.601	0	8.70955	0.619199	28.5	6.8	0.854	0.784	0.786	0.451	0.601	0.797	0.351	0.218	0.828	0.336	0.437
AIF1	4.17513	11	0.596	0	10.3871	0.589304	6.2	2.5	0.629	0.643	0.596	0.62	0.529	0.669	0.299	0.175	0.777	0.531	0.446
GIMAP1	4.15976	8	0.6855	0	8.35816	0.61363	39.35	7.45	0.886	0.709	0.684	0.62	0.793	0.519	0.469	0.687
CD96	4.15911	10	0.619	0	7.43091	0.676178	52.3	10.85	0.61	0.704	0.547	0.741	0.628	0.693	0.362	0.658	0.486	0.577
DDX60	4.10563	11	0.589	0	8.61828	0.591675	37.7	15.1	0.612	0.589	0.683	0.614	0.551	0.656	0.217	0.127	0.632	0.524	0.413
NKG7	4.10563	11	0.589	0	10.2137	0.809309	11.4	3.4	0.657	0.664	0.679	0.658	0.589	0.56	0.242	0.277	0.571	0.602	0.5
GATA3	4.09261	10	0.612	0	6.92491	0.794231	61.75	15.85	0.723	0.623	0.726	0.495	0.687	0.816	0.339	0.133	0.601	0.225
LGALS2	4.07621	11	0.586	0	8.73627	0.747914	39.3	5.7	0.532	0.691	0.586	0.595	0.513	0.738	0.157	0.364	0.61	0.543	0.605
CREBL2	4.04481	9	0.636	0	9.22317	0.369782	18	5.8	0.675	0.721	0.644	0.469	0.521	0.636	0.299	0.749	0.341
TMEM71	4.02708	9	0.634	0	7.11866	0.968867	61.9	10.6	0.634	0.662	0.425	0.634	0.746	0.131	0.383	0.648	0.332
LPAR6	3.97192	10	0.599	0	8.63535	0.498167	32.25	10.6	0.761	0.635	0.535	0.729	0.563	0.735	0.54	0.69	0.503	0.536
RAB27A	3.95691	9	0.626	0	9.35874	0.447777	15.6	3.1	0.77	0.639	0.564	0.626	0.663	0.131	0.606	0.389	0.658
BTN3A3	3.94457	10	0.596	0	8.7054	0.530137	30.75	9.55	0.716	0.665	0.589	0.579	0.692	0.209	0.302	0.621	0.603	0.467
IDO1	3.9322	11	0.571	0	8.89399	0.991142	24	3.9	0.707	0.692	0.706	0.447	0.507	0.731	0.285	0.336	0.788	0.571	0.555
TARP#TRGC2	3.90413	8	0.655	0	8.64722	0.732899	35.6	4.6	0.696	0.649	0.78	0.657	0.653	0.286	0.759	0.519
VCAM1	3.89466	11	0.567	0	11.4398	0.591823	6.7	1.9	0.667	0.574	0.615	0.567	0.528	0.576	0.37	0.131	0.678	0.567	0.507
ARL4C	3.88597	10	0.5895	0	8.8317	0.485834	23.25	7.65	0.652	0.557	0.664	0.627	0.607	0.711	0.5	0.572	0.546	0.501
BTN3A2	3.88533	11	0.566	0	9.17778	0.561986	20.3	4.2	0.622	0.566	0.551	0.501	0.569	0.639	0.141	0.156	0.595	0.327	0.605
DOK2	3.88533	11	0.566	0	8.09174	0.554267	41.1	4.8	0.635	0.566	0.616	0.308	0.585	0.713	0.088	0.261	0.776	0.498	0.423
CCL5	3.87258	10	0.588	0	10.6436	0.798476	7.15	4.15	0.691	0.595	0.618	0.498	0.564	0.642	0.31	0.654	0.581	0.388
CASP1	3.86674	11	0.564	0	9.01176	0.512987	20.9	11.7	0.567	0.662	0.614	0.564	0.458	0.701	0.283	0.222	0.705	0.484	0.457
P2RY13	3.84824	11	0.562	0	8.65237	0.773833	38.6	3.4	0.684	0.562	0.632	0.434	0.64	0.667	0.332	0.231	0.541	0.613	0.384
SLC31A2	3.84824	11	0.562	0	9.68603	0.669909	22.9	3.6	0.643	0.631	0.616	0.492	0.424	0.661	0.233	0.416	0.605	0.562	0.379
ANKRD22	3.82022	9	0.61	0	8.6869	1.06709	31.3	6.5	0.626	0.61	0.624	0.458	0.618	0.235	0.406	0.658	0.359
CCL4	3.81066	10	0.581	0	9.75819	0.740189	9.6	2.3	0.717	0.632	0.718	0.53	0.483	0.71	0.239	0.664	0.447	0.391
RAB37	3.79512	9	0.607	0	7.34763	0.749564	53.3	7.3	0.73	0.609	0.427	0.618	0.607	0.186	0.262	0.763	0.332
FGL2	3.79328	11	0.556	0	10.1573	0.807052	15.8	4.2	0.69	0.717	0.652	0.556	0.549	0.705	0.37	0.281	0.741	0.49	0.468
GBP1	3.79328	11	0.556	0	10.9802	0.85758	9	4.9	0.702	0.632	0.69	0.436	0.507	0.608	0.317	0.348	0.608	0.556	0.508
GABBR1#UBD	3.77245	8	0.6385	0	12.8061	0.58296	1.6	0.15	0.689	0.718	0.654	0.608	0.598	0.351	0.647	0.63
BTN3A1	3.77138	10	0.5765	0	9.35363	0.424015	30.85	5.35	0.713	0.693	0.582	0.578	0.575	0.347	0.369	0.596	0.455	0.528
CLEC2B	3.76609	11	0.553	0	8.71995	0.698901	33.9	11.3	0.693	0.711	0.366	0.75	0.518	0.735	0.343	0.29	0.567	0.553	0.528
FYB	3.75707	11	0.552	0	8.99685	0.589385	22.4	9.9	0.56	0.541	0.715	0.326	0.668	0.777	0.512	0.552	0.487	0.538	0.615
TNFSF10	3.74807	11	0.551	0	10.2415	0.594066	17.5	7.7	0.658	0.724	0.585	0.687	0.512	0.737	0.292	0.459	0.551	0.47	0.47
CD7	3.74542	10	0.5735	0	7.84828	0.665358	54.95	5.1	0.801	0.484	0.735	0.197	0.739	0.472	0.281	0.655	0.646	0.501
CTLA4	3.73909	11	0.55	0	8.06185	0.760062	42.3	4.1	0.695	0.591	0.705	0.55	0.358	0.687	0.31	0.251	0.681	0.213	0.399
MAL	3.73909	11	0.55	0	8.02631	0.783265	44.2	8.3	0.55	0.604	0.558	0.596	0.483	0.576	0.192	0.243	0.406	0.624	0.36
DENND2D	3.7368	10	0.5725	0	10.6397	0.431516	8.85	3	0.623	0.599	0.475	0.546	0.783	0.318	0.308	0.633	0.311	0.613
GPR155	3.73363	7	0.677	0	7.25545	0.57279	53.7	12	0.677	0.687	0.682	0.764	0.118	0.458	0.248
STAT1	3.72821	10	0.5715	0	11.0299	0.686049	8.7	2.9	0.71	0.586	0.691	0.434	0.557	0.634	0.398	0.674	0.503	0.446
MGC40069	3.71793	8	0.6315	0	6.18826	0.902983	75	9.4	0.645	0.618	0.666	0.671	0.254	0.3	0.795	0.255
TRD	3.67948	8	0.6265	0	10.5702	0.663369	7.85	1.9	0.695	0.611	0.621	0.709	0.671	0.632	0.562	0.434
PRF1	3.6505	11	0.54	0	10.0652	0.704454	15.5	5.1	0.67	0.614	0.668	0.468	0.54	0.595	0.249	0.394	0.607	0.476	0.454
GBP4	3.64795	9	0.589	0	8.91087	0.743224	37.5	5.2	0.728	0.614	0.768	0.301	0.773	0.353	0.438	0.589	0.449
GBP2	3.64334	10	0.5615	0	10.0115	0.668112	11.15	3.45	0.664	0.658	0.629	0.309	0.517	0.606	0.366	0.611	0.411	0.502
CLIC2	3.61565	11	0.536	0	9.36006	0.506671	32.3	8.7	0.558	0.658	0.499	0.523	0.537	0.566	0.345	0.256	0.639	0.536	0.496
IRF1	3.61565	11	0.536	0	9.61593	0.594977	15	2.6	0.78	0.684	0.64	0.441	0.61	0.536	0.303	0.27	0.616	0.529	0.48
PLEKHF1	3.61565	11	0.536	0	8.47187	0.52397	40.6	7.9	0.746	0.602	0.544	0.259	0.557	0.536	0.229	0.251	0.625	0.426	0.489
C1orf54	3.59335	10	0.5555	0	9.4068	0.433009	9.15	2.75	0.612	0.663	0.631	0.56	0.484	0.3	0.181	0.627	0.511	0.551
PRR5L	3.58114	11	0.532	0	7.76312	0.468738	48.2	10.6	0.775	0.633	0.661	0.478	0.532	0.724	0.092	0.335	0.708	0.424	0.184
APOL3	3.57256	11	0.531	0	9.26929	0.589232	25.8	4.9	0.693	0.51	0.59	0.269	0.551	0.772	0.235	0.278	0.478	0.537	0.531
C16orf54	3.56277	8	0.611	0	9.8536	0.693761	22.65	2.7	0.683	0.683	0.596	0.642	0.626	0.382	0.22	0.524
TIGIT	3.55302	9	0.577	0	9.57351	0.800294	27.7	6.2	0.659	0.562	0.577	0.593	0.71	0.262	0.414	0.746	0.393
EPSTI1	3.53744	9	0.575	0	9.90626	0.564885	23	2.8	0.637	0.524	0.575	0.584	0.663	0.378	0.278	0.643	0.171
CCR2	3.52998	11	0.526	0	7.44929	0.526746	63	5.4	0.537	0.599	0.526	0.559	0.469	0.621	0.084	0.158	0.656	0.27	0.349
IL6ST	3.50649	9	0.571	0	10.1793	0.476876	6.6	3.7	0.643	0.571	0.37	0.323	0.682	0.345	0.701	0.193	0.611
CXCL11	3.50468	11	0.523	0	8.13422	1.02293	48.7	15.5	0.595	0.565	0.641	0.523	0.39	0.571	0.284	0.46	0.634	0.52	0.405
GPR65	3.50348	10	0.5445	0	8.47829	0.487018	27.35	10.2	0.567	0.544	0.545	0.615	0.422	0.681	0.096	0.684	0.445	0.382
SLC27A2	3.49629	11	0.522	0	7.31108	0.646294	65	12.1	0.65	0.621	0.66	0.406	0.522	0.653	0.115	0.269	0.719	0.416	0.445
AOAH	3.4914	10	0.543	0	8.98642	0.52602	35.55	3.05	0.539	0.592	0.547	0.511	0.669	0.182	0.282	0.629	0.598	0.487
CCL19	3.48791	11	0.521	0	11.0513	0.902928	2.9	1	0.523	0.509	0.551	0.344	0.521	0.49	0.299	0.096	0.61	0.642	0.582
TTC39B	3.48345	9	0.568	0	6.66407	0.494702	69.7	8.1	0.71	0.627	0.568	0.529	0.725	0.328	0.438	0.593	-0.01
RGL4	3.4822	8	0.6	0	6.03227	1.10439	74.3	16.5	0.707	0.623	0.577	0.672	0.152	0.206	0.89	0.367
CLEC4A	3.47956	11	0.52	0	8.32057	0.539748	43.6	13.9	0.52	0.528	0.54	0.554	0.353	0.537	0.142	0.2	0.524	0.475	0.271
FAM26F	3.47581	9	0.567	0	9.14117	0.780175	33.3	13.9	0.593	0.65	0.639	0.446	0.567	0.356	0.473	0.673	0.333
AKAP7	3.47123	11	0.519	0	8.01264	0.502449	44	3.7	0.596	0.645	0.521	0.623	-0.089	0.601	0.415	0.104	0.519	-0.101	0.389
EIF4E3	3.46415	8	0.5975	0	8.06643	0.538953	48.75	5.3	0.622	0.651	0.573	0.526	0.736	0.411	0.681	0.344
TRBV7-8	3.45404	7	0.637	0	6.31557	1.05214	69.6	6.1	0.637	0.595	0.681	0.684	0.122	0.743	0.304
NAP1L2	3.4435	10	0.537	0	6.13134	0.643576	73.2	11.6	0.723	0.679	0.48	0.678	0.543	0.399	0.2	0.796	0.531	0.496
NELL2	3.42986	11	0.514	0	7.88265	0.74047	37	16	0.611	0.514	0.625	0.364	0.482	0.654	0.254	0.139	0.735	0.568	0.356
CYLD	3.41409	8	0.5905	0	9.08017	0.391555	15.2	0.95	0.653	0.438	0.614	0.703	0.417	0.625	0.345	0.567
OASL	3.39234	10	0.5305	0	8.25389	0.528149	47.8	5.25	0.67	0.549	0.599	0.471	0.452	0.61	0.056	0.234	0.716	0.512
ABCD2	3.38086	11	0.508	0	5.8581	0.792489	76	9.1	0.463	0.553	0.508	0.541	0.548	0.724	0.293	0.467	0.658	0.171	0.131
TIAM1	3.36469	11	0.506	0	7.68259	0.552553	59.5	6.6	0.631	0.435	0.237	0.49	0.647	0.656	0.161	0.253	0.539	0.583	0.506
AMICA1	3.36312	9	0.552	0	8.82694	0.774779	33.9	6	0.665	0.624	0.417	0.552	0.741	0.24	0.214	0.683	0.43
LST1	3.36312	9	0.552	0	9.23751	0.457173	24.2	4.6	0.552	0.656	0.61	0.547	0.542	0.527	0.726	0.518	0.618
CTSC	3.34859	11	0.504	0	10.8725	0.657402	9	5	0.504	0.533	0.709	0.366	0.473	0.704	0.316	0.133	0.602	0.529	0.382
BTN3A2#BTN3A3	3.34383	8	0.5805	0	12.1554	0.530275	4.4	0.8	0.718	0.609	0.642	0.399	0.588	0.366	0.573	0.5
CXCL10	3.32459	11	0.501	0	10.9152	0.952468	4.8	1.9	0.543	0.585	0.613	0.473	0.437	0.626	0.222	0.264	0.621	0.501	0.397
KLRB1	3.31662	11	0.5	0	8.18473	0.832942	46.1	5.9	0.4	0.645	0.5	0.529	0.535	0.552	0.125	0.247	0.559	0.478	0.488
APOL6	3.31513	10	0.5205	0	8.39894	0.547695	41.5	6.25	0.695	0.625	0.637	0.311	0.326	0.811	0.416	0.643	0.39	0.25
SPOCK2	3.31131	10	0.52	0	8.93314	0.518451	30.4	5.65	0.647	0.485	0.549	0.397	0.635	0.627	0.248	0.369	0.712	0.491
GALM	3.30929	7	0.615	0	9.07436	0.489959	32.6	3.2	0.654	0.606	0.615	0.837	0.282	0.627	0.315
MYO1F	3.30868	11	0.499	0	9.09515	0.55562	23.7	5.3	0.738	0.513	0.546	0.171	0.59	0.501	0.038	0.196	0.499	0.452	0.381
FRMD4B	3.30452	9	0.544	0	8.5157	0.516078	37.9	10.4	0.646	0.657	0.544	0.374	0.277	0.654	0.648	0.086	0.468
LYST	3.3037	10	0.519	0	8.85884	0.498583	33.4	14.1	0.713	0.525	0.404	0.36	0.549	0.572	0.158	0.513	0.585	0.442
SCML4	3.30237	8	0.5745	0	7.84927	0.756844	51.2	5.05	0.634	0.561	0.52	0.594	0.635	0.279	0.058	0.588
CD5	3.30076	11	0.498	0	7.62392	0.694328	55.3	13.3	0.601	0.517	0.579	0.43	0.498	0.718	0.294	0.228	0.631	0.172	0.3
ZAP70	3.29989	10	0.5185	0	8.17951	0.792652	47.6	8.35	0.698	0.498	0.627	0.38	0.642	0.515	0.291	0.632	0.279	0.522
FCER1G	3.2771	11	0.495	0	10.3183	0.781485	7.5	1.4	0.585	0.495	0.546	0.369	0.374	0.616	0.195	0.244	0.513	0.498	0.329
JAKMIP1	3.26124	9	0.538	0	7.44429	0.781802	54.2	5.4	0.716	0.631	0.594	0.453	0.538	0.204	0.194	0.715	0.511
SLA2	3.24694	9	0.536	0	7.88655	0.523022	47.3	4.8	0.548	0.567	0.593	0.536	0.669	0.227	-0.089	0.453	0.323
TYROBP	3.24582	11	0.491	0	11.13	0.654865	6.7	3.2	0.58	0.575	0.541	0.388	0.378	0.606	0.197	0.161	0.576	0.491	0.299
SPATA13	3.23981	9	0.535	0	8.99342	0.649425	38.6	11.1	0.675	0.588	0.605	0.454	0.535	0.289	0.191	0.638	0.388
VAMP5	3.23804	11	0.49	0	8.17529	0.617637	41.2	13.3	0.565	0.482	0.592	0.554	0.49	0.502	0.207	0.199	0.608	0.411	0.451
GPR174	3.21146	9	0.531	0	7.00195	0.610886	59.6	11.8	0.531	0.624	0.658	0.381	0.753	0.425	0.345	0.673	0.208
HAPLN3	3.21146	9	0.531	0	8.5821	0.588376	32.8	2.4	0.72	0.531	0.645	0.216	0.604	0.117	0.274	0.644	0.189
PLAC8	3.20713	11	0.486	0	9.05332	1.05288	35.3	2.9	0.486	0.552	0.301	0.532	0.557	0.56	0.28	0.071	0.486	0.188	0.483
CTSW	3.19945	11	0.485	0	7.70796	1.00733	50.7	10.7	0.564	0.441	0.62	0.485	0.486	0.577	0.119	0.155	0.471	0.524	0.383
SERPINA1	3.19945	11	0.485	0	10.4285	0.781949	8.9	2.4	0.583	0.5	0.485	0.269	0.357	0.594	0.198	0.004	0.598	0.51	0.325
GBP3	3.19738	9	0.529	0	9.86296	0.635161	23.9	10.8	0.581	0.601	0.42	0.529	0.592	0.364	0.318	0.571	0.216
GZMM	3.19179	11	0.484	0	7.53873	0.737711	54.2	7	0.592	0.749	0.686	0.278	0.592	0.272	0.04	0.115	0.709	0.356	0.484
HLA-F	3.18787	10	0.5035	0	11.8147	0.423727	1.3	0.4	0.629	0.519	0.422	0.257	0.507	0.517	0.263	0.638	0.491	0.5
PLCL1	3.18414	11	0.483	0	6.74161	0.418955	70.3	11.4	0.465	0.49	0.39	0.483	0.505	0.586	0.179	0.186	0.585	0.523	0.433
ALDH1A1	3.16228	10	0.5	0	8.4021	0.938114	40.35	12.3	0.621	0.483	0.517	0.355	0.444	0.612	0.206	0.576	0.561	0.452
LY96	3.15864	10	0.4995	0	9.48009	0.483513	7	2.3	0.554	0.617	0.502	0.485	0.404	0.515	0.26	0.608	0.497	0.448
PSTPIP1	3.15375	11	0.479	1e-05	8.1282	0.432966	42.1	3.9	0.699	0.663	0.514	0.421	0.584	0.531	0.068	0.284	0.479	0.385	0.309
FAM105A	3.14858	9	0.522	0	7.84192	0.448459	50.2	4.4	0.522	0.465	0.522	0.534	0.243	0.589	0.225	0.719	0.054
ATXN1	3.14051	10	0.497	0	9.23627	0.588105	26.05	5.2	0.666	0.528	0.554	0.394	0.451	0.564	0.344	0.593	0.466	0.447
SELPLG	3.14051	10	0.497	0	8.52432	0.585748	35.95	9.65	0.713	0.361	0.486	0.179	0.663	0.772	0.255	0.512	0.457	0.508
CLEC12A	3.13508	8	0.5495	0	7.44527	0.744394	62.7	11.3	0.585	0.578	0.416	0.524	0.702	0.123	0.203	0.575
ARL6IP5	3.13182	8	0.549	0	11.3267	0.355442	3.3	1.05	0.543	0.551	0.565	0.611	0.378	0.627	0.237	0.547
TXNIP	3.12364	11	0.475	0	11.0558	0.627785	4.7	0.9	0.545	0.399	0.29	0.286	0.533	0.705	0.354	0.225	0.556	0.52	0.475
XCL1#XCL2	3.0962	8	0.5435	0	7.76261	1.10604	56.4	11.05	0.492	0.596	0.535	0.61	0.475	0.239	0.623	0.552
CD97	3.09383	11	0.471	0	8.76747	0.638536	27.6	6.3	0.713	0.581	0.583	0.123	0.54	0.556	0.177	0.173	0.399	0.471	0.294
GPRIN3	3.08977	8	0.5425	0	7.74555	0.620901	51.85	15.1	0.553	0.565	0.605	0.298	0.695	0.39	0.229	0.532
PQLC3	3.08674	10	0.4895	0	8.90552	0.446189	32.2	17.65	0.593	0.636	0.397	0.582	0	0.6	0.252	0.175	0.645	0.21
LDOC1L	3.07339	9	0.511	0	8.94209	0.469783	34.7	5.4	0.607	0.511	0.435	0.534	0.637	0.163	0.265	0.55	0.185
CPVL	3.06429	11	0.467	0	8.84094	0.749022	21.1	8.2	0.556	0.601	0.467	0.444	0.449	0.536	0.202	0.213	0.745	0.528	0.354
TMEM140	3.06429	11	0.467	0	9.15154	0.512249	31.2	3.7	0.639	0.52	0.363	0.357	0.467	0.687	0.072	0.122	0.693	0.471	0.291
GGTA1P	3.05992	9	0.509	0	8.88534	0.680624	36.4	12.5	0.544	0.595	0.341	0.509	0.648	0.274	-0.047	0.705	0.278
GZMH	3.05695	11	0.466	0	8.70108	0.933771	29.2	6.5	0.581	0.624	0.542	0.566	0.466	0.419	0.184	0.218	0.534	0.427	0.441
CXCR3	3.04963	11	0.465	0	7.72724	0.752983	57.9	9.7	0.685	0.512	0.577	0.362	0.586	0.576	0.272	0.38	0.465	0.391	0.353
XCL1	3.04963	11	0.465	0	7.14198	0.778137	60.4	6.5	0.463	0.527	0.465	0.579	0.449	0.52	0.22	0.148	0.565	0.476	0.357
SLC35D2	3.04439	10	0.4835	0	8.2777	0.397061	38.1	7.6	0.526	0.689	0.456	0.511	0.693	0.2	0.215	0.584	0.385	0.442
TSPAN5	3.04439	10	0.4835	0	7.58891	0.52646	55.9	6.65	0.549	0.54	0.523	0.444	0.409	0.78	0.05	0.318	0.695	0.18
CRY1	3.03504	11	0.463	0	8.06538	0.643548	47.2	19.7	0.659	0.642	0.503	0.463	0.407	0.665	0.29	0.228	0.611	0.347	0.286
PLA1A	3.02052	11	0.461	0	8.22122	0.642401	42	9.2	0.453	0.476	0.5	0.42	0.467	0.696	0.211	0.209	0.699	0.445	0.461
PIK3IP1	3.01648	10	0.4795	0	9.00192	0.441834	25.75	5.25	0.477	0.492	0.259	0.277	0.482	0.693	0.182	0.612	0.436	0.495
BTBD11	3.01321	9	0.502	0	6.24357	0.668368	73.5	3.1	0.55	0.502	0.565	0.426	0.735	0.181	0.284	0.622	0.081
ARHGEF3	3.00607	11	0.459	0	9.75962	0.536384	18.2	5.1	0.468	0.599	0.464	0.44	0.459	0.559	0.254	0.306	0.53	0.214	0.457
MGAT4A	2.99571	10	0.4765	0	7.80557	0.493115	41.4	14.9	0.623	0.52	0.56	0.334	0.433	0.68	0.138	0.555	0.43	0.265
CPNE8	2.97341	7	0.56	0	7.88417	0.500251	48.7	8.3	0.56	0.583	0.519	0.63	0.295	0.596	0.328
MVB12B	2.96825	10	0.4725	0	8.15417	0.531278	43.65	3.1	0.722	0.491	0.652	0.464	0.481	0.576	0.16	0.194	0.386	0.22
LEPROTL1	2.96763	7	0.559	0	9.83566	0.297888	15.9	3.7	0.581	0.737	0.559	0.725	0.287	0.44	0.283
GLIPR2	2.96699	8	0.523	1e-05	9.39339	0.478205	28.05	5.15	0.658	0.607	0.59	0.665	0.106	0.261	0.456	0.223
TCF7	2.96142	10	0.4715	0	8.25785	0.608344	41.15	2.25	0.614	0.456	0.551	0.472	0.471	0.519	0.194	0.486	0.408	0.346
CD244	2.96071	9	0.494	0	7.0753	0.721137	63.1	6.4	0.601	0.647	0.494	0.622	0.671	0.255	0.346	0.403	0.304
KLRD1	2.95801	10	0.471	0	7.46873	0.588544	56.7	8.6	0.428	0.565	0.606	0.477	0.381	0.556	0.077	0.564	0.338	0.465
SARAF	2.95775	8	0.5215	0	10.5507	0.36634	5.45	2.5	0.685	0.52	0.523	0.703	0.325	0.582	0.386	0.52
SLAMF7	2.94895	11	0.451	0	8.47879	0.897621	31.8	13.7	0.448	0.567	0.548	0.386	0.489	0.661	0.299	0.416	0.565	0.451	0.369
ITM2B	2.94442	10	0.469	0	11.3273	0.43963	2.4	0.85	0.583	0.482	0.411	0.468	0.649	0.396	0.419	0.482	0.331	0.47
KCNK5	2.9348	9	0.49	0	6.79554	0.46456	62.4	6.8	0.55	0.607	0.49	0.454	0.604	0.098	0.09	0.761	0.269
NMT2	2.9348	9	0.49	0	7.13069	0.413921	69.5	14.3	0.568	0.694	0.516	0.458	0.581	0.144	0.49	0.478	0.32
CELF2	2.93427	10	0.4675	1.5e-05	8.90379	0.505891	34.4	4.3	0.56	0.55	0.488	0.218	0.557	0.622	0.288	0.362	0.194	0.447
ATP9A	2.93089	10	0.467	0	7.67138	0.627506	55	9.75	0.551	0.509	0.451	0.224	0.389	0.63	0.217	0.615	0.483	0.339
C1orf162	2.92836	9	0.489	0	9.7278	0.657807	24.7	3.6	0.489	0.468	0.49	0.496	0.601	0.252	0.23	0.661	0.309
FCGR1B	2.9208	11	0.447	0	8.56641	1.06316	29.9	10.6	0.581	0.508	0.593	0.429	0.343	0.468	0.214	0.051	0.579	0.447	0.238
HERC5	2.91381	11	0.446	0	7.78162	0.654773	44.4	15.1	0.446	0.474	0.615	0.51	0.361	0.715	0.129	0.326	0.502	0.369	0.234
LDLRAP1	2.91381	11	0.446	0	7.83949	0.588799	47.2	7.4	0.65	0.544	0.427	0.433	0.584	0.624	0.217	0.155	0.502	0.398	0.446
CDKN1B	2.90737	10	0.4635	0	9.96034	0.349008	9.5	4.25	0.526	0.283	0.382	0.521	0.593	0.261	0.303	0.552	0.406	0.58
C1QA	2.89987	11	0.444	1e-05	9.86338	0.949097	7.8	4.8	0.569	0.45	0.473	0.264	0.444	0.617	0.164	0.185	0.647	0.427	0.335
CARD16#CASP1	2.89363	6	0.593	0	10.4167	0.556939	13.15	3.8	0.487	0.67	0.606	0.58	0.153	0.673
ELOVL4	2.89292	11	0.443	0	5.76163	0.759168	91.3	5.5	0.53	0.443	0.48	0.444	0.327	0.469	0.086	0.165	0.351	0.56	0.134
RNF125	2.89292	11	0.443	0	7.651	0.59594	52.2	7.4	0.624	0.57	0.443	0.697	0.299	0.711	0.187	0.39	0.648	-0.013	0.393
DUSP16	2.88786	8	0.51	0	8.46716	0.635243	43.25	6.65	0.651	0.462	0.558	0.36	0.726	0.241	0.629	0.386
IFITM1	2.88599	11	0.442	0	11.2223	0.563354	2.4	0.6	0.581	0.46	0.338	0.357	0.442	0.687	0.295	0.362	0.526	0.468	0.414
GALNT11	2.87908	11	0.441	0	8.96059	0.514069	37.3	6.5	0.563	0.495	0.49	0.031	0.441	0.578	0.13	0.207	0.558	0.334	0.418
AAK1	2.87409	10	0.4585	1e-05	9.32931	0.479771	23.35	1.7	0.696	0.526	0.451	0.277	0.466	0.784	0.21	0.577	0.053	0.332
SPG20	2.87102	9	0.48	1e-05	8.41863	0.594455	44.1	12.6	0.615	0.563	0.48	0.414	-0.07	0.628	0.196	0.611	0.139
SAMHD1	2.86418	10	0.457	0	11.0769	0.473953	7.55	4.25	0.655	0.42	0.42	0.222	0.55	0.739	0.203	0.511	0.475	0.439
SLC9A9	2.85843	9	0.478	0	8.61695	0.546017	42.3	4.9	0.478	0.562	0.473	0.524	0.548	0.295	0.123	0.504	0.349
HNMT	2.85216	9	0.477	0	9.23142	0.48262	13.6	6.6	0.554	0.628	0.477	0.459	0.407	0.509	0.527	0.472	0.408
RGL1	2.8516	11	0.437	0	10.9315	0.467232	11.1	1.5	0.541	0.563	0.535	0.437	0.405	0.533	0.362	0.204	0.549	0.42	0.327
WWP1	2.8459	9	0.476	0	9.75128	0.330827	27.6	12.7	0.493	0.534	0.191	0.476	0.53	0.272	0.208	0.318	0.508
SERPING1	2.84477	11	0.436	1e-05	9.5796	0.774329	13	6.1	0.669	0.401	0.456	0.198	0.441	0.632	0.209	0.173	0.436	0.537	0.189
TLR8	2.84477	11	0.436	0	7.78852	0.79604	46.1	10.2	0.574	0.588	0.625	0.421	0.37	0.638	0.169	0.362	0.634	0.374	0.436
HLA-G	2.84119	10	0.4535	0	11.8702	0.476172	1.2	0.35	0.589	0.469	0.366	0.223	0.438	0.547	-0.135	0.497	0.296	0.501
MAN1C1	2.83796	11	0.435	0	8.09411	0.440334	46.7	7	0.661	0.497	0.416	0.317	0.54	0.545	0.304	0.259	0.66	0.435	0.357
SMCO4	2.83116	11	0.434	0	10.2038	0.428593	11.8	2.9	0.498	0.486	0.562	0.458	0.408	0.434	0.221	0.272	0.44	0.423	0.4
PDE3B	2.8272	9	0.473	0	7.37089	0.504927	55.2	8.6	0.422	0.54	0.473	0.593	0.452	0.662	0.304	0.589	0.452
SATB1	2.82438	11	0.433	0	8.65035	0.632091	31.5	5	0.594	0.433	0.318	0.2	0.446	0.633	0.355	0.073	0.571	0.306	0.471
CD300LF	2.81962	8	0.4985	0	9.47031	0.619708	28.55	3.95	0.629	0.571	0.536	0.461	0.422	0.189	0.267	0.553
N4BP2L1	2.81962	8	0.4985	0	9.24206	0.387017	24.2	9.35	0.703	0.723	0.403	0.367	0.692	0.271	0.594	0.237
PPP2R2B	2.81838	10	0.45	0	7.38628	0.432537	60.45	7.8	0.594	0.702	0.39	0.77	-0.014	0.51	0.222	0.119	0.534	-0.132
TAP1	2.81838	10	0.45	1.5e-05	11.2442	0.437303	3.8	1.3	0.587	0.467	0.457	0.224	0.419	0.542	0.134	0.45	0.45	0.281
C1QB	2.81761	11	0.432	1e-05	10.5397	1.23864	5.7	1.6	0.54	0.481	0.451	0.363	0.432	0.64	0.199	0.24	0.585	0.429	0.295
CXCL13	2.81761	11	0.432	0	10.7861	1.1479	4.2	1.1	0.32	0.518	0.553	0.609	0.293	0.516	0.32	0.358	0.449	0.152	0.432
TRBV7-3	2.81574	7	0.532	0	6.0321	0.964787	72.4	8.3	0.709	0.66	0.469	0.532	0.129	0.82	0.346
GIMAP8	2.81376	8	0.4975	0	7.55624	0.696069	50.05	8.9	0.589	0.406	0.655	0.28	0.684	0.365	0.615	0.366
IL2RB	2.81087	11	0.431	2e-05	10.1785	0.625034	14.4	3.9	0.507	0.521	0.431	0.326	0.472	0.529	0.201	0.408	0.452	0.113	0.233
PLA2G4A	2.81087	11	0.431	0	6.71165	0.570959	68.8	14.1	0.558	0.464	0.53	0.406	0.419	0.622	0.176	0.152	0.712	0.431	0.382
MBOAT1	2.80863	9	0.47	7e-05	7.90507	0.775762	54.9	10.1	0.568	0.513	0.47	0.33	0.606	0.152	0.139	0.502	0.245
EVI2B	2.80413	11	0.43	0	11.0641	0.460648	6.1	0.8	0.453	0.43	0.557	0.405	0.532	0.577	0.348	0.237	0.38	0.34	0.443
FLT3LG	2.80413	11	0.43	0	6.65554	0.704635	76.7	11.4	0.56	0.429	0.469	0.401	0.478	0.298	0.263	0.138	0.573	0.43	0.513
SMPDL3A	2.80413	11	0.43	1e-05	9.18616	0.569387	25.1	8.9	0.577	0.55	0.289	0.408	0.328	0.451	0.1	0.275	0.683	0.43	0.465
IL6R	2.79742	11	0.429	2e-05	8.72926	0.718125	38.9	12.2	0.457	0.553	0.451	0.25	0.513	0.429	0.307	0.249	0.298	0.139	0.433
TRAF3IP3	2.79576	10	0.4465	0	9.98721	0.525341	15.2	4.35	0.448	0.424	0.445	0.283	0.515	0.547	0.196	0.601	0.29	0.471
DCANP1	2.79336	8	0.494	0	8.05377	0.648806	46.15	2	0.598	0.402	0.586	0.342	0.617	0.183	0.098	0.589
ITGA4	2.79254	10	0.446	0	8.20006	0.628064	43.5	9.45	0.36	0.528	0.369	0.489	0.452	0.67	0.345	0.44	0.274	0.516
LAP3	2.79017	9	0.467	0	10.6431	0.348148	1.9	0.4	0.635	0.443	0.671	0.422	0.512	0.268	0.467	0.593	0.423
CCRL2	2.78612	10	0.445	0	7.94835	0.711122	49.55	9.8	0.503	0.611	0.616	0.426	0.3	0.611	0.177	0.436	0.454	0.287
KIAA1598	2.78403	11	0.427	7e-05	9.13029	0.645355	33.6	11	0.601	0.478	0.476	0.333	0.44	0.343	0.15	0.202	0.427	0.506	0.292
DAPK1	2.78292	10	0.4445	0	8.92885	0.481704	32.7	10.8	0.641	0.202	0.485	0.138	0.404	0.581	0.313	0.088	0.494	0.602
TNFRSF4	2.77971	10	0.444	0	8.44683	0.564463	38.8	8.2	0.641	0.495	0.571	0.04	0.44	-0.043	-0.013	0.525	0.448	0.351
SEPW1	2.77332	10	0.443	5e-06	10.2109	0.432624	8.75	2.3	0.477	0.442	0.376	0.376	0.444	0.445	0.088	0.544	0.228	0.452
TBC1D2B	2.77022	8	0.49	0	9.48534	0.386401	21.15	1.6	0.576	0.311	0.392	0.463	0.608	0.258	0.517	0.561
ATP2B4	2.76694	10	0.442	1.5e-05	9.46016	0.406752	25.7	6.9	0.678	0.296	0.474	0.2	0.519	0.693	0.209	0.528	0.41	0.152
RNF149	2.76446	8	0.489	0	11.0259	0.447398	11.35	3.85	0.517	0.613	0.567	0.582	0.22	0.267	0.461	0.286
MAP3K5	2.76376	10	0.4415	0	9.11285	0.489354	26.4	4.35	0.444	0.45	0.375	0.252	0.439	0.471	0.242	0.471	0.239	0.505
ACVR1	2.76058	10	0.441	5e-06	8.32605	0.497513	37.65	10	0.543	0.475	0.462	0.334	0.42	0.565	0.114	0.396	0.482	0.384
PLA2G4C	2.75086	11	0.422	0	8.53342	0.528376	43.1	7.8	0.548	0.44	0.446	0.422	0.392	0.529	0.282	0.079	0.303	0.438	0.207
CD200R1	2.75013	8	0.4865	1e-05	7.45676	0.758902	59	5.7	0.314	0.527	0.446	0.703	0.666	0.202	0.047	0.641
GVINP1	2.74789	10	0.439	0	8.01136	0.507476	38.65	13.1	0.605	0.374	0.419	0.09	0.559	0.628	0.385	0.448	0.43	0.558
CERS6	2.74473	10	0.4385	0	8.17926	0.650069	41.15	11.2	0.44	0.495	0.497	0.167	0.385	0.669	0.28	0.537	0.437	0.359
CASP4	2.74442	8	0.4855	0	9.44974	0.324508	30.8	7.95	0.498	0.551	0.4	0.249	0.546	0.209	0.602	0.473
RAB38	2.73769	11	0.42	0	7.26268	0.748443	71.3	11.8	0.42	0.431	0.592	0.456	0.378	0.531	-0.005	0.255	0.522	0.198	0.333
CARD16	2.73474	7	0.517	0	9.09582	0.539649	14.5	7.3	0.483	0.677	0.496	0.517	0.617	0.265	0.728
VWA5A	2.73212	10	0.4365	0	8.10691	0.379847	44.4	6.05	0.52	0.484	0.442	0.334	0.595	0.276	0.385	0.493	0.257	0.431
CXCL12	2.73114	11	0.419	0	9.18672	0.665249	21.9	4.6	0.561	0.362	0.451	0.432	0.38	0.527	0.255	0.232	0.56	0.419	0.3
LIPA	2.73114	11	0.419	0	10.9683	0.582612	2.9	0.9	0.423	0.503	0.294	0.419	0.346	0.611	0.217	0.297	0.574	0.416	0.423
SLFN5	2.73019	8	0.483	5e-06	7.6124	0.481742	45.7	16.45	0.527	0.519	0.447	0.225	0.787	0.313	0.597	0.338
TNIK	2.7246	11	0.418	0	7.4079	0.578714	59.4	11	0.523	0.474	0.479	0.249	0.373	0.674	0.215	-0.045	0.581	0.418	0.246
PECAM1	2.7227	10	0.435	1e-05	9.53533	0.534329	14.15	7	0.52	0.43	0.472	0.361	0.44	0.775	0.153	0.455	0.355	0.363
CLEC10A	2.71807	11	0.417	0	7.68883	0.678049	41.7	7.9	0.528	0.457	0.359	0.359	0.417	0.457	0.159	0.205	0.652	0.483	0.291
NACC2	2.71807	11	0.417	1e-05	8.2675	0.499332	49	11.2	0.546	0.385	0.504	0.417	0.593	0.009	0.208	0.321	0.425	0.454	0.348
ETV7	2.71757	9	0.455	0	6.87788	0.586847	58.4	8.6	0.526	0.52	0.569	0.455	0.213	0.434	0.141	0.541	0.173
LOC643733	2.70826	7	0.512	0	8.25467	0.735901	43.7	8.9	0.512	0.573	0.436	0.69	0.209	0.75	0.379
CD14	2.70707	10	0.4325	2e-05	9.8341	0.817309	7.6	1.6	0.582	0.427	0.443	0.166	0.341	0.6	0.031	0.438	0.451	0.195
ASCL2	2.70507	11	0.415	1e-05	6.47705	0.518688	79	17.5	0.527	0.504	0.506	0.426	0.242	0.415	0.295	0.201	0.562	0.21	0.312
CDH1	2.70507	11	0.415	0	6.91255	0.93081	71	10.3	0.469	0.545	0.415	0.39	0.37	0.59	0.059	0.088	0.535	0.463	0.388
P2RY10	2.70507	11	0.415	0	8.88486	0.589704	37.6	8.6	0.369	0.542	0.338	0.558	0.438	0.424	0.206	0.167	0.546	0.17	0.415
DDX60L	2.69353	8	0.4765	0	7.8344	0.573642	42.35	11.55	0.477	0.476	0.522	0.319	0.699	0.345	0.542	0.099
CSF2RB	2.69212	11	0.413	0	11.044	0.540445	6.9	1.7	0.582	0.426	0.627	0.056	0.476	0.43	0.331	0.165	0.397	0.413	0.396
DPYD	2.69212	11	0.413	0	8.92286	0.589972	33.3	17.1	0.623	0.606	0.325	0.373	0.462	0.614	0.348	0.132	0.395	0.574	0.413
TBX21	2.69153	10	0.43	5e-06	7.8646	0.626846	47.75	4.85	0.516	0.407	0.453	0.454	0.491	0.28	0.205	0.557	0.269	0.146
CCL21	2.68568	11	0.412	0	9.12497	1.44468	27.1	4.5	0.412	0.434	0.282	0.39	0.457	0.561	0.191	0.122	0.552	0.406	0.522
C2	2.67924	11	0.411	0	8.03226	0.625183	46.8	10.8	0.544	0.411	0.44	0.338	0.386	0.617	0.188	0.255	0.543	0.48	0.254
IL33	2.67924	11	0.411	0	8.01615	0.733125	50.1	19.4	0.373	0.49	0.225	0.547	0.364	0.575	0.28	0.411	0.498	0.372	0.442
SLAMF8	2.67917	10	0.428	0	9.91777	0.652708	16.6	3.45	0.608	0.454	0.6	0.294	0.402	0.558	0.325	0.352	0.505	0.312
TTC22	2.67917	10	0.428	5e-06	6.95841	0.572396	62.15	3.65	0.52	0.493	0.534	0.408	-0.072	0.587	0.288	-0.053	0.448	-0.014
LPCAT2	2.674	8	0.473	0	8.19628	0.660571	42.2	2.4	0.623	0.503	0.392	0.443	0.679	0.219	0.369	0.529
GCH1	2.67301	10	0.427	0	9.72991	0.454825	12.9	7.2	0.479	0.428	0.577	0.286	0.531	0.238	0.095	0.581	0.426	0.289
C3AR1	2.67283	11	0.41	0	9.62489	0.669007	24.8	4.8	0.487	0.537	0.494	0.346	0.285	0.62	0.241	0.311	0.523	0.41	0.229
CHN1	2.66643	11	0.409	0	8.89029	0.669345	32.9	9.4	0.409	0.414	0.409	0.602	0.252	0.478	0.21	0.29	0.51	0.292	0.483
C4A#C4B#LOC100509001	2.6629	8	0.471	0	8.98689	0.673507	24.75	5.65	0.593	0.485	0.381	0.348	0.48	0.235	0.565	0.462
DYNLT1	2.65367	11	0.407	1e-05	10.7943	0.402004	4.8	2.4	0.654	0.488	0.534	0.369	0.371	0.438	0.216	0.162	0.461	0.407	0.317
LOC439949	2.64575	7	0.5	0	7.12392	0.567576	56.1	10	0.576	0.681	0.5	0.457	0.395	0.765	0.307
EVI2A	2.64097	11	0.405	6e-05	10.7309	0.479169	8.9	4.7	0.384	0.463	0.445	0.585	0.412	0.405	0.182	0.108	0.514	0.325	0.257
GUCY1B3	2.64097	11	0.405	0	8.35173	0.442214	42.7	5.9	0.481	0.526	0.345	0.444	0.344	0.457	0.128	0.104	0.499	0.343	0.405
KLRG1	2.63937	10	0.4215	0	8.37833	0.497202	41.9	4.3	0.415	0.428	0.666	0.563	0.34	0.646	0.216	0.381	0.722	0.21
XAF1	2.63937	10	0.4215	5e-06	8.6432	0.592365	28.35	16.55	0.427	0.375	0.501	0.27	0.416	0.542	0.32	0.454	0.432	0.193
CTSS	2.6381	8	0.4665	0	10.293	0.430044	4.9	1.65	0.612	0.63	0.47	0.463	0.622	0.408	0.445	0.347
CD4	2.63633	10	0.421	2e-05	9.37746	0.568988	14.8	3	0.647	0.221	0.506	0.172	0.599	0.741	0.336	0.205	0.581	0.287
DUSP4	2.63465	11	0.404	0	8.22823	0.754364	49.8	10.1	0.535	0.404	0.567	0.348	0.29	0.535	0.287	0.073	0.451	0.416	0.295
SPRY2	2.63465	11	0.404	1e-05	6.9744	0.517151	58.8	17	0.366	0.463	0.404	0.599	0.393	0.615	0.158	0.168	0.406	0.427	0.295
TXK	2.63465	11	0.404	0	7.0805	0.562837	63	6.5	0.413	0.457	0.404	0.426	0.403	0.509	0.189	0.17	0.347	0.411	0.389
PYHIN1	2.63027	10	0.42	0	7.89597	0.784158	45.5	11.2	0.618	0.507	0.37	0.46	0.134	0.532	0.279	0.38	0.486	0.38
TRAJ17	2.62989	8	0.465	1e-05	4.90506	0.84299	87.15	10.35	0.436	0.175	0.494	0.554	0.864	-0.015	0.549	0.17
IL27RA	2.62724	10	0.4195	0	8.28803	0.478507	37.35	6.9	0.449	0.541	0.39	0.205	0.463	0.56	0.18	0.537	0.233	0.364
SECTM1	2.62204	11	0.402	0	8.56979	0.591083	34.6	3.9	0.537	0.446	0.399	0.206	0.402	0.568	0.165	0.256	0.66	0.377	0.421
CRIM1	2.61576	11	0.401	0	8.62681	0.501592	34.8	9.1	0.569	0.417	0.415	0.362	0.345	0.544	0.267	0.103	0.386	0.485	0.401
VPS37B	2.61576	11	0.401	3e-05	7.53471	0.627987	57.8	9	0.619	0.452	0.306	0.241	0.493	0.583	0.062	0.25	0.427	0.401	0.39
NR1H3	2.61517	10	0.4175	6e-05	9.46449	0.537742	10.8	2.75	0.494	0.442	0.418	0.356	0.351	0.348	0.163	0.417	0.428	0.424
BIN2	2.61216	10	0.417	7.5e-05	9.14084	0.497875	30.05	7.75	0.466	0.424	0.45	0.41	0.577	0.155	0.175	0.298	0.219	0.466
NPC2	2.60802	6	0.535	0	11.1297	0.377606	2.6	0.4	0.587	0.635	0.421	0.615	0.263	0.483
OSBPL1A	2.60325	11	0.399	0	8.30097	0.350623	43.8	10.4	0.561	0.386	0.345	0.443	0.399	0.56	0.043	0.191	0.66	0.52	0.232
NEK7	2.60073	9	0.435	0	9.64164	0.328066	14.2	9.6	0.435	0.56	0.345	0.559	0.223	0.235	0.517	0.271	0.499
HOXB2	2.59701	11	0.398	0	8.09963	0.657986	44.4	3.1	0.536	0.386	0.425	0.333	0.407	0.636	0.221	0.204	0.622	0.247	0.398
TCF7L2	2.59701	11	0.398	9e-05	8.15528	0.55084	41.7	8.1	0.589	0.419	0.237	0.269	0.398	0.544	0.146	0.098	0.421	0.5	0.144
ANKRD29	2.59502	9	0.434	0	7.22199	0.819224	54.4	10.3	0.552	0.607	0.418	0.434	0.481	0.319	0.142	0.695	0.268
CCSER2	2.59502	9	0.434	0	8.57025	0.337202	34.9	7.6	0.662	0.457	0.38	0.434	0.717	0.267	0.464	0.342	0.39
SLC9A3R1	2.59418	10	0.414	0	9.58485	0.379797	24.8	4.1	0.436	0.433	0.547	0.395	0.389	0.466	0.236	0.39	0.49	0.123
NR4A2	2.59079	11	0.397	1e-05	7.42442	0.593296	55.2	6.9	0.573	0.344	0.318	0.463	0.404	0.446	0.14	0.27	0.498	0.397	0.211
NUCB2	2.59079	11	0.397	0	8.74902	0.397389	33.5	12.8	0.559	0.499	0.202	0.25	0.397	0.58	0.274	0.308	0.542	0.503	0.387
CMAHP	2.58523	10	0.4125	0	8.49986	0.482536	37.3	4.6	0.4	0.425	0.339	0.583	0.372	0.539	0.222	0.479	0.279	0.499
RAB32	2.58523	10	0.4125	7e-05	8.21419	0.430588	45	6.55	0.48	0.501	0.429	0.542	0.243	0.381	0.123	0.068	0.53	0.396
CFH	2.58459	11	0.396	4e-05	8.23333	0.629633	41.9	13.1	0.435	0.451	0.33	0.406	0.159	0.515	0.12	0.227	0.485	0.396	0.143
SLAMF1	2.58459	11	0.396	0	8.10887	0.764666	44.1	3.7	0.432	0.421	0.396	0.541	0.361	0.555	0.063	0.136	0.321	0.532	0.168
TRDV3	2.58112	8	0.456	0	7.65026	0.614498	51.85	7.85	0.402	0.49	0.467	0.445	0.48	0.137	0.613	0.435
LGALS8	2.58112	8	0.456	0	9.04191	0.37562	22.45	5.65	0.594	0.479	0.433	0.304	0.63	0.286	0.636	0.195
ITGAL	2.57929	10	0.4115	0	9.75786	0.555993	21.3	3.65	0.626	0.409	0.457	0.367	0.596	0.494	0.245	0.249	0.414	0.356
FCGR1A#FCGR1C	2.57844	8	0.4555	0	8.72538	1.04752	30.3	12.8	0.597	0.49	0.612	0.389	0.35	0.218	0.559	0.421
OSTM1	2.57844	8	0.4555	0	7.78919	0.421382	46.25	14.2	0.518	0.272	0.522	0.601	0.188	0.557	0.393	0.368
CD160	2.5784	11	0.395	2e-05	6.77815	0.563022	61.8	6.2	0.375	0.572	0.415	0.395	0.152	0.452	0.172	0.44	0.552	0.005	0.251
TNIP3	2.57222	11	0.394	9e-05	6.76375	0.819968	65.3	13.5	0.419	0.398	0.522	0.289	0.422	0.394	0.118	0.24	0.468	0.202	0.171
NAAA	2.56774	8	0.4535	0	9.73541	0.350905	18.2	3.5	0.416	0.551	0.586	0.246	0.491	0.105	0.609	-0.059
CD69	2.56606	11	0.393	0	9.82927	0.838715	20.7	5.6	0.393	0.593	0.445	0.534	0.322	0.362	0.263	0.305	0.422	0.227	0.526
IFIT5	2.56241	8	0.4525	0	8.01624	0.456721	41.3	7.75	0.473	0.537	0.404	0.432	0.564	0.604	0.29	0.43
PIK3R5	2.55941	6	0.5245	0	7.95435	0.506853	47.05	5.15	0.591	0.481	0.555	0.689	0.212	0.494
LIFR	2.55379	11	0.391	0	8.22076	0.715447	47.8	14	0.416	0.391	0.401	0.377	0.393	0.562	0.26	0.234	0.623	0.232	0.369
CTSO	2.54976	10	0.4065	0	8.8698	0.428209	30.85	7.05	0.524	0.387	0.309	0.353	0.426	0.613	0.217	0.326	0.582	0.458
TMEM176B	2.54683	10	0.406	0	9.87321	0.517353	10.6	6.5	0.403	0.374	0.503	0.358	0.427	0.584	0.061	0.34	0.48	0.409
C10orf54	2.54383	8	0.449	4e-05	8.45315	0.536563	39.05	4.75	0.611	0.518	0.38	0.315	0.628	0.313	0.532	0.305
TNFRSF9	2.54157	11	0.389	3e-05	8.67581	0.516433	41.2	7.1	0.456	0.477	0.485	0.482	0.372	0.389	0.2	0.295	0.425	0.371	0.318
GPR68	2.53863	9	0.424	3e-05	8.47311	0.536	39.2	3.7	0.559	0.428	0.465	0.424	0.42	0.124	0.234	0.558	0.018
MPZL3	2.53863	9	0.424	8e-05	7.70379	0.498197	54.5	3.7	0.424	0.483	0.214	0.504	0.499	0.089	0.29	0.425	0.151
LAIR1	2.53805	10	0.4045	1e-05	8.92285	0.599819	29.95	5.6	0.569	0.4	0.51	0.328	0.369	0.584	0.209	0.409	0.423	0.299
PNRC1	2.53548	11	0.388	0	10.3409	0.508772	8.2	4.2	0.568	0.483	0.175	0.44	0.536	0.566	0.25	0.154	0.382	0.388	0.326
SERPINB1	2.53221	10	0.4035	1.5e-05	10.4347	0.36646	11.9	4.1	0.418	0.527	0.412	0.261	0.401	0.25	0.204	0.313	0.484	0.406
FAM46A	2.53221	10	0.4035	2e-05	8.09035	0.54365	43	15.15	0.481	0.421	0.482	0.229	0.355	0.541	0.235	0.544	0.386	0.098
FAR2	2.52941	11	0.387	2e-05	7.70028	0.583592	51.5	8	0.584	0.484	0.457	0.207	0.268	0.559	0.118	0.387	0.603	0.287	0.177
RTP4	2.52941	11	0.387	0	7.98157	0.629039	49.2	12.5	0.367	0.542	0.422	0.427	0.387	0.609	0.209	0.032	0.553	0.303	0.37
UTRN	2.52941	11	0.387	5e-05	7.93406	0.4319	46.7	17.3	0.492	0.265	0.387	0.307	0.401	0.531	0.326	0.072	0.426	0.172	0.392
CAPN2	2.52639	10	0.4025	0.00011	9.47717	0.535711	17.45	9.65	0.527	0.406	0.437	0.26	0.399	0.528	0.175	0.214	0.448	0.174
ZNF879	2.52538	8	0.4455	0	7.43445	0.46876	53.05	4.75	0.43	0.521	0.366	0.544	0.461	0.213	0.495	0.061
TIFAB	2.52503	7	0.476	0	8.51964	0.516368	41.4	7	0.476	0.565	0.538	0.512	0.221	0.414	0.305
APOBEC3G	2.52335	11	0.386	2e-05	8.72486	0.550624	26.1	15.4	0.399	0.574	0.495	0.287	0.345	0.564	0.404	0.19	0.386	0.332	0.304
EMR1	2.52335	11	0.386	3e-05	7.57742	0.582456	60.7	7.8	0.409	0.386	0.48	0.183	0.302	0.513	0.12	0.183	0.501	0.403	0.135
KCNJ2	2.52335	11	0.386	0	8.42819	0.708105	45.7	7.8	0.429	0.494	0.54	0.386	0.304	0.485	0.19	0.229	0.536	0.219	0.32
F2R	2.51768	10	0.401	0	7.99998	0.584461	47.5	10.3	0.452	0.527	0.482	0.331	0.35	0.618	0.256	0.325	0.522	0.248
CYFIP1	2.51731	11	0.385	0.00037	10.6891	0.400602	8.1	0.9	0.509	0.472	0.385	0.292	0.326	0.398	0.151	0.222	0.386	0.399	0.111
DNASE1L3	2.51731	11	0.385	0.00021	7.30525	0.864075	60.1	11.5	0.262	0.387	0.385	0.621	0.376	0.454	0.169	0.234	0.4	0.187	0.487
HLA-E	2.5149	8	0.4435	0	11.722	0.344205	2.1	0.25	0.591	0.445	0.4	0.363	0.663	0.03	0.582	0.442
TMX4	2.51089	9	0.419	0	9.85799	0.410603	25.1	7.7	0.489	0.477	0.161	0.467	0.419	0.617	0.267	0.348	0.218
HLA-A#HLA-F#HLA-J	2.51033	7	0.473	0	10.6911	0.430045	3.8	1.6	0.601	0.492	0.374	0.225	0.473	0.567	0.413
HNRNPLL	2.51033	7	0.473	0	7.95568	0.61972	43.7	7.6	0.56	0.457	0.561	0.697	0.245	0.473	0.367
RAB20	2.50611	10	0.399	3e-05	9.5725	0.450065	16.85	5.8	0.424	0.508	0.472	0.217	0.341	0.561	0.164	0.116	0.515	0.374
SERINC1	2.50611	10	0.399	0	9.84995	0.408159	11.4	6.85	0.605	0.394	0.393	0.528	0.699	0.202	0.404	0.389	0.358	0.432
P2RY14	2.49926	11	0.382	0	9.15729	0.953159	33.1	15.7	0.403	0.38	0.524	0.403	0.47	0.382	0.281	0.177	0.565	0.301	0.36
ICA1	2.49747	10	0.3975	0	8.00565	0.478552	45.15	3.8	0.43	0.442	0.302	0.655	0.353	0.312	0.087	0.504	0.408	0.387
CST3	2.49328	11	0.381	0	9.89438	0.582907	15.7	11.4	0.542	0.331	0.381	0.33	0.505	0.593	0.26	0.338	0.453	0.585	0.337
AIM1	2.49172	10	0.3965	0.00053	9.80048	0.387557	11.4	2.85	0.604	0.219	0.454	0.077	0.437	0.547	0.127	0.137	0.356	0.439
CHST12	2.49172	10	0.3965	3e-05	8.48781	0.452023	37.6	3.25	0.492	0.444	0.427	0.226	0.396	0.007	0.191	0.454	0.397	0.328
RALB	2.49087	7	0.469	1e-05	8.65276	0.309059	33.6	5	0.469	0.472	0.481	0.282	0.519	0.254	0.256
CD38	2.48731	11	0.38	0	9.97469	0.571143	16.5	2.6	0.449	0.407	0.161	0.228	0.35	0.448	0.219	0.209	0.479	0.482	0.38
CD40LG	2.48731	11	0.38	2e-05	5.51871	0.915384	61.2	18.1	0.491	0.38	0.483	0.41	0.23	0.603	0.254	0.316	0.453	0.111	0.268
ZFYVE28	2.48346	9	0.414	1e-05	7.12875	0.564383	61.9	2	0.437	0.475	0.575	0.414	0.149	0.018	0.203	0.633	0.235
GNLY	2.48135	11	0.379	5e-05	8.34288	1.10786	36.9	5.9	0.341	0.403	0.484	0.379	0.421	0.462	0.109	0.241	0.392	0.365	0.278
GZMB	2.48135	11	0.379	1e-05	10.0237	0.963755	13.1	6.3	0.481	0.535	0.53	0.384	0.363	0.344	0.204	0.255	0.473	0.295	0.379
KIAA0513	2.48135	11	0.379	0.00011	7.92852	0.523742	46.6	1.6	0.447	0.36	0.459	0.23	0.405	0.562	0.178	0.168	0.379	0.458	0.266
LAG3	2.48135	11	0.379	4e-05	8.30632	0.78261	37.7	8.8	0.737	0.604	0.705	0.366	0.599	0.364	0.172	0.295	0.439	0.336	0.379
APOC1	2.48028	10	0.3945	0	11.151	0.579287	4.1	1.65	0.479	0.498	0.345	0.448	0.329	0.437	0.236	0.352	0.483	0.21
BST1	2.47541	11	0.378	6e-05	7.13284	0.569787	69	11	0.46	0.467	0.268	0.378	0.172	0.455	0.011	0.098	0.485	0.388	0.18
CECR1	2.47541	11	0.378	0	10.015	0.741922	9.7	2.1	0.671	0.359	0.421	0.378	0.589	0.736	0.264	0.258	0.275	0.48	0.203
MCTP1	2.47541	11	0.378	0	7.95202	0.644818	44	6.7	0.378	0.427	0.492	0.388	0.31	0.522	0.293	0.19	0.471	0.22	0.349
SEMA4D	2.47541	11	0.378	0.0005	8.86611	0.670746	31.7	8	0.547	0.443	0.402	0.154	0.521	0.498	0.146	0.124	0.378	0.324	0.355
TCN2	2.47541	11	0.378	6e-05	8.6727	0.54212	29.3	4.1	0.432	0.458	0.378	0.181	0.308	0.622	0.11	0.193	0.432	0.471	0.21
TNFSF12-TNFSF13#TNFSF13	2.47156	7	0.465	1e-05	8.79907	0.517487	28.7	3.7	0.5	0.536	0.488	0.413	0.416	0.465	0.313
TSPAN17	2.46675	7	0.464	0	7.72041	0.392488	34	3.6	0.56	0.424	0.464	0.329	0.486	0.526	0.198
FBXO6	2.46172	9	0.41	1e-05	9.4111	0.524706	20.5	9.4	0.468	0.55	0.66	0.41	0.509	0.189	0.182	0.387	0.266
RDH10	2.46172	9	0.41	0	8.93036	0.555112	36.6	6.8	0.41	0.424	0.336	0.587	0.51	0.148	0.404	0.42	0.106
RORA	2.46037	10	0.391	3e-05	8.36093	0.637928	40.45	6.4	0.488	0.523	0.472	0.167	0.303	0.548	0.248	0.558	0.268	0.31
RTN1	2.45766	11	0.375	2e-05	8.42854	0.599605	44.3	6.9	0.536	0.475	0.389	0.367	0.328	0.375	0.279	0.142	0.451	0.49	0.23
CD68	2.45471	10	0.39	1.5e-05	8.65158	0.484175	33.8	6.05	0.434	0.419	0.378	0.258	0.301	0.538	0.219	0.517	0.402	0.221
SELL	2.45178	11	0.374	6e-05	10.4573	0.952566	9.5	1	0.374	0.263	0.426	0.419	0.477	0.402	0.223	0.245	0.278	0.313	0.42
PLA2G7	2.4459	11	0.373	0	11.6305	0.669787	6	1.4	0.478	0.449	0.559	0.197	0.357	0.48	0.119	0.308	0.373	0.456	0.362
STOM	2.44343	10	0.388	5e-06	10.5352	0.591924	7.05	2	0.593	0.553	0.502	0.263	0.38	0.641	0.259	0.396	0.313	0.343
TNFSF12	2.44343	10	0.388	1.5e-05	7.77215	0.626353	57	7.15	0.554	0.484	0.339	0.378	0.398	0.428	0.183	0.614	0.261	0.34
PHACTR2	2.44062	10	0.3875	4e-05	9.2577	0.515665	25.1	3.85	0.438	0.409	0.495	0.265	0.366	0.314	0.272	0.431	-0.019	0.503
CPQ	2.44005	11	0.372	3e-05	8.09985	0.43864	41.8	8.3	0.433	0.484	0.27	0.372	0.278	0.419	0.164	0.183	0.509	0.405	0.179
RND3	2.44005	11	0.372	2e-05	8.81648	0.624732	29.1	7.6	0.415	0.463	0.446	0.368	0.297	0.429	0.048	0.253	0.465	0.372	0.354
TRBC2	2.43513	8	0.428	0	7.5262	0.480812	57.45	7.15	0.449	0.544	0.637	0.494	0.404	0.131	0.407	0.256
XCR1	2.43483	9	0.405	0	7.31724	0.610095	60.1	5.5	0.556	0.337	0.552	0.444	0.649	0.057	-0.122	0.405	0.015
ADAMDEC1	2.4342	11	0.371	1e-05	11.9299	0.701093	2.6	0.8	0.497	0.502	0.412	0.272	0.318	0.439	0.285	0.268	0.3	0.371	0.391
PTGER4	2.4342	11	0.371	0	8.43626	0.644058	32.8	10.4	0.5	0.517	0.351	0.312	0.476	0.6	0.227	0.369	0.371	0.159	0.386
STX11	2.4342	11	0.371	1e-05	7.58038	0.665581	53.6	9.9	0.371	0.452	0.31	0.285	0.262	0.579	0.077	0.478	0.474	0.327	0.4
INPP4A	2.4326	8	0.4275	7e-05	10.0211	0.47861	19.6	1.75	0.558	0.517	0.624	0.343	0.387	-0.012	0.468	-0.201
PLSCR1	2.4322	10	0.386	0	10.1224	0.457809	11.6	6.65	0.416	0.398	0.596	0.42	0.485	0.32	0.237	0.298	0.373	0.374
PARP9	2.42948	9	0.404	2e-05	8.91847	0.460446	28	5.2	0.497	0.404	0.497	0.201	0.451	0.105	0.358	0.416	0.249
SLC38A6	2.42837	11	0.37	6e-05	9.33186	0.492039	31.7	5.9	0.438	0.422	0.332	0.441	0.251	0.416	0.172	0.195	0.433	0.37	0.192
DDX58	2.42755	8	0.4265	0	7.9792	0.38824	35.75	6.8	0.416	0.629	0.416	0.619	0.319	0.611	0.437	0.062
MYCL	2.42755	8	0.4265	0	7.77332	0.475638	55.35	6.85	0.656	0.406	0.447	0.521	0.352	0.133	0.021	0.681
SRGN	2.42415	9	0.403	0	12.0397	0.429994	2	0.8	0.403	0.596	0.47	0.367	0.384	0.625	0.265	0.195	0.569
PSMB9	2.42382	10	0.3845	0	11.2837	0.384047	2.4	0.95	0.426	0.373	0.322	0.366	0.526	0.158	0.038	0.4	0.485	0.396
CBX7	2.42256	11	0.369	0.00016	8.72785	0.535766	31.9	3.7	0.503	0.234	0.177	0.156	0.416	0.396	0.063	0.303	0.369	0.381	0.413
HSD11B1	2.42256	11	0.369	1e-05	8.58934	0.838559	26.5	9.1	0.503	0.522	0.503	0.369	0.337	0.318	0.231	0.229	0.374	0.437	0.344
NPDC1	2.42256	11	0.369	0.00226	7.74747	0.607192	55.2	6.1	0.558	0.371	0.37	0.093	0.369	-0.06	0.006	0.247	0.478	0.202	0.371
PTGER2	2.42256	11	0.369	0	7.31669	0.650481	58.5	6.9	0.489	0.406	0.369	0.327	0.288	0.618	0.106	0.086	0.546	0.465	0.256
WARS	2.42103	10	0.384	1e-05	10.5506	0.644247	6.25	1.65	0.628	0.418	0.621	0.327	0.428	0.534	0.201	0.305	0.35	0.327
PATL2	2.41999	8	0.425	1e-05	8.02165	0.647174	47.75	4.35	0.595	0.468	0.367	0.475	0.432	0.287	0.418	0.166
TMBIM1	2.41546	10	0.383	4e-05	9.25411	0.543125	20.55	7.45	0.65	0.404	0.472	0.362	0.263	0.588	0.11	0.312	0.418	0.255
TNFRSF18	2.41245	8	0.4235	0	7.67947	0.534024	49.1	7.95	0.615	0.483	0.538	-0.024	-0.045	0.117	0.568	0.364
EMR2	2.41097	11	0.367	2e-05	7.64344	0.525551	50.8	8.8	0.432	0.401	0.504	0.276	0.367	0.442	0.152	0.341	0.347	0.383	0.234
HS3ST3A1	2.41097	11	0.367	5e-05	8.00166	0.730154	47.8	11.5	0.459	0.424	0.46	0.35	0.406	0.003	0.251	0.325	0.346	0.367	0.459
TRIM22	2.41097	11	0.367	0	12.1153	0.452485	3.8	0.9	0.377	0.317	0.187	0.218	0.457	0.367	0.343	0.273	0.503	0.37	0.419
TNFRSF14	2.40822	9	0.4	1e-05	8.9195	0.397721	25.7	10.3	0.467	0.385	0.218	0.452	0.204	-0.076	0.497	0.432	0.4
KLRF1	2.40519	11	0.366	0	6.2597	0.624534	75.5	18	0.402	0.38	0.36	0.449	0.364	0.502	0.091	0.234	0.559	0.263	0.366
LOC645744	2.40168	6	0.489	0	6.93775	0.531984	60.75	3.15	0.691	0.391	0.708	0.423	-0.063	0.555
TMEM176A	2.39943	11	0.365	0.00021	10.5718	0.598174	7.2	2.7	0.538	0.466	0.406	0.269	0.365	0.599	0.121	0.235	0.359	0.423	0.286
C1QC	2.39767	9	0.398	0	10.7847	1.04639	5.4	2.5	0.554	0.417	0.398	0.3	0.655	0.228	0.219	0.61	0.252
LPAR1	2.39607	10	0.3795	2.5e-05	8.61367	0.444993	37.9	5.7	0.334	0.477	0.374	0.38	0.379	0.568	0.26	0.184	0.391	0.395
FLJ32255	2.39579	7	0.449	0	8.09653	0.611222	45.8	6.2	0.595	0.483	0.449	0.58	0.407	0.439	0.174
IFI44L	2.39368	11	0.364	0	8.48672	1.02385	33.3	4	0.431	0.309	0.336	0.452	0.328	0.558	0.205	0.364	0.373	0.4	0.218
SERP2	2.39113	7	0.448	0	6.83435	0.495927	59.1	6.3	0.567	0.448	0.417	0.514	0.223	0.486	-0.01
CHI3L1	2.38795	11	0.363	1e-05	10.9186	1.11572	8.6	1.4	0.532	0.451	0.561	0.296	0.363	0.402	0.229	-0.121	0.309	0.432	0.277
CX3CR1	2.38795	11	0.363	0.0001	7.3545	0.701271	67.1	5.1	0.399	0.425	0.33	0.363	0.374	0.561	0.106	0.156	0.432	0.282	0.257
LILRB2	2.38795	11	0.363	4e-05	8.81217	0.838207	33.4	8.2	0.511	0.46	0.441	0.249	0.305	0.449	0.192	0.161	0.454	0.363	0.22
CCL2	2.38506	10	0.3775	0	10.2483	0.725799	15.7	4.95	0.404	0.431	0.351	0.633	0.217	0.457	0.228	0.585	0.27	0.341
GRAP2	2.38223	11	0.362	0	4.59933	0.826798	89.6	8.2	0.406	0.325	0.29	0.483	0.362	0.768	0.063	0.438	0.597	0.209	0.244
SLC8A1	2.37958	10	0.3765	0.007785	8.58608	0.596299	39.15	4.95	0.648	0.522	0.55	0.231	0.12	0.639	0.131	0.543	0.033	0.077
HCP5	2.37411	10	0.3755	4e-05	10.2485	0.570728	13.45	2.75	0.36	0.442	0.203	0.346	0.395	0.531	0.181	0.437	0.391	0.322
LRRC8C	2.37388	6	0.4825	1e-05	9.19696	0.37173	30.95	8.2	0.486	0.515	0.566	0.327	0.479	0.343
NCEH1	2.37265	8	0.4155	0	9.5963	0.50298	27.7	9.75	0.5	0.42	0.581	0.598	0.113	0.411	0.385	0.246
CD302	2.37084	11	0.36	3e-05	9.29449	0.514685	29.4	9.9	0.435	0.412	0.345	0.36	0.298	0.496	0.159	0.302	0.443	0.388	0.341
CH25H	2.37084	11	0.36	0.00012	7.2182	0.739275	64	6	0.476	0.466	0.285	0.36	0.304	0.373	0.089	0.081	0.465	0.383	0.167
CISH	2.37084	11	0.36	0.00012	8.54037	0.443661	40.1	10.2	0.555	0.47	0.515	0.259	0.36	0.432	0.098	0.093	0.415	0.238	0.197
EMP3	2.37084	11	0.36	3e-05	9.24414	0.416138	18.2	3.4	0.492	0.444	0.522	0.296	0.393	0.418	0.06	0.029	0.36	0.253	0.355
SH2D2A	2.37084	11	0.36	4e-05	8.743	0.539032	36.1	8.6	0.518	0.407	0.58	0.311	0.301	0.501	0.179	0.259	0.442	0.36	0.108
EPB41L3	2.36516	11	0.359	0	8.59625	0.577753	36.8	8.8	0.577	0.359	0.602	0.26	0.304	0.564	0.293	0.208	0.502	0.368	0.306
LY6E	2.36516	11	0.359	0.00182	9.06439	0.610655	36.4	18.8	0.561	0.176	0.377	0.223	0.409	0.528	0.027	0.183	0.452	0.359	0.205
TBC1D4	2.36516	11	0.359	0	9.31673	0.64839	26.7	4.4	0.498	0.421	0.119	0.359	0.465	0.307	0.258	0.221	0.583	0.531	0.289
DUSP6	2.3632	10	0.3735	0	9.10654	0.582361	24.4	7.8	0.481	0.376	0.333	0.473	0.315	0.508	0.237	0.371	0.269	0.468
C1RL	2.36107	9	0.391	0	8.17875	0.452227	49.4	12.4	0.567	0.391	0.209	0.426	0.579	0.378	0.38	0.405	0.371
DSE	2.35949	11	0.358	1e-05	9.5609	0.56437	25.5	9.4	0.494	0.483	0.498	0.308	0.342	0.634	0.216	0.312	0.443	0.358	0.333
MYLIP	2.35776	10	0.3725	0	9.749	0.551748	16.65	5.9	0.368	0.388	0.153	0.377	0.43	0.481	0.363	0.505	0.362	0.279
FTH1	2.35589	9	0.39	1e-05	11.6516	0.506981	1.3	0.6	0.474	0.39	0.407	0.227	0.484	0.214	0.118	0.428	0.199
HERC6	2.35384	11	0.357	7e-05	8.09045	0.481045	49.7	10.2	0.357	0.261	0.566	0.347	0.37	0.47	0.188	0.024	0.406	0.363	0.138
RNF130	2.35384	11	0.357	0	9.34585	0.510552	17.7	3.2	0.523	0.485	0.311	0.459	0.334	0.608	0.278	0.444	0.357	0.353	0.257
IFFO2	2.353	8	0.4115	8.5e-05	7.36079	0.626464	55.55	3.55	0.648	0.252	0.438	0.385	0.7	0.119	0.453	0.228
AKTIP	2.35055	8	0.411	0	8.13534	0.314547	39.95	5.35	0.424	0.419	0.588	0.241	0.245	0.53	0.403	0.327
SUCNR1	2.35055	8	0.411	0.000335	6.53839	0.735921	55.9	6.45	0.227	0.416	0.408	0.414	0.456	-0.006	0.631	0.251
BEX4	2.3482	11	0.356	0.00025	7.959	0.5692	42	12.5	0.351	0.515	0.356	0.54	0.229	0.395	0.094	0.156	0.362	0.265	0.383
CCR1	2.3482	11	0.356	0.00012	9.69198	0.600466	26.2	5.3	0.419	0.36	0.388	0.352	0.229	0.491	0.181	0.356	0.462	0.23	0.159
FCGRT	2.3482	11	0.356	0.00016	9.17802	0.583384	23.4	6.6	0.612	0.462	0.368	0.27	0.356	0.427	-0.056	0.208	0.465	0.323	0.292
IFI27	2.3482	11	0.356	0.00024	9.23001	0.806879	19.4	3.7	0.371	0.311	0.356	0.362	0.157	0.442	0.045	0.167	0.397	0.38	0.115
TNFRSF1B	2.34693	10	0.3705	1.5e-05	9.83827	0.54945	15.65	3.55	0.431	0.404	0.444	0.273	0.489	0.499	0.2	0.3	0.097	0.337
N4BP2L2	2.34505	7	0.438	4e-05	9.79681	0.341392	8.1	0.9	0.517	0.183	0.165	0.471	0.438	-0.142	0.439
TMEM144	2.34423	10	0.37	0.001305	7.57683	0.571996	57.75	13.15	0.527	0.482	0.383	0.479	0.577	0.073	0.196	0.357	-0.061	0.089
IL7R	2.34258	11	0.355	0.00015	9.48698	0.784916	15.1	2.3	0.276	0.459	0.504	0.355	0.228	0.559	0.344	0.167	0.401	0.17	0.454
SLFN12	2.34153	10	0.3695	0.000185	7.17545	0.4722	62.65	12.55	0.532	0.505	0.363	0.376	0.593	0.181	0.027	0.396	0.228	0.143
HAVCR2	2.33108	8	0.407	0	8.3406	0.618347	41.25	8.75	0.511	0.563	0.559	0.276	0.678	0.242	0.303	0.289
KCTD12	2.32809	10	0.367	5e-06	10.1453	0.485276	11.95	5.6	0.489	0.365	0.447	0.39	0.502	0.353	0.173	0.304	0.369	0.342
TSPAN4	2.32809	10	0.367	6e-05	8.76455	0.424803	29.65	8.4	0.577	0.46	0.46	0.125	0.371	0.363	0.019	0.453	0.355	0.332
RBM47	2.32579	11	0.352	0.00028	9.03339	0.46986	19.8	4.9	0.449	0.475	0.43	0.072	0.352	0.547	0.083	0.231	0.29	0.353	0.32
SKAP1	2.32579	11	0.352	0.00027	8.94581	0.580167	24.8	3.4	0.277	0.431	0.376	0.664	0.205	0.647	0.21	0.129	0.352	0.008	0.43
C11orf63	2.32503	9	0.384	6e-05	6.82057	0.555988	67.5	2.7	0.564	0.33	0.474	0.443	0.707	0.062	-0.031	0.384	-0.02
DAB2	2.32503	9	0.384	3e-05	9.54692	0.489334	19.8	6.3	0.485	0.29	0.384	0.255	0.319	0.573	0.431	0.404	0.142
C7	2.32022	11	0.351	1e-05	8.28292	1.1975	38	12.4	0.328	0.396	0.066	0.421	0.351	0.512	0.217	0.198	0.427	0.218	0.45
FGFBP2	2.31993	9	0.383	1e-05	5.7001	0.864751	77.9	13.5	0.383	0.405	0.245	0.501	0.448	0.132	0.124	0.624	0.187
LINC00324	2.319	8	0.4045	9.5e-05	8.5094	0.522756	42.85	10.65	0.401	0.442	0.451	0.417	0.408	0.148	0.367	0.195
SCARB2	2.31739	10	0.365	0.00013	9.2284	0.509332	22.35	13.1	0.56	0.403	0.457	0.137	0.327	0.545	0.189	0.409	0.251	0.154
RNF13	2.31659	8	0.404	0	9.6244	0.362213	14.6	5.15	0.378	0.607	0.421	0.507	0.068	0.556	0.387	0.331
IGFLR1	2.31466	11	0.35	0.00049	9.04484	0.57478	20.5	1.6	0.507	0.529	0.323	0.265	0.389	0.574	0.136	-0.009	0.379	0.313	0.35
MAFB	2.31466	11	0.35	2e-05	10.2321	0.576628	9.8	1.5	0.579	0.35	0.467	0.262	0.314	0.431	0.234	0.24	0.37	0.461	0.21
LOC100507286	2.31092	6	0.4675	0	8.35197	0.958255	37.9	5.8	0.42	0.523	0.615	0.354	0.011	0.515
RASGEF1A	2.30937	8	0.4025	0	6.80668	0.700154	60.7	6.3	0.482	0.414	0.77	0.295	0.661	0.224	0.259	0.391
TSPAN14	2.30937	8	0.4025	3e-05	8.81443	0.360704	33.65	9.75	0.388	0.246	0.192	0.417	0.67	0.156	0.434	0.434
LAMP3	2.30912	11	0.349	1e-05	8.07721	0.803561	44.2	8.8	0.349	0.348	0.517	0.185	0.371	0.442	0.223	0.089	0.453	0.445	0.279
RRAS	2.30912	11	0.349	5e-05	8.49441	0.469395	35.6	14.9	0.485	0.49	0.317	0.195	0.346	0.499	0.017	0.007	0.436	0.368	0.349
ACP2	2.30469	9	0.38	2e-05	9.57403	0.461235	13.4	3.3	0.545	0.39	0.504	0.125	0.319	0.43	0.119	0.297	0.38
HDAC4	2.30469	9	0.38	0.00047	7.64696	0.337731	49.3	8.2	0.642	0.473	0.204	0.485	0.296	0.202	0.38	0.431	0.254
RGS18	2.30469	9	0.38	0	7.36223	0.781041	58.3	18.5	0.38	0.487	0.258	0.452	0.636	0.175	0.17	0.557	0.181
PPT1	2.30434	7	0.429	1e-05	11.1674	0.30666	6.3	3.1	0.491	0.261	0.481	0.587	0.243	0.134	0.429
NAGK	2.30359	11	0.348	0.00011	10.6347	0.352424	6	1.2	0.396	0.344	0.348	0.315	0.478	0.559	0.068	0.129	0.544	0.373	0.243
PSTPIP2	2.30359	11	0.348	0.00042	8.16533	0.945004	44.2	8.2	0.455	0.479	0.485	0.329	0.348	0.463	0.128	0.226	0.383	0.318	0.243
PTGDS	2.30359	11	0.348	1e-05	11.9379	0.746592	1.4	0.5	0.393	0.374	0.29	0.283	0.402	0.348	0.292	0.111	0.081	0.419	0.35
TLR2	2.30359	11	0.348	0.00014	9.03598	0.680282	32.2	9.2	0.423	0.451	0.452	0.227	0.269	0.53	0.168	0.176	0.461	0.348	0.217
DTHD1	2.30266	6	0.4655	0	6.09244	0.906464	72	13.25	0.335	0.596	0.3	0.766	0.321	0.653
FGF13	2.29351	10	0.3605	5e-06	7.40703	0.723126	63.95	12.1	0.415	0.432	0.338	0.436	0.371	0.007	0.166	0.536	0.35	0.336
HPSE	2.29257	11	0.346	9e-05	7.55252	0.48086	58.3	7	0.537	0.284	0.407	0.365	0.346	0.595	0.15	0.29	0.519	0.257	0.145
LEF1	2.29257	11	0.346	2e-05	8.38242	0.723894	44.8	20.6	0.378	0.279	0.29	0.302	0.346	0.36	0.237	0.392	0.425	0.161	0.394
PXYLP1	2.28955	9	0.377	5e-05	8.61759	0.446888	45	9	0.468	0.442	0.377	0.226	0.501	0.274	-0.04	0.436	0.125
PLCXD2	2.28786	8	0.398	5.5e-05	8.08277	0.525865	43.8	5.65	0.356	0.522	0.458	0.44	0.104	0.151	0.545	0.192
ADCY7	2.28452	9	0.376	0.00079	9.31338	0.414882	20	4.8	0.638	0.421	0.403	0.448	0.239	0.236	0.376	0.258	0.236
C10orf35	2.28452	9	0.376	8e-05	6.91166	0.710052	61	11.9	0.418	0.402	0.465	0.376	-0.197	0.075	0.113	0.472	0.075
ST6GALNAC3	2.28452	9	0.376	0	6.49273	0.577365	71.9	6.4	0.355	0.547	0.141	0.518	0.566	0.127	0.376	0.608	0.06
ABCB1	2.2816	11	0.344	0	6.66033	0.49644	70.9	9.7	0.542	0.371	0.282	0.488	0.344	0.618	0.154	0.144	0.516	0.29	0.274
CADM1	2.2816	11	0.344	1e-05	8.36764	0.562083	32.1	14.6	0.325	0.422	0.311	0.533	0.283	0.433	0.165	0.358	0.28	0.344	0.433
FUCA1	2.2816	11	0.344	3e-05	10.8957	0.532845	4.5	2.7	0.362	0.364	0.344	0.238	0.387	0.492	0.197	0.116	0.248	0.312	0.407
RNF11	2.28034	10	0.358	1e-05	9.86514	0.433381	24.55	6.65	0.528	0.564	0.539	0.376	0.34	0.477	0.201	0.236	0.253	0.326
STAT5A	2.28034	10	0.358	0.00048	9.78205	0.399674	14.9	1.65	0.431	0.366	0.078	0.35	0.607	0.085	0.102	0.431	0.404	0.258
APOL4	2.27837	8	0.396	9e-05	7.22202	0.646887	57.55	2.05	0.358	0.434	0.444	0.133	0.576	0.216	0.484	-0.115
TNFSF13	2.27772	10	0.3575	0.000155	8.62161	0.571944	37.45	16.8	0.36	0.355	0.488	0.374	0.393	0.137	0.061	0.362	0.355	0.268
ACKR1	2.27613	11	0.343	6e-05	8.42795	0.726143	44.8	9.9	0.427	0.34	0.113	0.29	0.362	0.459	0.15	0.147	0.43	0.347	0.343
PRKACB	2.27613	11	0.343	0	9.36159	0.488163	16.9	8	0.204	0.37	0.275	0.362	0.343	0.539	0.282	0.303	0.605	0.24	0.455
UBL3	2.276	8	0.3955	0	8.24803	0.368662	40.65	5.85	0.404	0.456	0.562	0.33	0.213	0.441	0.381	0.387
KSR1	2.2745	9	0.374	0	8.65073	0.498829	31.6	5.5	0.609	0.479	0.374	-0.161	0.592	0.282	0.422	0.346	0.183
PARP8	2.27317	7	0.422	0	9.25169	0.339199	28.4	11.1	0.443	0.315	0.549	0.282	0.118	0.646	0.422
IFI35	2.26725	10	0.3555	5e-06	8.93713	0.483341	21.2	2.95	0.366	0.343	0.524	0.309	0.281	0.505	0.033	0.517	0.347	0.364
GUCY1A3	2.26524	11	0.341	1e-05	8.51078	0.509641	44.5	5.5	0.458	0.369	0.29	0.416	0.209	0.581	0.281	0.341	0.593	0.19	0.195
HSD17B11	2.26524	11	0.341	0.00023	9.35595	0.380812	17	5.4	0.352	0.528	0.341	0.363	0.308	0.373	0.163	0.095	0.341	0.129	0.301
KLRK1	2.26524	11	0.341	0	9.09772	0.741667	25.4	6.9	0.449	0.334	0.388	0.443	0.311	0.604	0.333	0.237	0.341	0.246	0.363
CD84	2.26453	9	0.372	0	9.70943	0.398044	10.6	2.3	0.605	0.407	0.511	0.301	0.306	0.662	0.372	0.369	0.274
SLC30A1	2.26453	9	0.372	0.00021	8.90841	0.423331	23	12	0.387	0.425	0.334	0.368	0.376	0.265	0.372	0.255	0.389
FGR	2.26204	10	0.3545	0.00036	8.84593	0.642953	25.8	4.95	0.538	0.451	0.553	0.285	0.402	0.341	0.228	0.368	0.214	0.249
KIAA1551	2.26204	10	0.3545	5e-06	10.1794	0.454792	12.65	8.8	0.355	0.302	0.507	0.345	0.398	0.354	0.219	0.391	0.252	0.42
CDO1	2.25982	11	0.34	0.00144	6.87235	0.675153	64.1	11.6	0.422	0.365	0.34	0.377	0.187	0.357	0.15	0.186	0.496	0.14	0.187
FRZB	2.25982	11	0.34	0.00047	7.54811	0.621279	57.7	7.5	0.181	0.344	0.228	0.507	0.211	0.489	0.066	0.176	0.396	0.34	0.411
IFIT3	2.25982	11	0.34	0.00011	9.06314	0.714719	33.3	5.1	0.494	0.396	0.502	0.346	0.241	0.586	0.25	0.069	0.34	0.303	0.226
S100B	2.25982	11	0.34	1e-05	6.56512	0.925041	89.5	9.3	0.282	0.428	0.324	0.543	0.422	0.468	0.111	0.049	0.62	0.157	0.34
SYNJ1	2.25772	6	0.4545	0	8.18097	0.281096	42.25	6.65	0.501	0.409	0.274	0.5	0.591	0.285
CD300A	2.25441	11	0.339	7e-05	8.48111	0.531343	31.6	5.9	0.445	0.448	0.395	0.244	0.339	0.56	0.131	0.226	0.497	0.246	0.307
MS4A6A	2.25441	11	0.339	0	10.5779	0.597875	11.8	3.9	0.443	0.47	0.339	0.563	0.315	0.601	0.233	0.206	0.536	0.265	0.182
TNFAIP2	2.25424	10	0.353	0.00116	8.71238	0.507791	30.45	9.4	0.475	0.337	0.369	0.233	0.4	0.446	0.173	0.291	0.428	0.194
RHOU	2.25246	8	0.3905	0	8.0296	0.481558	47.15	4.5	0.431	0.45	0.304	0.35	0.53	0.224	0.506	0.165
CD48	2.25165	10	0.3525	0.00011	10.9533	0.427531	10	5.45	0.274	0.366	0.215	0.547	0.347	0.518	0.117	0.484	0.358	0.158
SCPEP1	2.25165	10	0.3525	0	9.29243	0.447049	18.2	6.75	0.495	0.334	0.371	0.44	0.492	0.222	0.218	0.234	0.525	0.296
LGMN	2.24905	10	0.352	9.5e-05	10.3498	0.812399	11.45	3.35	0.555	0.361	0.343	0.284	0.323	0.591	0.206	0.362	0.363	0.238
CASP5	2.24901	11	0.338	0.00012	7.20375	0.574805	66.6	8.3	0.353	0.391	0.455	0.338	0.26	0.443	0.043	0.132	0.581	0.272	0.158
ASAH1	2.24678	7	0.416	1e-05	11.2538	0.385884	2.1	0.8	0.509	0.5	0.368	0.572	0.026	0.416	0.337
FBXL5	2.24678	7	0.416	0	9.41982	0.355195	26.4	8.1	0.424	0.46	0.592	0.253	0.154	0.36	0.416
PDE4D	2.24472	9	0.368	0	7.81251	0.559335	45.5	6.5	0.587	0.328	0.279	0.282	0.368	0.512	0.279	0.528	0.375
IL1R2	2.24362	11	0.337	1e-05	7.22099	0.992575	61	15.5	0.417	0.363	0.337	0.252	0.277	0.501	0.124	0.073	0.56	0.514	0.296
SDC3	2.24362	11	0.337	0.00102	7.99403	0.637783	48	8.3	0.39	0.143	0.376	0.108	0.435	0.655	0.1	0.091	0.411	0.321	0.337
CTBS	2.24311	8	0.3885	0	9.11083	0.335264	34.05	12.95	0.383	0.525	0.457	0.265	0.394	0.494	0.236	0.247
ANKS1B	2.24078	8	0.388	0.001435	6.57751	0.557799	65.55	5.65	0.424	0.45	0.362	0.414	0.122	0.241	0.536	0.131
MITF	2.23979	9	0.367	0.00037	8.94595	0.387579	36	7.3	0.482	0.367	0.375	0.256	0.18	0.361	0.078	0.402	0.378
ZNF502	2.23979	9	0.367	0.00075	6.89822	0.444982	61.2	4.3	0.483	0.571	0.185	0.565	0.423	0.1	0.008	0.367	0.069
CLU	2.23825	11	0.336	0	9.2105	1.10422	16.9	7.9	0.534	0.371	0.336	0.284	0.477	0.583	0.319	0.124	0.3	0.321	0.48
GRIN3A	2.23487	9	0.366	0.00054	6.68361	0.639194	77.5	6	0.478	0.43	0.426	0.326	0.463	0.127	0.228	0.366	0.047
CFB	2.23289	11	0.335	0.00057	8.46046	0.569473	44.4	4.8	0.628	0.43	0.335	0.308	0.173	0.544	0.092	0.32	0.603	0.336	-0.027
RALGDS	2.22997	9	0.365	0.00028	8.79139	0.361495	22.9	3.5	0.622	0.174	0.373	0.167	0.415	0.368	0.337	0.365	0.329
FAM179A	2.22916	8	0.3855	0.000385	7.26268	0.579476	55.15	1.9	0.637	0.451	0.463	0.32	0.097	0.145	0.559	0.038
PPM1M	2.22916	8	0.3855	0.0007	8.31422	0.460285	31.95	4.35	0.437	0.386	0.385	0.223	0.527	0.062	0.517	0.236
FLT3	2.22754	11	0.334	4e-05	7.10857	0.528435	61.3	5.1	0.387	0.334	0.308	0.384	0.349	0.528	0.052	-0.023	0.465	-0.155	0.017
LCK	2.22754	11	0.334	0	9.61536	0.69005	13.6	4.6	0.527	0.279	0.334	0.333	0.321	0.647	0.286	0.221	0.523	0.439	0.388
SAMD4A	2.22684	8	0.385	9.5e-05	8.00671	0.493896	42.6	10	0.419	0.285	0.436	0.118	0.392	-0.024	0.435	0.378
KLRC1#KLRC2	2.22453	8	0.3845	1.5e-05	6.60528	0.998479	66.55	13.1	0.343	0.454	0.415	0.393	0.376	0.128	0.512	0.251
BTN2A2	2.22331	10	0.347	9.5e-05	8.16482	0.391438	36.7	16.5	0.336	0.381	0.313	0.417	0.011	0.076	0.184	0.405	0.488	0.358
TBXAS1	2.2222	11	0.333	0.00105	7.72686	0.492144	53.6	2.4	0.444	0.346	0.394	0.296	0.327	0.64	0.081	0.222	0.333	0.386	0.249
TFEC	2.2222	11	0.333	1e-05	8.58119	0.723338	35.6	12.6	0.364	0.407	0.489	0.417	0.282	0.289	0.277	0.333	0.314	0.437	0.219
UBASH3B	2.2153	8	0.3825	9.5e-05	7.75138	0.557502	47.5	5.7	0.36	0.496	0.214	0.41	0.436	0.103	0.405	0.247
CCL3#CCL3L1#CCL3L3	2.21299	8	0.382	7.5e-05	9.6574	0.703286	18.55	4	0.412	0.435	0.532	0.476	0.227	0.178	0.352	0.165
ID2	2.21157	11	0.331	0.00079	9.64543	0.576051	19.1	4.9	0.337	0.458	0.44	0.275	0.344	0.342	0.09	0.26	0.313	0.175	0.331
NR2F2	2.21157	11	0.331	0.00043	7.69962	0.447031	53.2	18.9	0.383	0.248	0.353	0.331	0.335	0.33	0.16	0.142	0.431	0.389	0.259
TRAV8-3	2.2084	8	0.381	5e-06	6.08295	0.484652	72.85	6.45	0.405	0.295	0.506	0.329	0.812	0.033	0.597	0.357
CSF1	2.20546	10	0.3435	0.00177	8.51096	0.484538	41	5.25	0.616	0.402	0.355	0.217	0.332	0.598	0.063	0.29	0.388	0.208
LITAF	2.20546	10	0.3435	0.00012	11.6333	0.463664	3.05	0.95	0.402	0.482	0.498	0.195	0.417	0.549	0.187	0.184	0.067	0.285
SPPL2A	2.20391	5	0.491	0	10.3043	0.372798	6.5	0.9	0.491	0.593	0.575	0.259	0.092
HCST	2.20152	8	0.3795	0	9.32234	0.537515	13.9	4.05	0.383	0.434	0.376	0.363	0.485	0.214	0.537	0.092
IFIH1	2.20099	11	0.329	7e-05	7.73525	0.443308	55.9	10.9	0.249	0.251	0.564	0.37	0.4	0.599	0.25	0.262	0.238	0.383	0.329
HBP1	2.20076	9	0.359	0	8.4453	0.370526	39.8	22.4	0.264	0.332	0.343	0.359	0.622	0.365	0.568	0.327	0.431
CMKLR1	2.20039	10	0.3425	3e-05	8.47813	0.430155	41.45	10.6	0.43	0.395	0.48	0.29	0.273	0.592	0.105	0.525	0.234	0.199
INPP1	2.20039	10	0.3425	0.0021	9.47588	0.448731	25.95	3.05	0.463	0.34	0.365	0.568	0.148	0.423	0.119	0.241	0.345	0.221
PAM	2.20039	10	0.3425	0.001145	9.2803	0.422612	19.1	6.9	0.473	0.389	0.347	0.25	0.118	0.5	0.188	0.34	0.345	0.313
ARAP2	2.19786	10	0.342	3e-05	9.15477	0.485388	24.55	7	0.357	0.455	0.6	0.243	0.327	0.414	0.313	0.456	0.313	0.314
ITGB2	2.19786	10	0.342	0	10.7375	0.665918	3.75	0.55	0.561	0.301	0.588	0.209	0.383	0.519	0.247	0.209	0.502	0.254
PER3	2.19593	9	0.358	0.00042	7.3825	0.49205	52.8	5.8	0.385	0.362	0.283	0.38	0.358	0.113	0.346	0.489	0.218
SNX20	2.19492	7	0.404	2e-05	7.92376	0.41583	46.4	17.6	0.635	0.404	0.505	0.547	0.066	0.239	0.059
LOC100128909	2.1933	5	0.488	0	5.25393	1.39912	89.3	5.1	0.414	0.523	0.568	0.056	0.488
ECHDC2	2.1928	10	0.341	0.00061	8.55288	0.468641	38.95	6.05	0.584	0.498	0.39	0.292	0.279	0.671	0.131	0.251	0.461	0.207
PREX1	2.19111	9	0.357	0	9.29767	0.56286	30.3	8.6	0.512	0.384	0.567	0.247	0.56	0.136	0.18	0.231	0.357
ATP8B4	2.19046	11	0.327	0.00015	6.62818	0.472231	73.6	10.8	0.327	0.461	0.193	0.355	0.358	0.523	0.098	0.249	0.558	0.181	0.066
SAMSN1	2.19046	11	0.327	2e-05	9.09157	0.577453	17.5	8.1	0.423	0.327	0.475	0.497	0.268	0.423	0.291	0.301	0.357	0.232	0.318
SIGIRR	2.19046	11	0.327	0.00189	7.79607	0.396377	48.5	8.2	0.529	0.509	0.268	0.294	0.499	0.656	0.123	0.222	0.327	0.292	0.496
SERINC5	2.18776	10	0.34	0	9.0542	0.516828	26.2	5.95	0.523	0.306	0.085	0.424	0.324	0.483	0.229	0.03	0.356	0.459
ATP6V1B2	2.1864	7	0.402	7e-05	10.2875	0.361794	5.9	1.4	0.502	0.455	0.362	0.633	0.17	0.402	0.382
ARHGAP18	2.18556	8	0.376	0.00014	8.53081	0.529672	26.7	12.25	0.362	0.39	0.414	0.519	0.219	0.189	0.393	0.059
GLIPR1	2.18524	10	0.3395	4e-05	9.01321	0.495898	28.6	17.75	0.415	0.437	0.188	0.069	0.345	0.596	0.122	0.283	0.384	0.334
FAM50B	2.18521	11	0.326	0.00069	8.12975	0.511682	42	2.4	0.357	0.409	0.462	0.395	0.196	0.346	0.141	0.326	0.283	0.132	0.173
NLRP3	2.18102	8	0.375	0.00035	6.11653	0.708974	70.55	10.65	0.44	0.412	0.426	0.338	0.455	0.171	0.256	0.09
GNG4	2.17998	11	0.325	0.00784	7.30709	0.39825	62.6	4.8	0.47	0.345	0.325	0.407	0.16	0.381	0.03	-0.054	0.452	0.23	0.026
YPEL2	2.17791	7	0.4	0.00022	9.78937	0.421072	26.2	4.1	0.428	0.535	0.313	0.605	0.087	0.4	0.15
LAMP2	2.1752	10	0.3375	0.000605	9.90767	0.465733	13.55	4.1	0.484	0.523	0.344	0.331	0.21	0.448	0.177	0.187	0.354	0.224
FMO2	2.17476	11	0.324	4e-05	7.9398	0.71393	48.7	10.6	0.324	0.45	0.145	0.383	0.256	0.611	0.006	0.08	0.502	0.344	0.126
SAMD9	2.17476	11	0.324	0	9.1678	0.421993	29.7	13.3	0.43	0.324	0.437	0.026	0.291	0.521	0.244	0.369	0.561	0.218	0.284
PTPN13	2.1727	10	0.337	8.5e-05	6.42651	0.577621	69.9	6.7	0.403	0.419	0.271	0.36	0.193	0.649	0.157	0.498	0.264	0.314
SUB1	2.17196	8	0.373	0.00019	11.4301	0.468025	4.6	3.15	0.426	0.413	0.381	0.484	0.167	0.16	0.096	0.365
PRR5	2.1702	10	0.3365	0.000405	7.66827	0.724141	61.05	6.85	0.546	0.309	0.345	0.383	0.434	0.213	0.041	0.187	0.574	0.328
SERPINB6	2.1702	10	0.3365	3.5e-05	8.73034	0.407229	26.35	10.85	0.485	0.342	0.187	0.331	0.317	0.404	0.056	0.182	0.415	0.407
IFIT1	2.16955	11	0.323	2e-05	7.15536	0.966859	52.2	22.8	0.411	0.278	0.323	0.415	0.266	0.567	0.172	0.022	0.537	0.371	0.213
FNIP2	2.16945	7	0.398	0.00014	9.15814	0.542963	28.6	4.7	0.452	0.398	0.364	0.262	0.521	0.411	0.242
NAP1L3	2.1677	10	0.336	6e-05	6.43326	0.725551	71.8	15.85	0.402	0.265	0.182	0.513	0.285	0.391	0.045	0.549	0.387	0.19
ARSD	2.16717	9	0.352	0.00127	8.00901	0.375231	47.4	3.9	0.493	0.375	0.407	-0.18	0.558	0.214	0.352	-0.147	0.079
CD59	2.16717	9	0.352	8e-05	9.75134	0.384256	9.5	3.9	0.449	0.352	0.329	0.296	0.572	0.052	0.423	0.345	0.371
TRIM14	2.16717	9	0.352	0	9.30844	0.431716	15.4	2.7	0.561	0.352	0.348	0.501	0.495	0.11	0.35	0.451	0.26
IL18	2.16521	10	0.3355	1e-05	9.16552	0.558346	18.55	9.2	0.396	0.463	0.377	0.423	0.278	0.288	0.203	0.223	0.294	0.396
DOCK5	2.1652	8	0.3715	0.00168	7.68109	0.503794	54.6	1.45	0.409	0.402	0.341	0.279	0.561	-0.02	0.438	-0.097
TPK1	2.16435	11	0.322	2e-05	8.27999	0.475376	46.7	7	0.343	0.375	0.321	0.439	0.322	0.557	0.074	0.269	0.457	0.267	0.276
ARNTL	2.15917	11	0.321	0.00229	8.41862	0.439127	46.5	7.1	0.351	0.437	0.336	0.289	0.308	0.45	0.113	0.062	0.321	0.256	0.336
P2RX7	2.15917	11	0.321	0.00014	7.19322	0.590603	58.8	9	0.486	0.419	0.385	0.277	0.321	0.569	-0.01	0.197	0.198	0.368	0.301
PIWIL4	2.15767	9	0.35	0.00134	7.58274	0.482774	53.8	5	0.454	0.44	0.367	0.303	0.337	0.151	0.422	0.35	0.182
LOC100510692#NAIP	2.15621	8	0.3695	0.00013	8.4523	0.484218	38.9	14.15	0.363	0.443	0.376	-0.026	0.393	0.172	0.488	0.308
SYTL3	2.15621	8	0.3695	0.00145	8.18537	0.596395	41.45	3.5	0.533	0.437	0.552	0.154	0.551	0.242	0.302	0.189
NPY1R	2.15526	10	0.3335	5.5e-05	5.96811	1.10699	84.05	11.6	0.339	0.328	-0.007	0.381	0.237	0.414	0.071	0.426	0.244	0.393
CD200	2.154	11	0.32	0.0003	8.68257	0.654149	39.3	6.4	0.362	0.359	0.32	0.354	0.27	0.355	0.08	0.119	0.391	0.153	0.287
CHRDL1	2.154	11	0.32	0.00022	7.90883	0.895193	49.9	8.3	0.414	0.388	0.049	0.362	0.231	0.455	0.257	-0.038	0.391	0.32	0.282
PARP12	2.154	11	0.32	0.00171	10.1984	0.417614	13.4	4.1	0.4	0.32	0.379	0.067	0.378	0.538	0.077	0.075	0.277	0.386	0.217
PYCARD	2.154	11	0.32	0.00069	9.09727	0.388181	15.1	5	0.525	0.582	0.289	0.32	0.389	0.452	0.153	0.128	0.294	0.284	0.368
SASH1	2.154	11	0.32	9e-05	8.31671	0.554073	38.1	2.8	0.663	0.291	0.32	0.223	0.375	0.625	0.118	0.313	0.575	0.326	0.267
KLF3	2.15293	9	0.349	1e-05	7.65738	0.404481	48.8	7.4	0.429	0.305	0.349	0.355	0.274	0.698	0.224	0.555	0.085
RNF213	2.15263	7	0.394	8e-05	9.63384	0.63745	18.4	9	0.646	0.394	0.523	0.125	0.397	0.379	0.272
LOC100506360	2.1511	6	0.4275	1e-05	6.88302	0.551819	62.9	2.25	0.525	0.367	0.5	0.325	0.174	0.488
IL21	2.1503	10	0.3325	9.5e-05	6.20197	0.782307	75.45	7.25	0.134	0.466	0.268	0.365	0.305	0.631	0.132	0.43	0.36	0.301
CCL8	2.14884	11	0.319	0.00288	8.90106	1.1567	31.7	9.2	0.413	0.319	0.319	0.381	0.125	0.362	0.122	0.242	0.425	0.198	0.124
IFNGR1	2.14783	10	0.332	0.00055	10.0279	0.494336	12.75	2.8	0.333	0.484	0.364	0.331	0.393	0.155	0.247	0.291	0.261	0.384
EDNRB	2.14369	11	0.318	2e-05	7.30838	0.591584	51.7	7.2	0.322	0.318	0.227	0.348	0.3	0.575	0.17	0.099	0.593	0.235	0.494
GPR137B	2.14369	11	0.318	7e-05	10.5956	0.670431	13.2	5.1	0.346	0.343	0.466	0.318	0.3	0.4	0.191	0.12	0.077	0.383	0.155
KAL1	2.14369	11	0.318	0.00021	7.65261	0.597421	55.2	16	0.424	0.403	0.33	0.224	0.232	0.509	0.165	0.318	0.304	0.359	0.241
NRIP1	2.14369	11	0.318	0.0016	8.95139	0.557388	28.1	12.7	0.415	0.318	0.283	0.271	0.131	0.398	0.141	0.095	0.345	0.358	0.356
PDCD1LG2	2.14369	11	0.318	8e-05	7.33795	0.637116	67.6	15.2	0.318	0.419	0.306	0.406	0.329	0.613	0.023	0.24	0.423	0.208	0.248
SEPT10	2.14369	11	0.318	0.00014	8.55404	0.484623	40.2	12	0.382	0.389	0.252	0.358	0.318	-0.411	0.133	0.201	0.369	0.305	0.356
THBD	2.14369	11	0.318	0.00027	7.7246	0.612099	54.5	4.1	0.386	0.297	0.141	0.468	0.318	0.409	0.129	0.06	0.362	0.353	0.268
CHST11	2.14042	10	0.3305	0.00057	8.87794	0.459725	35.45	9.7	0.397	0.279	0.386	0.174	0.381	0.32	0.258	0.341	0.385	0.254
IDH1	2.13879	9	0.346	0.00013	9.80633	0.374355	9.4	4.4	0.468	0.346	0.389	0.177	0.463	0.196	0.413	0.286	0.309
IFI44	2.13856	11	0.317	0.00067	7.46718	0.660217	52.4	8.5	0.458	0.224	0.37	0.317	0.262	0.534	0.123	0.172	0.409	0.384	0.136
THEMIS2	2.13856	11	0.317	0.00022	9.12176	0.533842	21.2	3.4	0.347	0.306	0.44	0.212	0.349	0.436	0.057	0.275	0.325	0.24	0.317
ARRB1	2.13409	9	0.345	3e-05	8.1549	0.394819	49.7	12.6	0.486	0.497	0.49	0.627	0.212	0.118	0.345	0.274	0.217
GNS	2.13409	9	0.345	1e-05	10.4993	0.462942	16.4	8.5	0.467	0.494	0.508	0.342	0.625	0.213	0.229	0.279	0.345
C1S	2.13344	11	0.316	1e-05	10.4055	0.618683	9.2	5.8	0.443	0.318	0.247	0.316	0.272	0.48	0.219	0.213	0.373	0.46	0.248
SUN2	2.13304	10	0.329	0.000365	9.37079	0.400998	19.95	4.15	0.679	0.239	0.386	0.545	0.398	0.049	0.173	0.394	0.221	0.272
MPC1	2.13178	7	0.389	3e-05	10.47	0.312154	17.4	9	0.394	0.39	0.389	0.128	0.419	0.104	0.327
BST2	2.13059	10	0.3285	0.00048	9.31944	0.44919	14.55	4.5	0.38	0.328	0.364	0.177	0.246	0.512	0.028	0.399	0.329	0.172
ZC3H12C	2.12948	8	0.3635	1.5e-05	7.71488	0.590746	51.7	9.2	0.328	0.479	0.41	0.399	0.51	0.212	0.297	0.199
C2CD2	2.12833	11	0.315	0.0001	8.6868	0.413619	37.8	7.1	0.38	0.27	0.29	0.223	0.315	0.393	0.118	0.16	0.316	0.425	0.376
RBL2	2.12764	7	0.388	0	8.84177	0.349738	20.2	3.3	0.242	0.418	0.528	0.239	0.388	0.197	0.4
FAM101B	2.12474	9	0.343	0.00026	9.38874	0.574633	29.7	4.7	0.394	0.366	0.327	0.343	0.39	0.141	0.037	0.42	0.166
GCA	2.12324	10	0.327	0.00013	9.44243	0.43059	17.2	7.7	0.379	0.365	0.32	0.19	0.263	0.374	0.193	0.334	0.098	0.422
CCND2	2.12323	11	0.314	0.0022	7.86123	0.79847	42.1	17	0.107	0.317	0.402	-0.025	0.341	0.314	0.135	0.358	0.451	0.069	0.178
GMPR	2.12323	11	0.314	0.00133	7.06075	0.534078	69.1	6.4	0.437	0.244	0.267	0.366	0.337	0.615	-0.07	-0.072	0.338	0.314	0.203
KCNJ10	2.12323	11	0.314	3e-05	7.75695	0.586651	53.9	8.3	0.572	0.314	0.494	0.162	0.362	0.632	0.298	0.196	0.437	0.172	0.095
ADHFE1	2.12285	8	0.362	5e-06	7.55221	0.456213	53.7	3.95	0.352	0.288	0.197	0.372	0.695	0.067	0.397	0.493
ME1	2.1208	10	0.3265	0.000605	7.38729	0.589665	49.75	14.1	0.477	0.462	0.275	0.378	0.19	0.587	0.264	0.413	0.104	0.113
TLR1	2.12007	9	0.342	5e-05	7.98416	0.493017	40.8	9.2	0.463	0.461	0.386	0.307	0.442	0.19	0.26	0.342	0.302
LOC144571	2.11858	6	0.419	0	7.48875	0.560095	50.6	13.05	0.39	0.448	0.46	0.167	0.32	0.699
RNF19A	2.11815	11	0.313	0	8.99537	0.454037	27.8	9.8	0.485	0.422	0.313	0.089	0.176	0.599	0.31	0.121	0.493	0.106	0.476
CXCL16	2.11542	9	0.341	0.00016	9.41669	0.680258	28.8	5.9	0.525	0.369	0.354	0.197	0.627	0.177	0.341	0.211	0.101
CYP4V2	2.11526	7	0.385	0.00038	8.71002	0.405064	34.9	6.2	0.463	0.385	0.425	0.515	0.145	0.312	0.138
CHI3L2	2.11307	11	0.312	6e-05	8.77059	0.72884	32.2	7.7	0.309	0.33	0.213	0.426	0.312	0.404	0.085	0.018	0.389	-0.022	0.356
CLEC4E	2.11307	11	0.312	0.0009	8.22842	0.748827	44.9	6.9	0.326	0.36	0.494	0.312	0.233	0.342	0.156	0.226	0.33	0.146	0.173
IL10RB	2.11307	11	0.312	0.00058	9.67982	0.401586	18.7	4.9	0.339	0.555	0.39	0.324	0.312	0.375	-0.027	0.197	0.107	0.072	0.297
MARCH1	2.11078	9	0.34	0.00012	9.2484	0.439961	21.8	6.9	0.34	0.449	0.284	0.431	0.229	0.1	0.414	0.354	0.298
CLNK	2.10964	8	0.359	0.000455	6.42389	0.649207	68.25	8	0.47	0.352	0.356	0.472	0.446	0.081	0.107	0.362
CXCL14	2.10801	11	0.311	0.00015	8.54791	1.3914	41.7	15.5	0.321	0.283	0.242	0.515	0.311	0.347	0.225	0.043	0.408	0.341	0.261
DNASE2	2.10801	11	0.311	0.00023	8.91952	0.372513	21.8	3.4	0.389	0.435	0.439	0.204	0.41	0.568	0.052	0.208	0.311	0.216	0.29
CALCOCO2	2.10723	6	0.416	5e-06	9.45355	0.333368	17.35	3.75	0.405	0.427	0.543	0.404	0.471	0.321
SPATS2L	2.10704	7	0.383	0	8.94111	0.396884	22	13.6	0.488	0.383	0.276	0.383	0.329	0.464	0.121
SNX10	2.10378	10	0.323	0.00017	10.5381	0.551946	8.6	2.65	0.37	0.399	0.399	0.306	0.309	0.395	0.24	0.337	0.257	0.283
NLRP1	2.10296	11	0.31	0.00012	7.54189	0.652729	60.9	4.8	0.5	0.278	0.457	0.25	0.402	0.443	0.039	0.077	0.329	0.145	0.31
LILRB3	2.10152	9	0.338	0.00116	8.89349	0.595949	35.7	1.9	0.429	0.367	0.338	0.025	0.204	0.385	0.396	0.165	0.183
PTPN22	2.10152	9	0.338	4e-05	8.73096	0.501613	37.6	6.2	0.255	0.303	0.436	0.338	0.477	0.257	0.442	0.041	0.338
MFSD1	2.09781	6	0.4135	5e-06	10.3167	0.330183	5.5	1.55	0.52	0.393	0.611	0.186	0.434	0.327
CLIC3	2.09652	10	0.3215	0.007935	6.66644	0.652119	78.55	10.3	0.527	0.357	0.296	0.161	0.347	-0.018	0.041	0.49	0.498	0.151
GADD45G	2.0929	11	0.308	0.0019	7.12731	0.569033	55.6	7.4	0.458	0.308	0.346	0.265	0.266	0.318	0.105	0.171	0.432	0.344	0.176
RASGRP1	2.0929	11	0.308	0	11.3461	0.6035	8.1	2.7	0.277	0.414	0.631	0.14	0.308	0.47	0.255	0.298	0.344	0.295	0.392
CMC1	2.09231	9	0.336	4e-05	10.6962	0.394685	14.9	6.9	0.309	0.407	0.574	0.385	0.42	0.232	-0.038	0.336	0.279
TRIM69	2.09231	9	0.336	0.00014	9.31812	0.476476	18.2	6.7	0.518	0.576	0.452	0.161	0.194	0.336	0.04	0.677	-0.131
IFI6	2.0917	10	0.3205	0.000295	8.52131	0.633242	36.95	10.5	0.351	0.29	0.384	0.39	0.216	0.591	0.03	0.545	0.243	0.175
CCPG1	2.09	8	0.3545	0.00036	8.12912	0.304841	44.35	11.85	0.486	0.527	0.327	0.379	0.463	0.252	0.33	0.231
PTPRE	2.0893	10	0.32	0.0011	9.30233	0.48188	20.4	4.3	0.487	0.283	0.346	0.278	0.423	0.224	0.337	0.337	0.225	0.303
VAMP8	2.08843	6	0.411	1e-05	10.3615	0.246002	4.15	1.3	0.286	0.482	-0.004	0.459	0.388	0.434
JAK2	2.08789	11	0.307	0.00021	8.25148	0.541859	37.4	11.7	0.391	0.369	0.307	0	0.41	0.332	0.195	0.3	0.311	0.218	0.287
CYBB	2.08689	10	0.3195	4.5e-05	10.8052	0.580367	12.2	6.65	0.365	0.274	0.471	0.084	0.402	0.473	0.138	0.226	0.452	0.232
CREBRF	2.08655	5	0.457	0	8.9353	0.381054	26.2	4.7	0.457	0.627	0.146	0.635	0.278
CCDC28A	2.08565	8	0.3535	0.00016	8.70175	0.306256	20.75	6.9	0.475	0.346	0.351	0.415	0.037	0.09	0.421	0.356
RNF157	2.08313	9	0.334	4e-05	7.07422	0.60989	62.4	3.6	0.455	0.5	0.482	0.161	0.717	0.152	0.069	0.323	0.334
CCND1	2.08289	11	0.306	0.00112	7.90482	0.409529	49.1	7.4	0.588	0.215	0.38	0.312	0.364	0.306	0.169	0.262	0.236	0.464	0.201
KIAA1671	2.08258	7	0.377	1e-05	7.96163	0.551762	62.1	9.2	0.521	0.522	0.237	0.637	0.33	0.204	0.377
GP1BA	2.08209	10	0.3185	0.000515	8.80114	0.596126	41.4	6.3	0.323	0.253	0.314	0.29	0.388	0.492	0.111	0.183	0.362	0.427
KLF2	2.0797	10	0.318	0.00069	9.0468	0.575058	22.5	5.15	0.332	0.32	0.296	0.316	0.471	-0.008	0.152	0.375	0.162	0.365
IFIT2	2.0779	11	0.305	0.00014	8.12888	0.491214	44.2	6.6	0.471	0.394	0.451	0.305	0.293	0.623	0.12	0.219	0.609	0.283	0.16
PILRA	2.0773	10	0.3175	0.00225	7.89227	0.607651	48.5	6.45	0.433	0.397	0.316	0.181	0.252	0.375	0.16	0.319	0.327	0.129
GNAQ	2.077	8	0.3515	8.5e-05	9.35393	0.441022	26.5	5.95	0.401	0.302	0.409	0.277	0.513	0.218	0.408	0.08
LOC100294402#SIGIRR	2.07484	8	0.351	0.00137	8.78905	0.403523	24.9	4.45	0.574	0.576	0.355	0.293	0.469	0.152	0.347	0.226
CD274	2.074	9	0.332	0.00024	9.07257	0.585246	37.2	5.2	0.298	0.496	0.53	0.332	0.462	0.049	0.071	0.397	0.144
RAPGEF2	2.074	9	0.332	0.00032	8.30818	0.4865	27.4	12.9	0.465	0.388	-0.02	0.062	0.332	0.365	0.279	0.147	0.379
FMO3	2.07292	11	0.304	0.00023	6.11694	0.798541	78.7	12.9	0.304	0.419	0.167	0.346	0.372	0.573	0.007	-0.006	0.607	0.216	0.253
HEXB	2.07253	10	0.3165	0.00179	10.0829	0.401285	8.9	4	0.432	0.426	0.366	0.205	0.376	0.064	0.114	0.29	0.343	0.178
C5orf56	2.07166	6	0.4065	0.000515	8.83762	0.489228	38	5.1	0.614	0.451	0.378	0.435	0.245	0.358
CREG1	2.06796	11	0.303	0	11.9871	0.471908	3.9	1.5	0.526	0.469	0.287	0.268	0.303	0.61	0.243	0.189	0.438	0.462	0.246
RRAGD	2.06796	11	0.303	0.00026	8.48075	0.578778	37.8	10.4	0.322	0.303	0.347	0.343	0.277	0.474	0.121	0.232	0.155	0.415	0.189
IRF9	2.06795	6	0.4055	3e-05	10.1308	0.350455	10.95	4.85	0.442	0.403	0.499	0.408	0.211	0.286
RAB7B	2.06643	7	0.373	7e-05	6.36998	0.83587	72	5.3	0.49	0.383	0.278	0.373	0.129	0.521	-0.071
ARID5B	2.06538	10	0.315	0.000465	10.6408	0.418037	9.4	1.6	0.312	0.19	0.164	0.318	0.289	0.379	0.325	0.304	0.321	0.333
IQGAP2	2.06301	11	0.302	0.00067	8.23825	0.513741	42.5	5.9	0.302	0.409	0.408	0.148	0.345	0.599	0.275	0.243	0.327	0.126	0.239
LYZ	2.06301	11	0.302	5e-05	12.9274	0.561748	1.4	0.8	0.298	0.511	0.419	0.25	0.287	0.528	0.287	0.302	0.192	0.389	0.363
TMPRSS3	2.06063	10	0.314	3e-05	6.22461	0.520157	74.75	7.55	0.442	0.369	0.259	0.487	0.254	0.482	0.188	0.468	0.181	-0.04
LAMP1	2.05979	8	0.3475	5e-05	10.8563	0.316796	4.05	2.9	0.536	0.004	0.339	0.568	0.356	0.053	0.379	0.033
LRRC25	2.05979	8	0.3475	0.000715	8.22902	0.789597	51.05	11.1	0.427	0.366	0.329	0.136	0.487	0.088	0.274	0.367
KIAA1324	2.05807	11	0.301	0.00018	6.2156	0.699922	65.9	9.4	0.465	0.292	0.22	0.364	0.173	0.672	0.139	0.301	0.436	0.333	0.238
DYRK2	2.05687	6	0.4025	1.5e-05	8.04886	0.251403	44.05	15	0.49	0.239	0.364	0.418	0.398	0.407
TLR4	2.05589	10	0.313	0.00051	8.33871	0.458834	39.3	7.4	0.319	0.466	0.307	0.434	0.209	0.383	0.196	0.403	0.082	0.204
ATXN7L1	2.05585	9	0.328	0.00087	7.81301	0.557685	53.4	13.1	0.385	0.424	0.24	0.242	0.34	0.202	0.448	-0.003	0.328
BATF2	2.05585	9	0.328	4e-05	7.63438	0.658476	54.1	5	0.578	0.368	0.497	0.213	0.182	0.087	0.328	0.551	0.169
NUDT12	2.05585	9	0.328	4e-05	6.26672	0.492549	71.4	9.6	0.424	0.482	0.161	0.382	0.417	0.137	0.328	0.315	0.089
GNA15	2.05314	11	0.3	0.00127	7.57709	0.49366	47.9	9.5	0.478	0.355	0.381	0.3	0.293	0.447	0.073	0.261	0.293	0.442	0.013
RBM43	2.05134	9	0.327	0.00015	7.12008	0.471532	63.4	4.5	0.288	0.456	0.327	0.563	0.553	0.139	-0.066	0.504	0.255
RAP2B	2.04951	6	0.4005	5e-05	9.07683	0.258395	20.35	11.85	0.471	0.318	0.473	0.414	0.284	0.387
DRAM1	2.0488	10	0.3115	0.00044	9.8543	0.499931	13.55	2.65	0.315	0.38	0.479	0.308	0.291	0.351	0.289	0.33	0.266	0.141
ARHGAP29	2.04822	11	0.299	6e-05	8.33232	0.456966	40.9	11.4	0.299	0.385	0.283	0.457	0.251	0.478	0.124	0.152	0.526	0.288	0.384
ARMCX1	2.04822	11	0.299	0.00217	8.40699	0.479371	45	13.2	0.373	0.298	0.326	0.453	0.17	0.224	0.17	0.334	0.299	0.3	0.195
TNFRSF1A	2.04822	11	0.299	0.00117	9.18285	0.472455	26.9	6.1	0.635	0.355	0.337	0.299	0.319	0.511	0.18	0.213	0.298	0.296	0.252
HSF5	2.04684	9	0.326	0.00498	6.13518	0.94168	72.4	6.5	0.166	0.406	0.342	0.326	0.376	-0.04	0.113	0.501	-0.004
PLA2G2D	2.04644	10	0.311	0.00061	10.7421	0.81753	6.8	3.6	0.348	0.207	0.349	0.269	0.33	0.338	0.17	0.036	0.359	0.292
RUNX2	2.04486	8	0.344	0.00258	9.22905	0.728617	31.4	4.85	0.599	0.379	0.195	0.481	0.389	0.139	0.309	0.002
MT1F	2.04331	11	0.298	0.00377	10.1587	0.671255	12.1	5.5	0.335	0.353	0.31	0.254	0.129	0.298	0.127	0.319	0.493	0.028	0.255
SAMD9L	2.04234	9	0.325	0	9.79163	0.603	23.9	7.8	0.487	0.325	0.556	0.239	0.456	0.292	0.227	0.511	0.242
WIPF1	2.03849	8	0.3425	2.5e-05	10.1665	0.333069	14.85	4.2	0.417	0.509	0.29	0.573	0.196	0.099	0.395	0.184
PSME2	2.03848	7	0.366	0	11.3946	0.316769	2	1	0.546	0.341	0.278	0.179	0.483	0.391	0.366
ABCC3	2.03842	11	0.297	0.00158	8.3711	0.543335	42.3	6.6	0.373	0.264	0.336	0.299	0.286	0.297	0.158	0.208	0.302	0.35	-0.044
PRKAG2	2.03678	5	0.442	0	8.06595	0.359287	47.1	6.2	0.442	0.249	0.481	0.495	0.173
TLR3	2.03354	11	0.296	0.01216	6.12438	0.648657	77	8.3	0.318	0.296	0.307	0.324	0.116	0.517	0.021	0.119	0.483	0.083	0.006
UTS2	2.03354	11	0.296	0.0018	5.83967	0.806926	85.4	10.4	0.322	0.351	0.295	0.559	0.27	0.319	0.128	0.236	0.519	0.296	0.165
SNRK	2.03305	6	0.396	0.000995	8.97425	0.185273	26.45	10.9	0.374	0.531	0.543	0.013	0.275	0.418
ISCU	2.03123	6	0.3955	0	11.2135	0.314586	4.3	1.75	0.415	0.288	0.397	0.527	0.234	0.394
LOC100507307	2.03123	6	0.3955	5e-06	8.64557	0.814761	35.6	8.95	0.43	0.427	0.364	0.255	0.213	0.533
MLKL	2.03003	8	0.3405	0.000205	8.75145	0.639728	30.3	4.2	0.283	0.398	0.547	0.253	0.439	0.121	0.4	0.096
PTPRN2	2.03002	10	0.3075	0.0002	7.18098	0.59833	67.45	10.2	0.099	0.383	0.145	0.461	0.34	0.097	0.248	0.454	0.418	0.275
AUH	2.02893	9	0.322	0.00166	8.59426	0.30277	31.4	6.6	0.343	0.249	0.353	0.351	0.322	0.115	-0.061	0.308	0.344
MAPKAPK3	2.02792	8	0.34	7e-05	8.95822	0.315935	26.45	3.55	0.318	0.499	0.362	0.427	0.521	0.208	0.311	-0.068
CEBPA	2.02768	10	0.307	8e-05	8.62278	0.574969	24.2	8.3	0.445	0.249	0.29	0.24	0.418	0.227	0.211	0.528	0.37	0.324
CD164	2.02581	8	0.3395	0.0003	11.4807	0.341901	7.15	4.3	0.387	0.342	0.163	0.39	0.618	0.277	0.063	0.337
PLXDC2	2.02447	9	0.321	0.00075	8.73245	0.647591	36.1	11.2	0.525	0.321	0.359	0.184	0.412	0.226	0.179	0.367	-0.015
SBK1	2.02447	9	0.321	6e-05	6.31158	0.724354	72.7	7.1	0.675	0.463	0.664	0.507	-0.036	0.168	0.321	0.273	-0.08
CP	2.02381	11	0.294	0.00014	8.10156	0.746779	42.2	11.5	0.467	0.476	0.291	0.203	0.44	0.602	0.203	0.272	0.345	0.274	0.294
FAM160B1	2.02046	5	0.437	0	9.55364	0.379315	27.2	5.1	0.545	0.606	0.296	0.437	0.238
UBE2D1	2.01874	7	0.361	0	9.24991	0.415597	21	4.9	0.464	0.639	0.361	0.464	0.251	0.34	0.36
SLC46A3	2.01837	10	0.305	7.5e-05	8.83132	0.455714	30.05	5.7	0.496	0.176	0.237	0.399	0.493	0.205	0.112	0.541	0.316	0.294
KDM7A	2.01604	10	0.3045	4.5e-05	8.62348	0.387556	30.85	4.7	0.463	0.3	0.26	0.101	0.312	0.52	0.184	0.309	0.294	0.365
KYNU	2.01604	10	0.3045	0.00102	9.83467	0.613369	18.2	6	0.335	0.284	0.395	0.311	0.188	0.349	0.181	0.298	0.379	0.082
SLC7A7	2.01413	11	0.292	0.00206	10.1525	0.5608	9.5	2.6	0.441	0.438	0.448	0.261	0.292	0.433	0.085	0.091	0.237	0.302	0.204
TNFAIP3	2.01413	11	0.292	3e-05	10.4251	0.436221	8.7	2.6	0.316	0.292	0.376	0.076	0.297	0.435	0.243	0.423	0.15	0.22	0.228
WSB2	2.01141	10	0.3035	0.000195	10.4069	0.367658	10.3	3.95	0.309	0.432	0.427	0.194	0.195	0.604	0.298	0.279	0.19	0.412
BLVRA	2.01117	9	0.318	4e-05	10.1286	0.360536	9	2.9	0.361	0.424	0.486	0.318	0.314	0.288	0.116	0.471	0.287
PDE7B	2.01117	9	0.318	0.0007	6.87568	0.518695	62.5	5.3	0.378	0.318	0.288	0.368	0.602	-0.044	0.044	0.369	0.058
NPL	2.01112	8	0.336	0.00044	9.08297	0.41487	19.05	3.05	0.342	0.442	0.31	0.346	0.219	0.33	0.364	0.134
IDO2	2.0109	7	0.359	1e-05	6.09943	0.614609	73.9	9.7	0.506	0.359	0.298	0.224	0.496	0.144	0.479
MIAT	2.0109	7	0.359	0	8.84876	0.863547	29.6	5.6	0.573	0.426	0.542	0.306	0.226	0.359	0.201
C11orf21	2.00771	6	0.389	3e-05	7.48867	0.537847	63.35	7.3	0.534	0.525	0.475	0.287	0.303	0.24
LOC100130360	2.00699	7	0.358	0	6.97249	0.656439	60	8.1	0.647	0.508	0.358	0.32	0.26	0.577	0.134
HLA-A	2.00591	6	0.3885	0	13.4006	0.194395	0.25	0.05	0.438	0.633	0.28	0.27	0.339	0.44
C11orf74	2.00486	8	0.3345	0.00432	7.86493	0.563441	51.25	7.45	0.477	0.406	0.37	0.383	0.128	0.095	0.299	0.073
SLC22A18	2.00449	11	0.29	0.00018	8.41256	0.485382	39.7	4.8	0.596	0.341	0.346	0.089	0.287	0.112	0.192	-0.053	0.407	0.324	0.29
HEBP1	2.00447	10	0.302	0.00068	8.81819	0.460426	24.2	3.05	0.326	0.389	0.272	0.286	0.229	0.457	0.126	0.236	0.318	0.321
UBE2L6	2.00277	8	0.334	0.00013	10.4009	0.406395	4.1	0.8	0.421	0.397	0.444	0.361	0.287	0.281	0.277	0.307
SLC37A3	2.00235	9	0.316	0.00078	8.13701	0.463327	47.5	5.5	0.316	0.349	0.337	0.223	0.405	0.158	0.154	0.38	0.156
PTPRC	2.00104	5	0.431	0	10.7088	0.254223	3.9	0.5	0.3	0.431	0.466	0.311	0.549
GPRASP1	1.99986	10	0.301	0.00033	7.3986	0.723827	54.4	6.5	0.361	0.46	0.164	0.334	0.223	0.459	0.17	0.44	0.152	0.268
APOE	1.99969	11	0.289	0.00179	10.735	0.576229	4	1.7	0.477	0.299	0.32	0.145	0.289	0.297	0.153	0.18	0.262	0.42	0.243
IGFBP7	1.99969	11	0.289	0.0004	11.1451	0.504049	3.5	1.5	0.307	0.284	0.068	0.292	0.221	0.472	0.205	0.036	0.299	0.289	0.334
NOD2	1.99969	11	0.289	0.00019	7.86165	0.553382	51.5	7.1	0.575	0.483	0.353	0.446	0.328	0.275	0.232	0.234	0.267	0.07	0.289
TLR5	1.99969	11	0.289	1e-05	7.79633	0.389312	47.2	2.6	0.54	0.421	0.289	0.147	0.276	0.678	0.045	0.168	0.639	0.527	0.234
TMEM173	1.99654	8	0.3325	0.000445	8.92597	0.533105	32.75	6.25	0.634	0.348	0.401	0.264	0.499	0.191	0.317	0.219
IL15RA	1.9949	11	0.288	0.00019	9.09981	0.357667	27.5	3.9	0.381	0.351	0.457	0.167	0.359	0.202	0.177	-0.062	0.272	0.337	0.288
RAB9A	1.9949	11	0.288	0.00166	9.38152	0.360858	13.4	6.6	0.245	0.399	0.288	0.268	0.197	0.384	0.133	0.112	0.332	0.368	0.358
APOBEC3F#APOBEC3G	1.99446	8	0.332	5e-06	8.84418	0.594849	30.1	4.65	0.334	0.414	0.33	0.498	0.287	0.114	0.495	0.248
CFH#CFHR1	1.99239	8	0.3315	6e-05	9.22248	0.644648	30.85	16.35	0.463	0.463	0.293	0.31	0.268	0.2	0.419	0.353
SDCBP	1.99143	7	0.354	1e-05	11.0239	0.370177	2.8	1.3	0.508	0.377	0.28	0.525	0.251	0.354	0.221
S1PR1	1.99067	10	0.299	0.00234	7.94083	0.624611	45.9	6.1	0.153	0.309	0.14	0.406	0.289	0.384	0.047	0.312	-0.016	0.442
MEOX1	1.99012	11	0.287	0.00251	8.24614	0.489022	48.2	7	0.4	0.193	0.267	0.287	0.311	0.063	0.111	-0.006	0.471	0.309	0.326
S1PR4	1.99012	11	0.287	0.00043	8.16568	0.682224	45	7.2	0.287	0.468	0.199	0.127	0.323	0.404	-0.008	0.043	0.382	0.049	0.362
SH3YL1	1.99012	11	0.287	0.00052	9.51074	0.572837	30.4	11.8	0.287	0.399	0.101	0.29	0.315	0.234	0.163	0.003	0.391	0.097	0.342
ZNFX1	1.9892	9	0.313	0.0036	9.21496	0.390717	19.3	3.6	0.577	0.235	0.313	0.18	0.554	0.091	0.316	0.32	0.044
GMFG	1.98838	10	0.2985	0.000465	10.4182	0.484842	5.1	1.3	0.254	0.35	0.173	0.49	0.249	0.4	0.066	0.343	-0.054	0.385
OXNAD1	1.98756	7	0.353	0	9.32307	0.410338	30	5.6	0.535	0.353	0.691	0.311	0.269	0.599	0.25
TRBV24-1	1.98756	7	0.353	0.00017	6.092	0.950859	72.7	4.5	0.427	0.423	0.336	0.353	-0.074	0.766	0.184
CXorf65	1.98618	8	0.33	0.0012	7.36186	0.44828	54.05	6.25	0.326	0.426	0.233	0.44	0.403	0.089	0.334	0.044
PLXNC1	1.98609	10	0.298	0.00121	10.1843	0.537938	11.05	2.55	0.516	0.567	0.548	0.289	0.262	0.385	0.09	0.306	0.29	0.219
ARID5A	1.98536	11	0.286	0.00953	8.33456	0.579607	39.3	4.1	0.331	0.378	0.413	0.052	0.388	0.199	-0.011	0.105	0.286	0.088	0.435
KLRC3	1.98536	11	0.286	0.00078	6.2309	0.977489	85.5	8.1	0.387	0.408	0.17	0.317	0.286	0.501	0.128	0.187	0.413	0.286	0.192
PTPRM	1.98536	11	0.286	5e-05	8.60408	0.533758	40.9	13.8	0.372	0.34	0.286	0.254	0.27	0.451	0.213	0.179	0.329	0.23	0.311
CTSB	1.98483	9	0.312	0.00135	11.8762	0.623679	2.8	0.4	0.534	0.346	0.427	0.201	0.505	0.098	0.126	0.312	0.12
RIN3	1.98483	9	0.312	0.00131	8.74802	0.519307	44.4	9.6	0.587	0.312	0.308	0.284	0.4	0.362	0.079	0.351	0.288
RSPO3	1.98483	9	0.312	0.00034	8.16437	0.550182	47.3	7.7	0.383	0.403	0.279	0.312	0.406	0.168	0.174	0.432	0.155
TNFRSF25	1.98381	10	0.2975	0.003415	8.18237	0.617944	41.8	6.3	0.547	0.492	0.387	0.441	0.05	0.208	0.131	0.175	0.614	0.15
FLVCR2	1.98153	10	0.297	0.00062	8.14373	0.402604	42.9	9.7	0.328	0.392	0.404	0.213	0.266	0.455	0.244	0.218	0.34	-0.018
HPCAL1	1.98153	10	0.297	0.004125	8.5298	0.446089	33.2	2.95	0.448	0.371	0.155	0.167	0.348	0.509	0.082	0.072	0.26	0.334
CFP	1.9806	11	0.285	0.00372	7.58802	0.747871	46.1	9.7	0.355	0.327	0.256	0.248	0.35	0.292	0.13	0.194	0.481	0.285	0.231
OPTN	1.98048	9	0.311	5e-05	8.88898	0.383007	18.1	4.2	0.441	0.507	0.315	0.301	0.239	0.21	0.425	0.14	0.311
ZMYND11	1.98048	9	0.311	0.00067	8.20865	0.355436	43.6	8.8	0.466	0.295	0.311	0.321	0.443	0.539	0.236	0.302	0.192
SLC25A30	1.98	8	0.3285	0.00017	8.86769	0.514074	36.2	3.25	0.323	0.334	0.434	0.372	0.435	0.068	0.198	0.04
ARRB2	1.97697	10	0.296	0.00255	8.95017	0.452552	35.3	12.85	0.472	0.173	0.282	0.406	0.575	0.173	0.195	0.31	-0.037	0.391
KMO	1.97697	10	0.296	0.002255	8.60423	0.61861	23.25	7.55	0.201	0.375	0.227	0.365	0.181	0.383	0.153	0.377	0.415	0.178
MVP	1.97697	10	0.296	0.000215	8.82872	0.451465	20.1	2.3	0.579	0.3	0.433	0.169	0.465	0.244	0.062	0.246	0.424	0.292
ARRDC4	1.97613	9	0.31	0.00145	8.81377	0.556019	38.7	7.2	0.447	0.415	0.384	0.31	0.459	0.053	0.09	0.272	0.102
ATP10A	1.97599	7	0.35	0	7.64512	0.515262	54.4	3.7	0.552	0.35	0.261	-0.038	0.549	0.233	0.502
SFXN3	1.97599	7	0.35	0.0001	8.22078	0.399833	36.8	4	0.546	0.35	0.243	0.456	0.252	0.386	0.279
FUT4	1.97586	11	0.284	0.00033	8.10609	0.360535	48.2	5.9	0.396	0.458	0.531	0.166	0.257	0.039	-0.001	0.284	0.389	0.21	0.34
GPR132	1.97586	11	0.284	0.00214	7.21342	0.599149	58.3	13.9	0.451	0.311	0.371	0.142	0.284	0.602	0.043	0.185	0.371	0.154	0.156
LIME1	1.97586	11	0.284	0.0065	7.86387	0.448591	52.7	5.9	0.449	0.481	0.284	0.217	0.479	-0.075	0.011	0.124	0.469	0.268	0.392
IGLJ3	1.97469	10	0.2955	0.00211	8.09141	0.734921	44.55	7.35	0.229	0.336	0.224	0.322	0.302	0.142	0.021	0.347	0.294	0.297
IRF7	1.97242	10	0.295	0.004885	8.60885	0.483195	25.8	6.2	0.423	0.214	0.333	0.175	0.403	0.082	0.09	0.321	0.269	0.349
PSAP	1.97179	9	0.309	5e-05	12.0051	0.399314	1.1	0.3	0.553	0.309	0.425	0.335	0.588	0.19	0.235	0.297	0.195
CD33	1.97112	11	0.283	0.00199	7.25254	0.687222	53.2	7	0.444	0.458	0.283	0.32	0.14	0.533	0.038	0.174	0.418	0.077	0.24
CLIP4	1.97112	11	0.283	0.00191	8.04689	0.579192	49.7	8.8	0.452	0.471	0.39	0.277	0.195	0.641	0.305	0.223	0.283	0.226	0.184
ITGA6	1.97112	11	0.283	0.00055	7.82213	0.571922	52.8	14.7	0.285	0.283	0.188	0.089	0.285	0.49	0.195	0.057	0.376	0.303	0.153
CITED2	1.96789	10	0.294	0.00031	9.32776	0.438789	29.7	5.95	0.378	0.353	0.076	0.156	0.215	0.537	0.275	0.446	0.256	0.313
TYMP	1.96789	10	0.294	0.006955	8.90923	0.42806	31.55	7.85	0.494	0.333	0.52	0.337	0.255	0.013	0.09	0.251	0.342	0.188
GPR56	1.96789	10	0.294	0.003015	7.79554	0.742828	53.9	9.2	0.601	0.282	0.416	0.33	0.121	0.599	0.002	0.191	0.306	0.182
GSTO1	1.96789	10	0.294	0.00113	10.7999	0.334233	3.75	1.1	0.314	0.407	0.302	0.385	0.204	0.22	0.159	0.286	0.318	0.23
TRPS1	1.96746	9	0.308	1e-05	8.09612	0.401191	44.5	11.8	0.368	0.378	0.199	0.278	0.445	0.308	0.521	0.236	0.216
KEL	1.9664	11	0.282	0.00014	7.72578	0.705301	56.5	9.1	0.475	0.264	0.451	0.282	0.289	0.464	0.091	0.202	0.413	0.263	0.232
TWF1	1.9636	8	0.3245	9e-05	8.83364	0.297081	27.5	14.25	0.414	0.138	0.331	0.506	0.173	0.41	0.239	0.318
CBLB	1.96315	9	0.307	0	9.9718	0.44426	17	6.4	0.429	0.288	0.282	0.307	0.556	0.281	0.511	0.211	0.35
LGALS3BP	1.96169	11	0.281	0.00017	9.05075	0.625675	21.1	7.9	0.594	0.254	0.338	0.107	0.287	0.556	0.176	0.212	0.281	0.494	0.099
ZNF350	1.96169	11	0.281	0.003	7.17399	0.448143	61.1	10.6	0.296	0.484	0.168	0.285	0.289	0.492	0.068	-0.036	0.281	0.272	0.231
NR5A2	1.96156	8	0.324	0.00134	7.16243	0.352661	57.7	3.7	0.259	0.401	0.31	0.384	0.193	0.417	-0.002	0.338
FYCO1	1.96148	6	0.376	0.000365	7.12738	0.285397	52.3	18.6	0.423	0.479	0.276	0.419	0.333	0.243
KCNMA1	1.95884	10	0.292	0.000295	9.22452	0.499499	20.7	6.1	0.423	0.235	0.461	0.189	0.287	0.297	0.038	0.438	0.358	0.145
SYNE1	1.957	11	0.28	0.00029	9.41358	0.558831	24.8	6.3	0.455	0.097	0.08	0.08	0.3	0.467	0.159	0.14	0.485	0.353	0.28
DOCK4	1.95659	10	0.2915	0.00183	7.69297	0.476253	41.85	17.65	0.53	0.396	0.214	0.217	0.263	0.512	0.201	0.32	0.491	0.197
RBP5	1.95454	9	0.305	0.00556	8.47572	0.780671	38.4	5.8	0.245	0.384	0.336	0.455	-0.096	-0.015	0.18	0.305	0.328
PCNX	1.95342	8	0.322	0.00036	8.34302	0.384707	33.95	6.6	0.392	0.425	0.274	0.256	0.631	0.37	-0.077	0.205
SYNM	1.95209	10	0.2905	0.00094	7.91997	0.595684	52.55	4.1	0.547	0.381	0.271	0.312	0.15	-0.053	0.156	0.281	0.403	0.3
NDFIP1	1.95017	5	0.415	0	8.83848	0.269646	19.8	6.9	0.306	0.511	0.623	0.205	0.415
ANKRD35	1.94925	7	0.343	0.00194	6.77051	0.551448	65.8	7.9	0.453	0.393	0.343	0.294	-0.04	0.551	-0.002
AGAP1	1.94763	11	0.278	0.00011	7.134	0.459376	66.3	9.9	0.457	0.27	0.168	0.429	0.25	0.422	0.108	0.278	0.356	0.374	0.123
MIR22HG	1.94763	11	0.278	0.00345	8.69734	0.504042	40	12.2	0.442	0.344	0.278	0.353	0.101	0.053	0.084	0.237	0.332	0.293	0.191
ARHGAP15	1.94597	9	0.303	0.00047	9.78686	0.363033	9.1	1.2	0.176	0.338	0.235	0.303	0.405	0.059	0.38	0.181	0.337
ARRDC3	1.94597	9	0.303	0.00019	9.76197	0.558513	26.5	12.1	0.305	0.303	0.144	0.398	0.444	0.106	0.171	0.403	0.182
MEIS3P1	1.94536	10	0.289	0.002765	7.57131	0.419357	55.65	7.1	0.32	0.412	0.283	0.163	0.361	0.008	0.183	0.327	0.295	0.203
FBLN5	1.94297	11	0.277	0.0004	7.9592	0.749071	47.1	7.5	0.347	0.173	0.129	0.38	0.277	0.36	0.161	0.058	0.501	0.457	0.238
SLC1A3	1.94297	11	0.277	8e-05	8.53319	0.671846	36.1	9.8	0.299	0.333	0.362	0.277	0.26	0.479	0.223	0.128	0.107	0.38	0.148
TBC1D8	1.9417	9	0.302	0.00044	7.91693	0.472294	39.9	4.1	0.251	0.414	0.177	0.302	0.374	0.071	0.438	0.342	0.257
RGPD4#RGPD5#RGPD6#RGPD8	1.94127	8	0.319	0.000155	9.89118	0.475604	18.35	3.8	0.482	0.411	0.439	0.15	0.354	0.183	0.224	0.284
LOC100507039	1.94078	5	0.412	1e-05	5.40233	0.820508	81	4.1	0.433	0.475	0.412	0.028	0.397
VAMP3	1.93925	8	0.3185	5e-06	9.76021	0.384211	16.85	2.05	0.338	0.408	0.299	0.299	0.626	0.171	0.254	0.41
OLFM1	1.93832	11	0.276	0.02228	7.64925	0.598763	53	12.1	0.335	0.276	0.276	0.405	-0.144	0.444	0.104	0.147	0.397	-0.217	0.095
GNG10	1.93791	7	0.34	0	10.828	0.413225	4.7	3.9	0.493	0.34	0.44	0.287	-0.127	0.325	0.412
DUSP23	1.93724	8	0.318	0.00318	8.4385	0.631837	41.05	7.8	0.468	0.478	0.226	0.398	0.238	0.129	0.527	0.164
BCL2L14	1.93642	10	0.287	0.001155	7.29478	0.600228	59	2.45	0.384	0.434	0.528	0.304	0.206	0.27	0.036	0.618	-0.008	0.189
TFPI	1.93642	10	0.287	0.000475	7.47501	0.498342	48.45	14.6	0.239	0.274	0.113	0.313	0.3	0.579	0.129	0.492	0.184	0.33
HECA	1.93414	7	0.339	0.00055	8.66294	0.368061	39.6	10.2	0.061	-0.036	0.339	0.364	0.428	0.376	0.258
ANTXR2	1.93321	8	0.317	0.00559	9.46308	0.481085	28.9	4	0.426	0.353	0.487	0.179	0.54	0.126	0.281	0.137
CD63	1.93318	9	0.3	0.00136	11.437	0.37654	1.6	0.8	0.536	0.427	0.17	0.339	0.419	0.132	0.251	0.3	0.249
ASCL1	1.92904	11	0.274	0.00732	7.30596	0.689538	57.9	6.8	0.564	0.55	0.274	0.433	0.169	0.457	0.028	0.156	0.436	0.111	0.095
DEPTOR	1.92904	11	0.274	0.00191	7.64781	0.560727	59.2	9	0.286	0.302	-0.016	0.084	0.274	0.351	0.051	0.171	0.326	0.482	0.241
CPD	1.92894	9	0.299	1e-05	8.64211	0.394193	28.8	8.9	0.422	0.291	0.327	0.289	0.616	0.299	0.497	0.184	0.287
CFD	1.92531	10	0.2845	0.00083	8.22606	0.590786	35.45	9.75	0.323	0.329	0.468	0.16	0.246	0.12	0.089	0.346	0.438	0.118
AGTRAP	1.92519	8	0.315	0.01476	9.13854	0.421854	32.7	9.65	0.451	0.555	0.461	0.148	0.226	0.16	0.404	0.132
RBMS1	1.92519	8	0.315	1e-05	9.74901	0.360144	16	4.05	0.379	0.267	0.296	0.524	0.129	0.461	0.153	0.334
C3orf14	1.92442	11	0.273	0.00402	7.03032	0.828925	56.7	12.7	0.36	0.32	0.241	0.273	0.273	0.444	0.082	0.198	0.26	0.298	0.094
FAM13A	1.92119	8	0.314	0.00032	8.20733	0.385065	50.25	10.95	0.29	0.37	0.128	0.126	0.39	0.022	0.47	0.338
ASF1A	1.92088	10	0.2835	0.004775	9.56813	0.445396	27.5	10.1	0.208	0.332	0.218	0.393	0.317	0.477	0.087	0.181	0.327	0.25
CSF1R	1.92088	10	0.2835	0.002505	9.76426	0.593443	12.85	3.7	0.514	0.152	0.285	0.195	0.311	0.452	0.257	0.308	0.282	0.256
ENOX1	1.92048	9	0.297	0.01064	7.09873	0.404035	62.4	5.4	0.404	0.3	0.297	0.336	0.264	-0.086	0.102	0.451	0.025
TMEM55A	1.92048	9	0.297	0.0023	8.08031	0.483597	53.6	7.7	0.285	0.35	0.297	0.429	0.433	0.101	0.203	0.334	0.135
GPX1	1.91867	10	0.283	0.002745	11.1448	0.368224	4.3	2.35	0.47	0.53	0.292	0.274	0.33	0.487	0.077	0.073	0.255	0.245
PCNXL2	1.9172	8	0.313	0.00048	8.10541	0.4467	45.55	5.05	0.491	0.35	0.092	0.146	0.349	0.25	0.393	0.277
TRIM21	1.9172	8	0.313	0.00139	9.3377	0.337291	24.7	4.35	0.362	0.364	0.264	0.314	0.549	0.132	0.312	0.208
PNMA1	1.91646	10	0.2825	0.00029	8.57652	0.428516	38.5	14	0.439	0.354	0.21	0.324	0.375	0.168	0.17	0.263	0.107	0.302
MGST2	1.91627	9	0.296	0.00257	8.49905	0.361185	24.6	5.5	0.429	0.3	0.282	0.475	0.018	0.004	0.461	0.296	0.218
SYNPO2	1.91627	9	0.296	0.00023	8.53403	0.573005	37.7	2.8	0.351	0.296	0.195	0.395	0.527	0.169	0.133	0.398	-0.167
ANKRD44	1.91541	7	0.334	0.00231	10.8718	0.444828	9.8	2.3	0.552	0.447	0.266	0.051	0.366	-0.039	0.334
SOD2	1.91521	11	0.271	0.00047	10.9372	0.68975	12	7.2	0.363	0.411	0.474	-0.006	0.235	0.312	0.187	0.164	0.347	0.214	0.271
FMNL2	1.91521	8	0.3125	0.00021	8.94802	0.580264	18.65	5.1	0.407	0.297	0.319	0.35	0.373	0.306	0.281	0.087
RAI2	1.91426	10	0.282	0.00055	7.26401	0.632171	58.15	11.4	0.411	0.23	0.257	0.435	0.263	-0.035	0.062	0.372	0.319	0.301
IRF2	1.91322	8	0.312	0.0007	10.7795	0.310629	12.1	2.25	0.245	0.321	0.423	0.403	0.309	0.315	0.193	0.178
PAQR8	1.91287	5	0.403	0.00047	9.27806	0.361481	30.3	1.9	0.501	0.418	0.403	0.117	0.378
APOL2	1.91206	9	0.295	0.00857	8.3803	0.374372	44.8	5.5	0.392	0.174	0.295	0.002	0.161	0.443	0.109	0.358	0.33
CYSLTR1	1.91205	10	0.2815	0.006495	7.70287	0.696172	48.4	8.5	0.343	0.398	0.345	0.295	0.355	0.124	0.15	0.268	0.01	0.106
TNRC6C	1.91169	7	0.333	0.00085	7.25043	0.49179	52.9	4.8	0.433	0.333	0.216	0.541	-0.139	0.364	0.18
MATK	1.91123	8	0.3115	0.012845	6.94072	0.610054	67.9	8	0.496	0.397	0.278	0.164	0.029	0.345	0.046	0.371
MRC1#MRC1L1	1.91123	8	0.3115	0.00023	9.18808	1.01121	33.5	6.95	0.35	0.329	0.294	0.37	0.234	0.16	0.394	0.274
NAIP	1.91123	8	0.3115	0.001005	7.70942	0.422257	38.55	14.05	0.474	0.385	0.497	0.146	0.121	0.302	0.271	0.321
ANXA1	1.91063	11	0.27	0.00169	8.86811	0.673043	21.6	15.8	0.192	0.302	0.044	0.392	0.172	0.519	0.121	0.27	0.343	0.351	0.086
PLEKHA1	1.91063	11	0.27	0.00011	7.98649	0.474719	44.2	9.1	0.349	0.511	0.161	0.435	0.232	0.493	0.182	0.151	0.27	0.178	0.328
ETHE1	1.90985	10	0.281	0.001435	8.99363	0.3828	21.15	3.3	0.311	0.449	0.41	0.21	0.198	0.329	0.1	0.251	0.352	0.119
FCHO2	1.90786	9	0.294	0.00026	8.50595	0.595846	33.1	11.4	0.3	0.501	0.292	0.294	0.539	0.22	0.227	0.396	0.155
LGR6	1.90786	9	0.294	0.00026	6.76771	0.536174	67.4	6.7	0.429	0.415	0.122	0.293	0.409	0.178	0.294	0.373	-0.008
ZFP36L2	1.90766	10	0.2805	4e-05	10.6977	0.450828	6.3	4.45	0.607	0.396	-0.038	0.307	0.583	0.258	0.208	0.174	0.071	0.303
ENPP2	1.90605	11	0.269	0.00055	11.2859	0.63046	4.5	0.6	0.263	0.264	0.361	0.252	0.316	0.352	0.253	0.054	0.316	0.269	0.4
RNASE6	1.90605	11	0.269	0.00161	8.84568	0.641006	23.4	5	0.241	0.41	0.269	0.405	0.297	0.44	0.108	0.12	0.449	0.092	0.164
NDN	1.90546	10	0.28	0.000955	8.83702	0.412562	36.5	10.15	0.274	0.371	0.295	0.24	0.244	0.286	0.176	0.171	0.422	0.309
RASSF4	1.90546	10	0.28	0.00035	9.55996	0.574108	9.4	3.35	0.568	0.38	0.437	0.124	0.283	0.217	0.186	0.277	0.341	0.176
CYTH4	1.90528	8	0.31	0.00884	8.50817	0.442701	34.1	20.35	0.336	0.292	0.228	0.406	0.395	0.144	0.111	0.328
KCNE3	1.90368	9	0.293	0.01132	6.88683	0.595022	62.8	13.7	0.194	0.58	0.293	0.403	0.32	-0.008	-0.029	0.501	0.12
SIGLEC7	1.90368	9	0.293	0.00082	7.46743	0.498351	56.1	5.1	0.255	0.19	0.422	0.295	0.505	0.136	-0.104	0.526	0.293
VSIG1	1.90368	9	0.293	3e-05	5.87971	0.598749	80.2	4.3	0.318	0.277	0.293	0.441	0.486	-0.005	0.337	0.241	0.035
ANK2	1.9033	8	0.3095	0.00703	8.43812	0.540272	44.35	8.35	0.318	0.315	0.304	0.315	0.062	0.223	0.056	0.447
IFITM3	1.90327	10	0.2795	0.001115	11.4915	0.486392	2.5	0.6	0.437	0.264	0.294	0.225	0.265	0.457	0.154	0.316	0.317	0.108
LILRB4	1.90149	11	0.268	0.00467	9.19167	0.568012	31.3	8.8	0.352	0.327	0.344	0.16	0.221	0.366	0.108	0.239	0.298	0.268	0.148
NINJ1	1.90149	11	0.268	0.00136	9.41069	0.508113	17.2	3.7	0.356	0.276	0.268	0.107	0.201	0.505	0.151	0.207	0.29	0.212	0.3
PLEKHO2	1.90056	7	0.33	0.0005	9.21955	0.313576	17	0.5	0.417	0.33	0.397	0.295	0.021	0.07	0.34
BTD	1.8995	9	0.292	0.00049	7.25678	0.364241	58.7	2.8	0.292	0.445	0.071	0.469	0.659	-0.027	0.144	0.379	0.235
RBMS3	1.89737	8	0.308	0.00161	8.27115	0.589755	41.9	5.65	0.334	0.226	0.33	0.286	0.408	0.034	0.464	0.066
APOL1	1.89693	11	0.267	0.00137	9.14908	0.599833	29.7	7	0.475	0.233	0.454	0.017	0.267	0.308	0.037	0.295	0.3	0.223	0.249
LBH	1.89693	11	0.267	0.00729	10.1193	0.665843	11	2.6	0.286	0.36	0.094	0.256	0.38	0.267	0.104	0.122	0.492	0.079	0.428
NDRG2	1.89693	11	0.267	0.01542	8.45135	0.621637	44.3	13.5	0.39	0.406	0.267	0.548	0.098	0.471	0.076	0.157	0.531	0.117	0.189
CLN5	1.89687	7	0.329	0.00074	8.35442	0.276388	37.1	12.6	0.39	0.054	0.338	0.514	0.157	0.329	0.234
XRN1	1.89605	4	0.4615	0.00019	9.61094	0.422332	10.5	2.85	0.537	0.54	0.386	0.231
MAP3K12	1.8954	8	0.3075	0.000625	7.70222	0.403579	52.5	5	0.524	0.264	0.013	0.351	0.12	0.364	0.369	0.102
SLCO2B1	1.89533	9	0.291	0.00031	8.22568	0.522147	44.5	16.8	0.374	0.291	0.378	0.139	0.346	0.663	0.183	0.151	0.279
SNX9	1.89533	9	0.291	0.00014	8.94814	0.595225	26.5	5.2	0.367	0.251	0.341	0.397	0.393	0.21	0.226	0.291	0.114
PLD1	1.89448	5	0.397	0.00024	8.34513	0.481496	42.9	7.7	0.424	0.306	0.468	0.179	0.397
CLEC4D	1.89343	8	0.307	0.00529	6.81706	0.670437	66.15	8.05	0.347	0.374	0.338	0.267	0.066	0.014	0.327	0.287
ZNF354C	1.89318	7	0.328	0.00279	7.70509	0.468384	57.8	7.1	0.486	0.444	0.405	0.086	0.047	0.192	0.328
NQO2	1.89239	11	0.266	0.00439	8.58793	0.541333	33.8	12.1	0.289	0.328	0.18	0.354	0.108	0.314	0.187	0.164	0.266	0.28	0.089
P2RY6	1.89239	11	0.266	0.00175	7.31594	0.678077	64.6	11.5	0.422	0.36	0.368	0.178	0.217	0.32	0.104	0.266	0.372	0.156	0.125
CD27	1.89234	10	0.277	0.001485	10.442	0.716501	6.4	2	0.361	0.263	0.107	0.275	0.279	0.481	0.037	0.22	0.292	0.335
IMPACT	1.89234	10	0.277	0.015955	7.70748	0.5356	53.6	9.25	0.129	0.287	0.267	0.196	0.313	0.527	0.061	0.01	0.345	0.338
IGK@#IGKC#LOC652493#LOC652694	1.89146	8	0.3065	0.0008	6.74322	1.30264	65.9	6.1	0.347	0.303	0.166	0.159	0.31	0.12	0.351	0.352
IL12RB1	1.89117	9	0.29	0.0002	8.6996	0.409266	27.3	5.6	0.282	0.486	0.464	0.351	0.29	0.181	0.435	0.194	0.089
GK	1.89017	10	0.2765	0.005425	8.09466	0.458222	42.2	5.2	0.317	0.35	0.292	0.084	0.187	0.387	0.116	0.378	0.261	0.146
DENND5A	1.88799	10	0.276	0.001785	9.45926	0.417931	17.7	3.85	0.359	0.299	0.31	0.222	0.31	0.034	0.151	0.175	0.325	0.253
MYOF	1.88786	11	0.265	0.00049	8.46308	0.791568	41.1	4.1	0.456	0.265	0.308	0.142	0.218	0.45	0.166	0.205	0.334	0.381	0.139
ZMYM1	1.88786	11	0.265	0.00416	7.31189	0.38251	63.1	9.9	0.426	0.286	0.17	0.347	0.265	0.381	0.082	0.079	0.315	0.137	0.128
NFE2L3	1.88753	8	0.3055	0.00054	8.02061	0.362537	42.15	10.85	0.259	0.437	0.424	0.304	0.307	0.431	0.202	0.239
SOAT1	1.88583	7	0.326	5e-05	8.93356	0.391529	46.1	21.6	0.47	0.373	0.312	0.628	0.326	0.186	0.314
SGMS1	1.88582	10	0.2755	0.00407	8.22395	0.40699	45.25	17.25	0.278	0.314	0.178	0.285	0.279	0.37	0.11	0.224	0.273	0.19
IL1B	1.88334	11	0.264	0.00625	8.2186	0.546193	40.9	4.4	0.264	0.404	0.281	0.279	0.081	0.381	0.129	0.203	0.289	0.061	0.216
LOC100132891	1.88216	7	0.325	0.00133	6.80161	0.643424	66.6	12.3	0.372	0.325	0.387	0.405	0.029	0.19	-0.025
IRF2BPL	1.88165	8	0.304	0.000145	11.5606	0.456454	9.5	5.05	0.58	0.415	0.252	0.449	0.206	0.293	0.315	0.19
C8orf44#SGK3	1.8797	8	0.3035	0.00117	8.04255	0.452561	42.55	10.75	0.374	0.443	0.326	0.25	0.306	0.172	0.13	0.301
ZNF267	1.8797	8	0.3035	0.000325	8.7765	0.334737	22.55	9.5	0.349	0.454	0.335	0.453	0.149	0.245	0.272	0.269
FHIT	1.87882	11	0.263	0.00056	7.53858	0.430866	52.7	2.8	0.263	0.273	0.103	0.4	0.292	0.535	-0.001	0.036	0.411	0.154	0.138
RAMP3	1.87882	11	0.263	0.00069	8.33319	0.430017	35.3	7.6	0.458	0.225	0.263	0.131	0.351	0.173	0.018	-0.061	0.536	0.33	0.325
SMARCD3	1.87882	11	0.263	0.00137	7.57357	0.421361	57.3	6.3	0.491	0.4	-0.066	0.17	0.324	0.263	0.055	0.173	0.428	0.345	0.249
IL18BP	1.87774	8	0.303	0.005945	8.6281	0.526407	27.45	2.95	0.612	0.388	0.539	-0.158	0.218	0.497	-0.218	0.17
TGFBR2	1.87715	10	0.2735	0.000515	8.68861	0.484862	35.2	7.55	0.274	0.256	0.103	0.139	0.282	0.421	0.273	0.302	-0.053	0.38
P2RX4	1.87715	10	0.2735	0.00503	8.56178	0.466002	30.85	6	0.343	0.292	0.313	0.195	0.249	0.583	0.026	0.022	0.388	0.255
USP18	1.87715	10	0.2735	0.002385	7.40525	0.665341	61.1	9.2	0.323	0.135	0.381	0.312	0.235	0.461	0.042	0.324	0.222	0.14
MLLT3	1.87462	9	0.286	0.0002	7.33249	0.481608	51.8	7.6	0.202	0.391	0.286	0.247	0.276	0.549	0.572	0.143	0.287
RNF150	1.87462	9	0.286	0.00969	7.39807	0.484331	54.5	5	0.343	0.17	0.316	0.286	0.472	0.067	0.12	0.405	-0.045
CYTIP	1.87432	11	0.262	0.00059	10.3199	0.555166	8.5	3	0.163	0.301	0.412	0.244	0.262	0.412	0.222	0.177	0.316	0.11	0.386
HAR1A	1.87326	5	0.39	0	5.17185	0.892496	82.3	7.7	0.39	0.401	0.191	0.222	0.421
LOC100507198	1.87326	5	0.39	0	7.32416	0.412352	59.5	6.6	0.39	0.448	0.371	0.222	0.419
APBA2	1.87284	10	0.2725	0.000725	6.90696	0.669299	68.1	4.45	0.495	0.258	0.287	0.484	0.354	0.157	0.082	0.374	0.059	0.203
TXN	1.87284	10	0.2725	0.000625	10.4464	0.413882	10.35	3.2	0.247	0.334	0.508	0.201	0.369	0.174	0.076	0.289	0.397	0.256
OSBPL6	1.8719	8	0.3015	0.004875	6.47698	0.46484	67.5	2.55	0.386	0.283	0.32	0.345	0.029	-0.001	0.358	0.047
TMEM51	1.87068	10	0.272	0.01435	8.15142	0.462262	45.55	5.55	0.399	0.339	0.308	0.109	0.488	0.064	0.143	0.374	0.236	0.059
EVL	1.87051	9	0.285	0.001	9.63229	0.566321	15.5	2.9	0.552	0.285	0.146	0.188	0.419	0.19	0.359	0.41	0.218
HSPA1A	1.86984	11	0.261	0.00262	11.9725	0.677767	5	0.7	0.331	0.227	0.267	0.145	0.261	0.311	0.191	0.203	0.264	0.295	0.144
MAOB	1.86984	11	0.261	0.01835	7.91223	0.662607	56	7.2	0.311	0.114	0.29	0.261	0.09	0.329	-0.02	0.284	0.341	0.193	0.059
MAP4K3	1.86984	11	0.261	3e-05	8.11011	0.464732	44.5	7.6	0.332	0.277	-0.013	0.244	0.261	0.355	0.204	0.178	0.253	0.416	0.365
MFAP4	1.86984	11	0.261	0.00084	7.5205	1.0394	53.1	16.7	0.458	0.221	0.068	0.308	0.188	0.508	0.217	0.085	0.381	0.281	0.261
CSF2RA	1.86853	10	0.2715	0.00215	7.54438	0.638102	52.55	14.55	0.236	0.348	0.285	0.289	0.258	0.228	0.011	0.241	0.322	0.359
GALC	1.86757	7	0.321	1e-05	8.51531	0.337748	32.9	7.4	0.321	0.228	0.6	0.278	0.3	0.471	0.403
HIPK1	1.86757	7	0.321	2e-05	10.07	0.312508	29.9	18.3	0.321	0.023	0.335	0.679	0.012	0.287	0.33
C14orf64	1.86724	5	0.388	0.0013	7.09251	0.451942	62.8	2.9	0.475	0.481	0.388	-0.035	0.305
DAZAP2	1.86724	5	0.388	1e-05	11.653	0.2646	1.6	0.3	0.388	0.617	0.316	0.421	0.216
KCNE4	1.86536	11	0.26	0.00525	7.354	0.442967	63	7.1	0.373	0.148	0.378	0.344	0.26	0.487	0.026	0.185	0.307	0.243	0.058
RSAD2	1.86536	11	0.26	0.00072	7.42359	0.770048	58.1	10.8	0.413	0.253	0.26	0.383	0.196	0.533	0.159	0.026	0.371	0.33	0.166
CEBPB	1.86423	10	0.2705	0.000905	10.4308	0.690175	5.3	2.4	0.442	0.271	0.278	0.175	0.264	0.293	0.174	0.198	0.314	0.27
ZNF438	1.86413	8	0.2995	0.00453	7.44625	0.463716	55.1	1.85	0.364	0.312	0.345	0.461	-0.002	0.231	0.287	0.013
C10orf128	1.86394	7	0.32	0.00044	7.8621	0.532927	45.5	11.7	0.32	0.355	0.33	0.417	0.165	0.174	0.182
FAM8A1	1.86384	6	0.3475	0	8.33838	0.252344	28	6.8	0.47	0.294	0.474	0.146	0.282	0.401
GPX3	1.86209	10	0.27	0.000105	9.35246	0.799355	22.4	3.8	0.481	0.437	0.275	0.21	0.265	0.528	0.175	0.26	0.408	0.249
CA11	1.8578	10	0.269	0.016	7.08194	0.563353	64.15	11	0.288	0.401	0.25	0.206	0.343	0.217	-0.051	0.326	0.504	0.039
ADAP2	1.85643	11	0.258	0.00726	8.94792	0.522076	32.9	3.8	0.392	0.281	0.258	0.311	0.209	0.407	0.094	0.11	0.148	0.264	0.081
CLEC1A	1.85643	11	0.258	0.00108	7.38726	0.379605	62	7.3	0.249	0.395	0.275	0.369	0.143	0.614	0.258	0.181	0.413	-0.023	0.086
EGR2	1.85643	11	0.258	0.01045	9.2047	0.630075	20.9	10.9	0.46	0.325	0.282	0.353	0.266	0.258	0.148	0.196	0.212	0.208	0.2
IL2RG	1.85643	11	0.258	0.00352	11.4224	0.41939	4.6	2.1	0.417	0.174	0.354	0.155	0.462	0.405	0.258	0.277	0.034	0.204	0.177
ZBED2	1.85643	11	0.258	0.00739	7.95408	0.694331	41.3	9.4	0.205	0.418	0.276	0.514	0.258	0.073	0.11	0.133	0.54	0.109	0.348
BLVRB	1.85567	10	0.2685	0.002255	8.91607	0.483607	23.9	5.8	0.267	0.408	0.195	0.278	0.167	0.419	0.026	0.447	0.27	0.254
ANK3	1.85567	10	0.2685	0.005015	7.31904	0.618947	53.05	5.75	0.421	0.244	0.328	0.156	0.017	0.553	0.066	0.48	0.293	-0.029
NMRK1	1.85567	10	0.2685	0.001705	8.1053	0.400885	41.1	14.1	0.226	0.372	0.095	0.203	0.301	0.467	0.148	0.4	0.236	0.422
HCG26	1.85414	9	0.281	0.00038	8.24208	0.398522	42.9	3.8	0.497	0.357	0.281	0.334	0.23	0.156	0.273	0.192	0.292
HSPA1L	1.85414	9	0.281	0.00187	6.91132	0.62525	61	4.1	0.298	0.278	0.376	0.281	0.577	0.119	0.132	0.414	0.196
UBE2W	1.85384	6	0.3445	0.00193	9.41851	0.384133	37.85	22.5	0.454	0.275	0.415	0.414	0.109	0.211
ICAM2	1.85353	10	0.268	0.00441	9.21526	0.417901	16.95	1.6	0.087	0.263	0.048	0.278	0.149	0.442	0.028	0.325	0.273	0.383
KLRC4	1.85199	11	0.257	0.00018	5.2366	0.802993	78.8	9.6	0.373	0.257	0.187	0.388	0.166	0.64	0.142	0.443	0.405	0.144	-0.043
RNF144A	1.85199	11	0.257	0.00639	7.17854	0.768553	69	9.6	0.44	0.18	0.257	0.439	0.263	0.463	0.018	0.248	0.301	0.048	0.077
TLR7	1.85199	11	0.257	0.00659	7.48121	0.589483	52	4	0.372	0.248	0.257	0.421	0.269	0.396	-0.021	0.091	0.1	0.267	-0.056
CSF3R	1.84755	11	0.256	0.0028	7.52936	0.495736	52.1	6.4	0.586	0.216	0.343	0.164	0.256	0.479	0.189	0.147	0.285	0.293	0.136
GPR64	1.84755	11	0.256	0.00097	6.9132	0.891923	73.5	14.6	0.206	0.282	0.23	0.412	0.285	0.409	0.031	0.119	0.397	0.216	0.256
FRMD3	1.84676	8	0.295	0.00701	6.84629	0.638046	60.65	6.1	0.348	0.377	0.314	0.276	0.248	0.03	0.488	0.005
FAM174A	1.84601	9	0.279	0.00214	8.04482	0.404281	38.5	14.1	0.279	0.399	0.126	0.291	0.226	0.194	0.286	0.281	0.041
FNDC3A	1.84589	7	0.315	0.00081	9.02387	0.290779	27.9	7.9	0.335	0.402	0.315	0.395	0.069	0.154	0.234
RAB27B	1.84502	10	0.266	0.018665	6.32388	0.594783	65.5	7.65	0.348	0.325	0.284	0.427	-0.038	0.248	-0.029	0.446	-0.054	-0.03
PARVG	1.84485	8	0.2945	0.00283	9.18711	0.480165	29.6	6.05	0.494	0.309	0.28	0.247	0.346	0.126	0.422	0.219
LAIR2	1.84313	11	0.255	9e-05	8.19313	0.468091	42.7	3.5	0.235	0.425	0.397	0.374	0.255	-0.022	0.202	0.181	0.421	0.441	0.073
PLA2G16	1.84313	11	0.255	0.00525	8.39838	0.470002	40.2	4.2	0.214	0.408	0.378	0.296	0.105	0.255	0.066	0.281	0.316	0.196	-0.1
ATP8A2	1.8423	7	0.314	0.00157	6.29824	0.817677	69.4	4.8	0.314	0.323	0.229	0.47	-0.109	0.069	0.346
LYRM9	1.84225	6	0.341	0.000525	7.69716	0.36892	55.05	6.9	0.313	0.21	0.428	0.415	0.098	0.369
LEPROT	1.8391	8	0.293	0.00017	9.73525	0.439948	13.2	3.45	0.274	0.324	0.305	0.241	0.215	0.398	0.281	0.335
RNASEL	1.83872	7	0.313	0.00064	7.89835	0.341351	46.6	5.2	0.26	0.351	0.363	0.313	0.39	0.009	0.056
B3GALT4	1.83871	11	0.254	0.00379	8.41208	0.367259	39.7	4.8	0.349	0.432	0.216	0.311	0.24	0.255	0.165	0.081	0.318	0.254	0.184
LY9	1.83871	11	0.254	5e-05	8.70363	0.753451	40.9	5.2	0.341	0.223	-0.076	0.367	0.254	0.407	0.223	0.112	0.483	0.389	0.197
MNDA	1.83871	11	0.254	0.01143	10.1472	0.986396	20.9	11.2	0.194	0.379	0.393	0.401	0.288	0.254	0.074	0.105	0.37	0.152	0.195
SPARCL1	1.83871	11	0.254	0.01115	9.80796	0.48765	11.7	5.9	0.261	0.282	0.254	0.332	0.087	0.505	0.076	0.14	0.437	0.18	0.198
CBX6	1.83865	10	0.2645	0.000385	9.65901	0.355044	17.6	3.2	0.426	0.142	0.192	0.439	0.467	0.215	0.314	0.37	0.19	0.215
S100A11	1.83865	10	0.2645	0.00354	9.92721	0.488075	9.45	2.45	0.508	0.321	0.343	0.236	0.236	0.414	0.135	0.123	0.293	0.027
SNTB1	1.83865	10	0.2645	0.00367	7.89944	0.582668	52.55	20.1	0.434	0.443	0.242	0.324	0.181	0.35	0.238	0.287	0.162	0.09
TMIGD2	1.83791	9	0.277	0.00821	7.40077	0.604015	58.4	8.6	0.082	0.481	0.31	0.425	-0.047	0.125	0.277	0.494	-0.121
MERTK	1.83654	10	0.264	0.00491	8.52525	0.500602	39.95	4.35	0.391	0.257	0.221	0.17	0.067	0.306	0.027	0.389	0.317	0.271
PLEKHO1	1.83443	10	0.2635	0.004035	9.24214	0.427224	15.2	3.25	0.275	0.254	0.355	0.183	0.319	0.292	0.017	0.273	0.227	0.241
ITM2C	1.83431	11	0.253	0.0013	8.50904	0.689655	37.7	8.7	0.276	0.213	0.414	0.137	0.253	0.316	-0.059	0.123	0.51	0.156	0.498
BTLA	1.83388	9	0.276	0.00737	8.4485	0.768809	34.2	4.2	0.004	0.401	0.184	0.445	0.276	0.044	0.195	0.389	0.301
TMEM204	1.83388	9	0.276	0.00598	8.34397	0.37829	38.9	5.5	0.508	0.359	0.276	0.262	0.401	0.635	0.082	0.122	0.269
SLCO3A1	1.83337	8	0.2915	0.001605	7.98042	0.440028	52.9	11.35	0.41	0.136	0.246	0.179	0.32	0.272	0.371	0.311
ATP6AP2	1.83238	6	0.338	0.00017	11.4822	0.300645	5.4	2.2	0.551	0.309	0.367	0.545	0.289	0.294
ACSS3	1.83158	7	0.311	0.00167	6.71997	0.469619	66.1	4.6	0.373	0.265	0.152	0.369	0.322	0.052	0.311
ZNF25	1.83074	6	0.3375	4e-05	7.74283	0.478521	53.3	8.85	0.505	0.48	0.579	0.195	0.109	0.163
SIGLEC8	1.83021	10	0.2625	0.001835	7.56533	0.547572	57.3	1.35	0.266	0.235	0.358	0.199	0.315	0.387	0.117	0.4	0.259	0.134
EPHX2	1.82992	11	0.252	0.00175	5.87855	1.02418	76.8	12.4	0.252	0.315	0.157	0.27	0.196	0.344	0.009	0.326	0.368	0.09	0.204
ST3GAL5	1.82986	9	0.275	0.00065	9.90897	0.342785	15.3	2.9	0.287	0.372	0.206	0.305	0.19	0.152	0.275	0.404	0.173
HLA-B	1.8291	6	0.337	0.000255	13.1927	0.394008	0.7	0.45	0.336	0.163	0.436	0.61	0.136	0.338
NDRG1	1.8281	10	0.262	0.01227	9.62205	0.617434	13.15	3.85	0.403	0.304	0.273	0.125	0.233	0.403	0.077	0.252	0.272	0.184
LILRA6#LILRB3	1.82802	7	0.31	0.0006	8.845	0.487833	35.5	1.1	0.444	0.31	0.418	0.077	0.17	0.373	0.15
TMEM30A	1.82802	7	0.31	0.0015	9.75588	0.322525	13.9	3.8	0.584	0.225	0.455	0.61	0.225	0.264	0.31
DNAJC1	1.82576	8	0.2895	0.00341	9.2991	0.363723	29.25	8.1	0.37	0.443	0.312	0.23	0.539	-0.035	0.267	0.121
SLC31A1	1.8239	10	0.261	0.009585	8.53368	0.537676	39.4	4.45	0.338	0.29	0.311	0.222	0.261	0.507	0.045	-0.094	0.261	0.05
CARD6	1.82183	9	0.273	0.00336	9.26149	0.460949	30.5	3.7	0.273	0.332	0.294	0.342	0.45	0.138	0.206	0.152	0.088
CEBPD	1.8218	10	0.2605	0.000285	8.5656	0.546323	37	10	0.38	0.253	0.224	0.173	0.181	0.357	0.231	0.508	0.387	0.268
CPE	1.82116	11	0.25	0.00983	7.75986	0.668341	47.4	19.7	0.338	0.292	0.163	0.34	0.162	0.503	0.109	0.172	0.25	0.452	0.174
GNG7	1.82116	11	0.25	0.005	7.84076	0.541442	49.2	3.6	0.25	0.287	-0.126	0.282	0.23	0.435	0.049	0.123	0.282	0.276	0.159
ANKRD55	1.8197	10	0.26	0.009515	7.24702	0.387495	68.85	4.65	0.083	0.446	0.452	0.282	0.324	0.226	0.113	0.182	0.432	0.238
ZDHHC14	1.8197	10	0.26	0.009535	8.14832	0.419561	42.85	2.2	0.3	0.296	-0.177	-0.014	0.259	0.383	0.186	0.261	0.194	0.279
GAB3	1.81783	9	0.272	0.00135	8.53577	0.446931	40.2	5.9	0.541	0.445	0.218	0.272	0.481	0.151	0.132	0.353	0.015
PPAPDC1B	1.81783	9	0.272	0.00332	8.72732	0.456281	38.8	3.7	0.202	0.288	0.444	0.282	0.301	0.185	0.073	0.272	0.113
SLC26A11	1.81783	9	0.272	0.00705	9.26235	0.463777	31.8	5.7	0.546	0.232	0.329	0.304	0.237	0.272	0.133	0.294	0.047
SYTL2	1.81783	9	0.272	0.00041	8.51703	0.586127	37.7	5.9	0.467	0.272	0.175	0.405	0.359	0.157	0.497	0.079	-0.003
PXDC1	1.8168	11	0.249	0.00072	7.80557	0.44917	45.6	7.8	0.338	0.245	0.206	0.319	0.318	0.472	0.103	0.078	0.249	0.48	0.099
RGCC	1.8168	11	0.249	0.00139	8.42261	0.567525	34.3	15.1	0.249	0.122	-0.039	0.303	0.265	0.442	0.15	0.082	0.216	0.453	0.26
UXS1	1.81441	6	0.3325	1.5e-05	8.45658	0.253025	35.25	6.15	0.516	0.469	0.522	0.195	0.196	0.176
LOC153684	1.81384	7	0.306	0.00181	7.95973	0.433457	45.1	3	0.325	0.329	0.357	0.166	0.159	0.306	0.243
LOC728392#NLRP1	1.81252	8	0.286	0.00336	8.14221	0.53151	46.7	8	0.415	0.351	0.336	0.115	0.236	0.073	0.362	0.167
ZNF831	1.81252	8	0.286	0.000555	7.61631	0.724791	51.3	2.25	0.351	0.245	0.157	0.317	0.365	0.147	0.255	0.541
DSC2	1.81245	11	0.248	0.01182	7.08853	0.483478	51.1	10.8	0.235	0.347	0.285	0.258	0.234	0.432	0.057	0.092	0.272	0.248	-0.095
FAIM3	1.81245	11	0.248	0.00244	10.1556	0.911021	14.7	6.9	0.193	0.248	0.046	0.427	0.299	0.41	0.143	0.067	0.296	-0.122	0.309
GLDC	1.81245	11	0.248	0.00153	7.56648	0.859751	58.4	4.3	0.252	0.248	0.486	0.239	0.199	0.112	0.093	0.186	0.548	0.305	0.254
GPR19	1.81245	11	0.248	0.00025	7.16457	0.599122	60.9	11	0.393	0.446	0.248	0.361	0.243	0.371	0.165	0.161	0.54	0.109	0.19
HLX	1.81245	11	0.248	0.00327	7.6134	0.386674	50.2	4.6	0.454	0.248	0.293	0.092	0.285	0.157	0.022	0.052	0.326	0.351	0.229
KLF4	1.81245	11	0.248	0.00326	7.72284	0.640403	57.7	9.2	0.306	0.145	-0.007	0.279	0.162	0.37	0.147	0.297	0.248	0.297	0.079
TNFSF11	1.81245	11	0.248	0.00558	6.27132	0.819732	75.8	4.1	0.234	0.18	0.31	0.264	0.332	0.41	0.062	0.044	0.468	0.132	0.248
ZFPM2	1.81245	11	0.248	0.00054	7.04701	0.563577	66.4	10.3	0.37	0.229	0.105	0.386	0.248	0.354	0.122	0.182	0.259	0.342	0.142
ZFAND5	1.81001	4	0.428	0	9.91511	0.255979	7.75	0.25	0.419	0.475	0.303	0.437
AFAP1L2	1.80986	9	0.27	0.00373	7.26904	0.420494	60.3	6.3	0.33	0.233	0.21	0.276	0.315	0.053	0.281	0.27	-0.066
BBS12	1.80986	9	0.27	0.00131	7.4134	0.487627	59	11	0.319	0.44	0.246	0.304	0.473	0.091	0.261	0.27	0.197
FDCSP	1.80986	9	0.27	0.00109	9.79948	1.95736	10.3	1.7	0.249	0.27	0.236	0.306	0.319	0.229	0.019	0.399	0.359
SELP	1.80926	10	0.2575	0.00194	8.49433	0.550648	42.7	9.45	0.446	0.307	0.228	0.287	0.157	0.5	0.201	0.106	0.349	0.119
CTSA	1.80811	11	0.247	0.01356	10.2042	0.422124	9.2	1.3	0.529	0.254	0.247	0.022	0.369	0.587	0.029	0.097	0.202	0.371	0.193
PLS3	1.80811	11	0.247	0.01012	9.70674	0.6827	23.3	7.4	0.357	0.174	0.247	0.294	0.138	0.422	0.104	0.209	0.247	0.312	0.194
ZNF204P	1.80811	11	0.247	0.02591	5.77215	0.615296	83.7	7.6	0.392	0.298	0.263	0.287	0.097	0.252	-0.012	0.224	0.247	-0.057	0.109
LOC401522	1.80792	6	0.3305	0.000115	7.89922	0.537395	51.15	5.1	0.311	0.367	0.046	0.35	-0.035	0.448
WDFY3	1.8068	7	0.304	0.00074	7.98386	0.407625	55.6	10.4	0.521	0.304	0.405	0.204	0.518	0.069	0.296
TSPO	1.80509	10	0.2565	0.009965	9.51096	0.52309	9.05	1.5	0.49	0.337	0.288	0.183	0.225	0.35	-0.071	0.359	0.197	0.169
CBR1	1.80378	11	0.246	0.01305	7.8269	0.619017	45.1	12.2	0.264	0.44	0.251	0.233	0.156	0.473	0.039	-0.023	0.377	0.137	0.246
FAM184A	1.80378	11	0.246	0.0018	7.22085	0.643808	55.1	1.5	0.407	0.206	0.376	0.317	0.182	0.421	0.079	0.099	0.379	0.172	0.246
GAA	1.80378	11	0.246	0.00288	8.58429	0.485751	31.1	7.7	0.528	0.246	0.235	0.175	0.324	0.596	-0.135	0.186	0.327	0.376	0.065
S100A9	1.80378	11	0.246	0.02559	8.47399	1.05447	22.7	9.1	0.286	0.425	0.275	0.254	0.107	0.136	0.096	0.142	0.288	0.17	0.246
SLC35A1	1.80329	7	0.303	8e-05	7.97378	0.374138	25.9	14.9	0.427	0.532	0.081	0.078	0.538	0.288	0.303
CLIP1	1.80302	10	0.256	0.006755	8.68734	0.433841	28.45	12.75	0.373	0.227	0.304	-0.038	0.261	0.251	0.156	0.384	0.128	0.319
NABP1	1.80302	10	0.256	0.00213	9.85893	0.472837	19.55	6	0.291	0.303	0.519	0.221	0.189	0.321	0.152	0.293	0.005	0.098
MBNL1	1.8025	4	0.425	0	10.6724	0.217077	2.7	1.25	0.421	0.632	0.184	0.429
APOBEC3A	1.79946	11	0.245	0.0037	6.77307	0.871856	60.3	10.9	0.345	0.377	0.352	0.319	0.229	0.234	0.144	0.213	0.315	0.245	0.055
C3	1.79946	11	0.245	0.0002	11.0273	0.899075	6.1	2.1	0.388	0.245	0.039	0.192	0.25	0.424	0.189	-0.024	0.333	0.409	0.132
CALHM2	1.79946	11	0.245	0.00164	8.10274	0.443512	40.9	6.6	0.488	0.291	0.42	0.186	0.372	0.18	0.103	0.326	0.227	0.162	0.245
GPR183	1.79946	11	0.245	0.005	9.48459	0.781092	28.9	7.4	0.046	0.294	0.383	0.193	0.268	0.251	0.213	0.228	0.253	0.012	0.245
MAN2A1	1.79946	11	0.245	0.00064	9.12482	0.391542	18.6	6.6	0.157	0.313	0.158	0.157	0.265	0.45	0.212	0.281	0.371	0.072	0.245
TSPYL1	1.79938	5	0.365	0	8.28808	0.31273	38.6	1.1	0.365	0.282	0.454	0.587	0.303
ABCG1	1.79887	10	0.255	0.00114	8.8632	0.461545	30.75	3.1	0.452	0.363	0.182	0.328	0.409	0.149	0.054	0.121	0.328	0.128
DNAJB9	1.79887	10	0.255	0.007845	8.36919	0.428848	31.05	10.5	0.193	0.395	0.205	0.274	0.236	0.43	0.205	0.279	0.14	0.424
CASP8	1.79823	6	0.3275	4.5e-05	8.14471	0.239244	30.95	17.8	0.501	0.353	0.274	0.578	-0.109	0.302
SNORD89	1.79823	6	0.3275	0.00142	8.69025	0.424325	34.7	6.25	0.429	0.406	0.362	0.211	0.293	0.167
SH2D1B	1.79628	7	0.301	2e-05	5.55146	0.60316	77.8	4.4	0.262	0.301	0.01	0.398	0.482	0.051	0.579
ZFYVE16	1.79628	7	0.301	0.00032	7.43679	0.407404	45.7	17.1	0.388	0.28	0.338	0.29	0.305	0.301	0.295
PLGRKT	1.79515	11	0.244	0.00727	9.00176	0.447704	20	3.1	0.016	0.331	0.244	0.317	0.225	0.172	0.087	0.308	0.296	-0.035	0.296
PLSCR4	1.79515	11	0.244	0.00644	7.98934	0.574862	54.6	8.5	0.264	0.233	0.145	0.208	0.16	0.404	0.123	0.257	0.3	0.263	0.244
NPC1	1.79378	8	0.281	1e-05	8.56472	0.360373	34.55	8.15	0.411	0.28	0.301	0.671	0.282	0.277	0.14	0.259
PLEKHB2	1.7936	5	0.363	0.00023	9.7542	0.21826	19.4	3.7	0.439	0.326	0.363	-0.015	0.392
FAM20A	1.79279	7	0.3	0.00349	7.88363	0.5767	50.8	5.2	0.432	0.359	0.398	0.3	0.145	0.221	0.074
MGC12916	1.79279	7	0.3	6e-05	6.70605	0.502273	68.1	4.3	0.275	0.3	0.662	0.376	0.035	0.649	0.137
IFITM2	1.79267	10	0.2535	0.000375	11.1658	0.501726	2.45	0.6	0.406	0.233	0.151	0.23	0.293	0.448	0.169	0.274	0.187	0.277
SOD3	1.79267	10	0.2535	0.023455	8.40138	0.434897	43.5	11.95	0.442	0.256	0.251	0.268	0.116	0.597	0.294	0.009	0.207	0.002
PEPD	1.79191	8	0.2805	0.016845	8.98009	0.26663	19.95	4.4	0.238	0.204	0.361	0.539	-0.024	0.088	0.427	0.323
ODF2L	1.79179	6	0.3255	0.00189	7.363	0.388738	52.75	11.25	0.332	0.345	0.048	0.414	0.319	0.028
COQ10B	1.79129	4	0.4205	0	8.94983	0.211211	25.8	2.15	0.402	0.531	0.13	0.439
ABAT	1.79085	11	0.243	0.01881	7.92544	0.518959	45.2	8.5	0.393	0.35	0.25	0.188	-0.005	0.243	0.28	0.243	0.416	0.175	0.152
ACP5	1.79085	11	0.243	0.01082	9.16766	0.626925	10.8	3.6	0.475	0.316	0.396	0.243	0.246	0.47	-0.078	0.126	0.2	0.185	0.141
PVRL3	1.79085	11	0.243	0.00355	6.45443	0.517164	70.2	5.3	0.223	0.367	-0.056	0.296	0.037	0.527	0.126	0.243	0.363	0.28	0.007
RIN2	1.79085	11	0.243	0.01102	7.94068	0.682521	39.7	14.1	0.344	0.3	0.303	0.243	0.053	0.391	0.208	0.072	0.118	0.297	-0.049
S100A4	1.79085	11	0.243	0.0019	10.5856	0.655597	6.1	1.6	0.229	0.429	0.375	0.451	0.258	0.17	0.183	0.13	0.322	0.114	0.243
SIRPB1	1.79009	9	0.265	0.00543	7.44029	0.572472	59.8	7.2	0.472	0.176	0.348	0.265	0.145	0.698	0.05	0.366	0.066
FLJ12120	1.7893	7	0.299	0	6.4748	0.767734	67.4	2.4	0.584	0.299	0.625	0.492	0.046	0.237	0.183
IGLV1-40#IGLV1-44	1.78819	8	0.2795	0.00276	6.06486	0.919	73.5	4.2	0.272	0.219	0.311	0.238	0.287	0.002	0.312	0.348
TRIB2	1.78656	11	0.242	0.00248	8.87037	0.63107	29	5.6	0.306	0.188	0.139	0.193	0.369	0.31	0.196	0.021	0.348	0.242	0.39
GAS7	1.78649	10	0.252	0.004595	8.02953	0.436051	42.65	3.1	0.371	0.177	0.407	0.266	0.131	0.386	0.177	0.317	0.238	0.116
GNG12	1.78649	10	0.252	0.00225	7.99065	0.515322	44.2	8.75	0.241	0.263	0.089	0.402	0.124	0.394	0.145	0.327	0.312	0.139
PSEN2	1.78649	10	0.252	0.00392	7.86415	0.394132	45.8	6.5	0.369	0.233	0.333	0.24	0.264	0.207	0.161	0.372	0.31	0.206
ANXA2R	1.78633	8	0.279	0.0055	8.50171	0.449605	41.65	6.4	0.327	0.278	0.28	0.485	0.006	0.207	0.477	0.063
CPPED1	1.78616	9	0.264	0.01678	7.88725	0.460696	49.9	9.2	0.383	0.388	0.087	0.412	0.563	0.057	0.264	0.236	0.094
TRAFD1	1.78583	7	0.298	0.00119	9.12461	0.301666	20.4	8	0.298	0.269	0.139	0.343	0.331	0.433	0.29
FPGT	1.78448	8	0.2785	0.00035	8.07501	0.413395	51.4	13.3	0.348	0.42	0.215	0.387	0.158	0.004	0.19	0.342
KAT2B	1.78448	8	0.2785	0.003275	8.41607	0.400244	34.5	15	0.323	0.17	0.308	0.284	0.273	0.176	0.22	0.366
CD226	1.78228	11	0.241	0.00018	6.58309	0.727567	61.8	15.6	0.22	0.428	0.327	0.241	0.234	0.379	0.188	0.357	0.467	0.06	0.148
PDCD1	1.78228	11	0.241	0.00031	7.19294	0.69065	55.4	10.1	0.579	0.287	0.1	0.205	0.226	0.241	0.083	0.326	0.612	0.119	0.43
PROS1	1.78228	11	0.241	0.0028	7.96513	0.525933	50.9	14	0.331	0.241	0.208	0.266	0.276	0.342	0.129	0.151	0.346	0.225	0.233
ANXA7	1.78209	5	0.359	0	10.0822	0.213927	8	0.9	0.359	0.439	0.284	0.374	0.355
DISC1#TSNAX-DISC1	1.78077	8	0.2775	0.00065	7.41808	0.456883	57.45	4.3	0.436	0.375	0.202	0.274	0.228	0.158	0.281	0.338
SLC11A2	1.779	6	0.3215	0.00755	8.56772	0.291191	29.65	4.45	0.411	0.304	0.067	0.509	0.339	-0.011
ADPRM	1.77889	7	0.296	4e-05	7.87072	0.325933	36.8	11.6	0.332	0.383	0.296	0.422	0.035	0.099	0.077
CSGALNACT2	1.77889	7	0.296	0	9.13307	0.432863	18.2	2.8	0.377	0.395	0.296	0.287	0.545	0.174	0.2
VASH1	1.77889	7	0.296	0.00093	7.71329	0.404178	46.7	12.9	0.463	0.205	0.255	0.296	0.057	0.361	0.323
SIDT1	1.77801	11	0.24	0.00457	7.45666	0.688138	49.8	17.3	0.217	0.262	0.362	0.27	0.253	0.479	0.111	0.128	0.24	-0.036	0.235
ZBP1	1.77801	11	0.24	0.00105	6.57857	0.710596	75.9	12.3	0.512	0.291	0.51	0.24	0.192	0.542	0.154	0.19	0.383	0.062	0.096
RAB4B	1.77707	8	0.2765	0.00135	9.19043	0.459444	21.2	5.05	0.295	0.183	0.258	0.47	0.11	0.335	0.341	0.214
GSAP	1.77623	10	0.2495	0.012055	9.71806	0.471637	15.95	4.8	0.384	0.344	0.273	0.125	0.242	0.044	0.236	0.257	0.062	0.297
DYNLRB2	1.77543	7	0.295	0.00094	5.30497	1.17152	82.1	9.1	0.333	0.295	0.334	0.037	0.096	0.361	-0.09
NLRC4	1.77522	8	0.276	0.006125	7.21913	0.493747	58.8	3.25	0.41	0.308	0.309	0.244	0.454	0.149	-0.084	0.213
ALPK2	1.77442	9	0.261	0.00076	7.30182	0.738391	56.8	2.3	0.41	0.259	0.324	0.187	0.525	0.129	0.24	0.43	0.261
MTMR6	1.77442	9	0.261	0.00172	8.65256	0.379858	41.8	9.6	0.337	0.236	0.261	0.197	0.402	0.164	0.165	0.261	0.368
PPP3CC	1.77442	9	0.261	0.00013	9.44964	0.381468	30.1	7.7	0.261	0.252	0.146	0.279	0.547	0.19	0.214	0.278	0.424
TMEM187	1.77442	9	0.261	0.00062	7.90557	0.42194	51.9	6.5	0.261	0.446	-0.022	0.289	0.001	0.24	0.459	0.333	0.21
PLD3	1.77419	10	0.249	0.00574	9.03847	0.597639	21.65	10.2	0.523	0.143	0.257	0.126	0.315	0.623	0.141	0.241	0.407	0.205
SOCS3	1.77375	11	0.239	0.02131	8.48739	0.703465	23.8	10.6	0.317	0.277	0.248	0.108	0.132	0.239	0.194	0.336	0.328	-0.09	0.168
TGFBI	1.77375	11	0.239	0.01228	10.0073	0.716945	11.3	2.2	0.416	0.257	0.272	0.212	0.174	0.409	0.069	0.204	0.239	0.257	0.044
TAPBPL	1.77338	8	0.2755	0.003115	8.94243	0.35205	37.05	11.45	0.209	0.372	0.182	0.283	0.401	0.074	0.271	0.28
LACTB	1.77198	7	0.294	0.00147	8.45424	0.458014	31.7	8.1	0.294	0.303	0.267	0.109	0.508	0.348	0.091
BTBD3	1.7695	11	0.238	0.0088	7.28702	0.486236	59.1	14	0.365	0.36	0.238	0.234	0.184	0.328	0.061	0.213	0.214	0.257	0.301
NCALD	1.7695	11	0.238	0.00258	7.87829	0.486544	46	3.5	0.206	0.214	0.365	0.249	0.238	0.528	0.043	0.274	0.213	0.381	0.209
RCAN2	1.7695	11	0.238	0.02743	7.66498	0.716152	52	8.5	0.338	0.256	0.119	0.298	0.133	0.331	0.104	0.068	0.238	0.305	0.063
TPST2	1.76854	7	0.293	0.00017	9.403	0.32874	15.9	5.4	0.409	0.293	0.5	0.145	0.151	0.342	0.291
TSC22D1	1.76807	10	0.2475	0.00257	9.5306	0.474759	14.95	6.25	0.44	0.319	0.136	0.268	0.227	0.089	0.025	0.208	0.441	0.28
ATOX1	1.76786	8	0.274	0.00091	10.8111	0.320233	5.1	1.5	0.314	0.381	0.253	0.262	0.238	0.21	0.29	0.286
ZMYM6	1.76786	8	0.274	0.001215	9.36942	0.388221	20.7	6.35	0.425	0.408	0.223	0.207	0.325	-0.22	0.447	0.066
FCGR3B	1.76664	9	0.259	0.01952	8.22593	0.781172	43.3	4.1	0.353	0.298	0.361	0.339	0.131	0.11	0.259	0.172	0.162
MR1	1.76541	4	0.41	5e-06	8.20899	0.207285	32.4	8.35	0.271	0.637	0.549	0.13
ENC1	1.76527	11	0.237	0.01096	7.55554	0.465196	47.7	7.9	0.194	0.237	0.124	0.264	0.1	0.36	0.102	0.214	0.259	0.251	0.258
FXYD6	1.76527	11	0.237	0.00703	9.16931	0.432319	30.9	5.6	0.314	0.187	0.129	0.33	0.237	0.278	0.082	0.161	0.282	0.088	0.25
GPRC5B	1.76527	11	0.237	0.00636	8.42813	0.477969	44.7	12.2	0.351	0.187	0.207	0.113	0.167	0.499	0.013	0.237	0.301	0.24	0.237
LGALS3	1.76527	11	0.237	0.00373	9.84821	0.489555	20.5	13.1	0.298	0.428	0.352	0.328	0.226	0.359	0.09	-0.021	0.097	0.237	0.095
UBA7	1.76401	10	0.2465	0.00377	8.89343	0.418135	28.45	4.15	0.479	0.272	0.221	0.211	0.351	0.46	0.105	0.498	0.183	0.209
IL31RA	1.76277	9	0.258	0.0202	5.88069	0.859248	73	3.3	0.332	0.445	0.258	0.222	0.266	-0.058	-0.02	0.363	0.127
MRAS	1.76198	10	0.246	0.020795	7.64238	0.474595	46.25	5.6	0.311	0.295	0.351	0.267	0.41	0.015	0.132	0.225	0.207	0.015
NR2F1	1.76104	11	0.236	0.01633	7.11776	0.560486	58	9.5	0.278	0.236	0.023	0.19	0.246	0.248	0.106	0.064	0.418	0.203	0.323
SLC39A8	1.76104	11	0.236	0.03225	10.85	0.611783	12.7	4.7	0.292	0.236	0.228	-0.074	0.119	0.396	0.077	0.322	0.238	0.107	0.256
TSPYL5	1.76104	11	0.236	0.01347	7.4675	0.532669	50.5	8.9	0.389	0.16	0.103	0.236	0.282	0.539	0.061	0.073	0.368	0.475	0.159
APMAP	1.75929	5	0.351	0	9.61984	0.229389	22.6	12.5	0.351	0.521	0.178	0.406	0.196
B3GNT2	1.7589	9	0.257	0.00073	8.63616	0.375552	26.1	4.8	0.257	0.445	0.364	0.224	0.413	0.162	0.397	-0.072	0.112
CMPK2	1.7589	9	0.257	0.00847	9.46926	0.818301	30.2	12.6	0.433	0.27	0.257	0.369	0.229	0.124	-0.062	0.479	0.166
KLF9	1.7589	9	0.257	0.00224	7.95134	0.418356	46.7	11.8	0.452	0.257	0.145	0.306	0.139	-0.017	0.276	0.335	0.232
NLRC5	1.7589	9	0.257	0.00122	10.8223	0.598649	11.8	3.4	0.537	0.398	0.39	0.257	0.183	0.218	0.109	0.424	0.221
IGLV2-23	1.75869	8	0.2715	0.001315	7.57538	1.64223	52.4	14.35	0.33	0.264	0.26	0.248	0.279	0.066	0.426	0.296
LOC100505584#MT1E	1.75686	8	0.271	0.0072	10.1984	0.679319	15.25	2.1	0.37	0.339	0.293	0.249	0.084	0.131	0.483	0.139
NAGA	1.75683	6	0.3145	0.001275	8.4597	0.321396	37.05	6.45	0.382	0.307	0.542	-0.049	0.322	0.14
C21orf91	1.75682	11	0.235	0.0173	9.51212	0.384494	21.6	8.1	0.098	0.266	0.425	0.245	0.009	0.359	0.066	0.316	0.146	0.235	0.045
SLC2A3	1.75682	11	0.235	0.00214	9.5508	0.569474	29.6	14.1	0.235	0.216	0.331	0.139	0.296	0.277	0.179	0.088	0.13	0.328	0.306
TSPAN2	1.75682	11	0.235	0.00712	5.67923	0.521716	71.7	5.4	0.235	0.242	0.083	0.358	0.068	0.413	0.074	0.276	0.297	0.021	0.023
DMXL2	1.7559	10	0.2445	0.006805	8.88119	0.501024	28.3	6.5	0.395	0.126	0.443	0.208	0.372	0.12	0.121	0.281	0.296	0.149
MBP	1.7559	10	0.2445	0.002365	9.6834	0.519545	15.8	2.3	0.338	0.401	0.171	0.275	0.208	0.183	0.214	0.456	0.099	0.376
SOCS1	1.7559	10	0.2445	0.02219	9.17041	0.562502	28.5	3.95	0.24	0.279	0.251	0.117	0.354	0.14	0.249	0.211	0.104	0.309
SP4	1.75504	9	0.256	0.00606	9.07417	0.370782	29.3	7.2	0.285	0.256	0.306	0.414	0.135	0.166	0.302	-0.191	0.027
TIPARP	1.75504	8	0.2705	8e-05	8.80238	0.3466	24.6	4.65	0.311	0.359	0.269	0.487	0.272	0.237	0.209	0.202
TMEM50A	1.75364	5	0.349	1e-05	9.63597	0.232785	10.7	7.1	0.349	0.443	0.388	0.236	0.141
ARHGAP9	1.75321	8	0.27	0.009265	10.232	0.490005	18	1.7	0.393	0.165	0.236	0.367	0.315	0.099	0.304	0.166
S100A8	1.75261	11	0.234	0.00947	8.34876	1.34284	43	10.6	0.322	0.347	0.223	0.248	0.106	0.341	0.136	0.189	0.284	0.148	0.234
SLC6A12	1.75261	11	0.234	0.01624	6.74992	0.541886	67.4	11.3	0.381	0.16	0.321	0.077	0.234	0.298	-0.023	0.386	0.252	0.114	0.018
GDPD1	1.75141	7	0.288	0.00239	7.07741	0.425969	61	10.1	0.421	0.368	0.288	0.253	-0.022	0.405	0.031
PLCB4	1.75141	7	0.288	0.00292	6.71036	0.4064	76.8	12.6	0.288	-0.059	0.478	-0.019	0.238	0.327	0.32
DOPEY1	1.75139	8	0.2695	0.006115	7.82247	0.297767	33.65	9.1	0.368	0.323	0.508	0.106	-0.075	0.267	0.272	0.212
MANEA	1.75118	9	0.255	0.00438	7.97645	0.420471	47.1	18.9	0.366	0.269	0.242	0.255	0.535	0.019	0.277	0.202	0.222
JAG1	1.74985	10	0.243	0.012385	8.06411	0.459594	43.95	15.95	0.372	0.247	0.12	0.239	0.14	0.314	0.085	0.327	0.247	0.129
DDO	1.74957	8	0.269	0.018255	5.45303	0.591979	80.05	5.95	0.391	0.345	0.263	0.275	-0.001	0.035	0.387	0.111
FAM89B	1.74897	6	0.312	0.007875	9.25259	0.398954	20.1	8.2	0.126	0.385	0.577	0.085	0.239	0.447
AXL	1.74841	11	0.233	0.01489	7.71806	0.580392	58.9	5.5	0.434	0.159	0.198	0.233	0.139	0.413	0.213	0.412	0.248	0.275	-0.005
CD58	1.74841	11	0.233	0.00492	9.55396	0.547648	26.3	13.9	0.213	0.317	0.301	0.446	0.128	0.306	0.233	0.228	0.121	0.195	0.3
OAS2	1.74594	8	0.268	0.00625	8.52614	0.397964	35.6	4.95	0.283	0.14	0.253	0.337	0.554	0.421	0.176	0.196
HLA-DRB1	1.74461	7	0.286	0.00098	13.3646	0.335297	0.4	0.2	0.336	0.286	0.286	0.276	0.095	0.152	0.321
CSGALNACT1	1.74423	11	0.232	0.00294	6.94016	0.704034	66.6	3.6	0.242	0.289	0.09	0.33	0.226	0.548	0.079	0.175	0.317	0.155	0.232
MANSC1	1.74423	11	0.232	0.009	7.31228	0.503025	59.6	11.3	0.35	0.232	0.265	0.249	0.164	0.529	0.124	0.263	0.17	0.134	0.155
TANK	1.74412	8	0.2675	0.00529	9.49206	0.331831	20.45	12.65	0.279	0.554	0.272	0.263	0.093	0.218	0.324	0.2
TMEM200C	1.74412	8	0.2675	0.01596	7.38669	0.479515	59.25	7.1	0.308	0.316	0.229	0.376	0.105	-0.149	0.306	0.014
KIAA0930	1.74412	8	0.2675	5.5e-05	8.98708	0.350783	38.8	5.85	0.36	0.1	0.077	0.344	0.521	0.191	0.082	0.387
MACF1	1.74381	10	0.2415	0.004715	9.92172	0.391803	12.05	4.65	0.569	0.236	0.335	0.124	0.265	0.357	0.237	0.223	0.246	0.166
A2M	1.74351	9	0.253	0.02295	10.1943	0.508266	6.7	1.1	0.341	0.143	0.284	0.197	0.119	0.481	0.253	0.407	-0.021
NTNG2	1.74351	9	0.253	0.00566	6.57341	0.570284	59.7	11.1	0.457	0.327	0.22	0.218	0.285	0.253	0.048	0.679	0.133
RPS6KA5	1.74181	10	0.241	0.004125	8.24397	0.386682	39.3	9.1	0.218	0.369	0.065	0.211	0.247	0.314	0.235	0.256	-0.01	0.394
FAM177A1	1.74122	7	0.285	0.02051	8.40261	0.378831	44.3	11	0.369	0.404	0.285	0.407	0.084	0.155	0.095
NCOA2	1.74122	7	0.285	0.00374	8.85756	0.34795	26.5	11.8	0.454	0.299	0.281	0.412	0.028	0.285	0.014
CHMP5	1.7405	8	0.2665	0.0017	9.92872	0.320857	15.4	3.8	0.347	0.464	0.26	0.165	0.061	-0.023	0.291	0.273
FCGR1A	1.7405	8	0.2665	0.002105	5.22566	1.34053	78	10.4	0.3	0.324	0.201	0.466	0.115	0.233	0.492	0.077
MREG	1.74005	11	0.231	0.00219	9.23973	0.579856	26.1	4.4	0.208	0.361	0.403	0.347	0.231	0.189	0.153	0.018	0.035	0.269	0.238
SEPP1	1.74005	11	0.231	0.00032	9.80531	0.957113	18.9	10.1	0.136	0.237	0.146	0.435	0.231	0.39	0.183	-0.062	0.266	0.225	0.282
SMAD1	1.74005	11	0.231	0.01323	8.81115	0.64151	38	7.8	0.259	0.248	-0.036	0.237	0.111	0.409	0.124	0.137	0.231	0.104	0.323
TMOD1	1.74005	11	0.231	0.01493	7.3147	0.524265	54.5	4.2	0.223	0.231	0.256	0.333	0.045	0.283	-0.016	0.231	0.27	0.09	0.043
RBP1	1.7398	10	0.2405	0.007455	7.88603	0.463965	48.35	6	0.218	0.281	0.015	0.475	0.068	-0.03	-0.069	0.296	0.263	0.263
SLC14A1	1.7398	10	0.2405	0.02558	5.41602	0.762418	82.55	6.85	0.368	0.273	0.208	0.375	0.126	0.284	-0.028	0.414	0.155	0.023
RAB34	1.73968	9	0.252	0.02401	8.41476	0.601454	40.3	12.3	0.326	0.337	0.252	0.296	0.439	-0.104	0.158	0.074	0.177
RNASET2	1.73968	9	0.252	0.00321	10.8505	0.466583	2.7	0.6	0.412	0.252	0.209	0.024	0.402	0.302	0.386	0.203	0.201
RNF166	1.73968	9	0.252	0.00357	8.58138	0.452201	37.7	9.4	0.574	0.283	0.252	0.238	0.299	0.151	0.199	0.505	0.085
RB1CC1	1.73959	5	0.344	1e-05	7.80301	0.252921	45.7	5.8	0.344	0.44	0.249	0.251	0.365
ITFG1	1.73783	7	0.284	0.00037	9.15375	0.354582	21.5	5.5	0.126	0.139	0.362	0.306	0.445	0.15	0.284
RGPD5#RGPD6#RGPD8	1.73783	7	0.284	0.00167	8.81679	0.387177	34.5	4	0.196	0.334	0.402	0.284	0.117	0.344	0.163
ACAP1	1.7378	10	0.24	0.028255	8.68832	0.460704	27.85	1.95	0.403	0.054	0.331	0.076	0.335	0.173	0.099	0.415	0.195	0.285
CCR6	1.7378	10	0.24	0.032765	6.74991	1.04551	65.95	13.7	0.235	0.296	0.245	0.34	0.356	-0.137	0.057	0.263	0.148	0.106
FMOD	1.7378	10	0.24	0.004685	8.77735	0.523437	31.7	4.3	0.46	0.232	0.244	0.236	0.166	0.591	0.15	0.094	0.411	0.262
MICAL2	1.7378	10	0.24	0.00121	8.00686	0.698075	33.35	10.4	0.531	0.207	0.225	0.181	0.255	0.548	0.159	0.291	0.433	0.127
SLA	1.7378	10	0.24	0.01845	10.32	0.632439	7.55	2.25	0.148	0.334	0.291	0.026	0.22	0.303	0.102	0.26	-0.041	0.307
TTC39C	1.73688	8	0.2655	0.00914	8.35405	0.544363	31.2	11.1	0.077	0.438	0.296	0.167	0.373	0.036	0.407	0.235
FAM200B	1.73679	5	0.343	0.00046	8.15067	0.443906	39.1	6	0.343	0.411	0.356	0.134	0.097
ANXA4	1.73588	11	0.23	0.00026	9.37595	0.521576	18.1	3.4	0.353	0.417	0.457	0.489	0.228	0.191	0.229	0.23	0.114	0.244	0.193
MT1E	1.73588	11	0.23	0.01647	9.77999	0.774851	9.5	2.2	0.413	0.346	0.28	0.229	0.125	0.369	0.096	0.23	0.452	0.122	0.168
RASA3	1.73588	11	0.23	0.02171	7.29778	0.458506	53.4	21.8	0.158	0.153	0.23	0.243	0.217	0.413	0.253	0.077	0.239	0.265	0.049
CBR3	1.7358	10	0.2395	0.007225	8.05103	0.575581	47.6	3.1	0.322	0.421	0.311	0.279	0.202	0.024	0.013	0.231	0.078	0.248
HEXIM1	1.73508	8	0.265	0.00053	8.15272	0.358995	37.25	8.75	0.3	0.401	0.23	0.547	0.311	0.105	0.066	0.025
CLDND1	1.73399	5	0.342	1e-05	8.2245	0.304245	40.7	2.9	0.28	0.572	0.342	0.141	0.52
TMEM220	1.73205	9	0.25	0.02459	7.34679	0.543052	56.8	9.9	0.254	0.276	0.076	0.336	0.334	0.016	0.112	0.25	-0.015
CRTC3	1.73181	10	0.2385	0.001725	9.15706	0.440257	35.1	4.15	0.253	0.373	0.365	0.141	0.404	0.484	0.219	0.224	0.088	0.16
SH3BGRL3	1.73181	10	0.2385	0.01259	11.011	0.455061	5.05	1.95	0.48	0.068	0.414	0.17	0.415	0.145	0.24	0.237	0.223	0.259
EPAS1	1.73172	11	0.229	0.02378	9.79544	0.512293	14	5.1	0.41	0.133	0.126	0.083	0.255	0.466	0.242	0.085	0.242	0.224	0.229
FPR1	1.73172	11	0.229	0.00252	7.57357	0.694494	47.5	11.2	0.165	0.31	0.447	0.166	0.187	0.367	0.229	0.083	0.331	0.22	0.369
GABARAPL1	1.73172	11	0.229	0.00477	7.80552	0.497371	52.8	12.5	0.489	0.163	0.095	0.273	0.112	0.467	0	0.229	0.387	0.215	0.268
ANKRA2	1.73108	7	0.282	0.00026	8.02126	0.332576	47.9	4.9	0.355	0.282	0.427	0.154	0.155	0.156	0.282
GSDMD	1.73108	7	0.282	0.0041	9.27203	0.333378	30	8.3	0.406	0.166	0.292	0.021	-0.082	0.282	0.288
HLA-DRB1#HLA-DRB3#HLA-DRB4	1.73108	7	0.282	0.00025	14.0165	0.381575	0.7	0.2	0.347	0.286	0.282	0.119	0.269	0.086	0.355
PARP14	1.72967	8	0.2635	0.00372	9.7138	0.54062	18.45	8.8	0.5	0.229	0.521	-0.058	0.412	0.127	0.298	0.074
LOC100129502#LOC100509130	1.72872	6	0.3055	0.00064	7.84557	0.521867	48.15	4.85	0.59	0.3	0.388	0.275	0.251	0.311
RNF139	1.72842	5	0.34	4e-05	8.74436	0.190846	27.7	2	0.34	0.449	0.073	0.255	0.395
MS4A7	1.72825	9	0.249	0.00407	8.35683	0.944367	34	12.4	0.27	0.249	0.226	0.414	0.452	0.135	0.129	0.301	0.096
IGLL5#IGLV2-11	1.72788	8	0.263	0.00765	8.40833	0.847992	43	6.3	0.277	0.16	0.151	0.27	0.296	0.045	0.303	0.256
SLC12A7	1.72772	7	0.281	0.00049	9.11441	0.343304	17.5	5.9	0.321	0.281	0.156	0.253	0.466	0.339	0.041
AMOTL2	1.72758	11	0.228	0.0222	7.93338	0.458856	52.3	8.3	0.344	0.138	0.281	0.389	0.117	0.143	0.265	0.171	0.36	0.212	0.228
FAM129A	1.72758	11	0.228	0.04259	9.87426	0.720224	21.7	7	0.239	0.127	0.25	0.071	0.266	0.233	0.228	0.141	0.113	0.362	0.004
PRRX1	1.72758	11	0.228	0.00783	8.95096	0.578025	31.2	8.5	0.379	0.228	0.325	0.248	0.188	0.474	0.18	0.213	0.242	0.182	0.105
LOC220594	1.72584	10	0.237	0.011945	8.76311	0.536976	23.95	4.75	0.256	0.176	0.007	0.19	0.256	0.236	0.16	0.246	0.238	0.257
GGT7	1.72446	9	0.248	0.04005	6.88459	0.518745	68	8.1	0.158	0.301	0.248	0.33	0.499	-0.082	0.078	0.438	0.062
TRABD2A	1.72436	7	0.28	0.01129	7.51208	0.531277	59.9	9.1	0.329	0.405	0.395	0.228	0.218	0.071	0.28
FAM213A	1.72429	8	0.262	0.00373	9.18331	0.494571	26.45	8.65	0.328	0.359	0.182	0.255	0.393	0.182	0.269	0.109
EN1	1.72385	10	0.2365	0.01298	6.41728	0.576512	79.2	3.65	0.288	0.064	0.355	0.25	0.271	0.022	0.237	0.222	0.236	-0.091
SGSH	1.72385	10	0.2365	0.001545	8.31272	0.489167	45.6	6.85	0.509	0.212	0.17	0.23	0.404	-0.034	0.284	0.017	0.32	0.243
B3GAT1	1.72344	11	0.227	0.02158	4.87867	0.800477	84.9	7	0.325	0.355	0.196	0.185	0.111	0.345	-0.003	0.107	0.392	0.227	0.233
FAS	1.72344	11	0.227	0.00087	9.87083	0.562402	15.8	6.8	0.14	0.382	0.4	0.384	0.227	0.101	0.2	0.278	0.212	0.23	0.227
LTBR	1.72344	11	0.227	0.00518	8.12092	0.390089	47.6	4.8	0.401	0.296	0.302	0.099	0.179	0.475	0.041	0.227	0.348	0.151	-0.036
TBC1D9	1.72344	11	0.227	0.00295	9.66868	0.627746	20.9	7.1	0.227	0.384	0.384	0.26	0.267	0.102	0.179	0.127	0.131	0.08	0.285
AZI2	1.72254	6	0.3035	0.00014	8.6201	0.341435	39.9	5.4	0.295	0.445	0.312	0.512	0.282	0.125
C1orf21	1.7225	8	0.2615	0.00108	9.232	0.47555	31.35	3.35	0.302	0.221	0.078	0.355	0.341	0.041	0.351	0.127
PSMB8	1.72187	10	0.236	0.001765	10.8663	0.366696	3.2	0.35	0.24	0.213	0.174	0.294	0.232	0.297	0.057	0.008	0.311	0.304
SLC29A3	1.72187	10	0.236	0.023155	8.60135	0.426707	30.85	6.25	0.263	0.258	0.274	0.093	0.242	0.287	0.017	0.184	0.23	0.03
STON2	1.72067	9	0.247	0.00109	6.93341	0.518864	62.1	5.4	0.249	0.236	0.072	0.309	0.482	0.072	0.247	0.432	-0.027
TGM2	1.71989	10	0.2355	0.00336	8.90459	0.510648	22	4.1	0.349	0.217	0.361	0.106	0.254	0.499	0.026	0.318	0.209	0.138
EGR3	1.71931	11	0.226	0.0006	9.06008	0.563194	37.5	6.7	0.351	0.133	0.062	0.348	0.226	0.109	0.162	0.155	0.373	0.251	0.296
FAM198B	1.71931	11	0.226	0.02976	8.11611	0.729149	38.5	17.2	0.328	0.272	0.226	0.26	0.066	0.417	0.136	0.119	0.242	0.09	0.153
RARRES1	1.71931	11	0.226	0.03499	8.97335	0.735635	30.7	8.8	0.363	0.304	0.226	0.241	0.127	0.162	0.158	0.146	0.235	0.318	0.119
PIK3R1	1.71638	6	0.3015	0.0001	9.4429	0.325985	27.8	11.55	0.215	0.275	0.328	0.244	0.534	0.373
GM2A	1.71593	10	0.2345	0.0103	11.5921	0.461894	2.8	0.65	0.381	0.156	0.322	0.039	0.29	0.496	0.222	0.039	0.247	0.077
PRDM1	1.71593	10	0.2345	0.00178	9.49981	0.44794	30	7.25	0.158	0.426	0.294	0.001	0.466	0.224	0.394	0.149	-0.021	0.245
BATF3	1.71519	11	0.225	0.00501	8.19164	0.648326	39.8	4.2	0.059	0.288	0.431	0.267	0.225	0.097	0.047	0.169	0.316	0.16	0.295
MT1X	1.71519	11	0.225	0.00565	10.1946	0.707702	6.9	1.5	0.342	0.306	0.251	0.225	0.063	0.285	0.18	0.13	0.359	0.091	0.223
TMSB10	1.71475	4	0.389	0	12.9041	0.209694	0.6	0.05	0.431	0.639	0.308	0.347
MARCH2	1.71396	10	0.234	0.001755	8.3841	0.445668	40.6	6	0.361	0.22	0.175	0.193	0.527	0.007	0.078	0.383	0.353	0.248
SGK3	1.71356	8	0.259	0.008195	9.32117	0.458023	24.1	6.85	0.351	0.551	0.294	0.216	0.52	0.224	0.066	0.043
ADAM9	1.71313	9	0.245	0.04709	8.83677	0.444994	26	12.6	0.281	0.254	0.245	0.102	0.285	-0.016	0.191	0.252	0.129
HVCN1	1.71313	9	0.245	0.00171	9.79003	0.626739	13.9	6.3	0.411	0.289	0.026	0.297	0.512	0.245	0.17	0.074	0.063
PBXIP1	1.71313	9	0.245	0.01301	9.0886	0.400905	25.8	7.9	0.543	0.348	0.17	0.179	0.463	0.222	0.173	0.245	0.37
MEGF9	1.71199	10	0.2335	0.013	8.05393	0.448939	44.8	13.45	0.33	0.335	0.202	0.175	0.432	-0.024	0.166	0.257	0.21	0.278
PRNP	1.71119	4	0.3875	0	9.53312	0.320212	21.35	4.05	0.443	0.332	0.547	0.239
FPR2	1.71109	11	0.224	0.004	6.76144	0.639017	69	8.8	0.279	0.207	0.233	0.15	0.224	0.396	-0.006	0.217	0.316	0.159	0.272
SLC47A1	1.71109	11	0.224	0.01034	7.23051	0.672894	63.7	11.7	0.23	0.288	0.159	0.252	0.224	0.348	0.042	0.209	0.135	0.225	0.012
CNIH4	1.70937	9	0.244	0.00228	11.4401	0.372247	8.2	3.4	0.244	0.408	0.144	0.343	0.161	0.577	0.186	0.299	0.07
JUNB	1.70937	9	0.244	0.00413	9.60645	0.412331	14.5	1.6	0.407	0.19	0.092	0.231	0.244	0.106	0.276	0.333	0.307
LIPT1	1.70823	8	0.2575	0.00318	8.12773	0.317346	46.15	9.75	0.104	0.269	0.247	0.355	0.038	-0.05	0.306	0.268
RCN1	1.70805	10	0.2325	0.006215	9.36914	0.376369	18.5	5.75	0.34	0.3	0.211	-0.013	0.191	0.281	0.192	0.303	0.254	0.156
TNFAIP8L2	1.70766	7	0.275	9e-05	8.30252	0.350647	25.4	6.1	0.451	0.366	0.205	0.186	0.275	0.609	0.231
ACSL1	1.70699	11	0.223	0.03326	9.11877	0.529729	19.9	4.8	0.225	0.143	0.237	0.065	0.124	0.368	0.095	0.314	0.237	0.223	0.045
CYTL1	1.70699	11	0.223	0.00208	5.54996	0.844965	83.6	10.3	0.539	0.312	0.216	0.416	0.223	0.042	0.01	-0.056	0.337	-0.073	0.28
POPDC2	1.70699	11	0.223	0.00761	7.34616	0.526676	60.8	4.6	0.236	0.142	0.326	0.201	0.223	0.345	0.071	0.202	0.351	0.245	0.208
EPHA3	1.70608	10	0.232	0.01104	6.65944	0.643573	71.65	9.95	0.28	0.184	0.294	0.422	0.028	0.459	-0.017	-0.168	0.395	0.172
LOC100288911	1.70565	6	0.298	0.000205	6.23795	0.668649	79.25	4.4	0.362	0.234	-0.007	0.393	0.02	0.504
FBLN7	1.70561	9	0.243	0.00485	7.20118	0.574332	59.5	10.2	0.473	0.363	0.087	0.247	0.243	0.147	0.229	0.348	0.124
SEPT4	1.70561	9	0.243	0.00138	7.05712	0.489732	57.8	5.6	0.411	0.243	0.141	0.309	0.327	-0.055	0.117	0.547	0.123
SCARF1	1.70468	8	0.2565	0.002935	7.71639	0.385182	60.85	18.7	0.545	0.338	0.288	-0.023	0.225	-0.103	0.344	0.14
CPM	1.70412	10	0.2315	0.002265	9.23911	0.735049	27.9	7.85	0.421	0.349	0.121	0.353	0.231	0.529	0.232	0.187	0.142	0.134
KLHL2	1.70259	6	0.297	2e-05	7.32301	0.310985	62.95	12.9	0.259	0.227	0.209	0.399	0.335	0.357
IGKV4-1	1.70216	10	0.231	0.00449	7.71634	1.57937	49	8.25	0.232	0.161	0.331	0.288	0.23	0.093	0.061	0.333	0.383	0.182
SSPN	1.70216	10	0.231	0.01436	7.60443	0.591775	43.05	15.65	0.307	0.304	0.302	0.281	0.134	0.272	0.1	0.133	0.104	0.19
NR1D2	1.70187	9	0.242	0.00156	7.88956	0.433974	49.2	8.1	0.242	0.37	0.012	0.26	0.448	0.218	0.407	0.242	0.225
TDRD3	1.70103	7	0.273	0.01995	7.24953	0.247613	61.9	14.8	0.286	0.273	0.409	0.187	0.222	0.185	0.303
TOR1AIP1	1.69955	6	0.296	0.000165	9.48638	0.274622	26.9	7.9	0.426	0.186	0.303	0.553	0.289	0.054
ABI3	1.69937	8	0.255	0.014705	8.9091	0.405653	35.25	4.4	0.372	0.31	0.159	0.223	0.448	-0.009	0.287	0.061
ESR1	1.69937	8	0.255	0.020975	7.883	0.377707	52.15	5.05	0.402	0.131	0.404	-0.123	0.379	-0.024	0.479	-0.203
ANXA6	1.69882	11	0.221	0.00468	10.0197	0.520331	8.4	2.4	0.368	0.225	0.387	0.221	0.206	0.43	0.133	0.093	0.239	0.155	0.179
INADL	1.69882	11	0.221	0.0063	6.97687	0.5052	57.9	6.7	0.268	0.328	0.201	0.314	-0.12	0.314	0.129	0.235	0.221	-0.079	0.012
MT2A	1.69882	11	0.221	0.01873	11.8895	0.736871	1.8	0.4	0.351	0.261	0.277	0.14	0.079	0.391	0.221	0.192	0.372	0.113	0.103
NFIB	1.69824	10	0.23	0.001395	8.49708	0.51466	29.55	11.75	0.326	0.174	0.055	0.223	0.224	0.408	0.116	0.392	0.379	0.236
PIK3R3	1.69824	10	0.23	0.014735	7.82436	0.440996	52.5	9.2	0.205	0.102	0.255	0.177	0.371	0.468	0.118	0.261	0.264	0.12
S100A6	1.69824	10	0.23	0.012755	9.47015	0.485905	10.1	6.2	0.275	0.273	0.277	0.335	0.186	-0.019	0.079	0.289	0.065	0.187
CYB5R4	1.69814	9	0.241	0.00251	8.83219	0.376105	27	9.8	0.231	0.251	0.13	0.291	0.467	0.062	-0.026	0.358	0.241
TM6SF1	1.69629	10	0.2295	0.00627	8.32292	0.502761	45.95	8.7	0.24	0.331	0.309	0.481	0.175	0.349	0.079	0.219	0.126	0.17
APOBEC3B	1.69475	11	0.22	0.0126	8.29338	0.908991	40.7	4.8	0.321	0.324	0.306	0.377	0.22	0.25	0.151	0.07	0.078	0.124	0.188
H1FX	1.69475	11	0.22	0.02125	8.24286	0.653204	34.5	9.6	0.45	0.121	-0.008	0.22	0.374	0.107	-0.058	-0.021	0.392	0.285	0.283
B2M	1.69466	4	0.3805	8.5e-05	12.9124	0.173232	0.45	0.05	0.447	0.314	0.655	0.204
CLIC5	1.69441	9	0.24	0.00843	7.68503	0.48255	54.5	4.7	0.24	0.334	0.15	0.251	0.082	0.345	0.005	0.096	0.385
TENM1	1.69434	10	0.229	0.046165	5.69545	0.709939	84.1	8	0.39	0.272	0.26	0.169	0.035	0.198	0.26	0.028	0.38	0.108
CMTM7	1.69232	8	0.253	0.000475	9.32525	0.461481	23.45	6.1	0.285	0.335	0.221	0.074	0.446	0.18	0.366	0.04
SYNRG	1.69114	4	0.379	0.00014	8.97273	0.1966	16.1	4.1	0.463	0.398	0.154	0.36
DPEP2	1.69069	11	0.219	0.02442	7.62094	0.579011	55.3	10.5	0.366	0.327	0.014	0.199	0.303	0.219	0.092	0.025	0.308	0.227	0.176
DYSF	1.69069	11	0.219	0.02501	8.16408	0.465056	41.7	4.3	0.482	0.083	0.248	0.096	0.24	0.423	0.135	0.163	0.282	0.219	0.176
GEM	1.69069	11	0.219	0.00464	8.80398	0.599242	33	5.4	0.25	0.188	0.076	0.436	0.076	0.219	0.195	0.027	0.236	0.293	0.253
GFI1	1.69069	11	0.219	0.04716	7.95794	0.568605	45.1	5.6	0.344	0.304	0.245	0.366	0.119	0.102	0.108	0.138	0.219	0.023	0.246
TSPAN7	1.69069	11	0.219	0.01552	7.95144	0.635624	48.5	3.9	0.285	0.219	0.268	0.144	0.26	0.515	0.077	0.155	0.378	0.215	0.189
NEXN	1.69069	9	0.239	0.01188	7.35118	0.712425	65.3	19.1	0.366	0.148	0.226	0.24	0.239	0.213	0.25	0.3	0.08
HLA-C	1.68991	5	0.326	0	13.2731	0.159777	0.4	0.1	0.43	0.571	0.239	0.03	0.326
RASAL3	1.6888	8	0.252	0.00297	9.57691	0.490331	25.5	5.7	0.442	0.192	0.372	-0.033	0.354	0.155	0.312	0.051
BPGM	1.6885	10	0.2275	0.00933	8.39789	0.431743	40.15	9.4	0.075	0.324	0.389	0.308	0.209	0.246	-0.015	0.033	0.433	0.028
HIST1H3E	1.68784	7	0.269	0.02867	6.73435	0.467194	67.8	7.2	0.12	0.269	0.289	-0.055	0.551	-0.034	0.3
TRAM1	1.68784	7	0.269	0.00406	10.4398	0.282172	7.2	2.3	0.097	0.317	0.18	0.625	0.269	0.12	0.366
DPP4	1.68664	11	0.218	0.00816	6.70616	0.813157	59.8	12.9	0.329	0.176	0.218	0.232	0.349	0.52	0.142	0.199	0.307	0.068	0.197
GCNT1	1.68664	11	0.218	0.00614	8.00716	0.585539	48.7	5.1	0.419	0.218	0.055	0.259	0.172	0.545	0.121	0.108	0.51	0.442	-0.031
PMCH	1.68664	11	0.218	0.02322	7.19222	0.591366	72.7	17.8	0.3	0.44	0.279	0.173	0.17	0.192	0.042	-0.053	0.504	0.218	0.268
SESN1	1.68664	11	0.218	0.00648	8.48732	0.552379	31.6	4.1	0.32	0.097	-0.105	0.195	0.218	0.414	0.128	0.295	0.331	0.227	0.186
ABCA2	1.68529	8	0.251	0.00245	7.67651	0.393555	52.25	8.55	0.654	0.207	0.152	0.392	0.534	0.223	0.272	0.23
KPNA5	1.68529	8	0.251	0.00064	7.21181	0.422399	46.95	16.35	0.299	0.357	0.203	0.516	0.129	0.471	0.147	0.163
RARB	1.68529	8	0.251	0.01734	7.84989	0.383615	50.75	3.75	0.232	0.272	0.27	-0.12	0.366	-0.107	0.302	-0.025
YES1	1.68461	10	0.2265	0.008575	7.84012	0.479395	42.45	11.95	0.249	0.273	0.222	0.223	0.213	0.434	0.196	0.23	0.202	0.285
DBH-AS1	1.68456	7	0.268	9e-05	7.15491	0.704892	61.1	8	0.57	0.437	0.261	0.268	0.252	0.422	0.013
GOLT1B	1.68456	7	0.268	0.02932	8.04185	0.353656	40.2	21.1	0.268	0.32	0.11	0.348	0.301	0.141	0.002
STK38	1.68456	7	0.268	0.00939	9.55425	0.287992	13	5.7	0.371	0.129	0.365	0.268	0.074	0.244	0.271
FGF7#KGFLP1#KGFLP2	1.68439	6	0.291	0.000815	7.74041	0.801637	53.2	8.5	0.369	0.305	0.258	0.277	0.229	0.345
GAS2L3	1.68328	9	0.237	0.01242	7.25609	0.567047	58.6	6.4	0.339	0.337	0.163	0.237	0.468	0.13	0.011	0.277	0.094
SELM	1.68328	9	0.237	0.01742	8.84326	0.646075	25.3	12.2	0.33	0.391	0.237	0.213	0.293	0.113	0.07	0.264	0.179
SOWAHC	1.68328	9	0.237	0.00212	7.33148	0.397613	56.3	11	0.363	0.324	0.372	0.205	0.237	0.163	0.079	0.246	0.177
ZNF32	1.68267	10	0.226	0.004145	8.02782	0.39288	38.2	9.85	0.071	0.228	0.38	0.23	0.421	-0.019	0.22	0.314	0.114	0.224
DHRS3	1.68261	11	0.217	0.00657	8.34407	0.547948	41.2	5.6	0.442	0.414	0.169	0.381	0.171	0.58	0.101	0.112	0.463	0.217	0.011
HLA-DQB2	1.68261	11	0.217	0.0039	7.95811	0.624282	45.9	9.7	0.24	0.217	0.351	0.283	0.274	0.213	0.051	0.034	0.195	0.29	0.161
IER3	1.68261	11	0.217	0.02278	10.0694	0.556951	16.9	1.2	0.31	0.217	0.231	0.252	0.079	0.186	0.131	0.141	0.247	0.284	0.178
IL1RN	1.68261	11	0.217	0.02781	8.06399	0.606113	46	2.7	0.282	0.225	0.257	0.217	-0.018	0.332	0.104	0.091	0.293	0.119	0.011
SDC4	1.68261	11	0.217	0.02003	8.78998	0.575472	24.2	6.4	0.341	0.282	0.217	0.223	0.15	0.239	0.042	0.082	0.122	0.3	0.199
TNS3	1.68261	11	0.217	0.01111	10.4449	0.542308	8.8	3.7	0.403	0.094	0.312	-0.023	0.217	0.329	0.263	0.207	0.248	0.149	0.145
CCDC159	1.68128	7	0.267	0.00091	5.68651	0.719782	78.7	14.3	0.278	0.267	-0.052	0.04	0.348	-0.088	0.362
EBF3	1.68128	7	0.267	0.00544	7.32016	0.402579	55	5.8	0.178	0.28	0.267	0.505	0.226	0.472	0.134
PSMB10	1.68128	7	0.267	0.0058	9.70841	0.322712	9.5	4.6	0.357	0.228	0.267	0.181	0.011	0.271	0.308
NCOA4	1.67946	4	0.374	0.000195	11.3481	0.167622	2.1	1	0.404	0.559	0.26	0.344
ABCA1	1.6788	10	0.225	0.00026	8.92013	0.486032	18.65	5.1	0.489	0.236	0.13	0.052	0.234	0.489	0.203	0.102	0.371	0.216
ITGB7	1.6788	10	0.225	0.009595	8.68915	0.585076	33.55	6.05	0.259	0.267	0.361	0.292	0.29	0.089	0.132	0.191	-0.012	0.191
AQP1	1.67858	11	0.216	0.00129	8.49784	0.444195	40.2	2.9	0.364	0.216	0.143	0.17	0.286	0.433	0.047	0.03	0.4	0.314	0.209
MT1H	1.67858	11	0.216	0.02185	10.063	0.947828	8.4	5.5	0.323	0.31	0.216	0.163	0.071	0.238	0.125	0.023	0.341	0.076	0.232
EML4	1.6783	8	0.249	0.000485	10.0871	0.348888	20.6	9.95	0.236	0.41	-0.029	0.262	0.403	0.3	-0.178	0.091
GYG1	1.67687	10	0.2245	0.00667	10.4569	0.384791	7.85	2	0.199	0.314	0.155	0.274	0.132	0.373	0.103	0.25	0.017	0.25
SQRDL	1.67687	10	0.2245	0.00463	10.2394	0.625869	5.9	1.85	0.192	0.395	0.423	0.297	0.178	0.257	0.134	0.404	0.155	0.086
RAP1GAP2	1.67687	10	0.2245	0.03129	6.43191	0.889182	76	8.25	0.517	0.302	0.077	0.101	0.376	0.373	0.051	0.086	0.36	0.147
ARHGAP12	1.67656	8	0.2485	0.00238	7.50941	0.317762	56.55	20	0.272	0.225	0.105	0.021	0.306	0.313	0.094	0.385
CCL14#CCL14-CCL15	1.67656	8	0.2485	0.000235	8.55448	0.727369	40.5	5.25	0.244	0.253	0.101	0.342	0.253	0.206	0.403	0.079
GOLGA7	1.67481	4	0.372	0.00037	9.6958	0.193634	9.75	1.4	0.415	0.5	0.181	0.329
CCR7	1.67456	11	0.215	0.01532	10.1632	0.949901	15.1	3.7	0.162	0.277	0.471	0.215	0.372	0.34	0.117	0.146	0.241	-0.087	0.19
LILRB1	1.67456	11	0.215	0.01741	9.42243	0.514118	19.7	5.9	0.344	0.355	0.273	-0.012	0.249	0.315	0.055	0.194	0.155	0.111	0.215
UBR3	1.67367	5	0.32	0.00041	8.81628	0.353956	35.7	7.1	0.32	0.038	0.359	0.337	-0.156
HBS1L	1.6715	7	0.264	0.00066	9.05383	0.362025	19.2	4.9	0.211	0.105	0.553	0.369	0.437	0.114	0.264
WDFY1	1.6715	7	0.264	0.00234	9.87008	0.396377	17.9	5.3	0.264	0.201	0.404	0.288	0.143	0.415	0.101
MICU3	1.67133	8	0.247	0.004315	6.07659	0.87262	80.9	7.95	0.272	0.425	0.085	0.301	0.222	0.127	0.378	0.08
TAB2	1.67133	4	0.3705	0.000125	9.02633	0.253568	29	1.45	0.386	0.677	0.133	0.355
M6PR	1.67086	6	0.2865	0.001215	9.71604	0.26623	8.25	1.8	0.327	0.521	0.132	0.246	0.222	0.35
SAT1	1.67086	6	0.2865	1e-05	11.1147	0.37852	1.3	0.5	0.3	0.273	0.482	0.237	0.432	0.238
ASAP2	1.67054	11	0.214	0.00207	7.52245	0.476845	51.7	8.6	0.393	0.205	0.28	0.214	0.172	0.429	0.151	0.104	0.388	0.302	0.081
F5	1.67054	11	0.214	0.00245	7.18519	0.554167	62.9	7.6	0.144	0.245	0.296	0.024	0.214	0.369	0.186	0.204	0.332	0.129	0.272
LILRA6	1.67054	11	0.214	0.00127	8.18786	0.628798	44.5	7.6	0.278	0.214	0.075	0.177	0.236	0.398	0.057	-0.278	0.245	0.09	0.25
TMEM30B	1.67054	11	0.214	0.08429	6.73341	0.447066	67.3	4.7	0.333	0.244	0.214	0.492	0.105	0.148	0.005	0.259	0.358	0.115	0.129
ZNF75D	1.6696	8	0.2465	0.00347	7.22812	0.321842	58.25	7.95	0.324	0.224	-0.055	0.282	0.504	0.206	0.163	0.269
DCLK1	1.66917	10	0.2225	0.0052	6.88264	0.414196	56.6	5.5	0.359	0.18	0.183	0.135	0.216	0.37	0.229	0.331	0.273	0.133
BMI1	1.66825	7	0.263	2e-05	9.25624	0.36484	16.2	7.7	0.193	0.25	0.265	0.447	0.263	0.065	0.333
EFHD2	1.66825	7	0.263	0.00063	9.61131	0.354431	17	3.4	0.36	0.464	0.246	0.348	0.068	0.263	0.08
IL13RA1	1.66654	11	0.213	0.02145	9.30288	0.571558	28.1	10.1	0.313	0.341	0.326	0.213	0.145	0.354	0.216	0.136	0.084	0.211	0.164
YAP1	1.66654	11	0.213	0.02005	8.25966	0.461729	46.9	5.6	0.225	0.182	0.251	0.313	0.076	0.213	0.151	0.263	0.258	0.067	0.084
NECAP2	1.66638	6	0.285	0.006335	10.3451	0.273043	8.05	2.45	0.303	0.267	0.43	0.001	0.208	0.303
DHX58	1.66613	8	0.2455	0.00136	6.35554	0.901161	69.95	6.1	0.367	0.246	0.076	0.534	0.091	0.245	0.534	0.185
FCGR3A#FCGR3B	1.66613	8	0.2455	0.009055	7.62202	1.12832	47.4	13.95	0.349	0.301	0.399	0.243	0.169	0.114	0.248	0.221
MYLK	1.66533	10	0.2215	0.00423	9.18781	0.519403	27.15	13.65	0.432	0.225	0.218	0.176	0.17	0.338	0.078	0.343	0.343	0.114
ZEB2	1.66533	10	0.2215	0.00406	9.42791	0.452974	29.35	13.45	0.395	0.369	0.407	0.083	0.206	0.233	0.142	0.396	0.133	0.21
TTYH2	1.66489	9	0.232	0.03441	8.45317	0.567211	45.3	4.9	0.232	0.323	0.261	0.16	0.396	0.082	-0.056	0.238	0.049
CKLF	1.66341	10	0.221	0.01473	10.3276	0.439134	13.85	6.05	0.158	0.345	0.265	0.485	0.257	0.173	0.178	0.185	-0.013	0.358
IRX3	1.66267	8	0.2445	0.002505	6.61325	0.861858	61.8	10.7	0.483	0.269	0.22	0.277	0.174	0.141	0.347	0.069
C1R	1.66255	11	0.212	0.00134	9.82241	0.571531	11.5	2.3	0.394	0.212	0.116	0.174	0.199	0.396	0.025	0.031	0.371	0.349	0.25
HLA-DPB1	1.66255	11	0.212	0.02677	12.4231	0.52425	0.7	0.2	0.239	0.211	0.213	0.212	0.282	0.458	0.082	0.13	0.108	0.324	0.076
TSPAN8	1.66255	11	0.212	0.00555	5.97251	0.767296	79.4	12	0.212	0.269	0.073	0.436	0.155	0.087	-0.037	0.262	0.327	0.121	0.235
LIMS1	1.66123	9	0.231	0.01179	9.55899	0.422693	9.8	5.2	0.375	0.137	0.308	0.251	-0.099	0.242	0.011	0.194	0.231
TIMD4	1.66094	8	0.244	0.006275	8.66127	0.93321	38.4	2.3	0.353	0.206	0.247	0.243	0.321	0.169	0.187	0.245
PLEKHG3	1.65921	8	0.2435	0.01126	7.20951	0.509648	57.35	5.1	0.406	0.202	0.285	0.34	-0.003	0.16	0.407	0.122
SDSL	1.65921	8	0.2435	0.005	5.53704	0.787015	86.7	9.3	0.347	0.24	0.451	0.247	-0.12	0.109	0.499	0.063
STK10	1.65921	8	0.2435	0.011	9.61392	0.33113	19.85	3.7	0.396	-0.085	0.233	0.053	0.443	0.254	0.215	0.32
FAM134B	1.65857	11	0.211	0.00261	7.3609	0.775919	50.4	8.6	0.403	0.375	0.211	0.163	0.184	0.533	0.142	0.074	0.446	0.302	0.016
ZNF234	1.65857	11	0.211	0.0589	6.5999	0.497908	64.8	17.4	0.377	0.263	0.219	0.243	0.034	0.506	0.125	0.131	0.211	-0.079	0.052
MID2	1.65854	7	0.26	0.00134	7.41354	0.46933	58.3	2	0.096	0.36	-0.026	0.532	0.151	0.26	0.35
TRIQK	1.65854	7	0.26	0.00624	8.2806	0.535865	40	3.2	0.177	0.353	0.351	0.26	0.068	0.419	-0.029
IRAK3	1.65768	10	0.2195	0.02306	7.58339	0.55399	51	15.2	0.355	0.304	0.249	0.114	0.19	0.438	0.109	0.186	0.296	0.111
GSTK1	1.65759	5	0.314	5e-05	10.0381	0.240753	6.6	1.2	0.262	0.523	0.379	0.253	0.314
LOC100507463	1.65759	5	0.314	0.00051	10.8866	0.482074	11.1	2	0.2	0.314	-0.043	0.327	0.378
ACSM5	1.65758	9	0.23	0.01615	7.09664	0.420854	64.9	5.7	0.336	0.328	0.337	0.23	0.187	0.031	-0.001	0.404	0.136
CYYR1	1.65758	9	0.23	0.01671	7.57361	0.48769	54.5	5.4	0.284	0.159	0.108	0.269	0.448	0.077	0.23	0.265	0.028
HLA-DPA1	1.65758	9	0.23	0.00438	12.6215	0.426101	1	0.3	0.275	0.129	0.178	0.153	0.329	0.272	0.134	0.352	0.23
SLC18B1	1.65758	9	0.23	0.00102	8.56906	0.48132	37.2	5.7	0.357	0.23	0.122	0.352	0.42	0.128	0.015	0.358	-0.019
MEI1	1.65749	8	0.243	0.004725	8.65461	0.403562	42.55	3.25	0.215	0.426	0.503	0.271	0.014	-0.023	0.336	0.166
SACM1L	1.65744	6	0.282	1e-05	9.19656	0.232492	14.45	4.4	0.438	0.542	0.237	0.057	0.217	0.327
NR3C2	1.65577	10	0.219	0.01051	6.43691	0.682035	79.05	7.3	0.34	0.244	0.017	0.125	0.274	0.513	0.036	0.502	0.194	0.181
P2RY12	1.65577	8	0.2425	0.001505	6.5271	1.21153	72.1	14.55	0.327	0.175	0.161	0.492	0.31	0.162	0.459	0.092
CDH2	1.6546	11	0.21	0.04384	6.91564	0.518756	61.5	5.8	0.146	0.111	0.252	0.318	0.087	0.21	0.007	0.284	0.299	0.261	-0.036
IGF2R	1.6546	11	0.21	0.02413	9.95362	0.478776	19.9	5.4	0.464	0.15	0.337	0.042	0.395	0.39	0.072	0.219	0.21	0.207	0.117
FAM102B	1.65405	8	0.242	0.001785	8.74802	0.394403	33.8	9.35	0.307	0.225	0.259	0.305	0.172	0.334	0.073	0.091
NFIA	1.65405	8	0.242	0.002135	8.8563	0.531514	38.05	3.4	0.24	0.285	-0.042	0.052	0.427	0.244	0.383	0.162
ABI3BP	1.65386	10	0.2185	0.02068	8.69445	0.621065	37.85	21.5	0.139	0.253	0.323	0.259	-0.079	0.221	0.222	0.085	0.192	0.216
AFF1	1.65386	10	0.2185	0.02086	9.46396	0.425261	14.15	6.15	0.344	0.191	0.246	0.155	0.298	0.432	0.17	0.184	0.141	0.262
HMHA1	1.65386	10	0.2185	0.00671	10.0164	0.377038	10.35	2	0.265	0.178	0.067	0.082	0.305	-0.008	0.245	0.223	0.332	0.214
FAM171A1	1.65196	10	0.218	0.013595	8.0236	0.483242	45.25	8.2	0.359	0.166	0.07	0.234	0.169	0.239	0.045	0.209	0.285	0.227
GLRX	1.65196	10	0.218	0.00663	10.7143	0.472399	6.35	2.05	0.14	0.296	0.44	0.204	0.129	0.347	0.144	0.199	0.253	0.232
MGST3	1.65064	11	0.209	0.00728	10.5406	0.448499	7.7	2.3	0.152	0.461	0.311	0.275	0.063	0.45	0.139	0.012	0.301	0.032	0.209
PYGL	1.65064	11	0.209	0.02926	8.18432	0.42378	47.7	7.1	0.359	0.262	0.192	0.209	0.183	0.377	0.064	0.363	0.242	0.108	0.039
AGPAT9	1.65032	9	0.228	0.00282	5.86904	0.844426	70.8	12.7	0.228	0.22	0.108	0.334	0.385	0.043	0.235	0.367	0.055
CARD9	1.65006	10	0.2175	0.012325	7.20243	0.512607	59.1	11.65	0.239	0.222	0.207	0.085	-0.126	0.221	0.192	0.254	0.27	0.214
GIN1	1.6489	8	0.2405	0.00059	7.86957	0.383558	51.65	16.75	0.29	0.091	0.406	0.218	0.458	0.044	0.184	0.263
SLC27A3	1.64816	10	0.217	0.056905	7.84414	0.396876	47.85	3.35	0.285	0.287	0.226	0.153	0.237	0.208	0.06	0.523	0.166	0.083
SNX6	1.64695	5	0.31	0	9.77963	0.259381	9.2	0.7	0.338	0.506	0.248	0.275	0.31
EVA1C	1.64669	9	0.227	0.01407	6.73077	0.526787	61.4	11	0.404	0.422	0.137	0.525	0.227	0.116	0.107	0.367	0.059
LEPR	1.64669	9	0.227	0.00296	7.76587	0.421506	48	10	0.227	0.285	0.37	0.322	0.078	0.524	0.151	0.171	0.143
MYADM	1.64669	9	0.227	0.01428	9.6193	0.556092	26	6.7	0.527	0.147	0.313	0.227	0.516	0.116	0.255	0.204	0.006
NMI	1.64669	9	0.227	0.00981	10.6676	0.412235	10.9	4.4	0.23	0.151	0.316	0.132	0.366	0.074	0.287	0.084	0.227
ELTD1	1.64627	10	0.2165	0.0382	7.77876	0.562493	51.65	15.1	0.23	0.234	0.224	0.211	0.054	0.451	0.102	0.222	0.055	0.085
SLAMF6	1.64568	7	0.256	0.00226	9.32256	0.58506	27.7	9	0.256	0.202	0.033	0.328	0.584	0.104	0.303
ZNF14	1.64547	8	0.2395	0.00259	7.67321	0.384916	53.7	11.6	0.417	0.261	0.323	0.043	0.241	0.023	0.05	0.238
ZNF468	1.64437	10	0.216	0.02398	8.06553	0.394692	42.35	16.45	0.174	0.277	0.274	0.251	0.222	0.234	-0.011	0.21	0.161	0.21
LOC100508121	1.64413	6	0.2775	0.001655	7.42758	0.58079	55.45	5.9	0.482	0.271	0.248	0.284	-0.021	0.377
IGKC#IGKV1-5#IGKV1D-8#LOC652493#LOC652694	1.64376	8	0.239	0.00879	9.46347	1.01624	21.6	6.05	0.298	0.24	0.227	0.164	0.238	0.086	0.276	0.277
SLFN11	1.64376	8	0.239	0.000335	8.96781	0.500189	30.4	2.95	0.325	0.226	0.252	0.452	0.199	0.324	0.043	0.01
DPT	1.64274	11	0.207	0.00693	8.30458	0.838271	43.1	6.2	0.341	0.207	0.125	0.275	0.143	0.29	0.127	0.028	0.226	0.335	-0.064
FPR3	1.64274	11	0.207	0.04598	8.35151	0.59472	38.2	4.5	0.286	0.095	0.386	0.207	0.075	0.392	-0.007	0.041	0.222	0.221	-0.047
KCNA3	1.64274	11	0.207	0.03483	7.26118	0.955174	57.4	20.3	0.043	0.273	0.098	0.08	0.241	0.355	0.1	0.22	0.207	-0.17	0.287
NINJ2	1.64274	11	0.207	0.02203	8.3655	0.493086	36.2	4.1	0.176	0.281	0.319	0.504	0.144	0.207	0.177	0.168	0.281	0.222	0.148
TMEM2	1.64274	11	0.207	8e-05	8.21055	0.574141	38.8	7	0.389	0.184	0.205	0.146	0.285	0.51	0.185	0.403	0.446	0.117	0.207
LGALS9	1.64248	10	0.2155	0.03181	9.10408	0.481327	28.8	9.3	0.528	0.025	0.253	0.143	0.389	0.522	0.066	0.06	0.4	0.178
PRCP	1.64166	5	0.308	0.00013	9.51794	0.30461	7	2.5	0.032	0.239	0.605	0.308	0.319
EAPP	1.64119	6	0.2765	0.00501	8.7799	0.237809	23.75	6.2	0.253	0.3	0.013	0.3	0.195	0.349
GNAL	1.64059	10	0.215	0.02692	6.3747	0.611475	74.35	8.2	0.313	0.199	0.132	0.207	0.119	0.223	-0.057	0.253	0.285	0.238
MGAT1	1.64059	10	0.215	0.015585	9.49831	0.333768	11.95	3.1	0.487	0.128	0.14	0.353	0.341	-0.077	0.083	0.282	0.229	0.201
TVP23B	1.63929	7	0.254	0	9.75124	0.371418	32.6	13.1	0.371	0.428	0.336	0.222	0.254	0.226	0.25
LAMP5	1.6388	11	0.206	0.0315	6.33725	1.23209	69.2	13.2	0.21	0.375	0.384	0.206	0.117	0.328	-0.074	0.084	0.331	-0.028	0.028
MAN1A1	1.6388	11	0.206	0.02474	9.57919	0.480442	29.1	9.1	0.206	0.094	0.212	0.125	0.14	0.311	0.2	0.263	0.249	0.026	0.406
OAS3	1.6388	11	0.206	0.01148	7.84008	0.587974	55.5	8.5	0.395	0.13	0.434	0.197	0.267	0.455	0.099	0.206	0.157	0.327	0.178
TNFSF14	1.6387	10	0.2145	0.023885	4.8128	0.7182	83.35	8.8	0.192	0.386	0.227	0.202	0.324	-0.052	-0.019	0.551	0.151	0.281
TSHR	1.63864	8	0.2375	0.00635	5.84093	0.648051	78.2	5.25	0.271	0.447	0.183	0.559	0.003	0.204	0.543	0.115
CLEC4C	1.63694	8	0.237	0.02366	5.70669	0.702782	82.15	6.75	0.104	0.292	0.263	0.449	0.211	0.116	0.142	0.379
C9orf72	1.63588	9	0.224	0.00907	8.04478	0.559601	46.2	6.1	0.082	0.238	0.224	0.267	0.474	0.145	0.032	0.288	-0.013
ITGA1	1.63588	9	0.224	0.03364	7.16806	0.433826	54.8	12.7	0.282	0.224	0.262	0.277	0.069	0.052	0.088	0.304	0.102
INPP5A	1.63493	10	0.2135	0.02682	7.71338	0.45497	53.85	2.7	0.252	0.057	-0.107	0.315	0.055	0.295	0.052	0.175	0.254	0.296
SEMA4C	1.63493	10	0.2135	0.008325	7.97114	0.458927	47.1	3.65	0.321	0.178	0.318	0.255	0.086	0.249	0.154	0.174	-0.044	0.284
SYCP2	1.63488	11	0.205	0.01838	5.56274	0.575762	82.7	12	0.1	0.24	-0.046	0.226	0.205	0.448	-0.018	0.261	0.31	0.015	0.043
NFAM1	1.63385	6	0.274	0.006935	7.95149	0.364893	50.8	4.9	0.416	0.278	0.27	0.229	0.34	0.172
ARHGAP10	1.63305	10	0.213	0.02538	7.98571	0.395162	49.1	4.35	0.27	0.141	0.151	0.208	-0.009	0.519	0.062	0.218	0.338	0.229
FAM65C	1.63292	7	0.252	0.02058	7.01893	0.583839	61.3	5.3	0.261	0.289	0.285	0.252	0.013	0.245	-0.004
MAML2	1.63229	9	0.223	0.00301	8.05331	0.541834	51	3.1	0.382	0.287	0.36	0.176	0.402	0.223	0.118	0.218	0.082
NCK2	1.63229	9	0.223	0.00039	9.68627	0.450761	16.9	1.6	0.247	0.207	0.222	0.467	0.205	0.024	0.223	0.352	0.364
IGHM#LOC100133862	1.63184	8	0.2355	0.001675	8.06495	1.10671	46.25	4.2	0.231	0.243	0.214	0.308	0.229	0.171	0.24	0.299
NUDT16P1	1.63184	8	0.2355	0.044935	6.06928	0.50098	75.05	4.5	0.254	0.307	0.256	0.267	0.075	0.014	0.217	-0.035
SLC2A14#SLC2A3	1.63184	8	0.2355	0.025665	8.78734	0.5575	33.05	1.5	0.247	0.227	0.244	0.146	0.292	0.059	0.217	0.288
GCC2	1.63112	5	0.304	0.00026	8.49998	0.242754	19.4	5.5	0.401	0.257	0.248	0.304	0.354
GPR18	1.63096	11	0.204	0.01318	10.2764	0.92776	16.6	5	0.096	0.165	0.309	0.209	0.205	0.204	0.126	-0.057	0.16	0.252	0.213
GSN	1.63096	11	0.204	0.01844	9.72047	0.476011	18	7.7	0.392	0.069	0.191	0.204	0.205	0.244	0.117	0.023	0.302	0.405	0.03
HAS2	1.63096	11	0.204	0.00507	7.00106	0.520608	63.2	8.2	0.389	0.204	0.393	0.126	0.036	0.454	0.072	0.228	0.337	-0.028	0.078
IL3RA	1.63096	11	0.204	0.02258	7.22962	0.967637	56.8	10.7	0.246	0.274	0.204	0.128	0.144	0.416	0.031	0.142	0.271	0.151	0.214
ISG15	1.63096	11	0.204	0.00603	9.38391	0.645256	13.9	5.6	0.215	0.204	0.335	0.139	0.222	-0.152	0.158	0.06	0.405	0.259	0.201
PIR	1.63096	11	0.204	0.01082	7.00582	0.618262	66.5	12.1	0.236	0.265	0.171	0.282	0.204	0.21	0.049	0.038	0.173	0.259	0.199
LOC100507492	1.63093	6	0.273	0.005325	6.64823	0.495142	65.55	3.15	0.276	0.309	0.27	0.248	0.002	0.353
NOL4L	1.63093	6	0.273	0.00273	7.89546	0.382859	43.3	1.75	0.529	0.238	0.228	0.433	0.308	0.078
IGHA1#IGHG1#IGHM#IGHV3-23#IGHV4-31	1.63014	8	0.235	0.01112	6.3089	0.82048	77.45	7.05	0.206	0.227	0.243	0.091	0.351	0.075	0.283	0.248
HLA-DRB1#HLA-DRB4	1.62974	7	0.251	0.00042	14.4086	0.392627	0.5	0.1	0.376	0.28	0.251	0.08	0.21	0.166	0.441
LOC339988	1.62947	6	0.2725	0.02384	7.44665	0.682943	59.8	4.25	0.321	0.362	0.237	0.195	0.064	0.308
ARHGEF6	1.6293	10	0.212	0.00368	10.0454	0.355288	12.75	4.3	0.357	0.208	0.119	0.215	0.397	0.209	0.184	0.285	0.157	0.216
BIN1	1.6293	10	0.212	0.01594	8.86469	0.43479	27.8	4.7	0.231	0.16	0.262	0.193	0.215	0.209	0.197	0.449	0.157	0.307
GJA4	1.6293	10	0.212	0.002655	7.62403	0.490583	57.9	12.1	0.295	0.187	0.237	0.179	0.138	0.356	0.162	0.028	0.409	0.316
IGLV3-19	1.6287	9	0.222	0.00325	6.31663	0.891049	66.5	10.5	0.271	0.222	0.172	0.277	0.185	-0.043	0.394	0.208	0.237
MAT2B	1.6287	9	0.222	0.00612	9.99929	0.392403	23.1	12.3	0.213	0.341	0.016	0.211	0.487	0.447	0.129	0.265	0.222
SLC35A5	1.62845	8	0.2345	0.011355	8.42173	0.4155	33.85	9.95	0.373	0.146	0.355	0.056	0.164	0.335	0.188	0.281
TMEM150C	1.62801	6	0.272	0.00367	7.60667	0.702621	53.05	8.05	0.336	0.26	0.27	0.377	0.274	0.21
MS4A4A	1.62706	11	0.203	0.00851	8.77045	0.868282	36	17.7	0.256	0.365	0.186	0.356	0.203	0.62	0.097	0.186	0.291	0.167	0.177
OLFML3	1.62706	11	0.203	0.00429	8.41941	0.650729	44.9	4.4	0.488	0.192	0.203	0.411	0.108	0.472	0.079	0.052	0.314	0.395	0.036
HLA-DRA	1.62676	8	0.234	0.00122	13.1867	0.333391	0.5	0.2	0.23	0.348	0.233	0.381	0.146	0.235	0.337	0.147
LOC100128252	1.62658	7	0.25	0.00204	7.49101	0.817841	50.5	8.1	0.25	0.263	0.072	0.392	0.316	0.114	0.246
LOC100288656	1.62588	5	0.302	0.00609	3.46331	1.05841	95.5	1.3	0.355	0.37	0.154	0.036	0.302
IKZF2	1.62555	10	0.211	0.00605	7.72628	0.714557	50.35	15.35	0.424	0.227	0.138	0.082	-0.14	0.328	0.214	0.208	0.518	0.038
ZNF677	1.62513	9	0.221	0.0459	5.86792	0.684891	77.9	15	0.151	0.459	0.221	0.534	0.454	-0.094	0.091	0.483	-0.059
CTAGE5	1.6251	6	0.271	0.00451	7.53614	0.246948	57.6	7.55	0.321	0.259	0.283	0.325	0.152	0.132
NEFH	1.62507	8	0.2335	0.10074	5.87269	0.688771	81.45	5.6	0.43	0.362	0.368	0.101	0.051	0.105	0.389	0.086
C20orf194	1.62341	7	0.249	0.01276	8.29699	0.408115	40	2.9	0.447	0.249	0.305	0.17	0.468	0.153	0.009
GALNT4	1.62341	7	0.249	0.016	8.47369	0.405	45.5	7.6	0.249	0.291	0.389	0.249	0.085	-0.182	0.072
HLA-DRB1#HLA-DRB4#HLA-DRB5	1.62341	7	0.249	0.00015	14.4149	0.361635	0.3	0.1	0.327	0.249	0.176	0.091	0.259	0.086	0.426
KIAA1109	1.62341	7	0.249	0.01615	9.27291	0.328644	20	4.1	0.386	0.035	0.094	0.338	0.249	0.317	0.12
LOC153682	1.62219	6	0.27	0.00778	6.98485	0.569754	59.9	4.85	0.491	0.4	0.156	0.203	0.272	0.268
CIR1	1.62156	9	0.22	0.00276	7.70628	0.371156	41.2	24.8	0.294	0.22	0.134	0.212	0.317	0.002	0.202	0.293	0.265
DUSP3	1.62156	9	0.22	0.00673	8.0503	0.405525	46.4	4.3	0.217	0.234	0.33	0.22	0.42	-0.019	0.251	0.159	0.201
FAM210B	1.62156	9	0.22	0.00695	9.07199	0.426259	34.7	3.5	0.379	0.367	0.27	0.288	-0.06	0.141	0.22	0.165	0.079
GTPBP8	1.62026	7	0.248	0.00094	8.82664	0.390912	22.3	4.5	0.09	0.35	0.207	0.388	0.248	0.172	0.375
IGHA1#IGHD#IGHG1#IGHG3#IGHM#IGHV1-69#IGHV3-23#IGHV4-31#LOC100126583	1.62001	8	0.232	0.00339	6.83746	1.53016	55.45	3.1	0.246	0.224	0.146	0.112	0.287	0.186	0.24	0.273
ITIH5	1.61994	10	0.2095	0.005435	7.65207	0.579519	53.1	8	0.328	0.126	0.129	0.258	0.184	0.361	0.106	0.315	0.194	0.225
SNAP91	1.61994	10	0.2095	0.009885	4.64804	1.16727	86.25	9.05	0.197	0.249	-0.023	0.222	0.189	0.268	0.079	0.147	0.503	0.268
CD1E	1.61927	11	0.201	0.02757	6.26934	0.616706	74.8	7.3	0.074	0.274	0.267	0.278	0.201	0.27	0.104	0.005	0.252	0.137	0.005
SIGLEC1	1.61927	11	0.201	0.00364	7.87864	1.10014	49.7	1.5	0.464	0.193	0.376	0.137	0.252	0.546	0.114	0.034	0.451	0.201	0.045
GTF2B	1.61832	8	0.2315	0.011425	9.44085	0.301305	14.15	3.4	0.307	0.201	0.292	0.101	-0.068	0.262	-0.03	0.282
ETV1	1.618	9	0.219	0.00823	7.64174	0.413329	53	5.5	-0.017	0.285	0.219	0.518	-0.048	0.41	-0.062	0.444	-0.26
THAP1	1.618	9	0.219	0.00541	8.0615	0.299457	38.4	12.1	0.304	0.27	0.185	0.325	0.104	0.037	0.306	0.114	0.219
EGFLAM	1.61711	7	0.247	0.04567	7.3838	0.452195	52.5	2.2	0.142	0.256	0.247	0.407	-0.018	0.374	-0.01
NRBP1	1.61664	8	0.231	0.00104	8.67326	0.307368	34.4	8.6	-0.001	0.326	0.538	0.146	0.173	0.49	0.162	0.289
NFE2L2	1.61638	6	0.268	0.00059	9.45832	0.35889	12.4	2.25	0.234	0.209	0.219	0.553	0.33	0.302
EPB41L2	1.61539	11	0.2	0.00724	9.3207	0.531289	28.6	8.6	0.263	0.101	0.2	0.071	0.234	0.398	0.196	0.137	0.17	0.369	0.21
IL12RB2	1.61539	11	0.2	0.00257	6.60156	0.790543	73.4	4.7	0.293	0.2	0.507	-0.094	0.344	0.443	0.144	0.182	0.177	0.235	0.13
PGBD5	1.61539	11	0.2	0.01083	5.93996	1.01906	83.3	6.6	0.268	0.227	0.18	0.2	0.16	0.306	0.026	-0.063	0.302	0.32	0.087
IGL@#IGLJ3	1.61494	6	0.2675	0.00401	6.94908	0.935618	60.1	3.5	0.272	0.197	0.341	0.339	0.068	0.263
LOC541471#NCRNA00152	1.61494	6	0.2675	0.00513	11.8899	0.631098	4.45	0.4	0.202	0.392	0.38	0.333	0.112	-0.075
AKT3	1.61445	9	0.218	0.00467	9.55417	0.47468	29.5	8.2	0.302	0.213	0.218	0.001	0.187	0.588	0.23	0.26	0.184
AURKC	1.61445	9	0.218	0.03192	7.39035	0.643848	58.5	8.7	0.218	0.311	0.264	0.453	0.113	0.019	-0.069	0.484	0.137
CSRP2	1.61445	9	0.218	0.00534	8.11727	0.428931	41.3	12.2	0.213	0.318	0.168	0.218	0.012	0.196	0.26	0.243	0.42
FBXL16	1.61397	7	0.246	0.01551	8.4831	0.464277	45	4.3	0.335	0.391	0.246	0.228	0.114	0.322	-0.02
SNX3	1.61397	7	0.246	0.00557	10.7553	0.321093	4	0.5	0.184	0.313	0.292	0.285	0.246	0.141	-0.011
IGK@#IGKC#IGKV3D-15#LOC100510044	1.61161	8	0.2295	0.00836	8.48035	1.21368	35.1	4.25	0.254	0.243	0.178	0.281	0.2	0.061	0.273	0.216
FAM46C	1.61153	11	0.199	0.06359	8.99495	0.781441	28	8.1	0.046	0.291	0.416	0.084	0.064	0.22	0.033	0.251	0.207	-0.137	0.199
ACTN1	1.61091	9	0.217	0.02556	9.01844	0.622768	11.1	4.5	0.474	0.149	0.267	0.103	0.214	0.361	0.217	0.315	0.106
CCDC146	1.61091	9	0.217	0.03629	7.94446	0.433219	44.9	3.7	0.422	0.322	0.229	0.145	0.217	0.101	-0.019	0.451	-0.08
ITGA9	1.61091	9	0.217	0.02328	7.58875	0.488655	54.8	7.9	0.333	0.26	0.179	0.217	-0.017	0.503	0.445	-0.04	0.072
JMY	1.61091	9	0.217	0.00087	8.01793	0.448981	46.8	5.3	0.269	0.232	-0.044	0.085	0.458	0.157	0.093	0.369	0.217
SLC26A7	1.61091	9	0.217	0.03257	6.19019	0.465746	72.5	2.9	-0.042	0.288	0.217	0.4	0.307	0.007	-0.066	0.253	0.168
LOC541471	1.61083	7	0.245	0.02096	6.83733	0.521723	64.4	6.3	0.363	0.245	0.265	0.371	0.023	0.209	0.181
SLC15A3	1.61065	10	0.207	0.049295	9.28417	0.528295	17.75	3.2	0.265	0.005	0.221	0.094	0.25	0.393	0.099	0.221	0.193	0.126
IL17RA	1.61065	10	0.207	0.02618	9.11739	0.382705	26.55	8.6	0.355	0.236	0.301	0.139	0.352	0.453	0.026	0.059	0.178	0.162
C16orf45	1.60993	8	0.229	0.00159	7.48509	0.286587	59.35	8.6	-0.212	0.044	0.215	0.51	0.088	0.399	0.312	0.243
PLXDC1	1.60993	8	0.229	0.00614	8.03892	0.469557	48.95	11.55	0.402	0.204	0.175	0.076	0.265	0.16	0.287	0.254
NCOA1	1.60826	8	0.2285	0.007175	9.13669	0.382956	16.5	4.1	0.17	0.184	0.317	0.474	0.236	0.221	0.19	0.247
PCDHA1#PCDHA10#PCDHA11#PCDHA12#PCDHA13#PCDHA2#PCDHA3#PCDHA4#PCDHA5#PCDHA6#PCDHA7#PCDHA8#PCDHA9#PCDHAC1#PCDHAC2	1.60826	8	0.2285	0.003145	6.30358	1.00292	73.5	10.95	0.263	0.192	0.194	0.286	0.309	0.076	0.349	0.169
USP32	1.60826	8	0.2285	0.01928	8.47857	0.390933	30.15	15.5	0.277	0.275	-0.038	0.333	0.182	0.275	-0.01	0.037
PJA2	1.6077	7	0.244	0.00141	9.6395	0.259809	18.7	3.9	0.244	0.286	0.55	0.126	0.075	0.131	0.375
NCKAP1	1.60767	11	0.198	0.0157	7.90901	0.612796	50.9	11.2	0.331	0.198	0.017	0.193	0.079	0.437	0.242	0.142	0.247	0.355	0.189
C10orf11	1.60737	9	0.216	0.01854	8.23602	0.4058	49.2	1.3	0.32	0.419	0.215	0.271	0.216	0.134	0	0.261	-0.058
GALNT16	1.60737	9	0.216	0.05317	7.13783	0.591586	56.7	5.3	0.266	0.234	-0.059	0.235	0.296	0.034	-0.017	0.216	0.004
NLRC3	1.60737	9	0.216	0.05289	9.7539	0.623185	24	4	0.499	0.187	0.237	0.125	0.221	0.319	0.024	0.216	0.149
SPSB1	1.60694	10	0.206	0.02173	7.60259	0.581326	53.6	4.8	0.379	0.126	0.274	0.147	0.15	0.429	0.168	0.072	0.244	0.272
HCAR3	1.60509	10	0.2055	0.011725	6.75414	0.722364	68.75	4.35	0.173	0.345	0.374	0.363	0.175	0.178	-0.007	0.133	0.516	0.233
IGHA1#IGHA2#IGHD#IGHG1#IGHG2#IGHG3#IGHM#IGHV3-48#IGHV4-31#LOC100126583#LOC100291917	1.60492	8	0.2275	0.00455	7.64515	0.82364	58.7	5.2	0.242	0.181	0.213	0.082	0.321	0.047	0.329	0.311
LDLRAD4	1.60384	9	0.215	0.00498	8.42731	0.544378	43.9	11.9	0.215	0.33	0.169	0.352	0.217	0.207	0.102	0.395	-0.07
LRIG3	1.60384	9	0.215	0.00054	6.15955	0.636289	71.4	5.9	0.343	0.215	0.201	0.369	0.371	0.163	-0.089	0.389	-0.057
ADAMTSL3	1.60382	11	0.197	0.0179	6.66109	0.416972	65.6	6.5	0.219	0.157	0.109	0.382	0.107	0.197	-0.092	0.236	0.319	0.266	0.115
CYSLTR2	1.60382	11	0.197	0.01481	6.28431	0.723124	71.8	8	0.129	0.271	0.164	0.234	0.09	0.774	0.197	0.199	0.323	-0.011	0.016
MMP25	1.60382	11	0.197	0.05801	8.02344	0.453528	47	2.6	0.29	0.213	0.297	0.064	-0.058	0.197	-0.018	0.293	0.18	-0.096	0.234
TGFBR3	1.60382	11	0.197	0.00742	7.90382	0.670351	51.4	5.9	0.239	0.178	0.197	0.234	0.058	0.36	0.149	0.249	0.358	-0.092	0.15
LOC729839	1.6034	6	0.2635	0.02139	7.36871	0.413953	52.85	4.75	0.446	0.403	0.3	0.006	0.227	0.086
RIPK1	1.6034	6	0.2635	0.00043	8.61727	0.238749	36.8	6.8	0.406	0.302	0.415	0.157	0.164	0.225
IGHA1#IGHA2#IGHG1#IGHG2#IGHG3#IGHM#IGHV4-31#LOC100126583#LOC100290036	1.60325	8	0.227	0.031135	6.85317	1.50579	54.1	9.4	0.259	0.161	0.245	0.138	0.264	0.09	0.232	0.222
IGHA1#IGHD#IGHG1#IGHG3#IGHM#IGHV3-48#IGHV4-31#LOC100291917	1.60325	8	0.227	0.02997	7.8375	0.866474	53	3.4	0.235	0.225	0.224	0.191	0.281	0.075	0.229	0.229
PRTFDC1	1.60325	8	0.227	0.00573	7.20314	0.490514	57.3	10.95	0.32	0.229	0.189	0.458	0.353	0.12	0.225	0.006
USP15	1.6025	5	0.293	0.00632	9.33681	0.215983	29.9	15	0.333	0.293	0.509	0.202	0.253
RFFL	1.60158	8	0.2265	0.05497	10.8645	0.510665	12.9	2.45	0.347	0.33	0.57	0.123	0.368	-0.131	0.049	0.107
TRBV27	1.60145	7	0.242	0.01134	5.09534	0.557083	81.6	5.2	0.181	0.251	0.284	0.242	0.138	0.305	0.052
CXCL2	1.59997	11	0.196	0.01556	6.81743	0.825864	74.6	6	0.271	0.15	-0.001	0.356	0.04	0.431	0.155	0.183	0.196	0.239	0.247
GPNMB	1.59997	11	0.196	0.01463	11.8108	0.611327	3.4	1.8	0.313	0.273	0.299	0.061	0.16	0.338	0.094	0.196	0.033	0.295	-0.064
LDOC1	1.59997	11	0.196	0.01603	7.86822	0.37753	51.9	4.5	0.382	0.282	0.107	0.081	0.11	0.534	0.03	0.196	0.509	0.144	0.196
VSIG4	1.59997	11	0.196	0.00692	8.62651	1.03953	31.7	6.5	0.377	0.258	0.196	0.143	0.116	0.432	0.127	0.238	0.362	0.143	0.039
MYOM2	1.59956	10	0.204	0.015145	6.79087	0.957598	74.6	10.7	0.223	0.209	0.131	0.212	0.199	0.001	0.042	0.365	0.161	0.239
HTATIP2	1.5991	6	0.262	0.005145	9.04007	0.399008	32	7.75	0.356	0.264	0.135	0.389	0.252	0.26
CGRRF1	1.59834	7	0.241	0.01118	8.30554	0.467429	59	16.8	0.302	0.379	0.16	0.289	0.036	0.119	0.241
LOC400043	1.59834	7	0.241	0.05163	7.77509	0.618682	49.3	9.5	0.308	0.339	0.241	0.261	0.066	0.136	0.055
[truncated: 18,556 more rows]

## Sheet: IRF1
IRF1 Spearman's rank correlations
[truncated: 20,133 more rows]

[truncated: 2 more sheets: STAT1, CD2]
