# Supplementary material for: Gene expression meta-analysis reveals immune response convergence on the IFNγ-STAT1-IRF1 axis and adaptive immune resistance mechanisms in lymphoma
Source: Genome Med. 2015 Sep 11;7(1):96. doi: 10.1186/s13073-015-0218-3 (PMC4566848; doi:10.1186/s13073-015-0218-3)
Supplement: Additional file 6: Table S2. — Lists of enriched gene signature and gene ontology terms for COO-classified and COO-unclassified meta-profiles. (XLSX 2848 kb) [file 13073_2015_218_MOESM6_ESM.xlsx]

## Sheet: COO-Classified_SigE
Meta profile gene enrichment: shows the enrichemnt of 14,104 gene signatures against the meta profile COO-Classified (n=209 genes)
Headings:
Gene Signature: name of gene signature, see below for information on different gene signature sets
Source: origin of gene signature, either MSigDB (C1 -- C7; Molecular Signatures Database v4), DU_MQ (from Ming-Qing Du), GeneSigDB (Version 4), SHIPP (from http://www.ncbi.nlm.nih.gov/pubmed/15550490) or SignatureDB (from http://lymphochip.nih.gov/signaturedb/index.html), FU_KAI (from http://www.ncbi.nlm.nih.gov/pubmed/?term=24220563)
	MSigDB: These signatures can be searched for at http://www.broadinstitute.org/gsea/msigdb/index.jsp
	GeneSigDB: the code in parentheses is the Pubmed publication code that the signature is from followed by the table/figure location. The gene set can be searched for at http://compbio.dfci.harvard.edu/genesigdb/ by entering the text within the parentheses (e.g. 16166618-SuppTable4).
	SignatureDB: these signatures are from http://lymphochip.nih.gov/signaturedb/index.html. Signatures can be searched for at http://lymphochip.nih.gov/signaturedb/query.htm. The exception is MYD88_Ngo_etal which is from http://www.ncbi.nlm.nih.gov/pubmed/21179087 supplemental table 1.
Overlapping: number of up-regulated genes that overlap with the gene signature.
GeneSigSize: number of genes in gene signature (SPIB/BATF removed to avoid bias)
randomAvg: the average number of overlapping genes
randomSD: the random standard deviation
%Overlap: the percentage of GeneSigSize that Overlapping genes represents
Enriched: 1 if probability of enrichment is < probability of depletion
Zscore: the standard score for the observed Overlapping; using the randomAvg and randomSD
probability: the probability of Overlapping given the GeneSigSize, drawSize (number of meta profile genes) and the genes present on all platforms used to generate the meta-profile; from hypergeometric distribution.
FDR: false discovery rate, Benjamini and Hochberg correction of probability scores
EnrichedGenes: Genes contributing to enrichment separated with '|'
Gene Signature	GeneSet	Overlapping	GeneSetSize	randomAvg	randomSD	%Overlap	Enriched	Zscore	probability	FDR	EnrichedGenes
PUJANA_BRCA1_PCC_NETWORK	MSigDB_C2	115	1649	14.2898	3.6329	6.97392	1	27.7217	7.6684e-78	5.7626e-75	ACADM|ACYP1|AHCY|ALDH5A1|AURKA|BARD1|BCL7A|BLK|BLNK|BRCA1|BTF3|BTK|BUB1B|BUB3|CCNB1|CD22|CD37|CD79A|CDC45|CDC7|CDK2|CDT1|CENPI|CEP57|CHAF1A|CKS1B|DHFR|DKC1|DNA2|E2F5|EIF3B|EPM2A|ESPL1|FEN1|FUBP1|GINS1|HMGA1|HMMR|IARS|IGF2BP3|IMPDH2|IQCB1|KIAA0922|KIF11|KIF2C|KIFC1|KNTC1|KPNA2|MBD4|MCM3|MCM4|MCM7|MIF|MKI67|MRPS27|MS4A1|MSH2|MTF2|NASP|NEK2|NONO|NUDT21|NUP153|PAICS|PARP1|PARP2|PAX5|PAXIP1|PCNA|PFAS|…
KINSEY_TARGETS_OF_EWSR1_FLII_FUSION_UP	MSigDB_C2	101	1272	11.0228	3.21736	7.94025	1	27.9662	3.44078e-72	2.45637e-69	ACYP1|ASF1B|AURKA|BARD1|BRCA1|BRI3BP|BUB1B|C1ORF112|CASC5|CCNB1|CDC45|CDC7|CDCA3|CDCA7|CDCA8|CDK2|CDT1|CHAF1A|DHFR|DKC1|DNA2|DONSON|E2F5|E2F8|ESPL1|FANCA|FEN1|FIGNL1|FTSJ2|FUBP1|GEN1|GGA2|GINS1|GINS3|HADH|HJURP|HMMR|HN1L|KIF11|KIF18A|KIF18B|KIF2C|KNTC1|KPNA2|MBD4|MCM3|MCM4|MCM7|MCM8|MKI67|MND1|MPP6|MSH2|NCAPG|NCAPG2|NEK2|NONO|NUDT21|NUP153|NUSAP1|PAICS|PARP1|PCNA|POLA1|POLQ|PRC1|PRKD3|PRKDC|RAD51…
PUJANA_CHEK2_PCC_NETWORK	MSigDB_C2	85	777	6.73327	2.54168	10.9395	1	30.7933	4.95976e-71	3.37217e-68	ACYP1|AURKA|BARD1|BCL7A|BIK|BRCA1|BTF3|BUB1B|BUB3|CCNB1|CDC45|CDC7|CDT1|CENPI|CEP57|CHAF1A|CKS1B|DHFR|DKC1|DNA2|E2F5|ESPL1|FEN1|FUBP1|GINS1|HMMR|IARS|KIAA0922|KIF11|KIF2C|KIFC1|KNTC1|KPNA2|MCM3|MCM4|MCM7|MIF|MKI67|MSH2|MTF2|NASP|NONO|NUP153|PAICS|PARP1|PARP2|PAXIP1|PCNA|PFAS|PLCG2|PMS2P1|POLA1|POU2AF1|PRKDC|RAD51AP1|RCC1|RFC3|RFC4|RFC5|RPA1|SHMT2|SMC2|SNRPB|SNRPF|SPAG5|SPC25|SRSF1|SRSF2|SRSF9|SSR…
KOBAYASHI_EGFR_SIGNALING_24HR_DN	MSigDB_C2	60	251	2.1751	1.46079	23.9044	1	39.5848	2.66917e-70	1.73229e-67	ASF1B|AURKA|BARD1|BRCA1|BUB1B|CCNB1|CDC45|CDCA3|CDCA8|CDK2|CDT1|CENPU|CHAF1A|CKS1B|DHFR|DONSON|E2F8|ESPL1|FEN1|GINS1|GINS3|HJURP|HMMR|KIF11|KIF18B|KIF2C|KPNA2|MCM3|MCM4|MCM7|MKI67|MSH2|NCAPG|NCAPG2|NEK2|NUSAP1|PAICS|PARP2|PCNA|POLA1|PRC1|RAD51AP1|RFC3|RFC4|RFC5|RMI1|SHCBP1|SMC2|SPAG5|SPC25|TFDP1|TIMELESS|TK1|TOP2A|TPX2|TUBB|TUBB4B|TUBG1|TYMS|ZWINT
Human Lung_Kobayashi06_320genes (17145885-SuppTable2)	GeneSigDB	59	249	2.15777	1.45502	23.6948	1	39.0664	7.80849e-69	4.84738e-66	ASF1B|AURKA|BARD1|BRCA1|BUB1B|CCNB1|CDC45|CDCA3|CDCA8|CDK2|CDT1|CENPU|CHAF1A|CKS1B|DHFR|DONSON|E2F8|ESPL1|FEN1|GINS1|GINS3|HJURP|HMMR|KIF11|KIF2C|KPNA2|MCM3|MCM4|MCM7|MKI67|MSH2|NCAPG|NCAPG2|NEK2|NUSAP1|PAICS|PARP2|PCNA|POLA1|PRC1|RAD51AP1|RFC3|RFC4|RFC5|RMI1|SHCBP1|SMC2|SPAG5|SPC25|TFDP1|TIMELESS|TK1|TOP2A|TPX2|TUBB|TUBB4B|TUBG1|TYMS|ZWINT
Human Lymphoma_Gentles09_780genes (19636063-TableS6)	GeneSigDB	74	574	4.97413	2.19405	12.892	1	31.4604	2.05335e-66	1.22157e-63	ACADM|AURKA|BARD1|BCL7A|BIK|BRCA1|BUB1B|BUB3|CCNB1|CDC7|CDK2|CDT1|CEP57|CHAF1A|CKS1B|DHFR|E2F5|ESPL1|FANCA|FEN1|FUBP1|GINS1|GMDS|GOT2|GRHPR|HMMR|KIAA0922|KIF11|KIF2C|KIFC1|KNTC1|KPNA2|MBD4|MCM3|MCM4|MCM7|MKI67|MRPS27|MSH2|MTF2|NASP|NEK2|NUDT21|PARP1|PARP2|PCNA|PFKM|PRKDC|RAD51AP1|RFC3|RFC4|RFC5|RPA1|RPL39L|SLC25A13|SNAPC1|SPAG5|SS18|STMN1|TFDP1|TIMELESS|TK1|TOP2A|TOPBP1|TPX2|TROAP|TUBB|TUBB4B|TUB…
Human Breast_Troester06_364genes_up_DOX-MCF7 (17150101-TableS1h)	GeneSigDB	60	290	2.51306	1.56889	20.6897	1	36.6417	3.7182e-66	2.12354e-63	ACYP1|ASF1B|AURKA|BARD1|BRCA1|BUB1B|C1ORF112|CASC5|CCNB1|CDC45|CDC7|CDCA7|CDCA8|CDT1|CENPU|CKS1B|DHFR|E2F8|ESPL1|FANCA|FIGNL1|GINS3|HADH|HMMR|KIF18A|KIF20A|KIF2C|KNTC1|KPNA2|MCM3|MIF|MKI67|MND1|MSH2|NASP|NCAPG|NCAPG2|NUDT21|PARP1|PARP2|POLQ|PRC1|RAD51AP1|RFC3|RFC4|RFC5|RMI1|RPA1|SMC2|SPAG5|SPC25|STMN1|TIMELESS|TK1|TOP2A|TPX2|UBE2T|UHRF1|WDHD1|ZWINT
Human Breast_Wirapati08_355genes_AURKA_Module (18662380-S3-AURKA)	GeneSigDB	63	354	3.06767	1.73106	17.7966	1	34.6217	3.60874e-65	1.98175e-62	ASF1B|AURKA|BUB1B|C1ORF112|CASC5|CCNB1|CDC45|CDC7|CDCA3|CDCA8|CDT1|CENPU|CKS1B|DONSON|E2F8|ESPL1|FANCA|FEN1|HJURP|HMGA1|HMMR|KIF11|KIF18A|KIF20A|KIF2C|KIFC1|KNTC1|KPNA2|MCM3|MCM4|MKI67|MND1|NCAPG|NCAPG2|NEK2|NUSAP1|PAICS|PCNA|POLQ|PRC1|RAD51AP1|RBM38|RFC4|RMI2|SHCBP1|SNRPF|SPAG5|SPC24|SPC25|STMN1|TIMELESS|TK1|TMEM97|TOP2A|TOPBP1|TPX2|TROAP|TUBG1|TYMS|UBE2T|UHRF1|WDHD1|ZWINT
DUTERTRE_ESTRADIOL_RESPONSE_24HR_UP	MSigDB_C2	61	323	2.79903	1.65461	18.8854	1	35.1751	1.0863e-64	5.74453e-62	ASF1B|AURKA|BARD1|BRCA1|BRI3BP|BUB1B|CASC5|CDC45|CDCA7|CDCA7L|CDK2|CDT1|CENPI|CENPU|CHAF1A|DNA2|E2F8|ESPL1|FANCA|FEN1|FIGNL1|GINS1|GINS3|KIF11|KIF2C|KIFC1|KNTC1|MCM3|MCM4|MCM7|MCM8|MKI67|NASP|NCAPG|NCAPG2|NUSAP1|PCNA|POLA1|POLD2|POLQ|PRC1|RFC3|RFC4|RFC5|RMI1|SHCBP1|SMC2|SPAG5|SPC24|STMN1|TFDP1|TIMELESS|TK1|TOP2A|TPX2|TROAP|TYMS|UBE2T|UHRF1|WDHD1|ZWINT
BCR	SHIPP	71	551	4.77482	2.1507	12.8857	1	30.7925	1.62385e-63	8.28046e-61	ALDH5A1|ASF1B|ATP2A3|BASP1|BCL11A|BCL7A|BIK|BLK|BLNK|BTG2|BTK|CCDC88A|CD22|CD37|CD79A|CDCA8|CDK2|CENPI|CHAF1A|CTPS2|EIF3B|ESPL1|FCRLA|GGA2|GMDS|GRHPR|HADH|HJURP|HMGA1|IGF2BP3|IMPDH2|KIAA0922|KIF11|KIF18B|KIF2C|KPNA2|MCM4|MCM7|MKI67|MS4A1|NCOA3|NONO|NSUN5P2|NUDT21|NUSAP1|PARP1|PAX5|PAXIP1|PFKM|PLCG2|PMS2P3|PMS2P5|POU2AF1|PRC1|PRKD3|RASGRP3|RPA1|SHMT2|SPIB|SRSF1|STMN1|SWAP70|SYK|TFDP1|TK1|TPX2|TUBB…
Human Breast_Troester06_436genes-up-DOX-ZR75-1 (17150101-TableS1l)	GeneSigDB	60	335	2.90302	1.68464	17.9104	1	33.8927	4.14717e-62	2.04184e-59	ACYP1|ASF1B|BARD1|BRCA1|BUB1B|C1ORF112|CASC5|CCNB1|CDC45|CDC7|CDCA8|CDT1|CENPU|CEP57|CHAF1A|CKS1B|DHFR|E2F8|ESPL1|FIGNL1|GINS3|HADH|HMMR|KIF11|KIF2C|KNTC1|MCM3|MCM8|MKI67|MND1|MSH2|NCAPG|NCAPG2|PAICS|PARP2|POLQ|PRC1|RAD51AP1|RCCD1|RFC3|RFC4|RFC5|RMI1|SGOL1|SHMT2|SMC2|SPAG5|SPC25|SRSF1|SSRP1|STMN1|TIMELESS|TK1|TOP2A|TOPBP1|TPX2|TUBG1|UBE2T|UHRF1|ZWINT
GOBERT_OLIGODENDROCYTE_DIFFERENTIATION_UP	MSigDB_C2	70	568	4.92213	2.18283	12.3239	1	29.8135	3.54594e-61	1.68763e-58	ASF1B|AURKA|BUB1B|C1ORF112|CCNB1|CDC45|CDC7|CDCA3|CDCA7|CDCA7L|CDCA8|CDK2|CDT1|CENPI|CENPU|CKS1B|DHFR|DKC1|DNA2|ESPL1|FANCA|FEN1|FIGNL1|GINS1|HJURP|HMMR|KIF11|KIF18A|KIF18B|KIF20A|KIF2C|KNTC1|KPNA2|MCM3|MCM4|MCM7|MCM8|MKI67|NASP|NCAPG|NCAPG2|NEK2|NUSAP1|POLA1|POLD2|PRC1|RAD51AP1|RCC1|RFC3|RFC4|RFC5|RPA1|SGOL1|SHCBP1|SMC2|SPAG5|SPC24|SPC25|STMN1|TIMELESS|TK1|TMEM97|TOP2A|TPX2|TROAP|TYMS|UBE2T|UHRF…
Human Breast_Miller05_p53 (16141321-Table2)	GeneSigDB	78	846	7.3312	2.64821	9.21986	1	26.6855	7.38071e-59	3.39941e-56	ASF1B|AURKA|BARD1|BCL11A|BUB1B|C1ORF112|CASC5|CCNB1|CDC45|CDC7|CDCA3|CDCA7|CDCA8|CDT1|CENPI|CENPU|CHAF1A|CKS1B|DKC1|DNA2|DONSON|E2F8|ESPL1|FANCA|FEN1|FIGNL1|GINS1|GINS3|HJURP|HMGA1|HMMR|IGF2BP3|KIF11|KIF18A|KIF18B|KIF20A|KIF2C|KIFC1|KPNA2|MCM4|MCM8|MKI67|MND1|MSH2|NASP|NCAPG|NCAPG2|NEK2|NUSAP1|PAICS|PCNA|POLQ|PRC1|RAD51AP1|RALGPS2|RCC1|RCCD1|RFC3|RFC4|RMI2|SHCBP1|SHMT2|SMC2|SPAG5|SPC24|SPC25|STMN…
PUJANA_BRCA2_PCC_NETWORK	MSigDB_C2	62	423	3.6656	1.88951	14.6572	1	30.8727	1.36015e-58	6.06883e-56	ACYP1|AURKA|BARD1|BRCA1|BUB1B|BUB3|CCNB1|CDC45|CDC7|CDT1|CEP57|CHAF1A|DHFR|DNA2|ESPL1|FANCA|FEN1|FUBP1|GINS1|HMMR|KIAA0922|KIF11|KIF2C|KIFC1|KNTC1|MCM3|MCM4|MCM7|MKI67|MSH2|MTF2|NASP|NUDT21|PAICS|PAXIP1|PCNA|PMS2P1|POLA1|POLD2|PRKDC|RAD51AP1|RFC3|RFC4|RFC5|RPA1|SMC2|SNRPB|SPAG5|SPC25|SSRP1|STMN1|TFDP1|TIMELESS|TOP2A|TOPBP1|TPX2|TROAP|TYMS|UBR5|WDHD1|WDR77|ZWINT
CAIRO_HEPATOBLASTOMA_CLASSES_UP	MSigDB_C2	67	605	5.24276	2.25104	11.0744	1	27.435	3.04593e-55	1.31787e-52	AHCY|AURKA|BUB1B|BUB3|CCDC88A|CCNB1|CDCA8|CDT1|CENPI|CEP57|CHAF1A|DKC1|E2F5|EIF3B|EIF3L|FANCA|GINS1|HJURP|HMGA1|HMMR|HN1L|IARS|IMPDH2|KIF11|KIF18A|KIF18B|KIF20A|KIF2C|KNTC1|KPNA2|MCM3|MCM4|MCM7|MIF|MKI67|MRPS27|MSH2|NAT10|NCAPG|NCAPG2|NEK2|NONO|NUP153|NUSAP1|PARP1|PAXIP1|PFAS|PRC1|PRKDC|RAD51AP1|RCC1|RFC4|RUVBL2|SMC2|SNRPB|SPAG5|SRSF1|SRSF2|SRSF9|SSRP1|TIMELESS|TMEM97|TOP2A|TPX2|TUBG1|WDR77|YEATS2
Human Breast_Crawford08_971genes (18427120-DataS4)	GeneSigDB	57	374	3.24098	1.77854	15.2406	1	30.2265	1.11892e-54	4.69879e-52	ASF1B|AURKA|BRCA1|BUB1B|CCNB1|CDC45|CDC7|CDCA3|CDCA7|CDCA8|CENPI|CENPU|DHFR|DNA2|E2F8|ESPL1|FEN1|FIGNL1|HJURP|HMGA1|HMMR|KIF11|KIF18A|KIF20A|KIF2C|KIFC1|KNTC1|KPNA2|MCM3|MCM4|MCM7|MKI67|MPP6|NASP|NCAPG2|NEK2|NUSAP1|PRC1|RAD51AP1|RCC1|RFC4|RFC5|SGOL1|SHCBP1|SMC2|SPAG5|SPC25|STMN1|TIMELESS|TK1|TOP2A|TOPBP1|TPX2|TROAP|UBE2T|UHRF1|WDHD1
SHEDDEN_LUNG_CANCER_POOR_SURVIVAL_A6	MSigDB_C2	60	455	3.94291	1.95836	13.1868	1	28.6246	8.88664e-54	3.62524e-51	AURKA|BUB1B|BUB3|CCNB1|CDC45|CDC7|CDCA3|CDCA8|CDT1|CENPI|CENPU|DNA2|E2F8|FANCA|GINS1|GINS3|HJURP|HMGA1|HMMR|IGF2BP3|KIF11|KIF18A|KIF18B|KIF20A|KIF2C|KNTC1|KPNA2|MCM4|MIF|MKI67|MTF2|NCAPG|NCAPG2|NEK2|NUSAP1|PAICS|PCNA|PRC1|PRKDC|RAD51AP1|RFC3|RFC4|RUVBL2|SHCBP1|SMC2|SNRPB|SPAG5|SPC25|SS18|STMN1|TFDP1|TK1|TOP2A|TPX2|TROAP|TUBG1|TYMS|WDHD1|YEATS2|ZWINT
Human Breast_Crawford08_187genes (18427120-DataS5)	GeneSigDB	42	141	1.22187	1.09738	29.7872	1	37.1595	2.23994e-53	8.88383e-51	ASF1B|AURKA|BRCA1|BUB1B|CCNB1|CDC45|CDC7|CDCA3|CDCA8|CENPU|DNA2|ESPL1|FEN1|HMGA1|HMMR|KIF11|KIF18A|KIF20A|KIF2C|KPNA2|MCM3|MCM4|MKI67|NCAPG2|NEK2|NUSAP1|PRC1|RAD51AP1|RCC1|RFC4|SHCBP1|SMC2|SPAG5|SPC25|STMN1|TIMELESS|TK1|TOP2A|TOPBP1|TPX2|TROAP|WDHD1
MODULE_54	MSigDB_C4	50	263	2.27909	1.49492	19.0114	1	31.922	7.69072e-53	2.96779e-50	AHCY|ASF1B|AURKA|BARD1|BUB1B|CCNB1|CDC45|CDC7|CDCA7|CHAF1A|CKS1B|DHFR|E2F8|FEN1|GINS1|HJURP|HMGA1|HMMR|IARS|KIF11|KIF2C|KIFC1|KNTC1|KPNA2|MCM3|MCM4|MCM7|MKI67|MSH2|NEK2|NUSAP1|PCNA|POLQ|RCC1|RFC3|RFC4|RFC5|SHCBP1|SMC2|SNRPB|SNRPF|SPAG5|TIMELESS|TOP2A|TOPBP1|TPX2|TROAP|TYMS|UBE2T|ZWINT
BLUM_RESPONSE_TO_SALIRASIB_DN	MSigDB_C2	54	341	2.95501	1.69944	15.8358	1	30.0363	1.21796e-52	4.57634e-50	AURKA|BARD1|BRCA1|BUB1B|CD37|CDC45|CDC7|CDK2|CHAF1A|DHFR|ESPL1|FANCA|FEN1|HMMR|KIF11|KIF20A|KIF2C|KPNA2|MCM3|MKI67|MSH2|MTF2|NASP|NCAPG|NEK2|NUSAP1|PARP1|PCNA|POLA1|PRC1|PRKDC|RAD51AP1|RFC3|RFC4|RFC5|RPA1|SMC2|SNRPF|SPAG5|SRSF1|SRSF2|STMN1|TFDP1|TIMELESS|TK1|TOP2A|TOPBP1|TPX2|TROAP|TUBB|TUBB4B|TUBG1|TYMS|ZWINT
Human Breast_Thorner09_217genes (19043454-TableS2)	GeneSigDB	44	176	1.52517	1.22514	25	1	34.6692	3.97168e-52	1.45404e-49	AURKA|BIK|BRCA1|C1ORF112|CCNB1|CDC7|CDCA7|CDCA8|CDT1|CENPU|CHAF1A|CKS1B|ESPL1|FEN1|HMMR|KIF11|KIF18A|KIF18B|KIF20A|KIF2C|KNTC1|KPNA2|MCM3|MCM4|MND1|NCAPG|NCAPG2|NUSAP1|POLQ|PRC1|RAD51AP1|RFC3|RFC4|RPL39L|SPAG5|STMN1|TIMELESS|TK1|TOP2A|TPX2|TROAP|UBE2T|WDHD1|ZWINT
Rat Hypothalamic_Mansuy10_1931genes (20937356-TableS2)	GeneSigDB	84	1282	11.1095	3.22927	6.55226	1	22.5718	9.12885e-52	3.25854e-49	AHCY|ASF1B|AURKA|BARD1|BRCA1|BUB1B|CASC5|CCDC88A|CCNB1|CDC7|CDCA3|CDCA7|CDCA7L|CDCA8|CDK2|CDT1|CENPI|CENPU|CEP57|DHFR|DNA2|DONSON|E2F5|E2F8|FANCA|FEN1|FIGNL1|GEN1|GINS1|GINS3|GOT2|HMGA1|HN1L|KIF11|KIF18A|KIF18B|KIF20A|KIF2C|KNTC1|KPNA2|MCM7|MCM8|MND1|MPP6|MSH2|NASP|NEK2|NUP153|NUSAP1|PAICS|PARP1|PCNA|POLD2|POLQ|PRC1|RAD51AP1|RASGRP3|RFC3|RFC4|RFC5|RPA1|RUVBL2|SGOL1|SHMT2|SLC25A13|SMC2|SNRPF|SPC25…
SOTIRIOU_BREAST_CANCER_GRADE_1_VS_3_UP	MSigDB_C2	41	151	1.30852	1.13539	27.1523	1	34.9584	3.327e-50	1.15861e-47	AURKA|BUB1B|CCNB1|CDC45|CDCA3|CDCA8|CDK2|CENPI|CENPU|DONSON|E2F8|ESPL1|FEN1|GINS1|HJURP|HMMR|KIF11|KIF18B|KIF20A|KIF2C|KIFC1|KPNA2|MCM3|MCM4|MKI67|NCAPG|NCAPG2|NEK2|NUSAP1|POLQ|PRC1|RFC4|SHMT2|SNRPF|SPAG5|STMN1|TIMELESS|TOP2A|TPX2|TROAP|ZWINT
Mouse Lymphoma_Wu08_1167genes (18535662-TableS2d)	GeneSigDB	64	631	5.46807	2.29763	10.1426	1	25.475	3.48724e-50	1.18549e-47	ASF1B|BRCA1|BUB1B|BUB3|CASC5|CCNB1|CDC45|CDCA3|CDCA7|CDCA8|CDT1|CHAF1A|CKS1B|DHFR|DKC1|FEN1|FIGNL1|FUBP1|HADH|HJURP|HMMR|IMPDH2|KIF11|KIF18A|KIF20A|MBD4|MCM3|MCM4|MCM7|MKI67|MND1|NASP|NCAPG|NEK2|NUDT21|NUSAP1|PAICS|PARP1|PCNA|POLA1|POLD2|PRC1|RAD51AP1|RCC1|RFC5|RPA1|SGOL1|SHMT2|SMC2|SNRPB|SPAG5|SPC24|SPC25|SRSF2|SS18|SSRP1|STMN1|TFDP1|TIMELESS|TK1|TOP2A|TPX2|UHRF1|WDR77
ROSTY_CERVICAL_CANCER_PROLIFERATION_CLUSTER	MSigDB_C2	40	140	1.2132	1.09351	28.5714	1	35.4701	5.50731e-50	1.82868e-47	ASF1B|AURKA|BRCA1|BUB1B|CCNB1|CDCA3|CDCA8|CENPU|DHFR|DNA2|E2F8|ESPL1|FEN1|GINS1|HJURP|HMGA1|HMMR|KIF11|KIF18B|KIF20A|KIF2C|KIFC1|KPNA2|MCM4|MKI67|NCAPG|NEK2|NUSAP1|PCNA|POLQ|PRC1|RAD51AP1|SHCBP1|SMC2|SPAG5|TK1|TOP2A|TPX2|TYMS|ZWINT
DODD_NASOPHARYNGEAL_CARCINOMA_DN	MSigDB_C2	84	1374	11.9067	3.3364	6.11354	1	21.6081	2.26194e-49	7.33998e-47	AHCY|AURKA|BRCA1|BUB1B|BUB3|CASC5|CCNB1|CDC45|CDC7|CDCA7|CENPI|CENPU|CHAF1A|CKS1B|DHFR|DKC1|DNA2|DONSON|EIF3B|FEN1|FIGNL1|FTSJ2|FUBP1|GINS1|GINS3|HJURP|HMMR|IARS|KIF11|KIF18A|KIF18B|KIF20A|KIF2C|KLHL42|KNTC1|KPNA2|MCM3|MCM4|MCM7|MCM8|MKI67|MND1|MSH2|MTF2|NCAPG|NCAPG2|NEK2|NONO|NUSAP1|PAICS|PAXIP1|PCNA|POLA1|POLQ|PRC1|PRKDC|RAD51AP1|RCCD1|RFC3|RFC4|RFC5|RMI2|SGOL1|SHMT2|SLC25A13|SMC2|SNRPF|SPAG5|S…
Human StemCell_Matushansky08_1453genes (18310505-TableS7)	GeneSigDB	81	1278	11.0748	3.22451	6.33803	1	21.6855	1.36699e-48	4.24301e-46	ACYP1|AHCY|ASF1B|AURKA|BARD1|BRCA1|BUB1B|BUB3|C1ORF112|CCNB1|CDC7|CDCA3|CDCA8|CDK2|CDT1|CENPU|CEP57|CHAF1A|CTPS2|DHFR|DKC1|DONSON|E2F8|ESPL1|FEN1|FTSJ2|FUBP1|GGA2|GMDS|HMMR|IGF2BP3|KIF11|KIF18A|KIF20A|KIF2C|KNTC1|KPNA2|MBD4|MCM3|MCM7|MKI67|MSH2|MTF2|NASP|NEK2|NONO|NUSAP1|PAICS|PARP2|PAXIP1|PCNA|POLD2|POLQ|PRC1|PRKDC|RAD51AP1|RCC1|RFC3|RFC4|RFC5|RPA1|SHCBP1|SLC25A13|SPAG5|SSRP1|STMN1|TEX10|TFDP1|T…
BENPORATH_CYCLING_GENES	MSigDB_C2	63	646	5.59806	2.32403	9.75232	1	24.6993	2.72252e-48	8.27068e-46	ACYP1|ASF1B|AURKA|BARD1|BRCA1|BUB1B|BUB3|CCNB1|CDC45|CDC7|CDCA3|CDCA7|CDCA7L|CDCA8|CENPU|CHAF1A|CKS1B|DHFR|DKC1|DNA2|DONSON|E2F5|E2F8|ESPL1|FANCA|FEN1|GINS3|HJURP|HMMR|KIF11|KIF2C|KIFC1|KPNA2|MBD4|MCM4|MCM8|MKI67|MND1|MSH2|NASP|NCOA3|NEK2|NUSAP1|PCNA|POLA1|POLQ|PRC1|RAD51AP1|RCCD1|RFC4|RMI1|SHCBP1|SPAG5|SS18|TOP2A|TOPBP1|TPX2|TROAP|TUBB4B|TYMS|UBE2T|UHRF1|ZWINT
ZHANG_TLX_TARGETS_60HR_DN	MSigDB_C2	47	277	2.40041	1.53374	16.9675	1	29.0789	3.83736e-47	1.14145e-44	ASF1B|BRCA1|BUB1B|CDC45|CDCA7|CDCA7L|CDT1|DHFR|DNA2|E2F8|FANCA|FEN1|FIGNL1|GINS1|HJURP|HMMR|KIF11|KIF2C|MCM3|MCM4|MCM7|MKI67|NASP|NCAPG|NCAPG2|PARP1|POLA1|POLD2|RAD51AP1|RFC3|RFC4|RFC5|SGOL1|SHCBP1|SHMT2|SMC2|SPAG5|SRSF1|TIMELESS|TK1|TOP2A|TOPBP1|TYMS|UHRF1|WDHD1|WDR77|WEE1
Human Viral_Cairo08_982genes (19061838-TableS7)	GeneSigDB	67	816	7.07123	2.60251	8.21078	1	23.0273	1.20046e-46	3.49799e-44	AHCY|AURKA|BLNK|BUB1B|BUB3|CCDC88A|CCNB1|CDCA8|CDT1|CENPI|CEP57|CHAF1A|DKC1|E2F5|EIF3B|EIF3L|FANCA|GINS1|HJURP|HMGA1|HMMR|HN1L|IARS|IMPDH2|KIF11|KIF18A|KIF20A|KIF2C|KNTC1|KPNA2|MCM3|MCM4|MCM7|MIF|MKI67|MRPS27|MSH2|NAT10|NCAPG|NCAPG2|NEK2|NONO|NUP153|NUSAP1|PARP1|PAXIP1|PFAS|PRC1|PRKDC|RAD51AP1|RCC1|RFC4|RUVBL2|SMC2|SNRPB|SPAG5|SRSF1|SRSF2|SRSF9|SSRP1|TIMELESS|TMEM97|TOP2A|TPX2|TUBG1|WDR77|YEATS2
GNF2_CCNA2	MSigDB_C4	31	68	0.589269	0.763243	45.5882	1	39.8441	1.9431e-46	5.43991e-44	ASF1B|AURKA|BUB1B|CDCA3|CDCA8|CKS1B|E2F8|ESPL1|FEN1|HJURP|HMMR|KIF11|KIF18B|KIF20A|MCM3|MCM4|MCM7|MKI67|NCAPG|NUSAP1|PCNA|PRC1|RAD51AP1|RFC3|RFC4|SHCBP1|SMC2|TOP2A|TPX2|TYMS|ZWINT
Mouse StemCell_GarciaEscudero10_371genes_p53 (20630075-AF-2)	GeneSigDB	46	267	2.31375	1.50612	17.2285	1	29.0058	1.91073e-46	5.43991e-44	ASF1B|AURKA|BRCA1|BUB1B|CASC5|CCNB1|CDC45|CDC7|CDCA3|CDCA8|CDT1|CENPI|CENPU|CEP57|CKS1B|DONSON|FEN1|FIGNL1|HMMR|KIF11|KIF18A|KIF18B|KIF2C|KNTC1|KPNA2|MCM3|MCM4|NCAPG|NUDT21|NUSAP1|PAXIP1|PRC1|RCC1|RFC3|SGOL1|SMC2|SPAG5|SPC25|TEX10|TIMELESS|TK1|TOP2A|TOPBP1|TPX2|TYMS|UBE2T
PUJANA_XPRSS_INT_NETWORK	MSigDB_C2	40	168	1.45584	1.19718	23.8095	1	32.1959	2.06166e-46	5.66083e-44	ACYP1|AURKA|BRCA1|BUB3|CDC7|CEP57|CHAF1A|DHFR|DNA2|ESPL1|FUBP1|GINS1|HMMR|KIAA0922|KIFC1|KNTC1|MCM4|MKI67|MSH2|MTF2|NASP|PAICS|PAXIP1|PCNA|PMS2P3|POLA1|PRKDC|RAD51AP1|RFC3|RFC4|RPA1|SMC2|SNRPB|SPC25|STMN1|TFDP1|TIMELESS|TOP2A|TOPBP1|ZWINT
GSE15750_DAY6_VS_DAY10_EFF_CD8_TCELL_UP	MSigDB_C7	42	200	1.73315	1.30535	21	1	30.8475	3.13214e-46	8.43788e-44	ASF1B|AURKA|BRCA1|BUB1B|C1ORF112|CASC5|CDC45|CDCA8|CENPI|CKS1B|DHFR|DNA2|ESPL1|FEN1|FIGNL1|GINS1|HMMR|KIF11|KIF18B|KIF20A|KIF2C|KNTC1|KPNA2|MCM7|NCAPG|NEK2|NUSAP1|POLA1|POLQ|PRC1|RAD51AP1|SGOL1|SHCBP1|SMC2|SPAG5|SPC24|SPC25|STMN1|TK1|TOP2A|TPX2|UHRF1
CROONQUIST_IL6_DEPRIVATION_DN	MSigDB_C2	34	98	0.849241	0.915694	34.6939	1	36.2029	7.33853e-46	1.94036e-43	AURKA|BRCA1|BUB1B|CCNB1|CDC45|CHAF1A|CKS1B|DHFR|GINS1|HMGA1|HMMR|KIF11|KIF2C|KIFC1|KNTC1|KPNA2|MCM3|MCM4|MCM7|MKI67|NASP|PCNA|RFC3|RFC4|SMC2|SPAG5|SPC25|STMN1|TK1|TOP2A|TPX2|TYMS|WEE1|ZWINT
BERENJENO_TRANSFORMED_BY_RHOA_UP	MSigDB_C2	57	535	4.63616	2.11996	10.6542	1	24.7004	1.20118e-45	3.11827e-43	AHCY|ASF1B|AURKA|BRCA1|BUB3|CCNB1|CDC45|CDC7|CDCA7|CDCA7L|CDCA8|CDT1|CKS1B|DHFR|DNA2|E2F8|EIF3B|FEN1|FIGNL1|KIF11|KIF20A|KIF2C|KPNA2|MCM3|MCM4|MCM7|MKI67|MSH2|NASP|NEK2|NUSAP1|PCNA|POLA1|PRC1|RAD51AP1|RBM38|RCC1|RFC3|RFC4|RFC5|RPA1|RUVBL2|SMC2|SRSF1|SS18|SSRP1|STMN1|TFDP1|TIMELESS|TK1|TMEM97|TOP2A|TOPBP1|TUBG1|UBE2T|UHRF1|WDHD1
Cell_cycle_Whitfield	SignatureDB	62	701	6.07467	2.41811	8.84451	1	23.1277	6.72689e-45	1.71512e-42	ACYP1|ASF1B|AURKA|BARD1|BRCA1|BUB1B|BUB3|CCNB1|CDC45|CDC7|CDCA3|CDCA7|CDCA8|CENPU|CEP57|CHAF1A|CKS1B|DHFR|DKC1|DNA2|DONSON|E2F5|E2F8|FANCA|FEN1|GINS3|HJURP|HMMR|KIF11|KIF2C|KIFC1|KPNA2|MBD4|MCM4|MCM7|MCM8|MKI67|MND1|MSH2|NASP|NCOA3|NEK2|NSUN5P2|NUSAP1|PCNA|POLA1|PRC1|RAD51AP1|RCCD1|RFC4|RMI1|SHCBP1|SPAG5|SS18|TOP2A|TOPBP1|TPX2|TROAP|TYMS|UBE2T|UHRF1|ZWINT
GSE36476_CTRL_VS_TSST_ACT_40H_MEMORY_CD4_TCELL_OLD_DN	MSigDB_C7	41	200	1.73315	1.30535	20.5	1	30.0814	1.17081e-44	2.88221e-42	AURKA|BUB1B|CCNB1|CENPU|CKS1B|DHFR|ESPL1|FEN1|GINS3|GOT2|HADH|HJURP|HMMR|HN1L|IARS|IMPDH2|KIF11|KIF20A|KIF2C|KPNA2|MCM4|MCM7|NCAPG|NCAPG2|PAICS|POLA1|RAD51AP1|RFC3|RFC4|RFC5|RMI1|SMC2|SPAG5|STMN1|TK1|TOP2A|TPX2|TUBB|TUBG1|TYMS|ZWINT
GSE36476_CTRL_VS_TSST_ACT_40H_MEMORY_CD4_TCELL_YOUNG_DN	MSigDB_C7	41	200	1.73315	1.30535	20.5	1	30.0814	1.17081e-44	2.88221e-42	BRCA1|CCNB1|CDC45|CDCA3|CDCA8|CENPU|CHAF1A|CKS1B|DHFR|ESPL1|FANCA|FEN1|GINS3|HJURP|HMMR|HN1L|KIF11|KIF18B|KIF20A|KIF2C|MCM4|MCM7|MKI67|NCAPG|NCAPG2|NUSAP1|PAICS|PCNA|PFAS|POLA1|RFC4|SPAG5|SRSF1|STMN1|TK1|TOP2A|TPX2|TUBB|TUBG1|TYMS|WDR77
BURTON_ADIPOGENESIS_3	MSigDB_C2	33	101	0.875238	0.929546	32.6733	1	34.5596	1.69394e-43	4.03101e-41	ASF1B|AURKA|BRCA1|CCNB1|CDC45|CDC7|CDCA7|CDCA8|CKS1B|FEN1|FIGNL1|IMPDH2|KIF11|KIF20A|KIF2C|KPNA2|MCM3|MCM4|MCM7|MKI67|NASP|NUSAP1|PCNA|POLA1|PRC1|RAD51AP1|RFC5|SMC2|TFDP1|TK1|TOP2A|TOPBP1|TYMS
REACTOME_CELL_CYCLE	MSigDB_C2	50	398	3.44896	1.83379	12.5628	1	25.3851	1.83925e-43	4.25533e-41	AURKA|BRCA1|BUB1B|BUB3|CASC5|CCNB1|CDC45|CDC7|CDCA8|CDK2|CDT1|CENPI|CENPU|CEP57|CKS1B|DHFR|DKC1|DNA2|E2F5|FEN1|GINS1|HJURP|KIF18A|KIF20A|KIF2C|KNTC1|MCM3|MCM4|MCM7|MCM8|NEK2|PCNA|POLA1|POLD2|PPP2R1A|RFC3|RFC4|RFC5|RPA1|RUVBL2|SGOL1|SPC24|SPC25|TFDP1|TUBB|TUBB4B|TUBG1|TYMS|WEE1|ZWINT
REACTOME_CELL_CYCLE_MITOTIC	MSigDB_C2	46	308	2.66904	1.61624	14.9351	1	26.8097	1.84781e-43	4.25533e-41	AURKA|BUB1B|BUB3|CASC5|CCNB1|CDC45|CDC7|CDCA8|CDK2|CDT1|CENPI|CENPU|CEP57|CKS1B|DHFR|DNA2|E2F5|FEN1|GINS1|KIF18A|KIF20A|KIF2C|KNTC1|MCM3|MCM4|MCM7|MCM8|NEK2|PCNA|POLA1|POLD2|PPP2R1A|RFC3|RFC4|RFC5|RPA1|SGOL1|SPC24|SPC25|TFDP1|TUBB|TUBB4B|TUBG1|TYMS|WEE1|ZWINT
Human Breast_Sotiriou06_242genes (16478745-SuppTable1)	GeneSigDB	40	201	1.74181	1.30859	19.9005	1	29.2363	5.23283e-43	1.18594e-40	AURKA|BUB1B|CCNB1|CDC45|CDCA3|CDCA8|CDK2|CENPI|CENPU|DONSON|E2F8|ESPL1|FEN1|GINS1|HJURP|HMMR|KIF11|KIF20A|KIF2C|KIFC1|KPNA2|MCM3|MCM4|MKI67|NCAPG|NCAPG2|NEK2|NUSAP1|POLQ|PRC1|RFC4|SHMT2|SNRPF|SPAG5|STMN1|TIMELESS|TOP2A|TPX2|TROAP|ZWINT
MARSON_BOUND_BY_E2F4_UNSTIMULATED	MSigDB_C2	61	724	6.27399	2.45625	8.42541	1	22.2803	6.95834e-43	1.55236e-40	ASF1B|AURKA|BARD1|BUB1B|C1ORF112|CASC5|CDC45|CDC7|CDCA3|CDCA7|CDCA8|CDT1|CENPI|CENPU|CEP57|CKS1B|DHFR|ESPL1|FANCA|FEN1|FIGNL1|GEN1|GINS3|HJURP|HMMR|KIF11|KIF18B|KIF20A|KIF2C|KPNA2|MCM3|MCM4|MCM7|MCM8|MND1|MSH2|NASP|NEK2|NUP153|NUSAP1|PAICS|POLA1|POLD2|POLQ|PRC1|PRKDC|RAD51AP1|RFC4|SGOL1|SHCBP1|SMC2|SPAG5|SPC24|SPC25|SRSF1|TOP2A|TOPBP1|TPX2|TRMT6|TUBB|UHRF1
Human Esophagus_Barrett03_104genes (12874028-Table1)	GeneSigDB	32	95	0.823244	0.901626	33.6842	1	34.5784	1.07837e-42	2.36877e-40	BARD1|BRCA1|CCNB1|CDC7|CHAF1A|CKS1B|DHFR|GINS1|HMMR|KIF11|KIF2C|KPNA2|MCM3|MCM4|MCM7|MKI67|NEK2|NUP153|PCNA|PRKDC|RCC1|RFC3|RFC4|RPL39L|STMN1|TK1|TMEM97|TOP2A|TOPBP1|TROAP|TUBB|TUBG1
Human Breast_Mutarelli08_1488genes (18387200-Genes)	GeneSigDB	73	1204	10.4335	3.13483	6.06312	1	19.9585	5.38146e-42	1.16419e-39	ASF1B|AURKA|BIK|BRI3BP|BTG2|BUB1B|BUB3|C1ORF112|CCNB1|CDC45|CDCA7|CDCA8|CDK2|CDT1|CKS1B|DKC1|DONSON|ESPL1|FEN1|GINS3|HADH|HJURP|HMMR|KIF11|KIF20A|KIF2C|KIFC1|KNTC1|KPNA2|MCM3|MCM4|MCM7|MCM8|MKI67|NCAPG|NCAPG2|NCOA3|NUSAP1|PAICS|PARP1|PARP2|PCNA|PFAS|POLD2|POLQ|PRC1|PRKDC|RAD51AP1|RCC1|RFC3|RFC4|RUVBL2|SHCBP1|SNAPC1|SPAG5|SRSF2|SSRP1|STMN1|TFDP1|TIMELESS|TK1|TMEM97|TOP2A|TOPBP1|TPX2|TROAP|TUBB4B|T…
GRAHAM_CML_DIVIDING_VS_NORMAL_QUIESCENT_UP	MSigDB_C2	38	181	1.5685	1.2423	20.9945	1	29.3259	8.24417e-42	1.75687e-39	AURKA|BRCA1|BUB1B|CCNB1|CDC45|CDC7|CENPU|CKS1B|DHFR|E2F8|ESPL1|FEN1|GINS1|HMMR|KIF11|KIF18B|KIF20A|KIF2C|KPNA2|MCM4|NCAPG|NEK2|NUSAP1|PRC1|RAD51AP1|RFC3|RFC4|SHMT2|SLC25A13|SMC2|SPAG5|SPC25|STMN1|TK1|TOP2A|TPX2|TYMS|ZWINT
NUYTTEN_EZH2_TARGETS_DN	MSigDB_C2	68	1019	8.83038	2.89557	6.67321	1	20.4345	1.56528e-41	3.28662e-39	ACYP1|AURKA|BRCA1|BRI3BP|BUB3|C1ORF112|CASC5|CCNB1|CDC45|CDC7|CDCA3|CDCA7|CDCA8|CDT1|CENPI|CENPU|CHAF1A|CKS1B|DKC1|DNA2|E2F8|FANCA|GEN1|GGA2|HJURP|HMMR|IMPDH2|KIF18B|KIF20A|KIF2C|KIFC1|KLHL42|KNTC1|MCM4|MCM7|MCM8|MND1|NASP|NEK2|NUDT21|PRC1|RAD51AP1|RBM38|RFC4|RFC5|RMI1|RMI2|RPL39L|SHCBP1|SNRPB|SPAG5|SPC24|SPC25|SS18|SSRP1|TFDP1|TIMELESS|TMEM97|TOP2A|TOPBP1|TPX2|TROAP|TYMS|UBE2T|UHRF1|WDHD1|WEE1|Z…
GNF2_SMC4L1	MSigDB_C4	30	84	0.727921	0.848015	35.7143	1	34.5183	5.70506e-41	1.18053e-38	AURKA|BUB1B|CDCA8|DHFR|DKC1|E2F8|FEN1|GINS1|HMMR|KIF11|KIF18B|MCM3|MCM4|MCM7|MSH2|NASP|NUP153|NUSAP1|PCNA|PRC1|RAD51AP1|RFC3|RFC4|SHCBP1|SMC2|SRSF1|SSRP1|TOP2A|TYMS|ZWINT
Human Lung_Johnson07_1334genes (17699775-SuppTable1)	GeneSigDB	65	929	8.05046	2.77013	6.99677	1	20.5585	7.84548e-41	1.60025e-38	AURKA|BRCA1|BUB1B|C1ORF112|CCDC88A|CCNB1|CDC45|CDCA3|CDCA7|CDCA8|CDT1|CENPU|CKS1B|DHFR|DKC1|DONSON|E2F5|E2F8|FEN1|FIGNL1|GINS1|GINS3|HMMR|IGF2BP3|IQCB1|KBTBD8|KIF18A|KIF2C|KNTC1|MCM3|MCM4|MCM7|MCM8|MKI67|MND1|MTF2|NASP|NCAPG|NEK2|PAICS|POLA1|RAD51AP1|RALGPS2|RFC3|RFC4|RFC5|RMI1|RMI2|SHCBP1|SLC25A13|SMC2|SPC25|TFDP1|TK1|TMEM243|TMEM97|TOP2A|TOPBP1|TPX2|TUBG1|TYMS|UBE2T|UHRF1|WDHD1|ZWINT
MARKEY_RB1_ACUTE_LOF_DN	MSigDB_C2	40	227	1.96712	1.38989	17.6211	1	27.3639	9.43239e-41	1.89684e-38	AHCY|ASF1B|AURKA|BRCA1|CCNB1|CDC45|CDCA3|CDCA7L|CDK2|CDT1|CKS1B|E2F8|FIGNL1|FUBP1|KIF11|KIF20A|KIF2C|KPNA2|MCM3|MCM4|MCM7|MKI67|NASP|NEK2|NUSAP1|PARP1|PCNA|POLA1|PRC1|RAD51AP1|RFC4|RFC5|SMC2|SRSF2|STMN1|TFDP1|TK1|TOPBP1|TUBB|UBE2T
Human Breast_Troester06_134genes_up_DoxTreated-HME-CC (17150101-TableS1c)	GeneSigDB	32	108	0.935898	0.961079	29.6296	1	32.3221	1.32467e-40	2.6269e-38	BARD1|BRCA1|BUB1B|C1ORF112|CCNB1|CDC45|CDC7|CDCA7|CENPU|CKS1B|FIGNL1|GINS3|KIF11|MCM8|NCAPG|NCAPG2|PRC1|RAD51AP1|RFC3|RFC4|RFC5|SMC2|SPAG5|STMN1|TIMELESS|TK1|TOPBP1|TPX2|TYMS|UBE2T|UHRF1|ZWINT
CASORELLI_ACUTE_PROMYELOCYTIC_LEUKEMIA_DN	MSigDB_C2	57	661	5.72805	2.35011	8.6233	1	21.8168	1.70109e-40	3.32715e-38	AURKA|BRCA1|BUB1B|BUB3|CCNB1|CDC45|CHAF1A|CKS1B|DHFR|DKC1|EIF3B|ESPL1|FEN1|FTSJ2|FUBP1|GGA2|GINS1|HADH|HMMR|HN1L|KIF11|KIF20A|KIF2C|KIFC1|KPNA2|MCM3|MCM4|MCM7|MKI67|NASP|NCAPG|NEK2|NONO|NUSAP1|PAICS|PFKM|POLD2|POLQ|PRC1|RFC3|RFC4|RPA1|SHMT2|SNRPB|SPAG5|SRSF9|SSRP1|SWAP70|TIMELESS|TK1|TMEM97|TOP2A|TUBB|TYMS|UPF3A|WDHD1|ZWINT
GSE15750_DAY6_VS_DAY10_TRAF6KO_EFF_CD8_TCELL_UP	MSigDB_C7	38	200	1.73315	1.30535	19	1	27.7832	4.90834e-40	9.34417e-38	AURKA|BUB1B|CASC5|CDC45|CDCA3|CDCA7L|CENPI|CKS1B|DHFR|DNA2|E2F8|FEN1|GEN1|HMMR|KIF18B|KIF20A|MCM3|MKI67|MND1|NCAPG|NCAPG2|NEK2|PCNA|POLA1|RAD51AP1|RFC5|SHCBP1|SMC2|SPAG5|SPC24|SPC25|STMN1|TFDP1|TK1|TOP2A|TPX2|TUBB4B|UHRF1
SARRIO_EPITHELIAL_MESENCHYMAL_TRANSITION_UP	MSigDB_C2	36	179	1.55117	1.23546	20.1117	1	27.8833	6.86405e-39	1.28954e-36	ASF1B|BARD1|BRCA1|CCNB1|CDC45|CDC7|CDCA7|CDK2|CENPU|CKS1B|DHFR|ESPL1|HMMR|KIF11|KNTC1|MCM3|MCM4|MCM7|MKI67|MSH2|PCNA|PLCG2|PRC1|RFC3|RFC4|RFC5|STMN1|TFDP1|TOP2A|TUBB|TUBB4B|TUBG1|TYMS|UBE2T|UHRF1|ZWINT
KONG_E2F3_TARGETS	MSigDB_C2	30	97	0.840576	0.911029	30.9278	1	32.0071	9.54025e-39	1.76903e-36	ASF1B|AURKA|BRCA1|BUB1B|CCNB1|CDC7|CDCA3|DNA2|FEN1|FIGNL1|HMMR|KIF11|KIF20A|KIF2C|MCM3|MKI67|NASP|NCAPG|NCAPG2|NUSAP1|PRC1|RAD51AP1|SHCBP1|SMC2|SPC25|TK1|TOP2A|TPX2|TYMS|UBE2T
Human Breast_Sotiriou06_128genes (16478745-SuppTable1-short)	GeneSigDB	31	109	0.944564	0.965498	28.4404	1	31.1295	1.02356e-38	1.87364e-36	AURKA|BUB1B|CCNB1|CDCA3|CDCA8|CDK2|CENPI|CENPU|DONSON|ESPL1|FEN1|GINS1|HJURP|HMMR|KIF11|KIF20A|KIF2C|KIFC1|KPNA2|MCM4|MKI67|NCAPG|NUSAP1|POLQ|PRC1|SHMT2|SPAG5|TIMELESS|TPX2|TROAP|ZWINT
GNF2_RRM1	MSigDB_C4	29	88	0.762584	0.867899	32.9545	1	32.5354	2.0541e-38	3.71246e-36	AURKA|BUB1B|CDCA8|DHFR|E2F8|FEN1|GINS1|HMMR|KIF11|KIF18B|MCM3|MCM4|MCM7|MKI67|MSH2|NASP|NUSAP1|PAICS|PCNA|PRC1|RAD51AP1|RFC3|RFC4|SHCBP1|SMC2|SSRP1|TOP2A|TYMS|ZWINT
WHITEFORD_PEDIATRIC_CANCER_MARKERS	MSigDB_C2	31	116	1.00522	0.995872	26.7241	1	30.1191	9.19377e-38	1.64086e-35	ASF1B|AURKA|CCNB1|CDC45|CDCA7|CDCA8|CENPU|CKS1B|DHFR|ESPL1|KIF11|KPNA2|MCM4|MCM7|MKI67|MND1|NASP|NEK2|NUSAP1|PCNA|POLQ|PRC1|RFC3|RFC4|STMN1|TK1|TOP2A|TPX2|TYMS|UHRF1|ZWINT
Human Sarcoma_Mason04_549genes (15489886-TableS1b)	GeneSigDB	48	464	4.0209	1.97725	10.3448	1	22.2425	1.25334e-37	2.20929e-35	ASF1B|BARD1|BRCA1|BUB1B|CCNB1|CDC7|CDCA3|CDCA8|CDT1|CHAF1A|CKS1B|DHFR|DONSON|FANCA|FEN1|HMMR|KIF11|KIF20A|KIF2C|KNTC1|MCM3|MCM4|MCM7|MSH2|NASP|NEK2|NUSAP1|PCNA|POLQ|PRC1|RFC3|RFC4|RFC5|RPL39L|SHCBP1|SPAG5|SPC25|STMN1|TIMELESS|TK1|TOP2A|TOPBP1|TPX2|TYMS|WDHD1|WEE1|ZNF395|ZWINT
GSE36476_CTRL_VS_TSST_ACT_72H_MEMORY_CD4_TCELL_OLD_DN	MSigDB_C7	36	200	1.73315	1.30535	18	1	26.251	4.90431e-37	8.43659e-35	AURKA|BUB1B|CCNB1|CDCA3|CENPU|CKS1B|ESPL1|FEN1|GOT2|HJURP|HMMR|HN1L|IARS|KIF11|KIF20A|MCM4|MCM7|MKI67|NCAPG|NCAPG2|NUSAP1|PAICS|RFC4|SMC2|SPAG5|SRSF1|STMN1|TEX10|TIMELESS|TK1|TOP2A|TPX2|TUBB|TUBG1|TYMS|ZWINT
GSE36476_CTRL_VS_TSST_ACT_72H_MEMORY_CD4_TCELL_YOUNG_DN	MSigDB_C7	36	200	1.73315	1.30535	18	1	26.251	4.90431e-37	8.43659e-35	AURKA|BUB1B|CCNB1|CDC45|CDCA3|CDCA8|CKS1B|DHFR|ESPL1|FEN1|HMMR|HN1L|KIF11|KIF20A|KIF2C|KIFC1|MCM7|MKI67|NCAPG|NUSAP1|PAICS|PCNA|PFAS|POLA1|POLQ|RAD51AP1|RFC4|SHCBP1|SPAG5|SRSF1|STMN1|TK1|TOP2A|TUBG1|TYMS|ZWINT
Human Breast_Dairkee04_479genes (15260889-TableS2a)	GeneSigDB	44	374	3.24098	1.77854	11.7647	1	22.9171	6.76748e-37	1.15031e-34	AHCY|AURKA|BARD1|BCL11A|BRCA1|BUB1B|CDCA3|CDCA7|CDCA8|CDK2|CEP57|CHAF1A|CKS1B|DHFR|DONSON|FEN1|KIF2C|KIFC1|KPNA2|MCM3|MCM4|MCM7|MCM8|NCAPG2|NEK2|NUP153|NUSAP1|PAICS|PCNA|POLD2|RFC3|RFC4|RMI2|SHMT2|SSRP1|TK1|TOP2A|TOPBP1|TPX2|TRMT6|TUBG1|TYMS|UHRF1|ZWINT
VECCHI_GASTRIC_CANCER_EARLY_UP	MSigDB_C2	46	426	3.6916	1.89608	10.7981	1	22.3136	6.97402e-37	1.17147e-34	AURKA|BARD1|BRCA1|BUB1B|BUB3|CASC5|CCNB1|CDCA7|CENPU|CKS1B|DHFR|DKC1|E2F8|EIF3B|FEN1|FIGNL1|FUBP1|GINS1|HMGA1|HMMR|HN1L|KIF18B|KIF20A|MCM4|MCM7|MKI67|NASP|NCAPG|NCAPG2|NEK2|NSUN5P2|NUSAP1|PRC1|RAD51AP1|RFC3|RUVBL2|SNRPB|TFDP1|TK1|TOP2A|TPX2|TRMT6|UBE2T|UHRF1|WDR77|ZWINT
MODULE_53	MSigDB_C4	45	403	3.49229	1.84508	11.1663	1	22.4964	1.00878e-36	1.67481e-34	ATP2A3|BASP1|BIK|BUB1B|CCNB1|CD22|CD37|CD79A|CDC45|CDC7|CDK2|CHAF1A|DHFR|FEN1|GINS1|HMMR|IGF2BP3|KIF11|KIF2C|KIFC1|KNTC1|MCM3|MCM4|MKI67|MSH2|PAICS|PARP2|PCNA|POLD2|PRKDC|RBM38|RCC1|RFC3|RFC4|RPA1|SHMT2|STMN1|SWAP70|TOP2A|TOPBP1|TPX2|TROAP|TYMS|WEE1|ZWINT
GNF2_PCNA	MSigDB_C4	26	68	0.589269	0.763243	38.2353	1	33.2931	1.5536e-36	2.54969e-34	AURKA|BUB1B|CDCA8|ESPL1|FEN1|GINS1|HMMR|KIF11|KIF18B|MCM3|MCM4|MCM7|MKI67|MSH2|NUSAP1|PAXIP1|PCNA|PRC1|RAD51AP1|RFC4|SHCBP1|SMC2|TOP2A|TPX2|TYMS|ZWINT
Human Immune_Kong10_2491genes_ImmPort_CD40LandAnti-IgMvsControl (20460173-ImmPortCD40LandAnti-IgMvsControl)	GeneSigDB	76	1603	13.8912	3.58553	4.74111	1	17.3221	1.95682e-36	3.17495e-34	ACYP1|AHCY|ATP2A3|BARD1|BCL11A|BCL7A|BLK|BLNK|BRCA1|BTF3|BTG2|BTK|BUB1B|CD22|CD37|CDC45|CDT1|CHAF1A|CXCR5|DHFR|E2F5|FANCA|GGA2|GOT2|GRHPR|HADH|IARS|IGF2BP3|KIAA0922|KNTC1|MBD4|MCM3|MCM4|MIF|MIOS|MRPS27|MS4A1|MSH2|MTF2|NASP|NONO|NUDT21|PARP1|PARP2|PAXIP1|PCNA|PFKM|PLCG2|POLA1|POLD2|PRKD3|PRKDC|RAD51AP1|RASGRP3|RFC3|RFC4|RFC5|RPA1|RPL39L|RUVBL2|SPAG5|SRSF2|SRSF9|STMN1|SYK|TIMELESS|TK1|TMEM243|TMEM9…
MITSIADES_RESPONSE_TO_APLIDIN_DN	MSigDB_C2	38	249	2.15777	1.45502	15.261	1	24.6336	3.14685e-36	5.0484e-34	AHCY|ALDH5A1|AURKA|BUB1B|CCNB1|CDC7|CDCA8|CDT1|CHAF1A|GINS1|HADH|HJURP|HN1L|KIF18B|MCM4|MKI67|MSH2|NCAPG|NCAPG2|NEK2|NUSAP1|PARP1|POLQ|PRKDC|RFC4|SHCBP1|SMC2|SYK|TFDP1|TMEM97|TOP2A|TOPBP1|TPX2|TUBB|TYMS|WEE1|ZNF395|ZWINT
ISHIDA_E2F_TARGETS	MSigDB_C2	24	53	0.459284	0.674034	45.283	1	34.9251	5.18138e-36	8.21997e-34	ASF1B|CCNB1|CDCA7|CDK2|CDT1|DNA2|E2F8|FEN1|KPNA2|MCM3|MCM7|MKI67|NUSAP1|PCNA|PRC1|RFC3|RPA1|SGOL1|SMC2|STMN1|TK1|TOP2A|TYMS|UBE2T
PUJANA_ATM_PCC_NETWORK	MSigDB_C2	72	1436	12.444	3.40619	5.01393	1	17.4846	6.74876e-36	1.05889e-33	ACADM|ACYP1|AURKA|BCL7A|BLNK|BRCA1|BTF3|BTK|BUB3|CD22|CD37|CD79A|CDC7|CENPI|CEP57|CHAF1A|DHFR|DKC1|DNA2|E2F5|ESPL1|FUBP1|GINS1|HMMR|KIAA0922|KIFC1|KNTC1|MBD4|MCM4|MKI67|MS4A1|MSH2|MTF2|NASP|NONO|NUP153|PAICS|PARP1|PARP2|PAXIP1|PCNA|PFAS|PLCG2|PMS2P1|PMS2P3|POLA1|POU2AF1|POU2F2|PRKDC|RAB30|RAD51AP1|RCC1|RFC3|RFC4|RPA1|SHMT2|SMC2|SNRPB|SNRPF|SPC25|SRSF1|SRSF2|SRSF9|STMN1|SYK|TFDP1|TIMELESS|TMEM243|…
WINNEPENNINCKX_MELANOMA_METASTASIS_UP	MSigDB_C2	33	162	1.40385	1.17575	20.3704	1	26.8732	7.12657e-36	1.10601e-33	AURKA|CCNB1|CDC45|CDCA8|CKS1B|DHFR|DONSON|KIF11|KIF18B|KIF2C|KNTC1|KPNA2|MCM4|NASP|NCAPG|NCAPG2|NEK2|PAICS|PCNA|PRC1|RFC4|RFC5|SHCBP1|SMC2|SPAG5|SPC25|TIMELESS|TK1|TOP2A|TYMS|UBE2T|UHRF1|ZWINT
CROONQUIST_NRAS_SIGNALING_DN	MSigDB_C2	26	72	0.623932	0.785305	36.1111	1	32.3136	9.51078e-36	1.44463e-33	AURKA|BUB1B|CCNB1|CHAF1A|CKS1B|GINS1|HMGA1|KIF11|KIF2C|MCM3|MCM4|MCM7|MKI67|NASP|PCNA|RFC3|RFC4|SMC2|SPAG5|SPC25|STMN1|TK1|TOP2A|TPX2|WEE1|ZWINT
Human Breast_Loi08_239genes (18498629-GeneList)	GeneSigDB	34	180	1.55983	1.23889	18.8889	1	26.185	9.42788e-36	1.44463e-33	AURKA|BUB1B|CASC5|CCNB1|CDC7|CDCA3|CENPU|FEN1|GINS1|HJURP|HMGA1|HMMR|KIF11|KIF18B|KIF20A|KIF2C|MKI67|MND1|NCAPG|NEK2|NUSAP1|PAICS|PCNA|PRC1|RAD51AP1|RMI2|STMN1|TK1|TOP2A|TPX2|TYMS|UBE2T|UHRF1|ZWINT
Mouse Viral_Buonomo11_5307genes (21205295-TableS1)	GeneSigDB	103	3252	28.1809	4.91638	3.16728	1	15.2183	9.77691e-36	1.46942e-33	ASF1B|AURKA|BCL11A|BCL7A|BLNK|BRCA1|BRI3BP|BTK|BUB1B|CCDC88A|CCNB1|CD22|CD37|CDC7|CDCA3|CDCA7|CDCA8|CDT1|CENPI|CENPU|CHAF1A|CXCR5|DHFR|DNA2|DONSON|E2F8|ESPL1|FCRLA|FEN1|FIGNL1|GEN1|GINS1|GINS3|GMDS|HADH|HJURP|HMMR|HN1L|HOXA1|KIF11|KIF18A|KIF20A|KIFC1|KNTC1|KPNA2|MCM3|MCM4|MCM8|MKI67|MND1|MPP6|MS4A1|MSH2|MTF2|NASP|NCAPG|NCAPG2|NEK2|NONO|NUDT21|NUSAP1|PARP1|PAX5|POLA1|POLD2|POU2AF1|PRC1|PRKD3|RAB30…
Human Breast_Reyal08_72genes (19014521-TableS6c)	GeneSigDB	25	63	0.545941	0.734723	39.6825	1	33.2834	1.16846e-35	1.73784e-33	ASF1B|AURKA|BUB1B|CCNB1|CDC45|CDCA3|CDCA8|CENPU|ESPL1|HJURP|KIF11|KIF18B|KIF20A|KIF2C|KPNA2|MKI67|NCAPG|NEK2|NUSAP1|PCNA|PRC1|RAD51AP1|TOP2A|TPX2|ZWINT
Proliferation_DLBCL	SignatureDB	53	671	5.8147	2.36731	7.89866	1	19.932	1.3341e-35	1.96375e-33	AURKA|BCL7A|BRCA1|BTF3|BTK|BUB3|CCNB1|CDC7|CDK2|CDT1|CHAF1A|CKS1B|DHFR|DNA2|EIF3B|FEN1|FUBP1|GOT2|HADH|HJURP|HMGA1|HMMR|IMPDH2|KIF11|MCM4|MCM7|MIF|MKI67|NCAPG2|NEK2|NUP153|PAICS|PARP1|PCNA|PMS2P5|POLD2|POLQ|PPP2R1A|PRKDC|RCC1|RFC3|RFC4|RMI1|RPA1|RUVBL2|SHMT2|TFDP1|TK1|TOP2A|TUBB|TUBG1|UHRF1|WEE1
Human Breast_Creighton08_2154genes (18757322-TableS1)	GeneSigDB	78	1778	15.4077	3.76148	4.38695	1	16.6404	3.77276e-35	5.44116e-33	ALDH5A1|ASF1B|AURKA|BIK|BLNK|BRCA1|BTG2|BUB1B|CCNB1|CDC45|CDCA3|CDCA8|CDK2|CDT1|CENPI|CENPU|CEP57|CHAF1A|CKS1B|DHFR|DKC1|DONSON|E2F8|ESPL1|FANCA|FEN1|FTSJ2|FUBP1|GINS1|GINS3|HJURP|HMMR|IARS|KIAA0922|KIF11|KIF18A|KIF20A|KIF2C|KNTC1|MCM7|MIOS|MKI67|MPP6|MRPS27|MSH2|NCAPG|NCAPG2|NEK2|NUSAP1|PARP2|PKIG|POLD2|POLQ|PRC1|RAD51AP1|RFC3|RFC5|RPL39L|SHCBP1|SHMT2|SMC2|SNRPB|SPAG5|SPC25|SRSF2|TIMELESS|TK1|TM…
ZHOU_CELL_CYCLE_GENES_IN_IR_RESPONSE_24HR	MSigDB_C2	30	128	1.10921	1.04585	23.4375	1	27.6241	1.1823e-34	1.68809e-32	CCNB1|CDCA8|CDK2|E2F8|GINS3|HMMR|KIF11|KIF20A|KIFC1|KNTC1|KPNA2|MCM3|MCM7|MCM8|NASP|NEK2|NUSAP1|PAICS|PCNA|PRC1|RFC4|RFC5|SMC2|SPAG5|SPC25|TIMELESS|TOP2A|TOPBP1|UBE2T|UHRF1
Human StemCell_Shats10_100genes_Consensus Stemness Ranking (21169407-TableS3)	GeneSigDB	27	90	0.779915	0.877669	30	1	29.8747	1.59304e-34	2.25203e-32	BUB1B|CCNB1|CDC7|CENPU|CKS1B|ESPL1|FEN1|HJURP|HMMR|KIF11|KIF20A|KIF2C|MCM4|MSH2|NCAPG|NEK2|NUSAP1|PAICS|PRC1|RAD51AP1|RCC1|RFC4|SMC2|STMN1|TOP2A|TPX2|ZWINT
LI_WILMS_TUMOR_VS_FETAL_KIDNEY_1_DN	MSigDB_C2	32	163	1.41251	1.17935	19.6319	1	25.9359	3.00635e-34	4.20831e-32	AURKA|BCL7A|BRCA1|BUB1B|BUB3|CDK2|CHAF1A|CKS1B|DKC1|ESPL1|FEN1|IARS|KIF11|KIF2C|KIFC1|KPNA2|MKI67|MSH2|NASP|PARP1|PCNA|RFC5|SHMT2|SNRPF|SPAG5|SS18|SSRP1|STMN1|TIMELESS|TOP2A|TOPBP1|TPX2
Human Breast_Dairkee04_681genes (15260889-SuppTable2)	GeneSigDB	47	519	4.49751	2.08873	9.05588	1	20.3485	3.64608e-34	5.00564e-32	AHCY|AURKA|BARD1|BCL11A|BRCA1|BUB1B|CDCA3|CDCA7|CDCA8|CDK2|CEP57|CHAF1A|CKS1B|DHFR|DONSON|FEN1|FUBP1|KIF2C|KIFC1|KPNA2|MCM3|MCM4|MCM7|MCM8|NCAPG2|NEK2|NUP153|NUSAP1|PAICS|PCNA|POLD2|RAB30|RFC3|RFC4|RMI2|SHMT2|SSRP1|TK1|TOP2A|TOPBP1|TPX2|TRMT6|TUBG1|TYMS|UHRF1|ZNF608|ZWINT
GSE24634_TREG_VS_TCONV_POST_DAY7_IL4_CONVERSION_UP	MSigDB_C7	34	200	1.73315	1.30535	17	1	24.7189	4.18879e-34	5.69595e-32	AURKA|C1ORF112|CCNB1|CDC45|CDC7|CDCA8|CDT1|CKS1B|CTPS2|DHFR|DONSON|FEN1|GINS1|HJURP|KIF11|KIF2C|KNTC1|MCM4|MCM7|NCAPG2|NUSAP1|PRC1|RCC1|RFC4|RPL39L|SHMT2|SPAG5|TFDP1|TK1|TPX2|TUBB4B|TYMS|WDHD1|ZWINT
FEVR_CTNNB1_TARGETS_DN	MSigDB_C2	48	553	4.79215	2.1545	8.67993	1	20.0547	4.77323e-34	6.42946e-32	ASF1B|BRCA1|BTF3|BUB1B|CDC7|CDT1|CENPI|DHFR|E2F5|EIF3L|FEN1|FIGNL1|GINS1|HADH|IMPDH2|KIF18A|KIF20A|KIFC1|KNTC1|KPNA2|MCM3|MCM4|MCM7|MKI67|MSH2|MTF2|NASP|PAICS|PCNA|POLA1|POLD2|PRC1|RAD51AP1|RFC3|RFC4|RPA1|SHCBP1|SPAG5|SRSF1|SRSF2|SSRP1|STMN1|TIMELESS|TOP2A|TRMT6|TUBB|TYMS|WEE1
Mouse Brain_DeSmaele07_122genes (18231642-TableW1)	GeneSigDB	28	106	0.918567	0.952178	26.4151	1	28.4416	5.21397e-34	6.95749e-32	AURKA|BRCA1|CCNB1|CDCA7|CDCA7L|CDCA8|CKS1B|E2F8|FEN1|FIGNL1|KIF11|KIF20A|KIF2C|MCM3|MCM4|MCM7|MKI67|NEK2|NUSAP1|PCNA|POLA1|PRC1|RAD51AP1|RFC4|TK1|TOP2A|TYMS|UHRF1
GNF2_CDC2	MSigDB_C4	24	62	0.537275	0.728884	38.7097	1	32.1899	6.03241e-34	7.97507e-32	AURKA|CDCA3|CDCA8|E2F8|FEN1|HJURP|HMMR|KIF11|KIF18B|KIF20A|KIFC1|MKI67|NCAPG|NUSAP1|PCNA|PRC1|RFC3|RFC4|SHCBP1|SMC2|TOP2A|TPX2|TYMS|ZWINT
HORIUCHI_WTAP_TARGETS_DN	MSigDB_C2	39	309	2.67771	1.61883	12.6214	1	22.4374	6.93212e-34	9.08044e-32	ASF1B|AURKA|BUB1B|BUB3|CASC5|CCNB1|CDCA3|CDCA8|CKS1B|DHFR|ESPL1|HJURP|HMGA1|HMMR|IMPDH2|KIF11|KIF18B|KIF20A|KIF2C|MCM7|MKI67|NCAPG|NEK2|NUSAP1|PAICS|POLA1|PRC1|RAD51AP1|RFC5|SPAG5|SPC24|SPC25|TK1|TMEM97|TOP2A|TPX2|TROAP|TYMS|UHRF1
BASAKI_YBX1_TARGETS_UP	MSigDB_C2	38	290	2.51306	1.56889	13.1034	1	22.6191	1.20283e-33	1.56127e-31	ASF1B|AURKA|BUB1B|CCNB1|CDCA3|CDCA8|CDK2|CENPI|CENPU|CHAF1A|DHFR|ESPL1|FEN1|GINS1|HJURP|KIF20A|KIF2C|KPNA2|MCM3|MCM4|MCM7|MKI67|NEK2|PRC1|PRKDC|RFC3|RFC5|SHCBP1|SMC2|SPC24|TK1|TPX2|TUBB4B|TYMS|UHRF1|WDHD1|WDR77|ZWINT
REACTOME_DNA_REPLICATION	MSigDB_C2	33	188	1.62916	1.26591	17.5532	1	24.7814	1.34738e-33	1.73314e-31	BUB1B|BUB3|CASC5|CDC45|CDC7|CDCA8|CDK2|CDT1|CENPI|CENPU|DNA2|FEN1|GINS1|KIF18A|KIF20A|KIF2C|KNTC1|MCM3|MCM4|MCM7|MCM8|PCNA|POLA1|POLD2|PPP2R1A|RFC3|RFC4|RFC5|RPA1|SGOL1|SPC24|SPC25|ZWINT
GNF2_HMMR	MSigDB_C4	22	47	0.407289	0.634815	46.8085	1	34.0142	1.69368e-33	2.15915e-31	AURKA|BUB1B|CDCA3|CDCA8|E2F8|ESPL1|FEN1|HMMR|KIF11|KIF18B|KIF20A|MCM4|MKI67|NUSAP1|PCNA|PRC1|RFC3|SHCBP1|SMC2|TOP2A|TYMS|ZWINT
GNF2_CDC20	MSigDB_C4	23	56	0.485281	0.692805	41.0714	1	32.4979	2.64619e-33	3.31424e-31	AURKA|BUB1B|CDCA3|CDCA8|CKS1B|ESPL1|HMMR|KIF11|KIF18B|KIF20A|KIF2C|MCM4|MKI67|NUSAP1|PCNA|PRC1|SHCBP1|SMC2|SPAG5|TOP2A|TPX2|TYMS|ZWINT
GNF2_FEN1	MSigDB_C4	23	56	0.485281	0.692805	41.0714	1	32.4979	2.64619e-33	3.31424e-31	DHFR|DKC1|E2F8|FEN1|GINS1|HMMR|KIF11|KIF18B|MCM3|MCM4|MCM7|MSH2|NASP|NUSAP1|PCNA|PRC1|RAD51AP1|RFC4|RFC5|SHCBP1|TOP2A|TYMS|ZWINT
MUELLER_PLURINET	MSigDB_C2	38	298	2.58239	1.59012	12.7517	1	22.2735	3.43459e-33	4.26427e-31	AURKA|BIK|BUB1B|CCNB1|CDC45|CDC7|CDT1|CHAF1A|CKS1B|DHFR|FEN1|FUBP1|GOT2|HMGA1|HMMR|KPNA2|MCM3|MCM4|MPP6|MSH2|NUP153|PARP1|PCNA|POLD2|POLQ|RFC3|RFC4|RFC5|RPA1|SNRPB|SNRPF|SPAG5|SRSF1|SRSF2|TK1|TPX2|WDR77|WEE1
GNF2_CCNB2	MSigDB_C4	23	57	0.493946	0.698949	40.3509	1	32.1999	4.40342e-33	5.42e-31	AURKA|BUB1B|CDCA3|CDCA8|ESPL1|FEN1|HMMR|KIF11|KIF18B|KIF20A|KIF2C|MCM4|NUSAP1|PCNA|PRC1|RFC4|SHCBP1|SMC2|SPAG5|TOP2A|TPX2|TYMS|ZWINT
JOHNSTONE_PARVB_TARGETS_3_DN	MSigDB_C2	57	913	7.91181	2.74712	6.24315	1	17.869	6.74661e-33	8.23317e-31	BARD1|BUB3|CDCA7L|CDCA8|CEP57|CKS1B|DKC1|E2F8|FIGNL1|FTSJ2|FUBP1|GINS1|GINS3|IARS|KIF11|KIF18A|KIF2C|KLHL42|MCM4|MCM8|MSH2|MTF2|NCAPG|NCAPG2|NEK2|NUDT21|NUSAP1|PAICS|PCNA|POLA1|PRC1|PRKD3|PRKDC|PXK|RAD51AP1|RFC4|RFC5|RMI1|RPA1|RUVBL2|SHCBP1|SMC2|SNRPF|SPAG5|SPC24|SPC25|STMN1|TFDP1|TK1|TMEM97|TOP2A|TYMS|UBE2G1|UHRF1|UPF3A|WDHD1|ZWINT
CHANG_CYCLING_GENES	MSigDB_C2	30	147	1.27386	1.12035	20.4082	1	25.6404	1.09583e-32	1.32596e-30	ASF1B|AURKA|BARD1|BUB1B|BUB3|CDCA7|CDCA8|CENPU|DHFR|DKC1|DONSON|FEN1|GINS3|HJURP|HMMR|KIFC1|MCM4|MCM8|MND1|NUSAP1|PCNA|RAD51AP1|RFC4|SPAG5|TOP2A|TPX2|TUBB|TUBB4B|UBE2T|UHRF1
PUJANA_BRCA_CENTERED_NETWORK	MSigDB_C2	28	117	1.01389	1.00013	23.9316	1	26.9825	1.14316e-32	1.3716e-30	AURKA|BRCA1|BUB3|CDC7|CHAF1A|DHFR|DNA2|ESPL1|GINS1|HMMR|KIFC1|MCM4|MSH2|NASP|PAICS|PCNA|POLA1|PRKDC|RAD51AP1|RFC3|RFC4|RPA1|SMC2|SNRPB|TFDP1|TIMELESS|TOP2A|TOPBP1
Cell_cycle_Liu	SignatureDB	35	243	2.10577	1.43756	14.4033	1	22.882	1.77221e-32	2.09121e-30	AURKA|BUB1B|BUB3|CCNB1|CDCA3|CDCA8|CENPU|DHFR|DKC1|DONSON|E2F8|FEN1|GINS3|HJURP|HMMR|KIF11|KIFC1|KPNA2|MBD4|MCM4|MKI67|NEK2|NUSAP1|OSBPL10|PCNA|POLQ|RFC3|RFC4|TOP2A|TOPBP1|TPX2|TROAP|TUBB4B|UBE2T|UHRF1
RODRIGUES_THYROID_CARCINOMA_POORLY_DIFFERENTIATED_UP	MSigDB_C2	49	632	5.47674	2.2994	7.75316	1	18.9281	1.83373e-32	2.14607e-30	AURKA|BRCA1|BUB1B|BUB3|CASC5|CCDC88A|CCNB1|CDCA7|CENPU|CKS1B|DHFR|DONSON|E2F5|FEN1|FIGNL1|GINS1|IGF2BP3|KIF18A|KIF2C|KNTC1|KPNA2|MCM4|MCM7|MCM8|MKI67|NASP|NCAPG|NUDT21|NUSAP1|PAICS|PCNA|POLD2|PRC1|PRKDC|RAD51AP1|RALGPS2|RCC1|RFC4|SHCBP1|SMC2|SNAPC1|SS18|STMN1|TMEM97|TOPBP1|TUBG1|TYMS|WDHD1|ZWINT
RHEIN_ALL_GLUCOCORTICOID_THERAPY_DN	MSigDB_C2	40	362	3.13699	1.75022	11.0497	1	21.062	1.95339e-32	2.26752e-30	ACADM|AHCY|ALDH5A1|BARD1|BLNK|BUB1B|CENPU|CEP57|CKS1B|DHFR|E2F8|GOT2|HADH|HMGA1|HMMR|IMPDH2|KIF11|MCM4|MIF|NASP|NCAPG|NUSAP1|PAICS|PCNA|PFKM|PRC1|PRKDC|RAD51AP1|RFC4|RPA1|SHCBP1|SHMT2|SMC2|SSRP1|STMN1|TMEM97|TOP2A|TUBB|TYMS|ZWINT
LEE_EARLY_T_LYMPHOCYTE_UP	MSigDB_C2	27	107	0.927233	0.956639	25.2336	1	27.2546	3.21645e-32	3.70359e-30	AURKA|BUB1B|CASC5|CCNB1|CDCA3|CENPU|E2F8|GINS1|HMMR|KIF11|KIF18B|KIF20A|KIF2C|MCM4|MKI67|NCAPG|NEK2|NUSAP1|PRC1|RAD51AP1|SYK|TOP2A|TUBB|TUBB4B|TYMS|UBE2T|UHRF1
GNF2_CENPF	MSigDB_C4	23	62	0.537275	0.728884	37.0968	1	30.818	4.76851e-32	5.44678e-30	AURKA|CDCA3|CDCA8|E2F8|FEN1|HJURP|HMMR|KIF11|KIF18B|KIFC1|MCM3|MCM7|MKI67|NUSAP1|PCNA|PRC1|RFC4|SHCBP1|SMC2|TOP2A|TPX2|TYMS|ZWINT
GNF2_MCM4	MSigDB_C4	22	53	0.459284	0.674034	41.5094	1	31.9579	5.04992e-32	5.72244e-30	ASF1B|AURKA|BUB1B|CDCA8|ESPL1|FEN1|GINS1|HMMR|KIF11|KIF18B|MCM3|MCM4|MCM7|NASP|PAICS|PCNA|RAD51AP1|RFC3|RFC4|TOP2A|TYMS|ZWINT
Human Prostate_John-Aryankalayil09_2212genes (19139136-TableS3)	GeneSigDB	71	1604	13.8998	3.58657	4.42643	1	15.9205	6.59485e-32	7.41427e-30	ASF1B|AURKA|BARD1|BRI3BP|BUB1B|C1ORF112|CASC5|CCNB1|CDC7|CDCA3|CDCA7|CDCA8|CDK2|CDT1|CENPI|CHAF1A|CXCR5|DHFR|E2F5|E2F8|ESPL1|FANCA|FEN1|HMMR|KIF11|KIF20A|KIF2C|KNTC1|KPNA2|MCM3|MCM4|MCM7|MND1|MSH2|NASP|NCAPG|NCAPG2|NEK2|NUDT21|NUSAP1|POU2AF1|PRC1|PRKDC|PXK|RAB30|RAD51AP1|RALGPS2|RCCD1|RFC5|RMI1|RMI2|RPA1|SGOL1|SHCBP1|SMC2|SPAG5|SPC24|SPC25|SRSF2|STMN1|TK1|TMEM97|TOP2A|TPX2|TROAP|TUBB|UBE2T|UHRF1|…
KANG_DOXORUBICIN_RESISTANCE_UP	MSigDB_C2	22	54	0.467949	0.680349	40.7407	1	31.6485	8.45843e-32	9.43511e-30	ASF1B|AURKA|BARD1|BUB1B|CDCA8|GINS1|HJURP|HMMR|MCM4|MKI67|NCAPG|NCAPG2|NUSAP1|POLQ|PRC1|RAD51AP1|RFC4|TK1|TOP2A|TPX2|TYMS|ZWINT
LINDGREN_BLADDER_CANCER_CLUSTER_3_UP	MSigDB_C2	38	328	2.84236	1.66719	11.5854	1	21.088	1.34729e-31	1.49121e-29	ACADM|AURKA|BRCA1|CCNB1|CDC45|CDC7|CDCA8|CDK2|CDT1|CENPU|CHAF1A|CKS1B|E2F8|FIGNL1|KIF11|KIF2C|KIFC1|KPNA2|MCM4|MCM8|MSH2|NASP|NCAPG2|NEK2|PCNA|PRC1|RBM38|RFC3|RFC4|RMI2|STMN1|TK1|TMEM97|TOP2A|TRMT6|TYMS|WDHD1|ZWINT
Mouse Breast_Deeb07_119genes (17804718-Table1)	GeneSigDB	27	113	0.979227	0.982972	23.8938	1	26.4715	1.65411e-31	1.81673e-29	BRCA1|BUB1B|CDCA3|CKS1B|DHFR|HMMR|KIF11|KPNA2|MCM3|MCM4|MKI67|NEK2|PAICS|PCNA|POLA1|RAD51AP1|RFC5|SGOL1|SHCBP1|SPAG5|STMN1|TFDP1|TK1|TOP2A|TUBB|TYMS|UHRF1
GSE30962_PRIMARY_VS_SECONDARY_ACUTE_LCMV_INF_CD8_TCELL_UP	MSigDB_C7	32	199	1.72448	1.30211	16.0804	1	23.2511	2.57259e-31	2.80393e-29	ASF1B|BRCA1|BUB1B|CASC5|CDC45|CDCA3|CKS1B|E2F8|ESPL1|FIGNL1|GINS1|HJURP|KIF18B|KIF20A|KPNA2|MCM3|MND1|MPP6|NCAPG2|NEK2|NUSAP1|SHCBP1|SMC2|SPAG5|SPC24|SPC25|STMN1|TK1|TMEM97|TOP2A|TUBB4B|UHRF1
WONG_EMBRYONIC_STEM_CELL_CORE	MSigDB_C2	38	334	2.89435	1.68216	11.3772	1	20.8694	2.68188e-31	2.9009e-29	AURKA|BTF3|BUB1B|BUB3|CDC7|CDCA3|CDCA7|CDCA8|CHAF1A|CKS1B|EIF3L|HADH|IARS|KIF11|KIF20A|KPNA2|MCM3|MCM4|MCM7|MSH2|MTF2|NASP|NEK2|NONO|NUSAP1|PARP1|PCNA|RCC1|RFC3|RUVBL2|SMC2|SPAG5|SS18|TOP2A|UBE2G1|WDHD1|WDR77|WEE1
HOFFMANN_LARGE_TO_SMALL_PRE_BII_LYMPHOCYTE_UP	MSigDB_C2	30	163	1.41251	1.17935	18.4049	1	24.24	3.02283e-31	3.23989e-29	AURKA|CCNB1|CDC45|CDCA3|CKS1B|DNA2|E2F8|FEN1|HMMR|KIF20A|KIF2C|KPNA2|MKI67|NASP|NEK2|NUSAP1|POLA1|PRC1|RFC3|RFC5|RPA1|SGOL1|SMC2|STMN1|TK1|TOP2A|TUBB|TUBB4B|UBE2T|WDHD1
Human Breast_Harvell08_308genes (18338247-SuppTable4A)	GeneSigDB	32	200	1.73315	1.30535	16	1	23.1867	3.04066e-31	3.23989e-29	ASF1B|AURKA|C1ORF112|CCNB1|CENPI|CENPU|ESPL1|FEN1|GINS1|HMMR|KIF2C|KPNA2|MCM4|MCM8|MIF|MKI67|NCAPG|NCAPG2|NUSAP1|PRC1|RMI1|RPL39L|SHCBP1|SPAG5|TK1|TOP2A|TPX2|TROAP|TYMS|UBE2T|UHRF1|ZWINT
MANALO_HYPOXIA_DN	MSigDB_C2	36	288	2.49573	1.56354	12.5	1	21.4285	3.86329e-31	4.08593e-29	ASF1B|BARD1|BRCA1|C1ORF112|CDC7|CHAF1A|DHFR|DKC1|DNA2|FEN1|GINS1|GINS3|HJURP|HMGA1|IARS|MCM3|MCM4|NASP|NAT10|NUSAP1|PARP1|PARP2|PFAS|POLD2|PRC1|RAD51AP1|RFC3|RFC5|RPL39L|SHCBP1|SRSF2|TPX2|TUBB4B|TUBG1|WDR77|ZWINT
WANG_RESPONSE_TO_GSK3_INHIBITOR_SB216763_DN	MSigDB_C2	39	370	3.20632	1.76915	10.5405	1	20.2321	7.82329e-31	8.09427e-29	ASF1B|BRCA1|BUB1B|CASC5|CDC45|CDK2|CENPU|CHAF1A|CKS1B|DHFR|DKC1|E2F8|FEN1|GINS1|GINS3|HN1L|MCM3|MCM4|MCM7|MCM8|MIF|MPP6|MSH2|NASP|NCAPG|POLA1|RAD51AP1|RFC3|SHCBP1|SMC2|SPC24|SPC25|STMN1|TK1|TYMS|UBE2T|UHRF1|WEE1|ZWINT
Human Breast_Lauss08_374genes (17899371-GeneTable4)	GeneSigDB	39	370	3.20632	1.76915	10.5405	1	20.2321	7.82329e-31	8.09427e-29	AURKA|BRCA1|BTG2|CCNB1|CDCA3|CDCA8|CDK2|CENPU|CKS1B|DHFR|ESPL1|FEN1|HJURP|HMGA1|HMMR|KIF11|KIF2C|KIFC1|KPNA2|MCM3|MCM4|MKI67|NUSAP1|PAXIP1|PCNA|POLQ|PRC1|RFC4|SHCBP1|SHMT2|SNRPB|STMN1|TFDP1|TK1|TOP2A|TPX2|TROAP|TUBB|TUBG1
Human Breast_Chang04_772genes_WoundHealing_CSR_genes (14737219-CSRgenes)	GeneSigDB	46	586	5.07812	2.2163	7.84983	1	18.464	1.12442e-30	1.155e-28	ASF1B|AURKA|BARD1|BUB1B|BUB3|CDCA7|CDCA8|CDK2|CENPU|CKS1B|DHFR|DKC1|DONSON|FANCA|FEN1|GINS3|HJURP|HMMR|HN1L|KIFC1|KNTC1|MCM3|MCM4|MCM7|MND1|NCOA3|NUSAP1|PAICS|PCNA|PKIG|RAD51AP1|RFC3|RFC4|SMC2|SNRPB|SPAG5|TOP2A|TPX2|TUBB|TUBB4B|TUBG1|TYMS|UBE2T|UHRF1|WDHD1|ZWINT
GNF2_RFC4	MSigDB_C4	22	60	0.519944	0.717061	36.6667	1	29.9557	1.46678e-30	1.49591e-28	CKS1B|DKC1|FEN1|GINS1|KIF11|KNTC1|MCM3|MCM4|MCM7|MSH2|PAICS|PCNA|RAD51AP1|RFC3|RFC4|RFC5|SMC2|SSRP1|TIMELESS|TOP2A|TYMS|ZWINT
Human Lymphoma_Tome05_1333genes (16081686-SuppTable4)	GeneSigDB	48	661	5.72805	2.35011	7.26172	1	17.9872	1.71997e-30	1.74168e-28	AURKA|BRCA1|BTK|BUB3|CCNB1|CDC7|CDK2|CDT1|CHAF1A|CKS1B|DHFR|DNA2|EIF3B|FEN1|FUBP1|GOT2|HADH|HJURP|HMGA1|HMMR|IMPDH2|KIF11|MCM4|MCM7|MIF|MKI67|NCAPG2|NEK2|NUP153|PAICS|PARP1|PCNA|POLD2|PPP2R1A|PRKDC|RAB30|RCC1|RFC3|RFC4|RMI1|RPA1|RUVBL2|SHMT2|TK1|TOP2A|TUBG1|UHRF1|WEE1
Human Immune_Kong10_1790genes_ImmPort_Anti-IgMvsControl (20460173-ImmPortAnti-IgMvsControl)	GeneSigDB	60	1162	10.0696	3.08249	5.16351	1	16.1981	3.48886e-30	3.50803e-28	ACYP1|AHCY|ALDH5A1|ATP2A3|BARD1|BCL11A|BCL7A|BLK|BUB1B|CD22|CD37|CDT1|CHAF1A|DHFR|FANCA|FEN1|GGA2|GOT2|GRHPR|HADH|HMGA1|HN1L|IGF2BP3|IQCB1|KIAA0922|KIF2C|MCM3|MCM4|MCM7|MIOS|MKI67|MS4A1|NASP|NONO|NUDT21|NUP153|PCNA|PFKM|POLA1|PRKD3|PRKDC|RAD51AP1|RBM38|RFC3|RFC5|RPA1|RPL39L|SPIB|SRSF2|SS18|STMN1|SYK|TIMELESS|TK1|TMEM243|TMEM97|TUBG1|TYMS|WEE1|ZWINT
MODULE_252	MSigDB_C4	33	237	2.05378	1.41988	13.9241	1	21.795	3.787e-30	3.78118e-28	BARD1|CCNB1|CDC45|CDC7|CHAF1A|FEN1|KIF2C|KNTC1|MCM3|MSH2|NASP|NEK2|NUP153|PCNA|POLA1|POLD2|PRKDC|RCC1|RFC3|RFC4|RFC5|RPA1|SMC2|SRSF1|SRSF2|SSRP1|STMN1|TFDP1|TOP2A|TOPBP1|WDHD1|WEE1|ZWINT
Human Breast_Barry10_1022genes (20368555-TS-1)	GeneSigDB	52	833	7.21855	2.62852	6.2425	1	17.0367	6.68087e-30	6.62427e-28	AURKA|BCL11A|BTF3|BTG2|BUB1B|CCNB1|CDC45|CDC7|CDCA3|CDCA8|CDT1|CHAF1A|DKC1|DNA2|DONSON|FANCA|FEN1|GINS1|GMDS|HJURP|HMGA1|KIF11|KIF18B|KIF20A|KIF2C|KIFC1|KPNA2|MCM4|MCM7|MKI67|NASP|NCAPG|NCAPG2|NUSAP1|PCNA|PLCG2|PRC1|RAD51AP1|RBM38|RCC1|RFC3|RFC4|SLC25A13|ST14|STMN1|TEX10|TK1|TPX2|TROAP|TUBB|TYMS|YEATS2
GSE24634_TEFF_VS_TCONV_DAY7_IN_CULTURE_UP	MSigDB_C7	31	200	1.73315	1.30535	15.5	1	22.4206	7.69218e-30	7.57441e-28	AURKA|CCNB1|CDC45|CDCA8|CDT1|ESPL1|FEN1|GINS3|HJURP|HMMR|KIF11|KIF20A|KIF2C|KNTC1|MCM4|MCM7|NCAPG|NUSAP1|PCNA|PMS2P5|POLQ|PRC1|RAD51AP1|RFC3|RFC4|STMN1|TFDP1|TIMELESS|TK1|TPX2|ZWINT
GRAHAM_NORMAL_QUIESCENT_VS_NORMAL_DIVIDING_DN	MSigDB_C2	24	87	0.753918	0.862972	27.5862	1	26.9373	8.85644e-30	8.66111e-28	BUB1B|CDC45|CENPU|CKS1B|DHFR|FEN1|GINS1|KIF11|KIF18B|KIF2C|MCM4|MSH2|NCAPG|NUSAP1|PCNA|PRC1|RAD51AP1|RFC3|RFC4|SMC2|TK1|TOP2A|TYMS|ZWINT
FUJII_YBX1_TARGETS_DN	MSigDB_C2	31	202	1.75048	1.31181	15.3465	1	22.2971	1.05895e-29	1.02855e-27	ASF1B|BRCA1|BUB1B|CDCA7|CDK2|CDT1|CENPU|CHAF1A|CKS1B|DHFR|FEN1|FIGNL1|HADH|KIF11|MCM3|MCM4|MCM7|NCAPG2|NUSAP1|PRKDC|RFC3|RFC4|RFC5|SHCBP1|SPC25|SSRP1|TIMELESS|TK1|TOP2A|UHRF1|ZWINT
ZHANG_TLX_TARGETS_36HR_DN	MSigDB_C2	30	185	1.60316	1.25584	16.2162	1	22.6118	1.64605e-29	1.57733e-27	BRCA1|CCDC88A|CDC45|DNA2|FANCA|FIGNL1|GINS1|HMMR|KIF11|KIF18A|MCM4|MKI67|NASP|NCAPG|NCAPG2|NUSAP1|POLA1|PRC1|RAD51AP1|SGOL1|SHCBP1|SMC2|SPAG5|SPC25|SRSF1|TIMELESS|TOP2A|TPX2|TYMS|WDHD1
ZHANG_TLX_TARGETS_UP	MSigDB_C2	24	89	0.77125	0.872798	26.9663	1	26.6141	1.64286e-29	1.57733e-27	BRCA1|CDC45|DNA2|FANCA|FIGNL1|GINS1|HMMR|KIF11|MCM4|MKI67|NASP|NCAPG|NCAPG2|POLA1|RAD51AP1|SGOL1|SHCBP1|SMC2|SPAG5|SRSF1|TIMELESS|TOP2A|TYMS|WDHD1
GOLDRATH_ANTIGEN_RESPONSE	MSigDB_C2	37	346	2.99834	1.71168	10.6936	1	19.8645	1.72503e-29	1.642e-27	ASF1B|AURKA|BRCA1|CCNB1|CDC45|CDCA3|CDCA8|CHAF1A|CKS1B|DHFR|DNA2|E2F8|FEN1|FIGNL1|KIF11|KIF20A|KIF2C|KPNA2|MCM3|MCM4|MKI67|MS4A1|NEK2|NUSAP1|PCNA|PLCG2|POLA1|PRC1|RAD51AP1|RFC5|STMN1|TK1|TMEM97|TOP2A|TOPBP1|UBE2T|WEE1
Human Breast_Nagaraja10_1345genes (20081105-ST-1)	GeneSigDB	57	1097	9.5063	2.99928	5.19599	1	15.8351	9.76628e-29	9.23463e-27	AHCY|ASF1B|AURKA|BARD1|BIK|BRI3BP|CDC45|CDCA7|CDCA8|CDK2|CDT1|CKS1B|DKC1|DNA2|E2F5|FEN1|GGA2|HMMR|IGF2BP3|IMPDH2|KIF11|KIF20A|KIF2C|KIFC1|KNTC1|MCM3|MCM4|MCM7|MND1|MRPS27|NAT10|NEK2|POLQ|PRC1|PRKDC|RAD51AP1|RCC1|RFC3|RFC4|RFC5|RMI1|RMI2|RUVBL2|SHMT2|SNRPB|SNRPF|SPC25|STMN1|TIMELESS|TK1|TMEM97|TOP2A|TPX2|TROAP|TYMS|UHRF1|ZWINT
Human Breast_Williams09_302genes (19798054-ST)	GeneSigDB	32	242	2.09711	1.43463	13.2231	1	20.8437	1.61387e-28	1.51598e-26	AURKA|BUB3|CASC5|CCNB1|CDC7|CENPU|CKS1B|GEN1|HJURP|HMMR|KIF11|KIF18A|KIF20A|KIF2C|MCM7|MKI67|NCAPG|NEK2|NUSAP1|PRC1|RAD51AP1|RFC3|RFC5|RMI2|SMC2|TMEM97|TOP2A|TPX2|TYMS|UBE2T|UHRF1|WDHD1
GOLDRATH_EFF_VS_MEMORY_CD8_TCELL_UP	MSigDB_C7	30	200	1.73315	1.30535	15	1	21.6545	1.86371e-28	1.73922e-26	ASF1B|AURKA|BRCA1|CDC45|CDCA3|CDCA8|CHAF1A|CKS1B|DHFR|DNA2|E2F8|KIF11|KIF20A|KIF2C|KPNA2|MKI67|NEK2|NUSAP1|POLA1|PRC1|RAD51AP1|RFC5|SMC2|STMN1|TK1|TMEM97|TOP2A|TYMS|UBE2T|WEE1
ZHOU_CELL_CYCLE_GENES_IN_IR_RESPONSE_6HR	MSigDB_C2	23	85	0.736587	0.85303	27.0588	1	26.0992	2.33189e-28	2.162e-26	BRCA1|CDCA8|CDK2|CDT1|E2F8|GINS3|KIF11|KIF20A|KIFC1|KNTC1|MCM3|MCM7|NEK2|NUSAP1|PAICS|RFC4|RFC5|SMC2|TIMELESS|TOPBP1|UBE2T|UHRF1|WDHD1
Human Sarcoma_Chibon10_67genes_genomeComplexityPredictor (20581836-TableS2)	GeneSigDB	21	62	0.537275	0.728884	33.871	1	28.074	2.38926e-28	2.20089e-26	AURKA|BUB1B|CCNB1|CDC7|CDCA3|CDCA8|ESPL1|KIF11|KIF18A|KIF20A|KIF2C|KIFC1|MCM7|NEK2|PRC1|RAD51AP1|SMC2|SPAG5|TOP2A|TPX2|ZWINT
Human StemCell_Riggi08_206genes (18381423-SuppTable1c)	GeneSigDB	28	164	1.42118	1.18294	17.0732	1	22.4685	3.02928e-28	2.77256e-26	BARD1|BUB1B|CASC5|CCNB1|CDC7|CDCA7|CENPU|DHFR|E2F8|HMMR|KIF11|KIF18B|KIF20A|KIF2C|MKI67|NASP|NCAPG|NEK2|NUSAP1|PRC1|RAD51AP1|RFC5|SHCBP1|SPAG5|SPC24|SPC25|TOP2A|UHRF1
PATIL_LIVER_CANCER	MSigDB_C2	48	742	6.42997	2.48564	6.469	1	16.7241	3.11103e-28	2.82926e-26	ASF1B|BUB3|CCDC88A|CDC45|CDCA7|CDCA8|CENPU|CHAF1A|CKS1B|DHFR|DONSON|E2F8|ESPL1|FEN1|HJURP|HMGA1|HMMR|IARS|IGF2BP3|KIF11|KNTC1|KPNA2|MCM3|MCM4|NCAPG2|NCOA3|NEK2|NUSAP1|PARP2|PCNA|POLA1|PRKDC|PXK|RFC4|RMI1|SNRPB|STMN1|TK1|TMEM97|TOP2A|TPX2|TROAP|TUBB|TUBG1|TYMS|UBE2T|UBR5|ZWINT
MORF_RFC4	MSigDB_C4	27	150	1.29986	1.13165	18	1	22.7103	6.44045e-28	5.82005e-26	BUB1B|BUB3|CHAF1A|DKC1|ESPL1|GOT2|HADH|HMMR|IARS|MCM3|MRPS27|MSH2|NASP|NONO|PRKDC|RFC3|RFC4|RPA1|RUVBL2|SHMT2|SPAG5|SRSF1|SSRP1|TFDP1|TOP2A|TYMS|ZWINT
FOURNIER_ACINAR_DEVELOPMENT_LATE_2	MSigDB_C2	33	277	2.40041	1.53374	11.9134	1	19.9509	6.94496e-28	6.23649e-26	AURKA|BARD1|CDC45|CDC7|CDCA3|CDK2|CHAF1A|CKS1B|DHFR|FEN1|GINS1|HJURP|KIF2C|MCM3|MCM4|MCM7|NASP|NCAPG2|NUP153|NUSAP1|PAICS|PARP2|POLA1|POLQ|PRC1|PRKDC|RCC1|RFC3|SNRPB|SNRPF|TIMELESS|TUBG1|ZWINT
MODULE_198	MSigDB_C4	34	303	2.62572	1.60324	11.2211	1	19.5693	7.83324e-28	6.99019e-26	BARD1|CCNB1|CDC45|CDC7|CDK2|CHAF1A|ESPL1|FEN1|KIF2C|KNTC1|MCM3|MSH2|NASP|NEK2|NUP153|PCNA|POLA1|POLD2|PRKDC|RCC1|RFC3|RFC4|RFC5|RPA1|SMC2|SRSF1|SRSF2|SSRP1|STMN1|TFDP1|TOP2A|TOPBP1|WEE1|ZWINT
HIF1alpha_1.5x_down	SignatureDB	30	214	1.85447	1.34987	14.0187	1	20.8505	1.50017e-27	1.3304e-25	ASF1B|BARD1|BRCA1|C1ORF112|CDC7|CHAF1A|DHFR|DKC1|DNA2|FEN1|GINS1|HJURP|HMGA1|MCM4|NAT10|NUSAP1|PARP1|PFAS|PRC1|RAD51AP1|RFC3|RFC5|RPL39L|SHCBP1|SRSF2|TPX2|TUBB4B|TUBG1|WDR77|ZWINT
GNF2_TTK	MSigDB_C4	18	39	0.337963	0.578366	46.1538	1	30.5378	1.91516e-27	1.68794e-25	BUB1B|CENPU|FEN1|HJURP|HMMR|KIF11|KIF18B|KIF2C|MCM4|NUSAP1|PCNA|PRC1|RFC4|SMC2|TOP2A|TPX2|TYMS|ZWINT
GSE12366_GC_VS_NAIVE_BCELL_UP	MSigDB_C7	29	196	1.69848	1.29234	14.7959	1	21.1256	2.36498e-27	2.05897e-25	ASF1B|BIK|BTF3|BUB1B|CDCA7|DHFR|ESPL1|GINS1|GINS3|GRHPR|KPNA2|MCM3|MCM4|MND1|MRPS27|NCAPG2|PCNA|PFKM|POU2AF1|PRKDC|RFC4|RPA1|SMC2|TCL6|TYMS|UBE2G1|UBR5|UHRF1|ZNF215
Human StemCell_Bhattacharya05_2471genes (16207381-Table1Sb)	GeneSigDB	75	2138	18.5273	4.09137	3.50795	1	13.8029	2.5451e-27	2.20236e-25	AURKA|BUB3|C1ORF112|CCDC88A|CCNB1|CDC7|CDCA3|CDK2|CDT1|CENPU|CEP57|CHAF1A|CKS1B|CTPS2|DKC1|DONSON|EIF3B|EIF3L|FEN1|FIGNL1|FUBP1|GMDS|HMGA1|HMMR|IGF2BP3|IMPDH2|KIAA0922|KIF20A|KIF2C|KNTC1|KPNA2|MCM3|MCM4|MCM7|MIF|MRPS27|MSH2|MTF2|NASP|NCAPG2|NUDT21|NUSAP1|PAXIP1|PCNA|PFAS|POLA1|POLD2|POU2F2|PRKDC|RAD51AP1|RALGPS2|RCC1|RFC3|RFC5|RMI1|RPA1|SHMT2|SLC25A13|SMC2|SNRPB|SNRPF|SPAG5|SPC25|SRSF1|SSRP1|TEX1…
Proliferation_Node1618	SignatureDB	20	58	0.502612	0.705038	34.4828	1	27.6544	3.12295e-27	2.68612e-25	BUB1B|CCNB1|CDCA3|CDCA8|CENPU|ESPL1|HJURP|HMGA1|HMMR|KIF20A|KPNA2|MCM4|MCM7|NCAPG|NUSAP1|PCNA|PRC1|TOP2A|TPX2|TYMS
CHICAS_RB1_TARGETS_GROWING	MSigDB_C2	31	242	2.09711	1.43463	12.8099	1	20.1466	3.26554e-27	2.79194e-25	BUB1B|CASC5|CCNB1|CDC7|CDCA7|CDCA7L|CDCA8|CEP57|FIGNL1|GINS1|HMMR|KIF20A|MCM3|MCM4|MCM7|MSH2|NASP|NCAPG2|NEK2|NUSAP1|RAD51AP1|RALGPS2|RFC4|SHMT2|SMC2|SSRP1|TIMELESS|TMEM97|TOP2A|TPX2|UHRF1
GNF2_BUB1B	MSigDB_C4	19	49	0.424621	0.648154	38.7755	1	28.6589	4.2898e-27	3.64582e-25	ASF1B|AURKA|BUB1B|CDCA8|ESPL1|GINS1|HJURP|HMMR|KIF11|KIF20A|MCM3|MCM4|NASP|PAICS|PCNA|SPAG5|TOP2A|TYMS|ZWINT
GSE22886_UNSTIM_VS_IL2_STIM_NKCELL_DN	MSigDB_C7	29	200	1.73315	1.30535	14.5	1	20.8885	4.32055e-27	3.65023e-25	CDC45|CDT1|CKS1B|DKC1|DONSON|ESPL1|FEN1|GINS3|HMMR|HN1L|IARS|IMPDH2|KPNA2|MCM4|MCM7|NASP|PAICS|PCNA|POLD2|PRC1|RFC4|SHCBP1|SHMT2|SNRPB|TFDP1|TMEM97|TUBB|TUBB4B|TUBG1
GNF2_ESPL1	MSigDB_C4	17	35	0.3033	0.547949	48.5714	1	30.4713	1.7888e-26	1.50238e-24	ASF1B|BUB1B|CDCA8|CKS1B|ESPL1|HMMR|KIF11|KIF20A|KIF2C|MCM4|MKI67|PAICS|PCNA|SMC2|SPAG5|TOP2A|TPX2
MORF_RRM1	MSigDB_C4	23	102	0.883904	0.934117	22.549	1	23.6759	2.46698e-26	2.05986e-24	BUB3|CHAF1A|ESPL1|FEN1|GOT2|HADH|IARS|KIF11|MCM3|MSH2|NASP|NONO|PARP1|PRKDC|RFC4|RUVBL2|SPAG5|SRSF1|SSRP1|STMN1|TFDP1|TYMS|ZWINT
Human Intestine_Vecchi07_1024genes (17297478-SuppTable5)	GeneSigDB	47	788	6.82859	2.55901	5.96447	1	15.698	4.17135e-26	3.4627e-24	AURKA|BARD1|BRCA1|BUB1B|BUB3|CASC5|CCNB1|CD79A|CDCA7|CENPU|CKS1B|DHFR|DKC1|E2F8|EIF3B|FEN1|FIGNL1|FUBP1|GINS1|HMGA1|HMMR|HN1L|KIF18B|KIF20A|MCM4|MKI67|NASP|NCAPG|NCAPG2|NEK2|NUSAP1|POU2AF1|PRC1|PRKD3|RAD51AP1|RFC3|RUVBL2|SNRPB|TFDP1|TK1|TOP2A|TPX2|TRMT6|UBE2T|UHRF1|WDR77|ZWINT
CHIANG_LIVER_CANCER_SUBCLASS_PROLIFERATION_UP	MSigDB_C2	27	177	1.53383	1.22859	15.2542	1	20.7279	6.88507e-26	5.68237e-24	AURKA|BARD1|BUB1B|CCNB1|CDC7|CDCA7|CDCA7L|E2F8|FEN1|HJURP|IGF2BP3|KIF11|KIF18B|KIF20A|KIF2C|MKI67|NCAPG|NEK2|NUSAP1|PRC1|RAD51AP1|RFC4|RMI2|SHCBP1|TOP2A|TPX2|ZWINT
GSE10239_NAIVE_VS_DAY4.5_EFF_CD8_TCELL_DN	MSigDB_C7	28	198	1.71581	1.29887	14.1414	1	20.2363	7.17925e-26	5.89111e-24	BARD1|BUB1B|CDC7|CDCA8|CKS1B|DHFR|E2F8|FEN1|FIGNL1|GINS1|GMDS|KNTC1|KPNA2|MCM4|PRC1|RCC1|RFC3|RFC4|RFC5|SLC25A13|SMC2|SRSF2|STMN1|TK1|TUBB4B|TYMS|UHRF1|WDHD1
LEE_BMP2_TARGETS_DN	MSigDB_C2	49	882	7.64317	2.70188	5.55556	1	15.3067	7.35581e-26	6.0015e-24	ALDH5A1|ASF1B|AURKA|BASP1|BRCA1|C1ORF112|CDC45|CDCA7|CDT1|CENPI|CKS1B|DHFR|DKC1|DNA2|DONSON|E2F8|FANCA|FEN1|FIGNL1|FUBP1|GINS1|IARS|KPNA2|MCM3|MCM4|MCM7|NASP|NAT10|NUP153|PARP1|PAXIP1|PFAS|RAD51AP1|RCC1|RPA1|RUVBL2|SGOL1|SHMT2|SLC25A13|SRSF1|TFDP1|TMEM97|TOPBP1|TRMT6|UHRF1|WDHD1|WDR77|WEE1|ZWINT
Human Prostate_John-Aryankalayil09_450genes (19139136-TableS2)	GeneSigDB	34	350	3.033	1.7214	9.71429	1	17.9894	9.84427e-26	7.98616e-24	ASF1B|BARD1|BRI3BP|C1ORF112|CASC5|CDC45|CDK2|CENPI|CHAF1A|DHFR|E2F8|ESPL1|FANCA|FEN1|KIF11|MCM3|MCM4|MCM7|NASP|RAD51AP1|RFC5|RMI1|RMI2|SGOL1|SPC24|SPC25|SRSF2|STMN1|TK1|TUBB4B|UBE2T|UHRF1|WDHD1|ZWINT
MORF_PPP1CC	MSigDB_C4	26	164	1.42118	1.18294	15.8537	1	20.7778	2.06312e-25	1.66425e-23	BUB3|CHAF1A|DKC1|ESPL1|GOT2|HADH|IARS|IMPDH2|KIFC1|MCM3|MRPS27|NASP|NONO|PAICS|PRKDC|RFC4|RUVBL2|SHMT2|SRSF1|SRSF9|SSRP1|STMN1|TFDP1|TYMS|UPF3A|ZWINT
MODULE_98	MSigDB_C4	35	393	3.40563	1.82243	8.90585	1	17.3364	3.40612e-25	2.73217e-23	BARD1|CCNB1|CDC45|CDC7|CDK2|CHAF1A|ESPL1|FEN1|KIF2C|KNTC1|MBD4|MCM3|MSH2|NASP|NEK2|NUDT21|NUP153|PCNA|POLA1|POLD2|PRKDC|RCC1|RFC3|RFC4|RFC5|RPA1|SMC2|SRSF1|SRSF2|SSRP1|TFDP1|TOP2A|TOPBP1|WEE1|ZWINT
Human Lung_Hou10_1067genes (20421987-TableS1)	GeneSigDB	45	748	6.48196	2.49535	6.01604	1	15.4359	3.89461e-25	3.10655e-23	ASF1B|AURKA|BUB1B|CASC5|CCNB1|CDC45|CDCA3|CDCA7|CDCA8|CDT1|CENPU|CKS1B|FEN1|GINS1|HJURP|HMMR|IGF2BP3|KIF11|KIF18B|KIF20A|KIF2C|KNTC1|MCM4|MKI67|NCAPG|NCAPG2|NEK2|NUSAP1|PAICS|POLQ|PRC1|RAD51AP1|RFC4|RMI2|SPAG5|TIMELESS|TK1|TMEM243|TOP2A|TPX2|TROAP|TYMS|UBE2T|UHRF1|ZWINT
SONG_TARGETS_OF_IE86_CMV_PROTEIN	MSigDB_C2	19	60	0.519944	0.717061	31.6667	1	25.7719	4.28348e-25	3.39775e-23	BARD1|CDT1|DHFR|FEN1|KIF11|MCM3|MCM7|MSH2|NASP|PCNA|POLA1|RFC3|RFC4|RPA1|TK1|TOPBP1|TPX2|TYMS|ZWINT
Human StemCell_Matushansky08_886genes (18310505-TableS1)	GeneSigDB	44	711	6.16133	2.43477	6.18847	1	15.5409	4.5442e-25	3.58464e-23	AURKA|BARD1|BLNK|BUB1B|C1ORF112|CD22|CDT1|CENPU|CEP57|E2F8|FEN1|FTSJ2|GGA2|HADH|HJURP|HMMR|KIF11|KIF20A|KIF2C|KNTC1|MBD4|MCM4|MKI67|MTF2|NCAPG|NCOA3|NUSAP1|POLD2|POLQ|PRC1|RAD51AP1|RFC5|RMI1|SHCBP1|SHMT2|SMC2|TK1|TOP2A|TOPBP1|TPX2|TUBB4B|TYMS|YEATS2|ZWINT
GNF2_CENPE	MSigDB_C4	17	41	0.355295	0.592985	41.4634	1	28.0693	5.71095e-25	4.48027e-23	AURKA|CDCA3|CDCA8|CKS1B|ESPL1|HMMR|KIF11|KIF18B|MKI67|NUSAP1|PCNA|PRC1|RFC3|SHCBP1|SMC2|TYMS|ZWINT
MORF_DNMT1	MSigDB_C4	23	117	1.01389	1.00013	19.6581	1	21.9831	7.49556e-25	5.84818e-23	BUB1B|BUB3|CHAF1A|DKC1|ESPL1|GOT2|HADH|IARS|MCM3|MRPS27|NASP|NONO|PRKDC|RFC4|RUVBL2|SPAG5|SRSF1|SSRP1|STMN1|TFDP1|TYMS|UPF3A|ZWINT
CHICAS_RB1_TARGETS_SENESCENT	MSigDB_C2	40	571	4.94813	2.18845	7.00525	1	16.0168	8.68579e-25	6.73998e-23	ACADM|ACYP1|BRI3BP|CDC7|CDCA7|CDCA7L|CDK2|CDT1|CENPU|CEP57|DHFR|DONSON|FEN1|GINS1|HADH|MBD4|MCM3|MCM4|MCM7|MSH2|NASP|NCAPG2|NUDT21|NUSAP1|PAICS|PCNA|POU2F2|PRKD3|PRKDC|RFC4|RMI1|RPA1|SNRPB|TMEM97|TUBG1|TYMS|UBE2T|UHRF1|WDHD1|WEE1
Mouse InnerEar_Sajan08_5223genes (17660535-TableS4a)	GeneSigDB	105	4551	39.4377	5.63205	2.30719	1	11.6409	1.05654e-24	8.15421e-23	ACYP1|ASF1B|ATP2A3|AURKA|BLNK|BRCA1|BTF3|BTG2|BUB1B|CCNB1|CDC45|CDC7|CDCA3|CDCA7|CDK2|CDT1|CKS1B|DHFR|DNA2|E2F5|EIF3B|FEN1|FIGNL1|FUBP1|GINS1|GOT2|GRHPR|HADH|HJURP|HMMR|IARS|IGF2BP3|IMPDH2|KIF11|KIF18A|KIF20A|KIF2C|KLHL42|KPNA2|MCM3|MCM4|MCM7|MIF|MKI67|MPP6|MTF2|NASP|NCAPG|NCAPG2|NEK2|NUDT21|NUP153|NUSAP1|PAICS|PARP1|PAXIP1|PCNA|PFKM|PLCG2|POLA1|POLD2|POU2AF1|PPP2R1A|PRC1|PRKDC|PXK|RAD51AP1|RALGP…
MISSIAGLIA_REGULATED_BY_METHYLATION_DN	MSigDB_C2	23	120	1.03989	1.01281	19.1667	1	21.6823	1.3962e-24	1.07177e-22	AURKA|BUB1B|CDC45|CDT1|DHFR|ESPL1|KIFC1|KNTC1|MKI67|NEK2|NUSAP1|PAICS|POLD2|PRC1|PRKDC|RCC1|RFC4|RFC5|SMC2|STMN1|TK1|TYMS|ZWINT
GOLDRATH_NAIVE_VS_EFF_CD8_TCELL_DN	MSigDB_C7	27	199	1.72448	1.30211	13.5678	1	19.4111	1.76493e-24	1.34041e-22	ASF1B|AURKA|BRCA1|CDC45|CDCA3|CDCA8|CHAF1A|CKS1B|DHFR|E2F8|KIF11|KIF20A|KIF2C|KIFC1|MKI67|MS4A1|NEK2|NUSAP1|PCNA|POLA1|PRC1|RFC5|STMN1|TK1|TOP2A|TYMS|UBE2T
GSE24634_IL4_VS_CTRL_TREATED_NAIVE_CD4_TCELL_DAY7_UP	MSigDB_C7	27	199	1.72448	1.30211	13.5678	1	19.4111	1.76493e-24	1.34041e-22	BUB1B|CCNB1|CDCA8|CTPS2|DHFR|E2F8|ESPL1|FEN1|HMMR|KIF11|KIF20A|KIF2C|MKI67|NCAPG|NUSAP1|PARP2|RAD51AP1|SLC25A13|SPAG5|STMN1|TK1|TMEM97|TPX2|TUBB|TUBB4B|TYMS|ZWINT
GAVIN_FOXP3_TARGETS_CLUSTER_P6	MSigDB_C2	21	90	0.779915	0.877669	23.3333	1	23.0384	1.78816e-24	1.35087e-22	AURKA|BUB1B|CCNB1|CDCA3|CDCA8|CKS1B|FIGNL1|HMMR|IGF2BP3|KIF20A|KIF2C|NCAPG|NCAPG2|NEK2|NUSAP1|SPAG5|SPC24|SPC25|TK1|TPX2|TYMS
RUIZ_TNC_TARGETS_DN	MSigDB_C2	24	142	1.23053	1.10124	16.9014	1	20.6761	3.1876e-24	2.3954e-22	ASF1B|BARD1|CDC45|CENPU|DHFR|DKC1|E2F8|FEN1|GINS1|GINS3|HJURP|KIF2C|MCM3|MCM4|MCM7|NCAPG2|RAD51AP1|RFC4|SHCBP1|SPC25|TMEM97|TUBB4B|TYMS|ZWINT
BENPORATH_PROLIFERATION	MSigDB_C2	24	147	1.27386	1.12035	16.3265	1	20.2849	7.59108e-24	5.67463e-22	AURKA|C1ORF112|CDCA7|CDT1|CENPU|CKS1B|FANCA|GINS3|KPNA2|MCM3|MND1|MSH2|NCAPG|NEK2|PARP1|PCNA|PRC1|RAD51AP1|RFC4|SPAG5|STMN1|TOP2A|TYMS|UBE2T
FERREIRA_EWINGS_SARCOMA_UNSTABLE_VS_STABLE_UP	MSigDB_C2	25	167	1.44718	1.19363	14.9701	1	19.732	7.97371e-24	5.92961e-22	BRCA1|CASC5|CCNB1|CENPU|CHAF1A|ESPL1|FEN1|HJURP|KIF18A|KIF2C|KNTC1|KPNA2|MND1|NCAPG|NCAPG2|NUSAP1|POLQ|SMC2|SPC25|TOP2A|TPX2|UBE2T|UBR5|WDHD1|ZWINT
REACTOME_MITOTIC_M_M_G1_PHASES	MSigDB_C2	25	168	1.45584	1.19718	14.881	1	19.6664	9.29864e-24	6.87907e-22	BUB1B|BUB3|CASC5|CDC45|CDC7|CDCA8|CDK2|CDT1|CENPI|CENPU|KIF18A|KIF20A|KIF2C|KNTC1|MCM3|MCM4|MCM7|MCM8|POLA1|PPP2R1A|RPA1|SGOL1|SPC24|SPC25|ZWINT
REACTOME_DNA_STRAND_ELONGATION	MSigDB_C2	15	30	0.259972	0.507355	50	1	29.0527	9.70212e-24	7.14056e-22	CDC45|DNA2|FEN1|GINS1|MCM3|MCM4|MCM7|MCM8|PCNA|POLA1|POLD2|RFC3|RFC4|RFC5|RPA1
Pan_B_U133plus	SignatureDB	20	84	0.727921	0.848015	23.8095	1	22.7261	1.49323e-23	1.09335e-21	BCL11A|BCL7A|BLK|BLNK|CD22|CD79A|CXCR5|E2F5|FCRLA|KBTBD8|LOC100130458|MS4A1|OSBPL10|PAX5|PKIG|POU2AF1|RAB30|RALGPS2|RASGRP3|SPIB
BENPORATH_ES_1	MSigDB_C2	33	379	3.28431	1.7902	8.70712	1	16.5991	1.80133e-23	1.31221e-21	BUB1B|BUB3|CCNB1|CDT1|CHAF1A|DHFR|DNA2|FEN1|FUBP1|HMGA1|HMMR|IGF2BP3|KIF2C|KPNA2|MCM3|MCM4|MCM7|MSH2|MTF2|NASP|NCAPG2|NUDT21|PAICS|PARP1|PFAS|PRKD3|RAD51AP1|RFC3|RFC4|SPC25|SRSF1|TUBB4B|WDHD1
TIEN_INTESTINE_PROBIOTICS_24HR_UP	MSigDB_C2	38	557	4.82681	2.1621	6.82226	1	15.3431	3.76485e-23	2.72866e-21	ACYP1|AURKA|BUB1B|CCNB1|CENPI|ESPL1|FEN1|GGA2|GINS1|GINS3|HJURP|HMMR|KIF11|KIF20A|MCM3|MCM4|MCM7|MIOS|NASP|NUSAP1|PCNA|PRC1|RAD51AP1|RFC3|RPA1|SHCBP1|SLC25A13|SNRPF|SPAG5|SPC25|SRSF1|SRSF2|ST14|TK1|TOPBP1|TUBG1|TYMS|ZWINT
GSE22886_UNSTIM_VS_IL15_STIM_NKCELL_DN	MSigDB_C7	26	200	1.73315	1.30535	13	1	18.5902	4.08639e-23	2.93193e-21	CDC45|CDK2|CDT1|CKS1B|DONSON|FEN1|HN1L|IARS|KPNA2|MCM4|MCM7|NASP|PAICS|PCNA|POLD2|PRC1|RAD51AP1|RFC4|RFC5|SHMT2|SNRPB|TFDP1|TMEM97|TOPBP1|TUBB4B|TUBG1
GSE24634_TREG_VS_TCONV_POST_DAY10_IL4_CONVERSION_UP	MSigDB_C7	26	200	1.73315	1.30535	13	1	18.5902	4.08639e-23	2.93193e-21	BARD1|BUB1B|CCNB1|DHFR|ESPL1|KIF11|KIF18A|KIF18B|KIF2C|KNTC1|NCAPG|NUSAP1|POLA1|PRC1|RBM38|RFC3|RFC4|RFC5|RMI1|SHMT2|SMC2|TK1|TOPBP1|TPX2|TUBB|TYMS
ZHENG_GLIOBLASTOMA_PLASTICITY_UP	MSigDB_C2	28	249	2.15777	1.45502	11.245	1	17.7608	4.63654e-23	3.31003e-21	AURKA|CCNB1|CDC45|CDCA3|CDCA8|CDT1|CKS1B|FEN1|FIGNL1|KIF18A|MCM3|MCM4|NASP|NUSAP1|POLA1|PRC1|RAD51AP1|RCC1|RFC4|SHCBP1|SMC2|SPAG5|SPC25|TK1|TOP2A|TPX2|UBE2T|UHRF1
MORF_BUB3	MSigDB_C4	29	276	2.39174	1.53101	10.5072	1	17.3796	5.19838e-23	3.69266e-21	BUB3|CDK2|CHAF1A|DKC1|ESPL1|FEN1|GOT2|HADH|IARS|IMPDH2|MCM3|MCM7|MRPS27|MSH2|NASP|NONO|PAICS|PCNA|PPP2R1A|PRKDC|RFC4|RUVBL2|SRSF1|SRSF9|SSRP1|STMN1|TFDP1|TYMS|ZWINT
MORI_IMMATURE_B_LYMPHOCYTE_DN	MSigDB_C2	20	90	0.779915	0.877669	22.2222	1	21.899	6.77836e-23	4.79116e-21	CCNB1|CDC45|CDCA3|CDCA7|CKS1B|E2F8|HMMR|KPNA2|MCM3|MCM7|MKI67|NEK2|NUSAP1|PCNA|PRC1|SMC2|STMN1|TOP2A|TUBB|TUBB4B
LE_EGR2_TARGETS_UP	MSigDB_C2	21	108	0.935898	0.961079	19.4444	1	20.8767	1.13113e-22	7.91681e-21	AURKA|BASP1|CCNB1|CDC7|CDCA8|CKS1B|FIGNL1|KIF11|KIF20A|KIF2C|KPNA2|MCM4|MCM7|MKI67|NUSAP1|PRC1|RFC5|SMC2|TOP2A|UBE2T|UHRF1
Human Breast_van Vliet08_127genes_GoodvPoorPrognosis (18684329-TableS13)	GeneSigDB	22	126	1.09188	1.03769	17.4603	1	20.1486	1.29751e-22	9.03701e-21	BTG2|BUB1B|CCNB1|CDC45|CDCA3|CENPU|HJURP|HMMR|KIF20A|KIF2C|KIFC1|KPNA2|MKI67|NEK2|NUSAP1|PRC1|SHCBP1|SHMT2|SPAG5|TPX2|TROAP|ZWINT
CHEMNITZ_RESPONSE_TO_PROSTAGLANDIN_E2_UP	MSigDB_C2	23	146	1.2652	1.11655	15.7534	1	19.466	1.6003e-22	1.10918e-20	ASF1B|AURKA|BARD1|BUB1B|CASC5|CCNB1|CDC45|CENPU|CHAF1A|HJURP|KIF20A|MCM4|MKI67|NCAPG|NUSAP1|PAICS|PRC1|SHMT2|SPAG5|TK1|TOP2A|TPX2|UHRF1
Cell_cycle_Cho&Whitfield	SignatureDB	20	94	0.814578	0.896887	21.2766	1	21.3911	1.74331e-22	1.20246e-20	AURKA|BUB3|CCNB1|CDCA7|CDCA8|CKS1B|E2F5|HMMR|KIF11|KIF2C|KIFC1|KPNA2|MCM4|MCM7|MKI67|RFC4|TOP2A|TPX2|TROAP|UHRF1
Human Breast_Andre09_71genes (19249242-Table2)	GeneSigDB	18	67	0.580604	0.757626	26.8657	1	22.9921	2.32866e-22	1.59849e-20	CCNB1|CENPU|CKS1B|GINS1|KIF18A|KIF20A|MKI67|MND1|NCAPG|NEK2|NUSAP1|PRC1|SGOL1|SPC25|STMN1|TOP2A|TPX2|UBE2T
Human Breast_Carter06_70genes (16921376-GeneList)	GeneSigDB	17	56	0.485281	0.692805	30.3571	1	23.8375	3.29645e-22	2.25199e-20	ASF1B|CCNB1|CDCA3|CDCA8|DKC1|ESPL1|FEN1|KIF20A|MCM7|NEK2|PCNA|PRC1|RAD51AP1|RFC4|TOP2A|TPX2|ZWINT
MODULE_403	MSigDB_C4	16	46	0.398623	0.628038	34.7826	1	24.8415	4.45645e-22	3.02996e-20	CCNB1|CDC45|CDK2|FEN1|KPNA2|MCM3|MKI67|MSH2|NEK2|PCNA|RPA1|TFDP1|TK1|TOP2A|TOPBP1|WEE1
MODULE_8	MSigDB_C4	33	420	3.63961	1.88292	7.85714	1	15.593	4.59079e-22	3.10651e-20	AHCY|BUB1B|CCNB1|CDK2|CHAF1A|E2F5|FEN1|IGF2BP3|MBD4|MCM3|MCM7|MSH2|NUP153|PAICS|PARP2|PCNA|POLD2|PRKDC|RCC1|RFC4|RPA1|SHMT2|SNRPF|SRSF2|STMN1|TFDP1|TK1|TMEM97|TOP2A|TPX2|TYMS|WEE1|ZWINT
VERNELL_RETINOBLASTOMA_PATHWAY_UP	MSigDB_C2	18	70	0.606601	0.774354	25.7143	1	22.4618	5.63884e-22	3.79771e-20	ASF1B|BARD1|CDCA7L|CHAF1A|DONSON|FANCA|FEN1|KLHL42|MCM4|MCM7|MCM8|PCNA|RAD51AP1|RFC3|RFC4|RMI1|TFDP1|TMEM97
GSE24634_TEFF_VS_TCONV_DAY10_IN_CULTURE_UP	MSigDB_C7	25	200	1.73315	1.30535	12.5	1	17.8242	7.85199e-22	5.26341e-20	AURKA|BRCA1|BUB1B|BUB3|CDC45|CEP57|DHFR|DKC1|DNA2|E2F8|ESPL1|KIFC1|KPNA2|PCNA|POLQ|POU2AF1|RFC3|SHCBP1|SMC2|SNRPF|SPAG5|SPC25|STMN1|WDHD1|ZWINT
MORI_LARGE_PRE_BII_LYMPHOCYTE_UP	MSigDB_C2	19	86	0.745253	0.858015	22.093	1	21.2755	9.40631e-22	6.27585e-20	ASF1B|AURKA|BUB3|CCNB1|CDCA3|CDCA7|CKS1B|E2F8|HMMR|KPNA2|MCM3|MCM7|MKI67|PRC1|SMC2|STMN1|TOP2A|TUBB|TUBB4B
MODULE_17	MSigDB_C4	31	366	3.17166	1.75971	8.46995	1	15.8141	9.93944e-22	6.60071e-20	AHCY|CCNB1|CDC45|CDK2|CHAF1A|FEN1|HMMR|IGF2BP3|KIF2C|MBD4|MCM3|MCM7|MRPS27|MSH2|NUP153|PAICS|PCNA|POLD2|PRKDC|RCC1|RFC4|SHMT2|SNRPF|SRSF2|STMN1|TK1|TOP2A|TPX2|TYMS|WEE1|ZWINT
Human Lymphoma_Lam08_1502genes (18160665-TableS5)	GeneSigDB	45	910	7.88581	2.74278	4.94505	1	13.5316	1.10509e-21	7.30488e-20	ALDH5A1|ATP2A3|AURKA|BCL11A|BCL7A|BLNK|BTF3|BTK|CCNB1|CD37|CDK2|CDT1|CHAF1A|CXCR5|DHFR|DNA2|FEN1|FUBP1|GOT2|HMGA1|IGF2BP3|IQCB1|KBTBD8|KIAA0922|MCM4|MS4A1|NASP|NUP153|PAICS|PCNA|PLCG2|POU2AF1|POU2F2|PPP2R1A|PRKD3|RCC1|RFC3|RFC4|RUVBL2|SWAP70|SYK|TOP2A|TUBB|TUBG1|WEE1
Human Breast_Deeb07_61genesHumanGeneListHumanGeneList (17804718-HumanGeneList)	GeneSigDB	17	60	0.519944	0.717061	28.3333	1	22.9828	1.26375e-21	8.31515e-20	CKS1B|DHFR|HMMR|KIF11|KIF20A|KPNA2|MCM3|MKI67|NEK2|NUSAP1|PAICS|PCNA|SHCBP1|SPAG5|TK1|TOP2A|TPX2
TARTE_PLASMA_CELL_VS_PLASMABLAST_DN	MSigDB_C2	29	309	2.67771	1.61883	9.38511	1	16.2601	1.27809e-21	8.37089e-20	AHCY|CCNB1|CHAF1A|CKS1B|ESPL1|GINS1|HMMR|KIF11|KIF2C|KIFC1|KPNA2|MCM3|MKI67|NASP|NEK2|PAICS|PCNA|POLD2|PRKDC|RFC3|RFC4|RPA1|SNRPF|TMEM97|TOP2A|TOPBP1|TROAP|TUBG1|TYMS
Human StemCell_Nuytten08_2072genes (17724462-TableS2)	GeneSigDB	62	1818	15.7543	3.80015	3.41034	1	12.1695	1.47199e-21	9.59681e-20	ACYP1|AURKA|BASP1|BRCA1|BUB3|C1ORF112|CASC5|CCNB1|CDC7|CDCA7|CDCA8|CDT1|CENPI|CHAF1A|CKS1B|DKC1|E2F8|FANCA|GGA2|GRHPR|HMMR|IARS|IMPDH2|KIF20A|KIF2C|KIFC1|KLHL42|KNTC1|MCM4|MCM7|MCM8|NASP|NCOA3|NEK2|NUDT21|PRC1|PXK|RAD51AP1|RASGRP3|RBM38|RFC4|RFC5|RMI1|RMI2|RPL39L|SNRPB|SPAG5|SPC25|SS18|SSRP1|TFDP1|TIMELESS|TMEM97|TOP2A|TOPBP1|TROAP|TYMS|WDHD1|WDR77|WEE1|ZNF395|ZWINT
GNF2_CKS2	MSigDB_C4	16	50	0.433286	0.65472	32	1	23.7761	2.14705e-21	1.39344e-19	CDCA3|FEN1|GINS1|HMMR|KIF20A|MCM4|NUSAP1|PCNA|PRC1|RFC3|RFC4|SHCBP1|SMC2|TOP2A|TYMS|ZWINT
GNF2_RRM2	MSigDB_C4	15	40	0.346629	0.585721	37.5	1	25.0176	2.33241e-21	1.50688e-19	AURKA|BUB1B|CDCA8|ESPL1|HMMR|KIF11|KIF18B|MCM3|MCM4|MKI67|NUSAP1|PCNA|TOP2A|TYMS|ZWINT
Human Prostate_Wang09_181genes (19351846-SuppTable2)	GeneSigDB	23	165	1.42984	1.18651	13.9394	1	18.1794	2.88948e-21	1.85838e-19	AURKA|BUB1B|CCNB1|CDC7|CENPU|ESPL1|FEN1|GGA2|HMMR|KIF20A|NCAPG|NEK2|NUSAP1|PRC1|RAD51AP1|RFC3|SHCBP1|SPC25|SS18|TMEM97|TPX2|TYMS|ZWINT
KAMMINGA_EZH2_TARGETS	MSigDB_C2	15	41	0.355295	0.592985	36.5854	1	24.6966	3.65027e-21	2.33716e-19	AHCY|AURKA|CDCA7|KPNA2|MCM3|MCM4|MKI67|NEK2|NUSAP1|PCNA|PRC1|SMC2|TFDP1|TOP2A|TOPBP1
KAUFFMANN_DNA_REPLICATION_GENES	MSigDB_C2	22	147	1.27386	1.12035	14.966	1	18.4997	4.41764e-21	2.8121e-19	BRCA1|CDC45|CDC7|CDK2|CHAF1A|FEN1|MCM3|MCM4|MCM7|MCM8|MSH2|PCNA|POLA1|POLD2|POLQ|PPP2R1A|RFC3|RFC4|RFC5|RPA1|SMC2|TOPBP1
MORF_BUB1	MSigDB_C4	16	52	0.450618	0.667659	30.7692	1	23.2894	4.45115e-21	2.8121e-19	BUB1B|BUB3|CCNB1|ESPL1|GOT2|HMMR|IARS|KIF11|KIF2C|RFC3|RFC4|SPAG5|SRSF1|TFDP1|TPX2|ZWINT
GNF2_SMC2L1	MSigDB_C4	14	33	0.285969	0.532085	42.4242	1	25.7741	6.14109e-21	3.86266e-19	CDCA8|CKS1B|ESPL1|HMMR|KIF11|KIF18B|MCM3|NUSAP1|PCNA|RFC3|RFC4|SMC2|TOP2A|ZWINT
Human Breast_Miller07_56genes (17885619-Table5a)	GeneSigDB	16	53	0.459284	0.674034	30.1887	1	23.0563	6.32789e-21	3.9627e-19	BUB1B|CCNB1|CENPU|DHFR|FEN1|GINS1|KIF2C|KPNA2|NCAPG|NEK2|NUSAP1|SHCBP1|TIMELESS|TOP2A|TYMS|ZWINT
Human MesenchymalStemCells_Yamamoto08_387genes (18318837-TableS2)	GeneSigDB	27	272	2.35708	1.52	9.92647	1	16.2125	7.956e-21	4.96051e-19	AURKA|BUB1B|CCNB1|CDC45|CDCA8|CDT1|HJURP|HMMR|KIF11|KIF18A|KIF20A|KIF2C|KIFC1|MKI67|NCAPG|NEK2|NUSAP1|POLQ|PRC1|SGOL1|SHCBP1|SPC24|SPC25|TK1|TOP2A|TPX2|TROAP
MODULE_158	MSigDB_C4	15	43	0.372626	0.607251	34.8837	1	24.0879	8.58896e-21	5.33188e-19	CDC45|CDC7|CDK2|CHAF1A|FEN1|MCM3|PCNA|POLA1|POLD2|RFC3|RFC4|RFC5|RPA1|TOP2A|TOPBP1
Blood_Module-1.3_B_cells	SignatureDB	16	54	0.467949	0.680349	29.6296	1	22.8295	8.92447e-21	5.51617e-19	BCL11A|BLK|BLNK|CD22|CD79A|CDCA7L|CXCR5|CYB561A3|FCRLA|GGA2|MS4A1|OSBPL10|PKIG|RALGPS2|SPIB|ZDHHC23
Mouse StemCell_Lindmark04_950genes (15474998-tableS1b)	GeneSigDB	40	741	6.4213	2.48402	5.39811	1	13.5179	1.22809e-20	7.55806e-19	ACYP1|ASF1B|ATP2A3|AURKA|BASP1|BLNK|BRCA1|BTF3|BUB3|CCNB1|CDCA7|CDCA7L|CDCA8|CDT1|CKS1B|FIGNL1|HJURP|IARS|KIF11|KIF2C|MCM3|MCM4|MCM7|MKI67|NONO|NUDT21|NUSAP1|PCNA|POLA1|PRC1|RFC5|SMC2|SRSF2|SSRP1|STMN1|TFDP1|TOP2A|TOPBP1|TUBB|UHRF1
WU_APOPTOSIS_BY_CDKN1A_VIA_TP53	MSigDB_C2	16	55	0.476615	0.686605	29.0909	1	22.6089	1.24909e-20	7.65429e-19	AURKA|CCNB1|KNTC1|MCM3|MCM4|MCM7|MKI67|NCAPG|PARP2|PRC1|SMC2|TOP2A|TPX2|TYMS|UBE2T|WDHD1
MODULE_125	MSigDB_C4	15	44	0.381292	0.614259	34.0909	1	23.7989	1.29332e-20	7.89144e-19	CDC45|CDC7|CDK2|CHAF1A|FEN1|MCM3|PCNA|POLA1|POLD2|RFC3|RFC4|RFC5|RPA1|TOP2A|TOPBP1
Human Breast_Farmer05_3198genes_basal_apocrine_luminal (15897907-SuppTable2)	GeneSigDB	80	3107	26.9244	4.8222	2.57483	1	11.0065	1.29931e-20	7.89429e-19	ACADM|ACYP1|ALDH5A1|AURKA|BARD1|BASP1|BCL11A|BIK|BLNK|BTG2|BUB1B|BUB3|CCDC88A|CDC7|CDCA3|CENPU|CEP57|CKS1B|DKC1|DONSON|E2F5|E2F8|FEN1|FUBP1|GINS1|GMDS|HMMR|IGF2BP3|KIAA0922|KIF11|KIF20A|KIF2C|KPNA2|MBD4|MCM4|MCM7|MKI67|MPP6|MSH2|NASP|NCAPG|NCOA3|NEK2|NUDT21|NUSAP1|OSBPL10|PAICS|PAXIP1|PCNA|PFKM|PLCG2|POU2AF1|PRC1|PRKD3|PRKDC|RAD51AP1|RFC3|RFC4|RFC5|RPA1|RPL39L|SHMT2|SMC2|SNAPC1|SPAG5|ST14|STMN1|S…
PUJANA_BREAST_CANCER_WITH_BRCA1_MUTATED_UP	MSigDB_C2	16	56	0.485281	0.692805	28.5714	1	22.3941	1.73554e-20	1.05e-18	AURKA|CDC7|CEP57|DNA2|HMMR|MCM4|MSH2|MTF2|NASP|RAD51AP1|RFC3|RFC4|RPA1|STMN1|TFDP1|TOPBP1
ZHAN_MULTIPLE_MYELOMA_PR_UP	MSigDB_C2	15	45	0.389958	0.621187	33.3333	1	23.5196	1.92533e-20	1.15991e-18	AURKA|BUB1B|CCNB1|E2F8|KPNA2|NEK2|NUSAP1|PRC1|RFC4|SPC24|SPC25|TOP2A|TPX2|TYMS|UBE2T
KAUFFMANN_DNA_REPAIR_GENES	MSigDB_C2	25	229	1.98445	1.39594	10.917	1	16.4875	2.29718e-20	1.37811e-18	BRCA1|CHAF1A|FANCA|FEN1|MBD4|MSH2|PARP1|PCNA|PMS2P1|PMS2P3|PMS2P5|POLA1|POLD2|POLQ|PRKDC|RAD51AP1|RFC3|RFC4|RFC5|RPA1|RUVBL2|SMC2|SSRP1|TOP2A|TOPBP1
Human Breast_Troester06_81genes_up_sham_HME-CC (17150101-TableS1a)	GeneSigDB	17	70	0.606601	0.774354	24.2857	1	21.1704	2.38392e-20	1.42417e-18	AURKA|C1ORF112|CCNB1|KIF2C|KPNA2|MKI67|NCAPG|POLQ|PRC1|RFC4|SMC2|SPAG5|SSRP1|STMN1|TOP2A|TPX2|ZWINT
MODULE_118	MSigDB_C4	31	409	3.54428	1.85853	7.57946	1	14.7728	2.62046e-20	1.55896e-18	BASP1|BIK|BUB1B|CCNB1|CD22|CD37|CD79A|CDC45|CHAF1A|DHFR|FEN1|HMMR|IGF2BP3|KIF11|KIFC1|KNTC1|MCM3|MCM4|MKI67|PAICS|PARP2|PCNA|POLD2|RCC1|RFC4|STMN1|TOP2A|TOPBP1|TPX2|TROAP|ZWINT
GNF2_MKI67	MSigDB_C4	13	28	0.24264	0.490172	46.4286	1	26.0263	3.55997e-20	2.1091e-18	AURKA|ESPL1|HMMR|KIF11|KIF18B|KIF20A|MKI67|NCAPG|NUSAP1|PCNA|TOP2A|TPX2|ZWINT
GNF2_CKS1B	MSigDB_C4	14	37	0.320632	0.563364	37.8378	1	24.2816	4.44354e-20	2.62169e-18	ASF1B|CDCA8|CKS1B|ESPL1|IARS|KIF11|KIF20A|KIF2C|MCM3|PAICS|RFC3|RFC4|SMC2|TPX2
Myeloma_PR_subgroup_up	SignatureDB	15	48	0.415955	0.641519	31.25	1	22.7336	5.96631e-20	3.50564e-18	AURKA|BUB1B|CCNB1|E2F8|KPNA2|NEK2|NUSAP1|PRC1|RFC4|SPC24|SPC25|TOP2A|TPX2|TYMS|UBE2T
REACTOME_S_PHASE	MSigDB_C2	19	106	0.918567	0.952178	17.9245	1	18.9896	6.62422e-20	3.87626e-18	CDC45|CDK2|CDT1|CKS1B|DNA2|FEN1|GINS1|MCM3|MCM4|MCM7|MCM8|PCNA|POLA1|POLD2|RFC3|RFC4|RFC5|RPA1|WEE1
KIM_WT1_TARGETS_DN	MSigDB_C2	32	458	3.9689	1.96468	6.9869	1	14.2675	7.0053e-20	4.08251e-18	ACYP1|AURKA|BARD1|BUB1B|BUB3|CDC7|CDCA3|CDCA8|CENPI|CEP57|E2F5|ESPL1|FUBP1|HADH|HJURP|IGF2BP3|KIF11|KIF18A|KIF20A|KIF2C|NCAPG|NEK2|NUSAP1|PARP2|RAD51AP1|SHCBP1|SHMT2|SNAPC1|TOP2A|UBE2G1|UPF3A|YEATS2
BIDUS_METASTASIS_UP	MSigDB_C2	24	214	1.85447	1.34987	11.215	1	16.4056	7.23258e-20	4.19784e-18	ASF1B|AURKA|BCL7A|CASC5|CCNB1|CEP57|DHFR|DKC1|FEN1|KIF11|NONO|NUP153|NUSAP1|PRKDC|RFC4|RFC5|SRSF1|SRSF2|SRSF9|SSRP1|TFDP1|TPX2|TYMS|WDHD1
KAUFFMANN_MELANOMA_RELAPSE_UP	MSigDB_C2	16	61	0.528609	0.722997	26.2295	1	21.399	8.13706e-20	4.68471e-18	BRCA1|CDC45|CHAF1A|FANCA|MCM3|MCM4|MCM7|MSH2|PCNA|PMS2P3|POLQ|RAD51AP1|RFC4|RFC5|SMC2|TOP2A
GNF2_MCM5	MSigDB_C4	16	61	0.528609	0.722997	26.2295	1	21.399	8.13706e-20	4.68471e-18	CDCA8|DKC1|FEN1|GINS1|MCM3|MCM4|MCM7|NASP|NUP153|PCNA|SRSF1|SSRP1|TOP2A|TOPBP1|TYMS|ZWINT
GSE29618_BCELL_VS_MONOCYTE_DAY7_FLU_VACCINE_UP	MSigDB_C7	23	193	1.67249	1.28249	11.9171	1	16.6297	1.10017e-19	6.30854e-18	ATP2A3|BARD1|BCL11A|BCL7A|BLK|BLNK|CD22|CD37|CD79A|E2F5|GGA2|MBD4|MS4A1|NCOA3|OSBPL10|PAX5|PKIG|PLCG2|POU2AF1|RASGRP3|SWAP70|WEE1|ZNF395
Human Lung_Kobayashi06_42genes (17145885-Table2)	GeneSigDB	13	30	0.259972	0.507355	43.3333	1	25.1107	1.12154e-19	6.40532e-18	CCNB1|CDK2|FEN1|MCM3|MCM7|PCNA|POLA1|RFC3|RFC4|RFC5|TK1|TOP2A|TYMS
GSE10325_CD4_TCELL_VS_BCELL_DN	MSigDB_C7	23	194	1.68115	1.28579	11.8557	1	16.5804	1.23887e-19	7.0193e-18	BASP1|BCL11A|BCL7A|BLK|BLNK|BTK|CD22|CD79A|CXCR5|GGA2|MS4A1|OSBPL10|PAX5|PKIG|PLCG2|POU2AF1|RAB30|RASGRP3|SHMT2|SPIB|SWAP70|SYK|TIMELESS
GSE29614_CTRL_VS_DAY7_TIV_FLU_VACCINE_PBMC_DN	MSigDB_C7	23	194	1.68115	1.28579	11.8557	1	16.5804	1.23887e-19	7.0193e-18	AURKA|BLNK|BUB1B|CASC5|CCNB1|CENPI|E2F8|GEN1|GINS1|HMMR|KIF11|MKI67|NCAPG|NUSAP1|POU2AF1|RASGRP3|SHCBP1|SMC2|SPAG5|TPX2|TUBG1|TYMS|ZWINT
GSE10325_LUPUS_CD4_TCELL_VS_LUPUS_BCELL_DN	MSigDB_C7	23	195	1.68982	1.28907	11.7949	1	16.5315	1.3941e-19	7.86757e-18	BASP1|BCL11A|BLK|BLNK|BTK|CD22|CD37|CD79A|E2F5|GGA2|MBD4|MS4A1|NCOA3|OSBPL10|PAX5|PKIG|PLCG2|POU2AF1|RASGRP3|SHMT2|SPIB|SWAP70|SYK
BORCZUK_MALIGNANT_MESOTHELIOMA_UP	MSigDB_C2	27	305	2.64305	1.60845	8.85246	1	15.1431	1.59388e-19	8.95959e-18	AHCY|BUB1B|BUB3|CCNB1|CKS1B|DKC1|GINS1|HMGA1|KIF11|KPNA2|PARP1|PCNA|PMS2P1|PRKDC|RFC4|RPA1|SNRPF|SRSF1|SS18|TFDP1|TK1|TMEM97|TOP2A|TPX2|UBE2G1|WEE1|ZWINT
Human Breast_Wood10_416genes (20103679-ST3-B)	GeneSigDB	27	306	2.65171	1.61105	8.82353	1	15.1133	1.73528e-19	9.67826e-18	BUB1B|BUB3|CCNB1|CDC45|CDCA3|CDT1|CHAF1A|CKS1B|E2F8|KIF11|KIFC1|KPNA2|MCM3|MKI67|NASP|NCAPG|NEK2|NUSAP1|PRC1|RCC1|SMC2|SPAG5|SPC25|TFDP1|TUBB|UHRF1|ZWINT
Human StemCell_Nilsson07_3742genes (17616640-TableS1)	GeneSigDB	85	3621	31.3786	5.14174	2.34742	1	10.4286	1.73225e-19	9.67826e-18	ACADM|ACYP1|AHCY|ASF1B|ATP2A3|AURKA|BASP1|BCL11A|BRI3BP|BUB3|CDC45|CDC7|CDCA7|CDCA8|CDT1|CENPU|CHAF1A|CYB561A3|DHFR|DKC1|DNA2|EPM2A|FCRLA|GEN1|GRHPR|HADH|IARS|IGF2BP3|IQCB1|KBTBD8|KIF11|KIF20A|KIF2C|KIFC1|KLHL42|KNTC1|KPNA2|MAP4K2|MBD4|MCM3|MCM4|MCM7|MCM8|MIF|MIOS|MKI67|MRPS27|MSH2|NASP|NCAPG|NCAPG2|NONO|NUDT21|NUSAP1|OSBPL10|PARP1|PARP2|PAXIP1|PFKM|PKIG|POLD2|RFC4|RMI1|RMI2|RUVBL2|SMC2|SNRPF|SPC…
Human Ovarian_Li09_2322genes_cisplatinresistance (19505326-SuppTable3)	GeneSigDB	60	1877	16.2656	3.85621	3.19659	1	11.3413	1.9297e-19	1.07207e-17	AURKA|BCL11A|BTG2|BUB1B|C1ORF112|CCNB1|CDCA7|CDCA7L|CDK2|CENPU|DHFR|DKC1|DONSON|E2F5|E2F8|ESPL1|FEN1|FIGNL1|GGA2|KIF20A|KIF2C|KNTC1|KPNA2|MCM4|MCM7|MCM8|MTF2|NCOA3|NEK2|NUSAP1|OSBPL10|PAICS|PCNA|PRC1|PRKDC|RAD51AP1|RALGPS2|RFC3|RFC4|RFC5|RPA1|RPL39L|SHCBP1|SLC25A13|SPAG5|SSRP1|TFDP1|TIMELESS|TK1|TMEM97|TMTC4|TOP2A|TOPBP1|TUBB|UBE2G1|UHRF1|WDHD1|ZDHHC23|ZNF395|ZWINT
GSE12366_GC_VS_MEMORY_BCELL_UP	MSigDB_C7	23	198	1.71581	1.29887	11.6162	1	16.3868	1.97847e-19	1.09491e-17	BASP1|CCDC88A|CDC7|GINS1|KIF20A|MCM3|MCM4|MCM7|PARP1|POU2AF1|SPAG5|SPC24|SPC25|ST14|SWAP70|TCL6|TIMELESS|TK1|TPX2|UHRF1|YEATS2|ZNF215|ZNF608
GNF2_RFC3	MSigDB_C4	14	41	0.355295	0.592985	34.1463	1	23.0102	2.48751e-19	1.3571e-17	CKS1B|HMMR|KIF11|MCM3|MCM4|PAICS|PFAS|RAD51AP1|RFC3|RFC4|SMC2|SSRP1|TIMELESS|TOP2A
GSE12845_IGD_POS_BLOOD_VS_PRE_GC_TONSIL_BCELL_DN	MSigDB_C7	23	200	1.73315	1.30535	11.5	1	16.292	2.49028e-19	1.3571e-17	CCNB1|CDC45|DHFR|ESPL1|FEN1|GRHPR|HMGA1|KIF11|KIF20A|MCM7|MKI67|MTF2|NCAPG|NCAPG2|RAD51AP1|SHCBP1|SMC2|SPAG5|SPC25|SRSF1|TFDP1|TUBG1|UBR5
GSE24634_NAIVE_CD4_TCELL_VS_DAY7_IL4_CONV_TREG_DN	MSigDB_C7	23	200	1.73315	1.30535	11.5	1	16.292	2.49028e-19	1.3571e-17	AURKA|C1ORF112|CDC7|CKS1B|CTPS2|DHFR|ESPL1|FEN1|GINS1|KIF20A|KIF2C|KNTC1|MCM7|NASP|NUSAP1|PAICS|PARP1|PRC1|RFC3|RFC5|RPL39L|TPX2|WDR77
GSE3982_NKCELL_VS_TH2_DN	MSigDB_C7	23	200	1.73315	1.30535	11.5	1	16.292	2.49028e-19	1.3571e-17	AURKA|BUB3|C1ORF112|CENPI|CKS1B|ESPL1|KIF11|KIF18A|KIF18B|KIF20A|KIF2C|MSH2|NASP|NCAPG|NCAPG2|NUDT21|NUSAP1|PCNA|RFC4|SMC2|SRSF1|TFDP1|TYMS
V$E2F1_Q4_01	MSigDB_C3	24	228	1.97579	1.39292	10.5263	1	15.8115	3.24803e-19	1.76332e-17	CDC45|CDCA7|E2F8|GEN1|GINS3|HMGA1|IMPDH2|MCM3|MCM4|MCM7|MCM8|MTF2|NASP|NUP153|PCNA|POLA1|PRKDC|SMC2|SRSF1|SRSF2|STMN1|TOPBP1|TRMT6|WEE1
GRADE_COLON_AND_RECTAL_CANCER_UP	MSigDB_C2	26	285	2.46973	1.55547	9.12281	1	15.1274	3.67169e-19	1.98577e-17	AHCY|AURKA|CCNB1|CDC45|CDCA7|EIF3B|HJURP|KNTC1|MCM3|MCM4|MCM7|NONO|NUSAP1|PCNA|POLD2|POLQ|PRKDC|RCC1|RFC5|RMI2|SNRPB|SRSF1|SRSF2|SSRP1|TIMELESS|TMEM97
BCL6_ChIP-CHIP_all_Ci	SignatureDB	76	2987	25.8845	4.74164	2.54436	1	10.5692	3.88419e-19	2.09277e-17	ACYP1|AHCY|AURKA|BASP1|BCL7A|BLK|BLNK|BTG2|BTK|BUB3|C1ORF112|CASC5|CD22|CD37|CD79A|CDC45|CDC7|CDCA3|CDCA7|CDCA7L|CDCA8|CEP57|CYB561A3|E2F5|EIF3L|ESPL1|GEN1|GMDS|IGF2BP3|IQCB1|KBTBD8|KIAA0922|KIF20A|KIF2C|KNTC1|MCM3|MCM4|MRPS27|MSH2|NAPSB|NAT10|NCAPG|NUSAP1|OSBPL10|PAICS|PARP1|PARP2|PAX5|PAXIP1|PFAS|PMS2P1|PMS2P5|POLA1|POLQ|PRKDC|RAB30|RAD51AP1|RALGPS2|RMI1|SMC2|SPC25|SRSF1|SRSF2|SS18|SWAP70|SYK|T…
V$E2F_Q6	MSigDB_C3	24	232	2.01045	1.40497	10.3448	1	15.6513	4.89445e-19	2.62718e-17	CDC45|CDCA7|CDT1|E2F8|GEN1|GINS3|MCM3|MCM4|MCM7|MCM8|MSH2|MTF2|NASP|NUP153|PCNA|POLA1|PRKDC|RMI2|SRSF1|SRSF2|STMN1|TOPBP1|TRMT6|WEE1
AFFAR_YY1_TARGETS_DN	MSigDB_C2	24	233	2.01911	1.40796	10.3004	1	15.6118	5.41604e-19	2.89626e-17	AURKA|BUB1B|CDCA3|CDT1|FEN1|HMMR|KIF20A|KIF2C|MCM4|MCM7|MKI67|MSH2|NASP|NCAPG|POLA1|PRC1|RAD51AP1|RFC4|SHCBP1|SMC2|STMN1|TK1|TOP2A|UHRF1
Mouse Viral_Buonomo11_202genes (21205295-TableS5)	GeneSigDB	20	138	1.19587	1.08571	14.4928	1	17.3196	5.62703e-19	2.99786e-17	AURKA|BUB1B|CDC7|FEN1|KIF11|KPNA2|MSH2|NEK2|NUSAP1|POLA1|RFC5|SMC2|SPAG5|TIMELESS|TOPBP1|TPX2|TUBB|TUBG1|TYMS|ZWINT
V$E2F_Q4	MSigDB_C3	24	234	2.02778	1.41095	10.2564	1	15.5726	5.99027e-19	3.17952e-17	CDC45|CDCA7|CDT1|E2F8|GEN1|GINS3|MCM3|MCM4|MCM7|MCM8|MSH2|MTF2|NASP|NUP153|PCNA|POLA1|PRKDC|RMI2|SRSF1|SRSF2|STMN1|TOPBP1|TRMT6|WEE1
V$E2F_Q3_01	MSigDB_C3	24	235	2.03645	1.41393	10.2128	1	15.5336	6.62217e-19	3.5019e-17	CDC45|CDCA7|E2F8|GEN1|GINS3|HMGA1|KIAA0922|MCM3|MCM4|MCM7|MCM8|MTF2|NASP|NUP153|PCNA|POLA1|PRKDC|SMC2|SRSF1|SRSF2|STMN1|TOPBP1|TRMT6|WEE1
MODULE_57	MSigDB_C4	15	56	0.485281	0.692805	26.7857	1	20.9507	8.34831e-19	4.39842e-17	BUB1B|BUB3|CCNB1|CDC45|CDC7|CDK2|E2F5|ESPL1|MCM3|MCM4|MCM7|PCNA|PRKDC|TFDP1|WEE1
INTRACELLULAR_ORGANELLE_PART	MSigDB_C5	47	1190	10.3122	3.11751	3.94958	1	11.7683	1.11152e-18	5.83469e-17	ACADM|AURKA|BARD1|BRCA1|BUB1B|BUB3|CDT1|CEP57|CHAF1A|DKC1|ESPL1|GGA2|HMGA1|KIF11|KIF2C|KNTC1|KPNA2|MAP4K2|MCM3|MCM7|MSH2|NEK2|NUDT21|NUP153|PARP1|PCNA|POLA1|POLQ|PRC1|RAB30|RCC1|RFC3|RFC4|RFC5|RPA1|RUVBL2|SMC2|SNRPB|SNRPF|SRSF2|TIMELESS|TOP2A|TOPBP1|TPX2|TUBG1|WDHD1|ZWINT
Human Brain_Molenaar08_60genes (18413728-Table2b)	GeneSigDB	15	57	0.493946	0.698949	26.3158	1	20.7541	1.12443e-18	5.88082e-17	AURKA|CASC5|CDC45|CDCA7|CDCA7L|CDCA8|DONSON|HJURP|KIF11|KIF20A|KIF2C|MCM7|RFC5|SPC25|TPX2
GNF2_BUB1	MSigDB_C4	12	26	0.225309	0.472361	46.1538	1	24.9273	1.13228e-18	5.90023e-17	ASF1B|BUB1B|CDCA8|CDT1|CKS1B|ESPL1|HMMR|KIF20A|KIF2C|MCM4|SMC2|SPAG5
ORGANELLE_PART	MSigDB_C5	47	1195	10.3555	3.12371	3.93305	1	11.7311	1.31281e-18	6.81611e-17	ACADM|AURKA|BARD1|BRCA1|BUB1B|BUB3|CDT1|CEP57|CHAF1A|DKC1|ESPL1|GGA2|HMGA1|KIF11|KIF2C|KNTC1|KPNA2|MAP4K2|MCM3|MCM7|MSH2|NEK2|NUDT21|NUP153|PARP1|PCNA|POLA1|POLQ|PRC1|RAB30|RCC1|RFC3|RFC4|RFC5|RPA1|RUVBL2|SMC2|SNRPB|SNRPF|SRSF2|TIMELESS|TOP2A|TOPBP1|TPX2|TUBG1|WDHD1|ZWINT
Mouse StemCell_Kamminga06_56genes (16293602-Table1)	GeneSigDB	13	35	0.3033	0.547949	37.1429	1	23.1713	1.33116e-18	6.88634e-17	AHCY|CDCA7|KPNA2|MCM3|MCM4|MKI67|NEK2|NUSAP1|PCNA|PRC1|TFDP1|TOP2A|TOPBP1
MORF_PRKDC	MSigDB_C4	22	190	1.64649	1.27257	11.5789	1	15.994	1.33784e-18	6.8959e-17	BUB1B|BUB3|CDC7|CDK2|CHAF1A|DKC1|GOT2|HADH|IARS|MCM3|MRPS27|NONO|NSUN5P2|PRKDC|RFC4|RUVBL2|SHMT2|SSRP1|TFDP1|TYMS|UPF3A|ZWINT
Mouse StemCell_Lawlor06_2532genes (16651409-SuppTable2)	GeneSigDB	61	2021	17.5134	3.98842	3.01831	1	10.9032	1.46288e-18	7.51329e-17	ACYP1|ASF1B|ATP2A3|AURKA|BASP1|BRCA1|BTG2|BUB3|CCNB1|CDC7|CDCA3|CDCA7|CDCA7L|CDCA8|CDT1|CKS1B|DNA2|E2F5|EIF3B|EIF3L|FEN1|FIGNL1|FUBP1|GGA2|HJURP|KIF11|KIF20A|KIF2C|KIFC1|MCM3|MKI67|MSH2|MTF2|NASP|NEK2|NUSAP1|PARP2|PCNA|PFKM|POLD2|PRC1|PRKDC|PXK|RBM38|RFC3|RFC4|RFC5|SMC2|SRSF1|SRSF2|STMN1|TFDP1|TOP2A|TOPBP1|TUBB|TYMS|UBE2G1|UBE2T|UHRF1|WEE1|ZWINT
MOLENAAR_TARGETS_OF_CCND1_AND_CDK4_DN	MSigDB_C2	15	58	0.502612	0.705038	25.8621	1	20.5626	1.50523e-18	7.70309e-17	AURKA|CASC5|CDC45|CDCA7|CDCA7L|CDCA8|DONSON|HJURP|KIF11|KIF20A|KIF2C|MCM7|RFC5|SPC25|TPX2
GSE29618_BCELL_VS_MONOCYTE_UP	MSigDB_C7	22	192	1.66382	1.27919	11.4583	1	15.8976	1.6823e-18	8.57853e-17	ATP2A3|BCL11A|BCL7A|BLNK|CD22|CD37|CD79A|CXCR5|E2F5|GGA2|MPP6|MS4A1|PARP1|PAX5|PKIG|PLCG2|POU2AF1|RAB30|RASGRP3|SHMT2|SWAP70|TMEM243
REACTOME_G1_S_TRANSITION	MSigDB_C2	18	106	0.918567	0.952178	16.9811	1	17.9393	1.78831e-18	9.08667e-17	CCNB1|CDC45|CDC7|CDK2|CDT1|CKS1B|DHFR|MCM3|MCM4|MCM7|MCM8|PCNA|POLA1|PPP2R1A|RPA1|TFDP1|TYMS|WEE1
PYEON_CANCER_HEAD_AND_NECK_VS_CERVICAL_UP	MSigDB_C2	22	193	1.67249	1.28249	11.399	1	15.85	1.88458e-18	9.54186e-17	BARD1|CASC5|CDC7|CDCA7|CENPI|CENPU|DONSON|E2F8|GEN1|GINS1|KNTC1|MCM3|MTF2|NASP|NEK2|POLA1|RAD51AP1|RFC5|RMI1|TOPBP1|UHRF1|WDHD1
Human Breast_van'tVeer02_2460genes_Ergenes (11823860-SuppTable3)	GeneSigDB	60	1973	17.0975	3.94505	3.04105	1	10.875	2.14277e-18	1.08108e-16	AURKA|BCL11A|BTF3|BTG2|C1ORF112|CCNB1|CDC45|CDCA3|CDCA7|CDCA8|CDT1|CENPU|CEP57|CHAF1A|CKS1B|DKC1|FANCA|GMDS|HJURP|HMGA1|IMPDH2|KIAA0922|KIF11|KIF20A|KIF2C|KIFC1|KPNA2|MCM4|MCM7|MRPS27|MSH2|MTF2|NASP|NEK2|NUDT21|NUSAP1|PLCG2|POU2AF1|POU2F2|PRC1|PRKD3|RBM38|RFC4|RPL39L|SGOL1|SHCBP1|SPC25|SPIB|SSRP1|ST14|STMN1|SYK|TEX10|TFDP1|TK1|TOPBP1|TPX2|TYMS|ZNF395|ZWINT
REACTOME_SYNTHESIS_OF_DNA	MSigDB_C2	17	90	0.779915	0.877669	18.8889	1	18.4809	2.4309e-18	1.22212e-16	CDC45|CDK2|CDT1|DNA2|FEN1|GINS1|MCM3|MCM4|MCM7|MCM8|PCNA|POLA1|POLD2|RFC3|RFC4|RFC5|RPA1
Mouse StemCell_Affar06_525genes (16611997-SuppTable1)	GeneSigDB	30	448	3.88225	1.94352	6.69643	1	13.4384	3.60246e-18	1.80477e-16	AURKA|BIK|BTG2|BUB1B|CCNB1|CDCA3|CDT1|FEN1|HMMR|KIF11|KIF20A|KIF2C|MCM3|MCM4|MCM7|MKI67|MS4A1|MSH2|NASP|NCAPG|POLA1|PRC1|RAD51AP1|SHCBP1|SMC2|SPAG5|STMN1|TK1|TOP2A|UHRF1
REACTOME_MITOTIC_G1_G1_S_PHASES	MSigDB_C2	19	130	1.12654	1.05395	14.6154	1	16.9586	3.72907e-18	1.86167e-16	CCNB1|CDC45|CDC7|CDK2|CDT1|CKS1B|DHFR|E2F5|MCM3|MCM4|MCM7|MCM8|PCNA|POLA1|PPP2R1A|RPA1|TFDP1|TYMS|WEE1
Mouse StemCell_Forsberg05_413genes (16151515-TableS1)	GeneSigDB	22	200	1.73315	1.30535	11	1	15.5259	4.09736e-18	2.0384e-16	BLNK|BRCA1|CCNB1|CDCA3|CDCA8|FIGNL1|HJURP|HMMR|MKI67|NEK2|NUSAP1|PRC1|SGOL1|SHCBP1|SMC2|SPAG5|SPC24|SPC25|TIMELESS|TOP2A|TROAP|TUBB
MODULE_18	MSigDB_C4	30	451	3.90824	1.94989	6.65188	1	13.3811	4.33469e-18	2.14898e-16	AHCY|BUB1B|CCNB1|CD22|CDK2|CHAF1A|ESPL1|FEN1|IGF2BP3|KIF11|KIFC1|MCM7|NUP153|PAICS|PCNA|PRKDC|RCC1|RFC3|RFC4|RPA1|SHMT2|SNRPF|SRSF2|STMN1|TFDP1|TK1|TOP2A|TPX2|TYMS|ZWINT
DNA_METABOLIC_PROCESS	MSigDB_C5	24	256	2.21843	1.47511	9.375	1	14.7661	4.89748e-18	2.41959e-16	BRCA1|BTG2|CCDC88A|CDC45|CDK2|CDT1|DKC1|FANCA|FEN1|KPNA2|MCM3|MCM7|MSH2|NASP|PARP1|PMS2P1|POLA1|POLD2|POLQ|RFC3|RFC4|RPA1|RUVBL2|TOP2A
NUCLEOBASENUCLEOSIDENUCLEOTIDE_AND_NUCLEIC_ACID_METABOLIC_PROCESS	MSigDB_C5	47	1241	10.7542	3.18007	3.78727	1	11.3978	5.83481e-18	2.87274e-16	BRCA1|BTF3|BTG2|CCDC88A|CDC45|CDK2|CDT1|DKC1|FANCA|FEN1|FIGNL1|FUBP1|GMDS|HMGA1|IGF2BP3|KPNA2|MCM3|MCM7|MSH2|NASP|NONO|NUDT21|PAICS|PARP1|PAX5|PMS2P1|POLA1|POLD2|POLQ|POU2AF1|POU2F2|RFC3|RFC4|RPA1|RUVBL2|SNRPB|SNRPF|SPIB|SRSF1|SRSF2|SRSF9|TFDP1|TIMELESS|TK1|TOP2A|TYMS|UHRF1
Mouse StemCell_Lindmark04_2514genes (15474998-tableS1c)	GeneSigDB	59	1962	17.0022	3.93501	3.00714	1	10.6729	7.62998e-18	3.74367e-16	ACYP1|ASF1B|ATP2A3|AURKA|BASP1|BLNK|BTF3|BTK|BUB3|CCNB1|CD37|CDC45|CDCA7|CDCA7L|CDCA8|CDT1|CKS1B|E2F8|EIF3B|EIF3L|FIGNL1|FUBP1|HJURP|IARS|KIF20A|KIF2C|MCM3|MCM4|MCM7|MKI67|NEK2|NONO|NUDT21|NUSAP1|PCNA|POLA1|POLD2|POU2AF1|RBM38|RCC1|RFC5|RPL39L|RUVBL2|SHMT2|SMC2|SNRPB|SRSF2|SRSF9|SS18|SSRP1|STMN1|TFDP1|TOP2A|TOPBP1|TUBB|TUBG1|TYMS|UHRF1|ZWINT
CUI_TCF21_TARGETS_2_UP	MSigDB_C2	29	426	3.6916	1.89608	6.80751	1	13.3478	8.78823e-18	4.2972e-16	BCL7A|BRI3BP|C1ORF112|CDC45|CDCA3|CDCA7|CDCA7L|CDCA8|CDT1|CKS1B|ESPL1|HJURP|HMMR|KNTC1|MCM3|MCM7|MIF|MPP6|MRPS27|POLD2|RFC3|SNRPB|SPC24|STMN1|TIMELESS|TK1|TMEM97|TPX2|UBE2T
MODULE_126	MSigDB_C4	21	182	1.57716	1.2457	11.5385	1	15.5919	9.01038e-18	4.39079e-16	AURKA|BIK|CCNB1|CKS1B|EIF3B|FEN1|IMPDH2|MIF|MKI67|NCAPG2|PAICS|PCNA|POLQ|RCC1|RFC3|RFC4|SHMT2|SMC2|TFDP1|TPX2|UBE2T
SENGUPTA_NASOPHARYNGEAL_CARCINOMA_UP	MSigDB_C2	25	293	2.53906	1.57689	8.53242	1	14.2438	9.19495e-18	4.46549e-16	BUB1B|CASC5|CDC7|CDCA7|CENPU|DNA2|FIGNL1|GINS1|KIF11|KIF18B|MCM4|MCM8|MTF2|NCAPG|NUSAP1|PCNA|PRC1|PRKDC|RAD51AP1|RFC3|TOP2A|TYMS|UHRF1|WDHD1|ZWINT
Human HeadandNeck_Pyeon07_42genes (17510386-Table4)	GeneSigDB	13	40	0.346629	0.585721	32.5	1	21.6031	1.04465e-17	5.05609e-16	BUB1B|CCNB1|CDC7|CDK2|KIF2C|KNTC1|MCM3|MCM8|NCAPG|NCAPG2|PCNA|SMC2|TFDP1
V$E2F_Q4_01	MSigDB_C3	23	237	2.05378	1.41988	9.70464	1	14.7521	1.1589e-17	5.59013e-16	CDC45|CDCA7|E2F8|GEN1|GINS3|HMGA1|IMPDH2|KIAA0922|KNTC1|MCM3|MCM4|MCM7|MTF2|NASP|PCNA|POLA1|PRKDC|SMC2|SRSF1|SRSF2|STMN1|TOPBP1|WEE1
Human Breast_Yu08_73genes_W2GeneList_outcome (18231641-W2GeneList)	GeneSigDB	15	66	0.571938	0.751966	22.7273	1	19.1871	1.27785e-17	6.14314e-16	AURKA|BUB1B|CDCA3|CDCA8|CDK2|EIF3B|ESPL1|HJURP|KIF2C|MKI67|NCAPG|PRC1|SHMT2|SPAG5|WDR77
RODRIGUES_THYROID_CARCINOMA_ANAPLASTIC_UP	MSigDB_C2	36	719	6.23066	2.44801	5.00695	1	12.1606	1.44926e-17	6.90773e-16	AURKA|BUB1B|BUB3|CASC5|CCDC88A|CCNB1|CENPU|CEP57|FEN1|FIGNL1|HMMR|IARS|IGF2BP3|KIF11|KIF18A|KPNA2|MCM4|MCM7|MCM8|MIOS|NEK2|NUDT21|NUSAP1|OSBPL10|PAICS|RAD51AP1|RALGPS2|RCC1|SHMT2|SMC2|SNRPB|TOP2A|TOPBP1|TPX2|TRMT6|WDHD1
WHITFIELD_CELL_CYCLE_S	MSigDB_C2	20	162	1.40385	1.17575	12.3457	1	15.8164	1.45141e-17	6.90773e-16	ASF1B|BRCA1|CDC45|CDC7|CENPU|DHFR|DNA2|DONSON|E2F8|FANCA|FEN1|MBD4|MCM8|POLA1|RAD51AP1|RMI1|TOP2A|TYMS|UBE2T|ZWINT
REACTOME_G2_M_CHECKPOINTS	MSigDB_C2	13	41	0.355295	0.592985	31.7073	1	21.3238	1.51811e-17	7.2012e-16	CCNB1|CDC45|CDC7|CDK2|MCM3|MCM4|MCM7|MCM8|RFC3|RFC4|RFC5|RPA1|WEE1
EGUCHI_CELL_CYCLE_RB1_TARGETS	MSigDB_C2	11	23	0.199312	0.444302	47.8261	1	24.3093	1.95981e-17	9.2656e-16	CDCA8|FEN1|KIF11|KIF18A|KIF20A|MCM3|MCM4|MCM7|NCAPG|NEK2|SMC2
Mouse StemCell_Lawlor06_285genes (16651409-SuppTable1)	GeneSigDB	23	243	2.10577	1.43756	9.46502	1	14.5345	2.02552e-17	9.5447e-16	AURKA|CCNB1|CDC7|CDCA3|CDCA7|CDCA8|CDT1|CKS1B|E2F5|EIF3L|KIF20A|KIF2C|KIFC1|MCM3|MKI67|NEK2|NUSAP1|PRC1|STMN1|TOP2A|TOPBP1|TUBB|UHRF1
Human StemCell_Kocer08_864genes (18667080-TableS2)	GeneSigDB	37	780	6.75927	2.54642	4.74359	1	11.8758	2.80937e-17	1.31948e-15	AURKA|BARD1|BRCA1|BTF3|BUB1B|BUB3|CCNB1|CENPU|CKS1B|DHFR|HMMR|KIF11|KPNA2|MBD4|MCM4|MIF|MSH2|MTF2|NASP|NCAPG|NUDT21|NUSAP1|PAICS|PARP2|PCNA|PRC1|RAD51AP1|RPL39L|SHCBP1|SNAPC1|SPC25|SRSF2|TEX10|TFDP1|TOP2A|TYMS|ZWINT
Human Uterine_Santin05_139genes (15785748-Table2)	GeneSigDB	18	125	1.08322	1.03359	14.4	1	16.367	3.84824e-17	1.80148e-15	AURKA|BIK|BUB1B|CCNB1|CKS1B|ESPL1|FEN1|HMGA1|HMMR|IGF2BP3|KIF11|KIF2C|KIFC1|KPNA2|SPC25|TK1|TOP2A|TPX2
WHITFIELD_CELL_CYCLE_LITERATURE	MSigDB_C2	13	44	0.381292	0.614259	29.5455	1	20.543	4.37239e-17	2.04016e-15	AURKA|BRCA1|BUB1B|CCNB1|CDC45|DHFR|E2F5|KIF20A|MSH2|NASP|PCNA|TOP2A|TYMS
Human Leukemia_Sasaki05_192genes (15471956-Table2)	GeneSigDB	20	172	1.49051	1.21124	11.6279	1	15.2814	4.80327e-17	2.23391e-15	ACYP1|BARD1|BUB1B|CCNB1|KIF11|KIF2C|MCM3|MKI67|PARP1|PCNA|RFC3|RFC4|RPA1|TFDP1|TK1|TOP2A|TPX2|TUBB|TYMS|ZWINT
NUCLEUS	MSigDB_C5	49	1426	12.3573	3.39506	3.43619	1	10.7929	5.09383e-17	2.36135e-15	AURKA|BARD1|BRCA1|BUB1B|CASC5|CCNB1|CDC45|CDC7|CDCA7|CDK2|CDT1|CEP57|CHAF1A|DKC1|FANCA|FEN1|GINS1|HMGA1|KPNA2|MBD4|MCM3|MCM7|MSH2|NASP|NONO|NUDT21|NUP153|PARP1|POLA1|POLD2|POLQ|PRC1|RCC1|RPA1|RUVBL2|SMC2|SNRPB|SNRPF|SRSF2|SS18|TIMELESS|TOP2A|TOPBP1|TPX2|TUBG1|UBR5|WDHD1|WEE1|ZNF395
Mouse StemCell_Affar06_131genes (16611997-Table2)	GeneSigDB	18	127	1.10055	1.04178	14.1732	1	16.2217	5.15262e-17	2.38088e-15	AURKA|BTG2|BUB1B|CCNB1|CDCA3|FEN1|KIF11|KIF20A|KIF2C|MCM4|MCM7|MKI67|NCAPG|POLA1|PRC1|RAD51AP1|TOP2A|UHRF1
TOYOTA_TARGETS_OF_MIR34B_AND_MIR34C	MSigDB_C2	29	456	3.95157	1.96046	6.35965	1	12.7768	5.41737e-17	2.49513e-15	ASF1B|AURKA|BARD1|BRI3BP|BUB1B|CCNB1|CDCA7|DHFR|DNA2|FEN1|FIGNL1|GEN1|GINS3|KIF11|KIF2C|KIFC1|MCM3|MCM8|MIOS|MKI67|NEK2|NUSAP1|RFC3|SHCBP1|SPC24|TFDP1|TMEM97|TUBB|WEE1
MODULE_3	MSigDB_C4	27	384	3.32764	1.80178	7.03125	1	13.1383	5.7352e-17	2.62442e-15	BUB1B|CCNB1|CDK2|CHAF1A|FEN1|IGF2BP3|KIF11|KIFC1|MBD4|MCM3|MCM7|PAICS|PCNA|POLD2|RCC1|RPA1|SHMT2|SNRPF|SRSF2|STMN1|SWAP70|TFDP1|TK1|TOP2A|TPX2|TYMS|ZWINT
GSE24634_TEFF_VS_TCONV_DAY3_IN_CULTURE_UP	MSigDB_C7	21	199	1.72448	1.30211	10.5528	1	14.8033	5.75321e-17	2.62442e-15	BARD1|BUB1B|BUB3|CDT1|ESPL1|GINS3|HN1L|KIF20A|PAICS|PCNA|PRC1|SHCBP1|SMC2|STMN1|TK1|TMEM97|TOP2A|TUBB|TYMS|WDR77|ZWINT
GSE7764_IL15_TREATED_VS_CTRL_NK_CELL_24H_UP	MSigDB_C7	21	199	1.72448	1.30211	10.5528	1	14.8033	5.75321e-17	2.62442e-15	ASF1B|AURKA|BRCA1|CDC45|DKC1|DNA2|E2F8|IARS|KIFC1|MBD4|MCM3|NAT10|NCAPG|NEK2|NUSAP1|PARP2|TMEM97|TOP2A|TYMS|WEE1|ZWINT
Human Kidney_Yang05_50genes_UpExpressedClass2 (15994935-Table3b)	GeneSigDB	13	45	0.389958	0.621187	28.8889	1	20.2999	6.10225e-17	2.77478e-15	ASF1B|AURKA|BARD1|CDC45|CENPU|CHAF1A|NUSAP1|PRC1|SHMT2|TK1|TOP2A|TPX2|UHRF1
Human Prostate_Floryk05_68genes (16357169-SuppTable4)	GeneSigDB	14	58	0.502612	0.705038	24.1379	1	19.1442	6.29396e-17	2.85286e-15	CCNB1|CDC45|CHAF1A|KIF11|KIF2C|MCM4|MKI67|NCAPG|NEK2|RCC1|RFC3|RFC5|SMC2|TFDP1
GSE24634_TEFF_VS_TCONV_DAY5_IN_CULTURE_UP	MSigDB_C7	21	200	1.73315	1.30535	10.5	1	14.7599	6.3801e-17	2.88276e-15	BUB3|CDC7|CDT1|DHFR|ESPL1|FEN1|GINS3|GOT2|HADH|KIF2C|MCM7|PAXIP1|RCC1|RFC4|RFC5|SHMT2|SMC2|STMN1|TEX10|TFDP1|TYMS
SASAKI_ADULT_T_CELL_LEUKEMIA	MSigDB_C2	20	175	1.5165	1.22168	11.4286	1	15.1295	6.7737e-17	3.05094e-15	ACYP1|BARD1|BUB1B|CCNB1|KIF11|KIF2C|MCM3|MKI67|PARP1|PCNA|RFC3|RFC4|RPA1|TFDP1|TK1|TOP2A|TPX2|TUBB|TYMS|ZWINT
Blimp_proliferation_repressed	SignatureDB	16	90	0.779915	0.877669	17.7778	1	17.3415	6.91532e-17	3.10493e-15	AURKA|CDK2|CKS1B|DHFR|GOT2|HADH|MCM4|MCM7|PARP1|PCNA|PMS2P5|POLD2|PRKDC|RPA1|TUBB|TUBG1
ZHANG_BREAST_CANCER_PROGENITORS_UP	MSigDB_C2	28	424	3.67427	1.8917	6.60377	1	12.8592	7.40255e-17	3.31328e-15	ACYP1|AHCY|AURKA|BCL11A|BRCA1|BUB1B|C1ORF112|CDCA7|CDCA8|FIGNL1|KBTBD8|KIF2C|NCAPG|PAICS|PARP1|POLA1|PPP2R1A|RPA1|SGOL1|SHCBP1|SMC2|STMN1|TMTC4|TOP2A|TOPBP1|TRMT6|UHRF1|WEE1
BIOPOLYMER_METABOLIC_PROCESS	MSigDB_C5	53	1680	14.5584	3.66436	3.15476	1	10.4907	7.6518e-17	3.41414e-15	AURKA|BRCA1|BTF3|BTG2|BTK|CCDC88A|CD37|CDC45|CDK2|CDT1|DKC1|EPM2A|FANCA|FEN1|FUBP1|HMGA1|IGF2BP3|KPNA2|MAP4K2|MCM3|MCM7|MSH2|NASP|NONO|NUDT21|PARP1|PARP2|PAX5|PMS2P1|POLA1|POLD2|POLQ|POU2AF1|POU2F2|PPP2R1A|PRKD3|PRKDC|PXK|RFC3|RFC4|RPA1|RUVBL2|SNRPB|SNRPF|SPIB|SRSF1|SRSF2|SRSF9|TFDP1|TOP2A|UBE2G1|UBR5|UHRF1
Human HeadandNeck_Sengupta06_403genes (16912175-SuppTable3a)	GeneSigDB	24	292	2.53039	1.57423	8.21918	1	13.6382	1.01441e-16	4.51208e-15	BUB1B|CASC5|CDC7|CDCA7|CENPU|DNA2|FIGNL1|GINS1|KIF11|MCM4|MCM8|MTF2|NCAPG|NUSAP1|PCNA|PRC1|PRKDC|RAD51AP1|RFC3|TOP2A|TYMS|UHRF1|WDHD1|ZWINT
Human StemCell_Hassan09_1544genes (19808871-TableS3)	GeneSigDB	42	1066	9.23766	2.95858	3.93996	1	11.0737	1.15891e-16	5.1388e-15	ACADM|BCL11A|BLK|BTG2|BUB1B|BUB3|CCNB1|CDC45|CDK2|CDT1|CHAF1A|DHFR|DKC1|DNA2|FEN1|HMGA1|HMMR|KPNA2|MCM3|MCM4|MCM7|MSH2|NASP|NEK2|PCNA|PFAS|POLD2|POLQ|PRC1|RFC3|RFC4|RFC5|SPIB|SSRP1|STMN1|TFDP1|TK1|TOP2A|TUBG1|TYMS|WEE1|ZWINT
WEST_ADRENOCORTICAL_TUMOR_UP	MSigDB_C2	24	294	2.54772	1.57954	8.16327	1	13.5813	1.18533e-16	5.23968e-15	AURKA|BARD1|BUB1B|BUB3|CCNB1|CDCA3|CHAF1A|ESPL1|IARS|IGF2BP3|KIAA0922|KIF18B|KIF20A|KIF2C|MTF2|NEK2|PRC1|RFC5|TMEM97|TOP2A|TPX2|TUBB4B|WDR77|ZWINT
KEGG_DNA_REPLICATION	MSigDB_C2	12	36	0.311966	0.55571	33.3333	1	21.0326	1.36047e-16	5.99531e-15	DNA2|FEN1|MCM3|MCM4|MCM7|PCNA|POLA1|POLD2|RFC3|RFC4|RFC5|RPA1
REN_BOUND_BY_E2F	MSigDB_C2	14	61	0.528609	0.722997	22.9508	1	18.6327	1.36557e-16	5.99924e-15	BARD1|BUB3|CDK2|FEN1|MCM3|MSH2|PCNA|POLA1|PRKDC|RFC3|RFC4|SMC2|TK1|TOP2A
Human StemCell_Bhattacharya05_2843genes (16207381-Table1Sa)	GeneSigDB	66	2571	22.2796	4.44217	2.56709	1	9.84213	1.43889e-16	6.30197e-15	ACADM|AURKA|BUB3|CCNB1|CDC7|CDCA3|CDK2|CDT1|CENPU|CEP57|CKS1B|CTPS2|DHFR|DKC1|E2F8|EIF3B|EIF3L|ESPL1|FEN1|FUBP1|GINS1|GINS3|GOT2|HMGA1|IMPDH2|KIF2C|KNTC1|KPNA2|MCM4|MCM7|MCM8|MIF|MRPS27|MTF2|NASP|NAT10|NCAPG2|NCOA3|NUDT21|NUP153|NUSAP1|PARP1|PAXIP1|PFAS|POLA1|RAD51AP1|RALGPS2|RCC1|RFC5|RMI1|RPA1|SNRPF|SPC25|SPIB|SRSF1|SRSF2|SSRP1|ST14|TEX10|TFDP1|TK1|TPX2|TUBB|UHRF1|YEATS2|ZNF608
Human Brain_Krasnoselsky05_61genes (15592497-Table3)	GeneSigDB	13	48	0.415955	0.641519	27.0833	1	19.616	1.57635e-16	6.86192e-15	ASF1B|AURKA|CDCA7|CDCA8|CDT1|DHFR|ESPL1|MCM3|NEK2|POLQ|RFC3|RMI2|TK1
Human Breast_Miller07_52genes (17885619-Table3a)	GeneSigDB	13	48	0.415955	0.641519	27.0833	1	19.616	1.57635e-16	6.86192e-15	BUB3|CCNB1|CENPU|DHFR|FEN1|IARS|KPNA2|NCAPG|NUSAP1|PAICS|SHCBP1|TYMS|ZWINT
REACTOME_EXTENSION_OF_TELOMERES	MSigDB_C2	11	27	0.233975	0.481349	40.7407	1	22.3664	1.83355e-16	7.95728e-15	DKC1|DNA2|FEN1|PCNA|POLA1|POLD2|RFC3|RFC4|RFC5|RPA1|RUVBL2
ODONNELL_TFRC_TARGETS_DN	MSigDB_C2	18	137	1.1872	1.08179	13.1387	1	15.5416	2.05912e-16	8.90915e-15	AURKA|BUB1B|CCNB1|CHAF1A|CKS1B|DNA2|GINS3|HMMR|KBTBD8|KIF11|KIF20A|MAP4K2|MKI67|MND1|PRC1|SHCBP1|SPC25|TOP2A
YAMAZAKI_TCEB3_TARGETS_DN	MSigDB_C2	21	213	1.8458	1.34674	9.85915	1	14.2226	2.326e-16	1.00334e-14	AURKA|BUB1B|CDCA7L|DHFR|HMGA1|KIF11|KIF20A|KPNA2|MIF|MTF2|NASP|NEK2|NUSAP1|RFC5|RUVBL2|SLC25A13|STMN1|TOP2A|TUBB|TUBB4B|UHRF1
RB_P107_DN.V1_UP	MSigDB_C6	18	138	1.19587	1.08571	13.0435	1	15.4775	2.35018e-16	1.01072e-14	ASF1B|CDC45|CDK2|DHFR|DNA2|E2F8|FANCA|FEN1|MCM7|PCNA|PRC1|RFC3|RFC5|RPA1|RPL39L|STMN1|TUBG1|WDHD1
MODULE_244	MSigDB_C4	20	187	1.62049	1.26256	10.6952	1	14.5573	2.5137e-16	1.0778e-14	CDC7|CDK2|IARS|KIF11|KIF2C|MAP4K2|MCM3|MKI67|MSH2|NEK2|PCNA|POLA1|POLD2|RFC3|RFC4|RFC5|SMC2|TK1|TOP2A|WEE1
Human StemCell_Kocer08_575genes (18667080-TableS9)	GeneSigDB	30	524	4.54084	2.09854	5.72519	1	12.1318	2.63178e-16	1.12505e-14	AURKA|BARD1|BRCA1|BTF3|BUB1B|BUB3|CCNB1|CENPU|CKS1B|DHFR|HMMR|KIF11|KPNA2|MBD4|MCM4|MIF|MSH2|MTF2|NASP|NCAPG|NUSAP1|PAICS|PRC1|RAD51AP1|RPL39L|SHCBP1|SNAPC1|TOP2A|TYMS|ZWINT
MORI_PRE_BI_LYMPHOCYTE_UP	MSigDB_C2	15	80	0.693258	0.827647	18.75	1	17.286	2.84166e-16	1.20754e-14	AURKA|CDCA3|CDCA7|CKS1B|E2F8|HMMR|KPNA2|MCM7|MIF|MKI67|PRC1|STMN1|TOP2A|TUBB|TUBB4B
Blimp_Bcell_repressed	SignatureDB	14	64	0.554607	0.740516	21.875	1	18.1568	2.83753e-16	1.20754e-14	ATP2A3|BLNK|BTK|CD22|CD37|CD79A|CXCR5|FCRLA|MS4A1|PAX5|POU2AF1|POU2F2|SPIB|SYK
FRASOR_RESPONSE_TO_SERM_OR_FULVESTRANT_DN	MSigDB_C2	13	50	0.433286	0.65472	26	1	19.194	2.85582e-16	1.20995e-14	AURKA|BARD1|CHAF1A|CKS1B|KIF11|KIF2C|MCM3|MCM7|RFC5|STMN1|TIMELESS|TK1|WEE1
Cell_cycle_Cho	SignatureDB	30	526	4.55817	2.10245	5.70342	1	12.101	2.91702e-16	1.23223e-14	AURKA|BUB3|CASC5|CCNB1|CDCA7|CDCA8|CKS1B|E2F5|HMMR|IQCB1|KIF11|KIF2C|KIFC1|KPNA2|MCM3|MCM4|MCM7|MKI67|NCAPG|NONO|PMS2P1|PRKDC|RFC3|RFC4|SLC25A13|TOP2A|TPX2|TROAP|UHRF1|WEE1
GNF2_MSH2	MSigDB_C4	11	28	0.24264	0.490172	39.2857	1	21.9461	2.99724e-16	1.26238e-14	DKC1|FEN1|GINS1|MCM3|MCM7|MSH2|NASP|PCNA|RAD51AP1|RFC4|TOP2A
DANG_BOUND_BY_MYC	MSigDB_C2	42	1097	9.5063	2.99928	3.82862	1	10.8338	3.17693e-16	1.33412e-14	ACADM|BARD1|BLK|CCNB1|DKC1|EPM2A|GINS1|GMDS|HMGA1|HMMR|KIF20A|MBD4|MCM3|MCM7|MPP6|MSH2|MTF2|NAT10|NCAPG|NUP153|PAICS|PARP1|PARP2|PCNA|PMS2P3|POLD2|PRKDC|RAD51AP1|RCC1|SNAPC1|SNRPB|SPAG5|SPIB|SRSF1|SRSF2|STMN1|SYK|TK1|TOPBP1|TRMT6|TUBG1|TYMS
LINDGREN_BLADDER_CANCER_CLUSTER_1_DN	MSigDB_C2	26	377	3.26698	1.78555	6.89655	1	12.7317	3.59267e-16	1.50429e-14	AURKA|BRCA1|CCNB1|CDC45|CDC7|CDCA7|CDCA8|CDT1|CENPU|CKS1B|KIF11|KIF2C|KIFC1|KPNA2|MCM8|NCAPG2|NEK2|PRC1|RFC3|RFC4|STMN1|TK1|TMEM97|TOP2A|WDHD1|ZWINT
MORF_BUB1B	MSigDB_C4	14	66	0.571938	0.751966	21.2121	1	17.8573	4.52105e-16	1.88747e-14	BUB1B|CDC7|ESPL1|GOT2|HMMR|IARS|PRKDC|RFC3|RFC4|SHMT2|TFDP1|TOP2A|TPX2|ZWINT
GSE10325_LUPUS_BCELL_VS_LUPUS_MYELOID_UP	MSigDB_C7	20	194	1.68115	1.28579	10.3093	1	14.2472	5.17297e-16	2.15334e-14	ACYP1|ATP2A3|BCL11A|BLNK|CD79A|E2F5|IARS|MCM3|MCM7|MS4A1|NCOA3|PARP1|PAX5|PFAS|PFKM|POU2AF1|RASGRP3|RFC4|SPIB|TMEM243
CHROMOSOME	MSigDB_C5	17	123	1.06588	1.02533	13.8211	1	15.5405	6.03838e-16	2.50628e-14	BUB1B|BUB3|CDT1|MCM3|MCM7|PCNA|POLA1|RCC1|RFC3|RFC4|RFC5|RPA1|SMC2|TIMELESS|TOP2A|TUBG1|ZWINT
POOLA_INVASIVE_BREAST_CANCER_UP	MSigDB_C2	23	286	2.4784	1.55817	8.04196	1	13.1703	7.35545e-16	3.02938e-14	AURKA|BTK|BUB1B|CCDC88A|CD79A|CENPU|GINS1|KIF11|KIF20A|KIF2C|MCM4|MS4A1|NCAPG|NEK2|NUSAP1|PRC1|RAD51AP1|SPC25|STMN1|TK1|TOP2A|TPX2|TYMS
INTRACELLULAR_NON_MEMBRANE_BOUND_ORGANELLE	MSigDB_C5	32	630	5.45941	2.29585	5.07937	1	11.5602	7.36233e-16	3.02938e-14	AURKA|BASP1|BUB1B|BUB3|CDT1|CEP57|DKC1|ESPL1|KIF11|KIF2C|KNTC1|MCM3|MCM7|NEK2|NUDT21|PARP1|PCNA|POLA1|PRC1|RCC1|RFC3|RFC4|RFC5|RPA1|SMC2|TIMELESS|TOP2A|TPX2|TUBB|TUBB4B|TUBG1|ZWINT
NON_MEMBRANE_BOUND_ORGANELLE	MSigDB_C5	32	630	5.45941	2.29585	5.07937	1	11.5602	7.36233e-16	3.02938e-14	AURKA|BASP1|BUB1B|BUB3|CDT1|CEP57|DKC1|ESPL1|KIF11|KIF2C|KNTC1|MCM3|MCM7|NEK2|NUDT21|PARP1|PCNA|POLA1|PRC1|RCC1|RFC3|RFC4|RFC5|RPA1|SMC2|TIMELESS|TOP2A|TPX2|TUBB|TUBB4B|TUBG1|ZWINT
Human Lymphoma_Sander08_1021genes (18713946-TableS3)	GeneSigDB	32	631	5.46807	2.29763	5.07132	1	11.5475	7.69928e-16	3.15892e-14	ACYP1|ALDH5A1|BRCA1|BTG2|C1ORF112|CASC5|CCNB1|CD37|CDCA3|CDCA7|CDT1|CENPU|CHAF1A|E2F8|FANCA|FEN1|GMDS|KIF2C|MCM4|MKI67|MND1|NAPSB|NASP|NCAPG|NCAPG2|POLQ|RALGPS2|RFC3|RFC4|RMI2|TOPBP1|WDHD1
GSE12845_IGD_NEG_BLOOD_VS_DARKZONE_GC_TONSIL_BCELL_DN	MSigDB_C7	20	200	1.73315	1.30535	10	1	13.9938	9.38349e-16	3.80618e-14	CD22|E2F5|EIF3B|FUBP1|GRHPR|MSH2|MTF2|NASP|NAT10|NUDT21|PARP1|PFAS|PFKM|PRKDC|RMI1|TEX10|TFDP1|UBE2G1|WEE1|YEATS2
GSE1460_INTRATHYMIC_T_PROGENITOR_VS_NAIVE_CD4_TCELL_CORD_BLOOD_UP	MSigDB_C7	20	200	1.73315	1.30535	10	1	13.9938	9.38349e-16	3.80618e-14	C1ORF112|CTPS2|FEN1|GINS1|GOT2|HADH|IMPDH2|KIF2C|MSH2|PAICS|PCNA|PRC1|RMI1|SMC2|SRSF9|STMN1|TIMELESS|TOPBP1|TUBB|ZWINT
GSE24026_PD1_LIGATION_VS_CTRL_IN_ACT_TCELL_LINE_DN	MSigDB_C7	20	200	1.73315	1.30535	10	1	13.9938	9.38349e-16	3.80618e-14	AHCY|C1ORF112|DKC1|EIF3B|HMGA1|IARS|KIF11|KIF18B|KIF20A|KIF2C|KPNA2|MCM7|PFAS|POLA1|PRC1|RPA1|SHMT2|SMC2|TOPBP1|TUBG1
GSE3982_MEMORY_CD4_TCELL_VS_TH2_DN	MSigDB_C7	20	200	1.73315	1.30535	10	1	13.9938	9.38349e-16	3.80618e-14	AHCY|CDCA8|CDK2|CENPU|CKS1B|FEN1|GINS1|IMPDH2|KIF11|MCM4|MSH2|NASP|NUDT21|NUSAP1|SMC2|SNAPC1|SSRP1|TFDP1|TOP2A|ZWINT
Human Colon_Ancona06_45genes (16919171-Table3)	GeneSigDB	12	42	0.363961	0.600161	28.5714	1	19.3882	1.14855e-15	4.64562e-14	AURKA|BUB1B|BUB3|CCNB1|CKS1B|KPNA2|MCM3|MCM4|MCM7|NCAPG|NEK2|TOP2A
V$E2F1DP1RB_01	MSigDB_C3	21	231	2.00178	1.40197	9.09091	1	13.5511	1.2116e-15	4.88679e-14	CDCA7|CDT1|E2F8|GEN1|GINS3|IMPDH2|MCM3|MCM7|MCM8|MSH2|MTF2|NASP|PCNA|POLA1|RMI2|SRSF1|SRSF2|STMN1|TOPBP1|TRMT6|WEE1
Human StemCell_West07_350genes (17234769-TableS2a)	GeneSigDB	23	293	2.53906	1.57689	7.84983	1	12.9755	1.2448e-15	5.00656e-14	AURKA|BARD1|BUB1B|BUB3|CCNB1|CDCA3|CHAF1A|ESPL1|IARS|IGF2BP3|KIAA0922|KIF20A|KIF2C|MTF2|NEK2|PRC1|RFC5|TMEM97|TOP2A|TPX2|TUBB4B|WDR77|ZWINT
V$E2F1_Q6	MSigDB_C3	21	232	2.01045	1.40497	9.05172	1	13.516	1.32222e-15	5.30298e-14	CDCA7|CDT1|E2F8|GEN1|GINS3|HMGA1|MCM3|MCM4|MCM7|MCM8|MSH2|MTF2|NASP|PCNA|POLA1|PRKDC|RMI2|SRSF1|STMN1|TOPBP1|TRMT6
Human Breast_Cicatiello04_344genes (15171711-Table1)	GeneSigDB	24	330	2.85969	1.67219	7.27273	1	12.6423	1.61479e-15	6.45827e-14	ATP2A3|AURKA|BUB1B|DKC1|EIF3B|FEN1|GOT2|IMPDH2|KIF20A|KIF2C|KPNA2|MCM7|PAICS|PARP1|PRC1|RFC5|SHMT2|SNRPB|SNRPF|SRSF1|TIMELESS|TK1|TUBG1|ZWINT
Human Viral_Klein03_67genes (12531789-TableS1b)	GeneSigDB	13	57	0.493946	0.698949	22.807	1	17.8927	1.86852e-15	7.45216e-14	ALDH5A1|BCL11A|BLNK|BTG2|CD22|CD79A|CXCR5|KIAA0922|MS4A1|PKIG|POU2F2|SPIB|SWAP70
Human Glioblastoma_Morandi08_33genes (18694480-Table2)	GeneSigDB	10	23	0.199312	0.444302	43.4783	1	22.0586	1.9945e-15	7.93243e-14	FEN1|KPNA2|MCM3|MCM7|PRC1|STMN1|TYMS|UBE2T|UHRF1|ZWINT
V$E2F1_Q6_01	MSigDB_C3	21	238	2.06244	1.42284	8.82353	1	13.3097	2.21373e-15	8.77988e-14	CDC45|CDCA7|E2F8|ESPL1|GEN1|MCM3|MCM4|MCM7|MCM8|MSH2|MTF2|NASP|PCNA|POLA1|PRKDC|SRSF1|SRSF2|STMN1|TOPBP1|TRMT6|WEE1
KLEIN_PRIMARY_EFFUSION_LYMPHOMA_DN	MSigDB_C2	13	58	0.502612	0.705038	22.4138	1	17.7258	2.39013e-15	9.45328e-14	ALDH5A1|BCL11A|BLNK|BTG2|CD22|CD79A|CXCR5|KIAA0922|MS4A1|PKIG|POU2F2|SPIB|SWAP70
MODULE_451	MSigDB_C4	11	33	0.285969	0.532085	33.3333	1	20.1359	2.60113e-15	1.02594e-13	CCNB1|CDC45|FEN1|KPNA2|MKI67|NEK2|PCNA|RPA1|TOP2A|TOPBP1|UPF3A
PID_PLK1_PATHWAY	MSigDB_C2	12	46	0.398623	0.628038	26.087	1	18.4724	3.92091e-15	1.54222e-13	AURKA|BUB1B|CCNB1|CENPU|KIF20A|PPP2R1A|PRC1|SGOL1|SPC24|TPX2|TUBG1|WEE1
Human Liver_Tzur09_1908genes (19841744-TableS5)	GeneSigDB	48	1535	13.3019	3.51395	3.12704	1	9.87438	4.3502e-15	1.70638e-13	BCL11A|BUB1B|BUB3|CDK2|CEP57|DKC1|DNA2|DONSON|E2F5|FEN1|FIGNL1|FUBP1|GGA2|HJURP|HMMR|KIF20A|KIF2C|KNTC1|KPNA2|MBD4|MCM4|MCM7|MSH2|MTF2|NCAPG2|NCOA3|NEK2|NONO|NUDT21|NUP153|PRKDC|PXK|RFC3|RFC5|RPA1|SRSF1|SRSF2|SRSF9|SS18|TFDP1|TOP2A|TOPBP1|TPX2|TYMS|UBE2G1|UBE2T|UBR5|WEE1
MORF_ESPL1	MSigDB_C4	13	61	0.528609	0.722997	21.3115	1	17.2496	4.86166e-15	1.90177e-13	BUB1B|BUB3|ESPL1|FEN1|GOT2|KIF11|KIFC1|MCM3|RFC4|SSRP1|TFDP1|TYMS|ZWINT
CHROMOSOMAL_PART	MSigDB_C5	15	96	0.83191	0.90634	15.625	1	15.6322	4.96215e-15	1.93578e-13	BUB1B|BUB3|CDT1|MCM3|MCM7|PCNA|POLA1|RCC1|RFC3|RFC4|RFC5|RPA1|SMC2|TIMELESS|ZWINT
REACTOME_CHROMOSOME_MAINTENANCE	MSigDB_C2	16	117	1.01389	1.00013	13.6752	1	14.9841	5.28549e-15	2.0563e-13	BRCA1|CASC5|CENPI|CENPU|DKC1|DNA2|FEN1|HJURP|PCNA|POLA1|POLD2|RFC3|RFC4|RFC5|RPA1|RUVBL2
REACTOME_ACTIVATION_OF_ATR_IN_RESPONSE_TO_REPLICATION_STRESS	MSigDB_C2	11	35	0.3033	0.547949	31.4286	1	19.5213	5.52342e-15	2.14303e-13	CDC45|CDC7|CDK2|MCM3|MCM4|MCM7|MCM8|RFC3|RFC4|RFC5|RPA1
Mouse StemCell_Schimmer06_1554genes (16484322-SuppTable3)	GeneSigDB	44	1306	11.3174	3.25765	3.36907	1	10.0326	5.58778e-15	2.16212e-13	ACADM|BTG2|BUB1B|BUB3|CCNB1|CDCA7|CDCA8|CDK2|CHAF1A|CKS1B|ESPL1|FUBP1|GRHPR|KIF2C|KPNA2|MCM3|MCM7|NASP|NEK2|NONO|NUSAP1|PAICS|PARP1|PFAS|PFKM|PPP2R1A|RFC3|RPA1|SGOL1|SHCBP1|SHMT2|SLC25A13|SNAPC1|SNRPB|SPAG5|SSRP1|TEX10|TFDP1|TIMELESS|TOP2A|TROAP|TUBB|UHRF1|ZWINT
PYEON_HPV_POSITIVE_TUMORS_UP	MSigDB_C2	15	97	0.840576	0.911029	15.4639	1	15.5422	5.82554e-15	2.24803e-13	BARD1|CDC7|CDCA7|DHFR|DONSON|FUBP1|GEN1|KNTC1|MCM3|MCM8|NASP|RMI2|SYK|TYMS|UHRF1
CELL_CYCLE_GO_0007049	MSigDB_C5	23	315	2.7297	1.63426	7.30159	1	12.4033	5.94825e-15	2.28919e-13	AURKA|BUB1B|CDC45|CDC7|CDK2|CDT1|CKS1B|ESPL1|KIF11|KIF2C|KNTC1|KPNA2|NASP|NEK2|NUSAP1|POLA1|PRC1|RCC1|STMN1|TIMELESS|TPX2|TUBG1|ZWINT
Human Breast_Creighton09_92genes (18425577-TableS3c)	GeneSigDB	14	79	0.684592	0.822475	17.7215	1	16.1894	6.58446e-15	2.52723e-13	CDCA8|DNA2|ESPL1|HJURP|KIFC1|KNTC1|KPNA2|MKI67|NUSAP1|PRC1|SHCBP1|SPAG5|TPX2|ZWINT
CELL_CYCLE_PROCESS	MSigDB_C5	19	193	1.67249	1.28249	9.84456	1	13.5108	6.74147e-15	2.58055e-13	AURKA|BUB1B|CDC7|CDK2|ESPL1|KIF11|KIF2C|KNTC1|KPNA2|NEK2|NUSAP1|POLA1|PRC1|RCC1|STMN1|TIMELESS|TPX2|TUBG1|ZWINT
GSE29618_BCELL_VS_MDC_UP	MSigDB_C7	19	194	1.68115	1.28579	9.79381	1	13.4695	7.41723e-15	2.82409e-13	ATP2A3|BLK|CD22|CD37|CD79A|CXCR5|E2F5|GGA2|MPP6|MS4A1|PAX5|PKIG|PLCG2|POU2AF1|RAB30|RASGRP3|SWAP70|TMEM243|ZNF395
MODULE_16	MSigDB_C4	28	509	4.41085	2.06894	5.50098	1	11.4015	7.69449e-15	2.92186e-13	BASP1|BUB1B|CD22|CDK2|CHAF1A|ESPL1|FEN1|HMMR|KIF11|MSH2|PAICS|PCNA|PLCG2|POLD2|PRKDC|RCC1|RPA1|SHMT2|SRSF2|STMN1|TFDP1|TK1|TMEM97|TOP2A|TPX2|TYMS|WEE1|ZWINT
CROONQUIST_NRAS_VS_STROMAL_STIMULATION_DN	MSigDB_C2	15	99	0.857907	0.920335	15.1515	1	15.3662	7.98466e-15	3.024e-13	AURKA|BASP1|CCNB1|CDC45|CKS1B|KIF2C|MCM3|MCM7|MKI67|NASP|RAD51AP1|STMN1|TK1|TPX2|TROAP
Human Breast_Desmedt08_229genes_AURKA_Module (18698033-tableS1-AURKA)	GeneSigDB	20	225	1.94979	1.38381	8.88889	1	13.0438	9.17368e-15	3.45598e-13	AURKA|C1ORF112|CCNB1|CDC7|CENPU|CKS1B|GINS3|KIF20A|KIF2C|MCM3|NEK2|RFC4|SHCBP1|SPAG5|STMN1|TIMELESS|TK1|TPX2|TUBG1|TYMS
Human Breast_HaibeKains10_229genes_GENIUS_ERposHER2neg (20156340-GENIUS-ERposHER2neg_signature)	GeneSigDB	20	225	1.94979	1.38381	8.88889	1	13.0438	9.17368e-15	3.45598e-13	AURKA|C1ORF112|CCNB1|CDC7|CENPU|CKS1B|GINS3|KIF20A|KIF2C|MCM3|NEK2|RFC4|SHCBP1|SPAG5|STMN1|TIMELESS|TK1|TPX2|TUBG1|TYMS
Human HeadandNeck_Pyeon07_137genes (17510386-Table3)	GeneSigDB	15	100	0.866573	0.924952	15	1	15.2802	9.32279e-15	3.50291e-13	BARD1|CDC7|CDCA7|DHFR|DONSON|FUBP1|GEN1|KNTC1|MCM3|MCM8|NASP|RMI2|SYK|TYMS|UHRF1
GSE3982_MEMORY_CD4_TCELL_VS_BCELL_DN	MSigDB_C7	19	197	1.70715	1.29561	9.64467	1	13.3473	9.8461e-15	3.68983e-13	BASP1|BCL11A|BLNK|E2F5|MAP4K2|MS4A1|NASP|OSBPL10|PARP1|PAX5|PKIG|PLCG2|POU2AF1|RASGRP3|SHMT2|SPIB|SWAP70|SYK|TMEM243
Mouse Viral_Mendoza-Villanueva08_1830genes (19036130-TableS1a)	GeneSigDB	48	1569	13.5965	3.54998	3.05927	1	9.69117	9.98743e-15	3.733e-13	ACADM|AHCY|BRCA1|BUB1B|CCNB1|CDCA3|CDCA7|CDT1|CTPS2|FEN1|FIGNL1|GINS1|HMGA1|HMMR|IMPDH2|KIF11|KIF20A|KIF2C|KPNA2|MCM3|MCM4|MCM7|MKI67|NASP|NCAPG|NUSAP1|PCNA|PFKM|PKIG|PRC1|RALGPS2|RFC4|RFC5|SGOL1|SHCBP1|SHMT2|SMC2|SPAG5|ST14|STMN1|TK1|TOP2A|TOPBP1|TPX2|TUBB|TUBB4B|TYMS|UHRF1
WHITFIELD_CELL_CYCLE_G1_S	MSigDB_C2	17	145	1.25653	1.11275	11.7241	1	14.1483	1.00695e-14	3.75385e-13	ACYP1|BARD1|CDCA7|CDCA7L|CEP57|CHAF1A|DONSON|GINS3|MCM4|MSH2|NASP|NSUN5P2|PCNA|RMI2|TMEM243|TOPBP1|UHRF1
REPLICATION_FORK	MSigDB_C5	9	18	0.155983	0.393093	50	1	22.4985	1.05337e-14	3.91665e-13	CDT1|MCM3|MCM7|PCNA|POLA1|RFC3|RFC4|RFC5|RPA1
V$E2F_Q3	MSigDB_C3	20	227	1.96712	1.38989	8.81057	1	12.9743	1.08717e-14	4.03187e-13	CDC45|CDCA7|E2F8|GEN1|IMPDH2|MCM3|MCM4|MCM7|MCM8|NASP|NUP153|PCNA|POLA1|PRKDC|SRSF1|SRSF2|STMN1|TOPBP1|TRMT6|WEE1
GEORGES_TARGETS_OF_MIR192_AND_MIR215	MSigDB_C2	36	891	7.72116	2.7151	4.0404	1	10.4154	1.12735e-14	4.17003e-13	ALDH5A1|BARD1|BRCA1|BUB1B|C1ORF112|CASC5|CDC7|CENPI|CTPS2|E2F8|EPM2A|FEN1|FUBP1|GEN1|HADH|HJURP|HMMR|KIF18A|KIF20A|KIFC1|KLHL42|MCM3|MKI67|NCOA3|OSBPL10|POLQ|PRKD3|RFC4|RMI1|SMC2|SS18|TMTC4|TOPBP1|TROAP|ZDHHC23|ZNF215
SHEPARD_BMYB_MORPHOLINO_DN	MSigDB_C2	19	199	1.72448	1.30211	9.54774	1	13.2673	1.18605e-14	4.36455e-13	CCNB1|CDCA3|CDCA7L|CDK2|DHFR|GINS1|GRHPR|HMGA1|KIF11|MCM3|MCM4|MKI67|MSH2|PAXIP1|PRC1|SRSF9|TK1|TPX2|UHRF1
GSE30962_ACUTE_VS_CHRONIC_LCMV_SECONDARY_INF_CD8_TCELL_DN	MSigDB_C7	19	199	1.72448	1.30211	9.54774	1	13.2673	1.18605e-14	4.36455e-13	BARD1|BRCA1|CASC5|CEP57|DHFR|GINS1|MCM8|NASP|PRC1|RAD51AP1|SHCBP1|SMC2|SPC25|ST14|STMN1|TK1|TOP2A|TPX2|TYMS
DNA_REPLICATION	MSigDB_C5	15	102	0.883904	0.934117	14.7059	1	15.1117	1.26435e-14	4.6407e-13	CCDC88A|CDC45|CDK2|CDT1|DKC1|MCM3|MCM7|MSH2|NASP|PMS2P1|POLA1|POLD2|RFC3|RFC4|RPA1
GSE10239_NAIVE_VS_KLRG1HIGH_EFF_CD8_TCELL_DN	MSigDB_C7	19	200	1.73315	1.30535	9.5	1	13.2277	1.30071e-14	4.74974e-13	BARD1|C1ORF112|CDCA8|CKS1B|E2F8|GMDS|HMMR|KNTC1|KPNA2|MCM4|MPP6|NEK2|PRC1|RAD51AP1|RFC5|SPAG5|STMN1|TK1|TYMS
GSE12845_IGD_NEG_BLOOD_VS_PRE_GC_TONSIL_BCELL_DN	MSigDB_C7	19	200	1.73315	1.30535	9.5	1	13.2277	1.30071e-14	4.74974e-13	AHCY|BCL7A|BUB1B|C1ORF112|CCNB1|EIF3B|GINS1|GRHPR|MTF2|NASP|PFAS|POLA1|PPP2R1A|RAD51AP1|RPL39L|SMC2|TFDP1|TIMELESS|TUBB
REACTOME_LAGGING_STRAND_SYNTHESIS	MSigDB_C2	9	19	0.164649	0.403857	47.3684	1	21.8774	1.98646e-14	7.23537e-13	DNA2|FEN1|PCNA|POLA1|POLD2|RFC3|RFC4|RFC5|RPA1
V$E2F1DP1_01	MSigDB_C3	20	235	2.03645	1.41393	8.51064	1	12.7047	2.10908e-14	7.60439e-13	CDCA7|E2F8|GEN1|GINS3|HMGA1|MCM3|MCM4|MCM7|MCM8|MSH2|MTF2|NASP|PCNA|POLA1|PRKDC|RMI2|SRSF1|STMN1|TOPBP1|TRMT6
V$E2F1DP2_01	MSigDB_C3	20	235	2.03645	1.41393	8.51064	1	12.7047	2.10908e-14	7.60439e-13	CDCA7|E2F8|GEN1|GINS3|HMGA1|MCM3|MCM4|MCM7|MCM8|MSH2|MTF2|NASP|PCNA|POLA1|PRKDC|RMI2|SRSF1|STMN1|TOPBP1|TRMT6
V$E2F4DP2_01	MSigDB_C3	20	235	2.03645	1.41393	8.51064	1	12.7047	2.10908e-14	7.60439e-13	CDCA7|E2F8|GEN1|GINS3|HMGA1|MCM3|MCM4|MCM7|MCM8|MSH2|MTF2|NASP|PCNA|POLA1|PRKDC|RMI2|SRSF1|STMN1|TOPBP1|TRMT6
V$E2F_02	MSigDB_C3	20	235	2.03645	1.41393	8.51064	1	12.7047	2.10908e-14	7.60439e-13	CDCA7|E2F8|GEN1|GINS3|HMGA1|MCM3|MCM4|MCM7|MCM8|MSH2|MTF2|NASP|PCNA|POLA1|PRKDC|RMI2|SRSF1|STMN1|TOPBP1|TRMT6
Human Breast_Parker09_1918genes_IntrinsicGenes_Compilation (19204204-SupplementaryTable5)	GeneSigDB	50	1729	14.983	3.71335	2.89184	1	9.43002	2.18312e-14	7.85152e-13	ACADM|AURKA|BCL11A|BIK|BRCA1|BRI3BP|BTF3|BTG2|BUB3|C1ORF112|CCNB1|CD79A|CDCA7|CDCA8|CDK2|CDT1|CENPU|E2F5|FANCA|FUBP1|GINS3|GOT2|HN1L|KIAA0922|KIF2C|KLHL42|MCM3|MKI67|MND1|MS4A1|MSH2|NEK2|PARP1|PAXIP1|PCNA|PRC1|RAB30|RAD51AP1|RALGPS2|RBM38|RCC1|RFC3|RFC4|SPAG5|STMN1|TIMELESS|TK1|TOP2A|TYMS|UBE2T
WILCOX_PRESPONSE_TO_ROGESTERONE_UP	MSigDB_C2	17	152	1.31719	1.13912	11.1842	1	13.7674	2.23032e-14	8.00112e-13	CCNB1|CENPU|CEP57|HJURP|HMMR|KIF20A|MTF2|NCAPG|NUSAP1|PRC1|SHCBP1|SMC2|TK1|TMEM97|TOP2A|TYMS|WDHD1
REACTOME_MITOTIC_PROMETAPHASE	MSigDB_C2	14	86	0.745253	0.858015	16.2791	1	15.4481	2.27757e-14	8.15014e-13	BUB1B|BUB3|CASC5|CDCA8|CENPI|CENPU|KIF18A|KIF2C|KNTC1|PPP2R1A|SGOL1|SPC24|SPC25|ZWINT
MITOTIC_CELL_CYCLE	MSigDB_C5	17	153	1.32586	1.14284	11.1111	1	13.7151	2.49019e-14	8.86657e-13	AURKA|BUB1B|CDC7|CDK2|ESPL1|KIF11|KIF2C|KNTC1|KPNA2|NEK2|NUSAP1|POLA1|PRC1|RCC1|STMN1|TPX2|ZWINT
Human Lymphoma_Jenner03_279genes (12925741-Figure8)	GeneSigDB	17	153	1.32586	1.14284	11.1111	1	13.7151	2.49019e-14	8.86657e-13	BRCA1|CCNB1|CDK2|HMMR|MCM3|MCM4|NASP|NUP153|PCNA|RFC3|RFC4|RFC5|RPA1|SNRPF|SSRP1|TFDP1|TOPBP1
NAKAYAMA_SOFT_TISSUE_TUMORS_PCA2_UP	MSigDB_C2	14	87	0.753918	0.862972	16.092	1	15.3494	2.69386e-14	9.56789e-13	CCNB1|CDCA8|ESPL1|HJURP|HMMR|KIF11|KIF20A|KIF2C|MCM4|MKI67|NEK2|NUSAP1|TOP2A|TPX2
V$E2F4DP1_01	MSigDB_C3	20	239	2.07111	1.4258	8.3682	1	12.5746	2.90957e-14	1.03084e-12	CDCA7|E2F8|GEN1|GINS3|HMGA1|MCM3|MCM4|MCM7|MCM8|MSH2|MTF2|NASP|PCNA|POLA1|PRKDC|RMI2|SRSF1|STMN1|TOPBP1|TRMT6
GAL_LEUKEMIC_STEM_CELL_DN	MSigDB_C2	20	243	2.10577	1.43756	8.23045	1	12.4476	3.98952e-14	1.40921e-12	ASF1B|BUB1B|CCNB1|CDC45|CDCA8|DHFR|E2F8|ESPL1|FEN1|HMMR|KIF18B|KIF20A|KIFC1|NCAPG|NUSAP1|SHCBP1|SMC2|TOP2A|TYMS|ZWINT
Human BoneMarrow_Croonquist03_50genes_IL6Stravation (12791645-Table1)	GeneSigDB	11	41	0.355295	0.592985	26.8293	1	17.951	3.99728e-14	1.40921e-12	CCNB1|CDC45|DHFR|GINS1|KIF11|KIF2C|KIFC1|SPC25|TK1|TOP2A|WEE1
REACTOME_CELL_CYCLE_CHECKPOINTS	MSigDB_C2	15	111	0.961896	0.974275	13.5135	1	14.4088	4.60261e-14	1.61862e-12	BUB1B|BUB3|CCNB1|CDC45|CDC7|CDK2|MCM3|MCM4|MCM7|MCM8|RFC3|RFC4|RFC5|RPA1|WEE1
Human Breast_Bertucci06_2537genes (16651414-Supp2)	GeneSigDB	48	1635	14.1685	3.61857	2.93578	1	9.34942	4.69138e-14	1.64579e-12	AURKA|BTF3|BTK|BUB1B|CCNB1|CD37|CD79A|CDC7|CDCA3|CENPU|FEN1|GINS1|HMGA1|IARS|IMPDH2|KIF2C|KIFC1|KPNA2|MCM3|MCM4|MCM7|MKI67|MS4A1|NAPSB|NAT10|NCAPG2|NUSAP1|PARP1|PAX5|PCNA|POU2AF1|PRC1|PRKDC|SPAG5|SPIB|SRSF1|SSRP1|TK1|TMEM97|TOP2A|TOPBP1|TPX2|TUBG1|TYMS|UBE2T|UBR5|UHRF1|ZWINT
REACTOME_ACTIVATION_OF_THE_PRE_REPLICATIVE_COMPLEX	MSigDB_C2	10	30	0.259972	0.507355	33.3333	1	19.1977	4.96895e-14	1.73041e-12	CDC45|CDC7|CDK2|CDT1|MCM3|MCM4|MCM7|MCM8|POLA1|RPA1
Human Breast_Chen09_30genes (19266279-ST2)	GeneSigDB	10	30	0.259972	0.507355	33.3333	1	19.1977	4.96895e-14	1.73041e-12	BUB3|CCNB1|CENPU|KPNA2|NUSAP1|PCNA|PRC1|TK1|TOP2A|TYMS
Mouse Lung_not_cancer_Meng06_32genes (16717027-Figure3)	GeneSigDB	10	30	0.259972	0.507355	33.3333	1	19.1977	4.96895e-14	1.73041e-12	BRCA1|CASC5|CCNB1|CDCA8|E2F8|HMMR|KIF11|KIF2C|NCAPG|UBE2T
PILON_KLF1_TARGETS_DN	MSigDB_C2	53	1971	17.0801	3.94323	2.68899	1	9.10926	5.61894e-14	1.952e-12	ACADM|BCL11A|BCL7A|BRI3BP|BTK|BUB1B|BUB3|CDC7|CDCA7|CKS1B|CTPS2|CYB561A3|DHFR|DNA2|FIGNL1|GINS1|GINS3|HN1L|IGF2BP3|KIF20A|KIF2C|MAP4K2|MCM4|MPP6|MSH2|NASP|NUSAP1|PARP1|PARP2|PAXIP1|PFAS|PLCG2|PPP2R1A|PRC1|PRKD3|PXK|RAD51AP1|SHCBP1|SNRPB|SNRPF|SS18|STMN1|SWAP70|SYK|TEX10|TFDP1|TIMELESS|TRMT6|UBE2G1|UHRF1|WDHD1|WEE1|ZNF608
FURUKAWA_DUSP6_TARGETS_PCI35_DN	MSigDB_C2	13	73	0.632598	0.790724	17.8082	1	15.6406	5.83227e-14	2.02119e-12	AURKA|CCNB1|HJURP|KIF11|KIF2C|MCM4|NCAPG|NUSAP1|POLQ|PRC1|RFC4|SHCBP1|TPX2
Human Breast_Nagaraja10_3054genes (20081105-ST-2)	GeneSigDB	59	2394	20.7458	4.30411	2.46449	1	8.88785	6.23361e-14	2.15505e-12	AHCY|ALDH5A1|ASF1B|AURKA|BARD1|BIK|BRI3BP|CDC45|CDCA7|CDCA8|CDK2|CDT1|CKS1B|DKC1|DNA2|E2F5|FEN1|GGA2|HMMR|IGF2BP3|IMPDH2|KIF11|KIF20A|KIF2C|KIFC1|KNTC1|MCM3|MCM4|MCM7|MND1|MRPS27|NAT10|NEK2|POLQ|PRC1|PRKDC|RAD51AP1|RCC1|RFC3|RFC4|RFC5|RMI1|RMI2|RUVBL2|SHMT2|SNRPB|SNRPF|SPC25|SS18|STMN1|TIMELESS|TK1|TMEM97|TOP2A|TPX2|TROAP|TYMS|UHRF1|ZWINT
Human Breast_Yu07_400genes (17894856-SuppList2)	GeneSigDB	20	250	2.16643	1.4579	8	1	12.2323	6.83494e-14	2.35723e-12	AURKA|BRCA1|BUB1B|CCNB1|CKS1B|ESPL1|FEN1|HMMR|KIF20A|KIF2C|KPNA2|MKI67|NCAPG|NEK2|POLQ|PRC1|RAD51AP1|RCC1|RFC3|RFC5
MODULE_52	MSigDB_C4	25	432	3.74359	1.90914	5.78704	1	11.134	7.58495e-14	2.60959e-12	BUB1B|CCNB1|CD22|CDC45|CDK2|CHAF1A|ESPL1|FEN1|HMMR|IGF2BP3|KIF11|KIFC1|MCM3|PAICS|PCNA|POLD2|RCC1|RFC4|SRSF2|STMN1|SWAP70|TOP2A|TPX2|WEE1|ZWINT
Mouse StemCell_Read09_300genes (19185848-TableS4)	GeneSigDB	19	223	1.93246	1.37771	8.52018	1	12.3884	9.49999e-14	3.25278e-12	BASP1|CCNB1|CKS1B|GINS1|HMMR|KIF11|KIF2C|MND1|NCAPG|NEK2|POLA1|SGOL1|SNRPB|SNRPF|SPAG5|SPC24|SSRP1|TK1|WDR77
GSE10325_BCELL_VS_MYELOID_UP	MSigDB_C7	18	194	1.68115	1.28579	9.27835	1	12.6917	9.99773e-14	3.41501e-12	ATP2A3|BCL11A|BCL7A|BLNK|CD22|CD79A|CXCR5|GGA2|IARS|MS4A1|PARP1|PAX5|PKIG|POU2AF1|RASGRP3|SHMT2|SPIB|TMEM243
SGCGSSAAA_V$E2F1DP2_01	MSigDB_C3	17	168	1.45584	1.19718	10.119	1	12.984	1.18705e-13	4.04504e-12	CDCA7|E2F8|GEN1|GINS3|HMGA1|MCM3|MCM4|MCM7|MSH2|MTF2|NASP|PCNA|POLA1|PRKDC|RMI2|SRSF1|TOPBP1
GSE13411_PLASMA_CELL_VS_MEMORY_BCELL_UP	MSigDB_C7	18	198	1.71581	1.29887	9.09091	1	12.5372	1.42453e-13	4.83124e-12	CDC45|CDCA3|CDT1|GINS3|KIF18B|KIF20A|MKI67|NCAPG|NEK2|RAB30|SPAG5|SPC25|TK1|TOP2A|TPX2|TROAP|TYMS|ZNF215
FARMER_BREAST_CANCER_CLUSTER_2	MSigDB_C2	10	33	0.285969	0.532085	30.303	1	18.2565	1.49662e-13	5.05172e-12	BUB1B|KIF11|KIF20A|MCM4|NCAPG|NEK2|NUSAP1|PRC1|PRKDC|TPX2
REACTOME_E2F_MEDIATED_REGULATION_OF_DNA_REPLICATION	MSigDB_C2	10	33	0.285969	0.532085	30.303	1	18.2565	1.49662e-13	5.05172e-12	CCNB1|CDC45|CDT1|DHFR|MCM8|PCNA|POLA1|PPP2R1A|TFDP1|TYMS
Human EmbryonicStemCell_Thomas08_1088genes (18689800-TableS7)	GeneSigDB	37	1026	8.89104	2.90506	3.60624	1	9.67586	1.50089e-13	5.05418e-12	AHCY|BARD1|BTG2|BUB1B|BUB3|CCNB1|CDCA7|CDK2|CDT1|CKS1B|DHFR|DKC1|ESPL1|FANCA|GGA2|HMGA1|HMMR|IMPDH2|KIF11|KIF2C|MCM3|MCM7|MIF|MKI67|NASP|NCOA3|PARP1|PCNA|PPP2R1A|RUVBL2|SS18|STMN1|TFDP1|TIMELESS|TPX2|TYMS|WEE1
DUTERTRE_ESTRADIOL_RESPONSE_6HR_UP	MSigDB_C2	19	229	1.98445	1.39594	8.29694	1	12.1893	1.53593e-13	5.15999e-12	BRCA1|BRI3BP|CDC45|CDCA7|CENPU|CHAF1A|DKC1|FEN1|GINS3|MCM3|MCM4|MCM7|MCM8|PAICS|PCNA|PXK|RFC3|UHRF1|WDHD1
Human Breast_Dai05_50genes (15899795-SuppTable3)	GeneSigDB	11	46	0.398623	0.628038	23.913	1	16.8802	1.62529e-13	5.43463e-12	AURKA|CDC45|CDCA3|CENPU|ESPL1|HJURP|KIF2C|KPNA2|NUSAP1|PRC1|TK1
Human Ovarian_Basaki07_46genes_YB-1infected (17072343-Table1)	GeneSigDB	11	46	0.398623	0.628038	23.913	1	16.8802	1.62529e-13	5.43463e-12	BRCA1|CCNB1|CDT1|MCM3|MCM4|MCM7|PLCG2|RFC3|RFC5|TOP2A|TYMS
MODULE_105	MSigDB_C4	18	200	1.73315	1.30535	9	1	12.4616	1.69527e-13	5.61604e-12	CCNB1|CHAF1A|CKS1B|GOT2|IGF2BP3|KNTC1|MKI67|MSH2|NEK2|PAICS|PCNA|PFKM|POLD2|RPA1|TOPBP1|TUBG1|UBE2G1|WEE1
GSE1460_INTRATHYMIC_T_PROGENITOR_VS_NAIVE_CD4_TCELL_ADULT_BLOOD_UP	MSigDB_C7	18	200	1.73315	1.30535	9	1	12.4616	1.69527e-13	5.61604e-12	AURKA|CDC7|CHAF1A|DONSON|FEN1|IGF2BP3|KIF18B|MCM4|MKI67|NEK2|POLA1|TFDP1|TMEM97|TOPBP1|TUBB4B|WDHD1|YEATS2|ZWINT
GSE3982_NKCELL_VS_TH1_DN	MSigDB_C7	18	200	1.73315	1.30535	9	1	12.4616	1.69527e-13	5.61604e-12	AURKA|CKS1B|E2F8|ESPL1|KIF11|KIF2C|KPNA2|MSH2|NASP|NCAPG|NCAPG2|NEK2|PAICS|PARP1|SMC2|TFDP1|TPX2|TUBG1
GSE7852_LN_VS_THYMUS_TCONV_DN	MSigDB_C7	18	200	1.73315	1.30535	9	1	12.4616	1.69527e-13	5.61604e-12	ALDH5A1|ASF1B|CDK2|CKS1B|E2F8|ESPL1|FIGNL1|IGF2BP3|KIF2C|MCM7|NCAPG2|NUSAP1|PCNA|PRC1|RAD51AP1|TIMELESS|TOP2A|UHRF1
GNF2_PA2G4	MSigDB_C4	13	79	0.684592	0.822475	16.4557	1	14.9736	1.70494e-13	5.635e-12	BUB1B|BUB3|CKS1B|DKC1|IARS|MCM3|MCM4|MCM7|NASP|PAICS|PCNA|SNRPB|SSRP1
DIAZ_CHRONIC_MEYLOGENOUS_LEUKEMIA_UP	MSigDB_C2	43	1380	11.9587	3.34323	3.11594	1	9.28482	1.75855e-13	5.79874e-12	ACADM|ACYP1|ALDH5A1|BRCA1|BTK|BUB3|CDC7|CDK2|CTPS2|DKC1|EIF3B|FTSJ2|GMDS|GOT2|MBD4|MCM3|MIF|MSH2|NUDT21|NUP153|PAICS|PARP1|PFKM|PKIG|PMS2P3|POLD2|PPP2R1A|PRKD3|PRKDC|RCC1|RFC3|RFC4|RPA1|SHMT2|SMC2|SRSF1|SRSF2|SRSF9|SS18|TFDP1|TOPBP1|UBE2G1|UPF3A
KEGG_CELL_CYCLE	MSigDB_C2	15	123	1.06588	1.02533	12.1951	1	13.5899	2.16758e-13	7.13103e-12	BUB1B|BUB3|CCNB1|CDC45|CDC7|CDK2|E2F5|ESPL1|MCM3|MCM4|MCM7|PCNA|PRKDC|TFDP1|WEE1
Human StemCell_Manalo05_108genes (15374877-Table2)	GeneSigDB	13	81	0.701924	0.832786	16.0494	1	14.7674	2.38847e-13	7.83966e-12	BARD1|BRCA1|CDC7|CHAF1A|MCM3|MCM4|PARP1|PARP2|POLD2|PRC1|RFC3|RFC5|ZWINT
Mouse Lung_not_cancer_Woodruff05_2371genes (16166618-SuppTable4)	GeneSigDB	45	1518	13.1546	3.49576	2.96443	1	9.10974	2.4725e-13	8.09686e-12	ATP2A3|BASP1|BCL11A|BLNK|BRCA1|BUB1B|CD37|CENPI|CKS1B|CYB561A3|DNA2|E2F5|E2F8|FIGNL1|GMDS|IGF2BP3|KIF11|KIF18A|KNTC1|MAP4K2|MBD4|MCM3|MCM4|MKI67|NCAPG|NEK2|NUSAP1|PLCG2|POU2AF1|PRC1|PRKDC|RAD51AP1|RASGRP3|RPA1|SHCBP1|SLC25A13|SMC2|SPAG5|SRSF1|TK1|TOP2A|TOPBP1|UBR5|UHRF1|WEE1
Mouse Lymphoma_Wu08_1114genes (18535662-TableS1b)	GeneSigDB	26	498	4.31553	2.04694	5.22088	1	10.5936	2.5285e-13	8.2613e-12	CDCA3|CDCA7|CDK2|DKC1|EIF3B|FUBP1|HMMR|IMPDH2|MBD4|MCM3|MIF|NASP|PCNA|PKIG|PRC1|RCC1|RUVBL2|SHMT2|SLC25A13|SMC2|SNRPB|SNRPF|SRSF9|SSRP1|TOP2A|TPX2
OXFORD_RALA_OR_RALB_TARGETS_UP	MSigDB_C2	11	48	0.415955	0.641519	22.9167	1	16.4984	2.71147e-13	8.8389e-12	CENPU|DKC1|FEN1|HMGA1|MCM4|MCM7|NONO|STMN1|TMEM97|TYMS|ZWINT
Resting_blood_B_cell_GNF	SignatureDB	13	82	0.71059	0.837894	15.8537	1	14.667	2.81704e-13	9.16211e-12	BLK|CD22|CD37|CD79A|CXCR5|FCRLA|MAP4K2|MS4A1|OSBPL10|PAX5|POU2AF1|RASGRP3|SWAP70
RHODES_CANCER_META_SIGNATURE	MSigDB_C2	12	64	0.554607	0.740516	18.75	1	15.456	2.88786e-13	9.37109e-12	AHCY|E2F5|IARS|KPNA2|MCM3|NONO|PAICS|RFC4|SNRPF|TOP2A|TPX2|TUBB
Human Lung_Rohrbeck08_42genes_SCLC (18992152-table4)	GeneSigDB	10	35	0.3033	0.547949	28.5714	1	17.6964	2.92395e-13	9.46669e-12	BUB1B|CDK2|MSH2|NEK2|PCNA|PRC1|RFC3|RFC4|RFC5|STMN1
CHIARADONNA_NEOPLASTIC_TRANSFORMATION_KRAS_UP	MSigDB_C2	15	126	1.09188	1.03769	11.9048	1	13.4029	3.10927e-13	1.00439e-11	AHCY|AURKA|CDC7|CKS1B|E2F8|FIGNL1|PCNA|POLA1|RFC5|SMC2|SSRP1|TOP2A|TOPBP1|UHRF1|ZWINT
Human Lymphoma_Jaye07_genes (17573669-SuppTable1)	GeneSigDB	13	83	0.719255	0.84297	15.6627	1	14.5684	3.31499e-13	1.06843e-11	BCL7A|BIK|BLNK|CDCA7|E2F5|FCRLA|KIAA0922|OSBPL10|PAX5|PLCG2|PXK|TCL6|TMEM243
V$E2F_Q6_01	MSigDB_C3	19	240	2.07977	1.42875	7.91667	1	11.8427	3.57389e-13	1.14928e-11	CDC45|CDCA7|E2F8|KIAA0922|MCM3|MCM4|MCM7|MTF2|NASP|PCNA|POLA1|PRKDC|RMI2|SMC2|SRSF1|SRSF2|STMN1|TOPBP1|WEE1
SMID_BREAST_CANCER_BASAL_UP	MSigDB_C2	29	644	5.58073	2.32053	4.50311	1	10.0922	3.95362e-13	1.26853e-11	BCL11A|CCDC88A|CDC45|CDCA3|CDCA8|CDT1|CHAF1A|DKC1|FANCA|GMDS|HMGA1|IGF2BP3|KIF18B|KIFC1|MCM4|MCM7|MKI67|MPP6|NEK2|NUSAP1|PRKD3|RAD51AP1|RPL39L|SHCBP1|SPIB|SSRP1|TFDP1|TPX2|TYMS
Glutamine_Glucose_starve_both_down	SignatureDB	24	425	3.68293	1.89389	5.64706	1	10.7277	4.18566e-13	1.33997e-11	ATP2A3|BASP1|BCL7A|BTG2|BTK|CD22|CD37|CDT1|EIF3B|GMDS|GOT2|HMMR|MAP4K2|MS4A1|PFKM|POU2AF1|POU2F2|RASGRP3|RCC1|SRSF1|SRSF2|TK1|TOP2A|TUBG1
Human Lymphoma_VonKopylow10_11genes_BayesianT-test (20208059-SuppTable2)	GeneSigDB	20	277	2.40041	1.53374	7.22022	1	11.4749	4.68838e-13	1.49755e-11	BRCA1|C1ORF112|CASC5|CENPU|HMMR|KIF18A|KIF20A|KIF2C|KNTC1|KPNA2|MCM4|MCM7|MND1|MPP6|NEK2|PRC1|RPL39L|SPAG5|TOP2A|WEE1
V$E2F_03	MSigDB_C3	19	245	2.1231	1.4434	7.7551	1	11.6924	5.17064e-13	1.64791e-11	CDC45|CDCA7|E2F8|KIAA0922|KNTC1|MCM3|MCM4|MCM7|MTF2|NASP|NUP153|POLA1|PRKDC|RMI2|SMC2|SRSF1|SRSF2|STMN1|TOPBP1
ALCALAY_AML_BY_NPM1_LOCALIZATION_DN	MSigDB_C2	17	184	1.59449	1.25247	9.23913	1	12.3001	5.32291e-13	1.69266e-11	CCNB1|CHAF1A|CKS1B|DHFR|HADH|HMMR|KIF2C|KIFC1|MCM4|MKI67|RPA1|SHCBP1|TFDP1|TK1|TPX2|TUBG1|TYMS
BOYAULT_LIVER_CANCER_SUBCLASS_G23_UP	MSigDB_C2	11	52	0.450618	0.667659	21.1538	1	15.8006	7.03286e-13	2.2265e-11	BUB1B|CENPU|FEN1|IARS|IGF2BP3|MCM3|MKI67|NEK2|SMC2|TUBG1|TYMS
GSE29614_DAY3_VS_DAY7_TIV_FLU_VACCINE_PBMC_DN	MSigDB_C7	17	190	1.64649	1.27257	8.94737	1	12.065	8.99718e-13	2.84207e-11	ACADM|BLNK|BUB1B|CCNB1|CENPI|E2F8|GEN1|GINS1|HMMR|MKI67|NCAPG|OSBPL10|POU2AF1|RAB30|RASGRP3|SHCBP1|SPAG5
GSE29618_BCELL_VS_MDC_DAY7_FLU_VACCINE_UP	MSigDB_C7	17	192	1.66382	1.27919	8.85417	1	11.9889	1.06728e-12	3.36393e-11	ATP2A3|BLK|CD22|CD37|CD79A|CXCR5|GGA2|MBD4|MS4A1|OSBPL10|PAX5|PKIG|PLCG2|POU2AF1|RASGRP3|SWAP70|ZNF395
NUCLEAR_PART	MSigDB_C5	27	577	5.00012	2.19964	4.67938	1	10.0016	1.12287e-12	3.53136e-11	BARD1|BRCA1|BUB1B|CHAF1A|DKC1|HMGA1|KPNA2|MCM3|MCM7|MSH2|NUDT21|NUP153|PARP1|POLA1|POLQ|RCC1|RPA1|RUVBL2|SMC2|SNRPB|SNRPF|SRSF2|TIMELESS|TOP2A|TOPBP1|TUBG1|WDHD1
Human Bladder_Aaboe05_86genes (16265353-SuppTable2)	GeneSigDB	12	72	0.623932	0.785305	16.6667	1	14.4862	1.27154e-12	3.99013e-11	AHCY|HN1L|IARS|KPNA2|MCM3|PAICS|PCNA|SNRPB|TMEM97|TUBB4B|TYMS|ZNF395
Mouse Pancreas_Thakur08_75genes (18218118-Table1)	GeneSigDB	11	55	0.476615	0.686605	20	1	15.3267	1.36193e-12	4.26439e-11	BRCA1|CCNB1|MCM3|MCM4|MCM7|MIF|SMC2|SNRPB|SNRPF|SRSF1|SRSF2
Human Breast_Mira09_221genes (19838208-TableS1)	GeneSigDB	17	195	1.68982	1.28907	8.71795	1	11.8769	1.37373e-12	4.29193e-11	CCNB1|CDC45|CDCA7|CDT1|HMMR|KIF2C|MCM7|MND1|NCAPG|NUSAP1|PRC1|RAD51AP1|RMI2|SPC25|TOP2A|TROAP|UHRF1
REICHERT_MITOSIS_LIN9_TARGETS	MSigDB_C2	9	28	0.24264	0.490172	32.1429	1	17.8659	1.38841e-12	4.32833e-11	AURKA|CASC5|CCNB1|HMMR|KIF20A|KIF2C|MKI67|NUSAP1|TOP2A
MARKEY_RB1_CHRONIC_LOF_UP	MSigDB_C2	14	115	0.996559	0.991591	12.1739	1	13.1137	1.43382e-12	4.46015e-11	CDCA7|CDK2|CDT1|KIF20A|MCM7|MSH2|PCNA|POLA1|RFC3|STMN1|TK1|TOP2A|UHRF1|WDHD1
DNA_DEPENDENT_DNA_REPLICATION	MSigDB_C5	11	56	0.485281	0.692805	19.6429	1	15.177	1.68209e-12	5.22107e-11	CCDC88A|CDC45|CDK2|CDT1|MCM3|MSH2|PMS2P1|POLA1|RFC3|RFC4|RPA1
MACROMOLECULAR_COMPLEX	MSigDB_C5	34	944	8.18045	2.7915	3.60169	1	9.24935	1.72303e-12	5.33654e-11	BARD1|BRCA1|BUB1B|BUB3|CD79A|CDCA8|CDK2|CHAF1A|DKC1|EIF3B|EPM2A|HMGA1|KIF11|KIF2C|MCM3|MCM7|MSH2|NUP153|PCNA|PFKM|POLA1|PPP2R1A|RFC3|RFC4|RFC5|RPA1|RUVBL2|SMC2|SNRPB|SNRPF|SYK|TOP2A|TUBG1|ZWINT
MOHANKUMAR_TLX1_TARGETS_UP	MSigDB_C2	23	413	3.57895	1.86744	5.56901	1	10.3998	1.76902e-12	5.46713e-11	ASF1B|CDK2|GINS3|KPNA2|MCM3|MSH2|MTF2|PAICS|PCNA|PFKM|PPP2R1A|PRKDC|RCC1|RFC5|RPA1|SHCBP1|SPAG5|SRSF1|TUBB|TUBB4B|WDR77|WEE1|ZWINT
BUYTAERT_PHOTODYNAMIC_THERAPY_STRESS_DN	MSigDB_C2	28	636	5.5114	2.30647	4.40252	1	9.75024	1.79145e-12	5.52448e-11	ALDH5A1|AURKA|BARD1|C1ORF112|CDC7|CDCA3|CENPI|DHFR|DNA2|FANCA|HADH|HJURP|HN1L|HOXA1|IGF2BP3|KIF18B|KIF20A|KIFC1|MCM3|MKI67|NASP|NEK2|PARP2|RFC3|SPC25|TOP2A|TUBB|WDR77
Human Breast_Hu06_1400genes (16643655-1300GenesList)	GeneSigDB	40	1294	11.2135	3.2435	3.09119	1	8.87515	1.8418e-12	5.66752e-11	AURKA|BIK|BRCA1|BRI3BP|BTF3|BUB3|C1ORF112|CDCA7|CDK2|CDT1|CENPU|CKS1B|FANCA|FUBP1|GINS3|KIAA0922|KPNA2|MCM3|MIOS|MND1|MS4A1|MSH2|NCAPG|NEK2|PARP1|PAXIP1|PCNA|PRC1|RAB30|RAD51AP1|RCC1|RFC4|SPAG5|STMN1|TIMELESS|TK1|TOP2A|TOPBP1|TYMS|UBE2T
CELL_CYCLE_PHASE	MSigDB_C5	16	170	1.47317	1.20423	9.41176	1	12.0632	1.97288e-12	6.05781e-11	AURKA|BUB1B|CDC7|CDK2|ESPL1|KIF11|KIF2C|KNTC1|KPNA2|NEK2|NUSAP1|POLA1|RCC1|TIMELESS|TPX2|ZWINT
Human Breast_Martin09_485genes (19225562-TableS1)	GeneSigDB	23	416	3.60494	1.87409	5.52885	1	10.3491	2.05234e-12	6.28827e-11	AURKA|BUB1B|CCNB1|CEP57|E2F5|EIF3B|ESPL1|GINS1|GMDS|HMGA1|KIF11|KIF20A|MCM4|NAT10|PAICS|POU2AF1|PRC1|RAD51AP1|RMI1|SHMT2|SPAG5|TFDP1|TOP2A
TANG_SENESCENCE_TP53_TARGETS_DN	MSigDB_C2	11	57	0.493946	0.698949	19.2982	1	15.0312	2.06865e-12	6.3081e-11	BARD1|KIF11|KIF20A|NCAPG|NEK2|NUSAP1|PRC1|SPAG5|TK1|TOP2A|TPX2
GSE3982_CENT_MEMORY_CD4_TCELL_VS_TH1_DN	MSigDB_C7	17	200	1.73315	1.30535	8.5	1	11.6956	2.07207e-12	6.3081e-11	AURKA|BRCA1|BUB1B|CKS1B|ESPL1|KIF18A|KNTC1|NASP|NCAPG|NEK2|SMC2|SNRPB|STMN1|TIMELESS|TMEM97|TUBB|TYMS
GSE3982_CENT_MEMORY_CD4_TCELL_VS_TH2_DN	MSigDB_C7	17	200	1.73315	1.30535	8.5	1	11.6956	2.07207e-12	6.3081e-11	AURKA|BRCA1|CDC45|ESPL1|KIFC1|MCM3|NASP|NCAPG|NUDT21|POLQ|SHMT2|SNRPB|SSRP1|TIMELESS|TOP2A|TUBB|TYMS
YU_MYC_TARGETS_UP	MSigDB_C2	10	42	0.363961	0.600161	23.8095	1	16.0558	2.22334e-12	6.75423e-11	AURKA|CCNB1|CKS1B|E2F8|KIF20A|KPNA2|MKI67|PCNA|TFDP1|TOP2A
Human Breast_Walker10_3588genes (20174566-TableS1)	GeneSigDB	66	3148	27.2797	4.84917	2.09657	1	7.98493	2.38094e-12	7.21763e-11	ACYP1|AHCY|BCL11A|BLNK|BRI3BP|BTF3|BUB1B|BUB3|C1ORF112|CD37|CDCA7|CTPS2|CXCR5|DKC1|EIF3L|EPM2A|FEN1|FIGNL1|GINS3|GMDS|GOT2|HADH|HJURP|HMGA1|IARS|IMPDH2|KBTBD8|KIF11|KIF20A|KLHL42|KPNA2|MCM7|MIF|MPP6|MS4A1|NASP|NCAPG|NEK2|PARP1|PARP2|PCNA|PLCG2|POU2AF1|PRC1|RAB30|RALGPS2|RBM38|RFC3|RMI2|RPA1|SPAG5|SRSF1|STMN1|SYK|TFDP1|TK1|TPX2|TUBB4B|TUBG1|UBE2G1|UBR5|UHRF1|UPF3A|WDR77|ZNF215|ZWINT
BURTON_ADIPOGENESIS_PEAK_AT_24HR	MSigDB_C2	10	43	0.372626	0.607251	23.2558	1	15.854	2.87536e-12	8.69797e-11	CCNB1|HMMR|KIF20A|KPNA2|NUSAP1|PRC1|SRSF1|STMN1|TK1|TOP2A
Human StemCell_Fruehauf06_110genes (16863911-table1)	GeneSigDB	13	99	0.857907	0.920335	13.1313	1	13.1931	3.43422e-12	1.03666e-10	AURKA|BLNK|BUB1B|FIGNL1|FUBP1|HMMR|KIF11|KIF20A|NUSAP1|RAD51AP1|TOP2A|TUBB4B|UHRF1
Human Stomach_Bonelli10_61genes (20548326-Table4)	GeneSigDB	11	60	0.519944	0.717061	18.3333	1	14.6153	3.75616e-12	1.13144e-10	CDT1|DHFR|FEN1|MCM3|MCM4|MCM7|PCNA|POLA1|POLD2|TK1|TYMS
GNF2_H2AFX	MSigDB_C4	9	31	0.268638	0.515731	29.0323	1	16.9301	3.96251e-12	1.18859e-10	AURKA|CDCA8|KIF18B|NUSAP1|PCNA|PRC1|SHCBP1|TYMS|ZWINT
GNF2_MSH6	MSigDB_C4	9	31	0.268638	0.515731	29.0323	1	16.9301	3.96251e-12	1.18859e-10	IARS|MCM3|MRPS27|MSH2|PAICS|PRKDC|RFC3|RFC4|SNRPF
Human Breast_Creighton08_772genes (18794137-SuppTable1a)	GeneSigDB	25	517	4.48018	2.08479	4.83559	1	9.84265	4.03672e-12	1.20831e-10	BARD1|BTG2|CDK2|GINS1|GINS3|HMMR|IMPDH2|KIF20A|MCM3|MCM4|MCM7|NAT10|NUDT21|NUSAP1|PAICS|PARP1|POLD2|RAB30|RALGPS2|RMI2|SHMT2|TEX10|TPX2|TUBB|UBE2T
Human Lymphoma_Melendez05_4229genes (15656903-SuppTable1)	GeneSigDB	58	2567	22.2449	4.43913	2.25945	1	8.05453	4.18223e-12	1.24924e-10	ACADM|AHCY|ALDH5A1|ATP2A3|AURKA|BARD1|BCL11A|BCL7A|BIK|BLK|BLNK|BRCA1|BTK|BUB3|CCNB1|CDK2|CXCR5|CYB561A3|DKC1|E2F5|ESPL1|FUBP1|GOT2|HMMR|HOXA1|KBTBD8|KIF11|MAP4K2|MCM3|MKI67|MRPS27|MS4A1|MSH2|NONO|PAX5|PCNA|PLCG2|POU2AF1|POU2F2|PPP2R1A|RAB30|RFC3|RFC4|RPA1|SNRPF|SS18|ST14|STMN1|SYK|TCL6|TFDP1|TK1|TOP2A|TOPBP1|TUBB|TUBG1|UBE2G1|WEE1
PUJANA_BREAST_CANCER_LIT_INT_NETWORK	MSigDB_C2	13	101	0.875238	0.929546	12.8713	1	13.0437	4.46237e-12	1.33014e-10	AURKA|BARD1|BUB1B|CCNB1|CDK2|FANCA|KPNA2|MCM3|MSH2|PRKDC|RFC4|RPA1|TUBG1
MORF_HDAC2	MSigDB_C4	19	277	2.40041	1.53374	6.85921	1	10.8229	4.55322e-12	1.35439e-10	BUB1B|BUB3|CDK2|CHAF1A|DKC1|GOT2|HADH|IARS|MRPS27|MSH2|NONO|PRKDC|RFC4|RPA1|RUVBL2|SRSF1|SSRP1|TFDP1|ZWINT
ABRAMSON_INTERACT_WITH_AIRE	MSigDB_C2	10	45	0.389958	0.621187	22.2222	1	15.4705	4.71275e-12	1.39603e-10	MSH2|NASP|PARP1|PCNA|PRKDC|RUVBL2|SNRPB|SRSF1|SRSF2|TOP2A
ODONNELL_TARGETS_OF_MYC_AND_TFRC_DN	MSigDB_C2	10	45	0.389958	0.621187	22.2222	1	15.4705	4.71275e-12	1.39603e-10	AURKA|BUB1B|CCNB1|CHAF1A|CKS1B|DNA2|KBTBD8|MND1|SPC25|TOP2A
Mouse InnerEar_Sajan08_2724genes (17660535-TableS4c)	GeneSigDB	56	2432	21.075	4.33433	2.30263	1	8.05774	5.25928e-12	1.5547e-10	ACYP1|ASF1B|AURKA|BIK|BRCA1|BTF3|BTG2|BUB3|CCNB1|CDC45|CDC7|CDCA3|CDT1|CKS1B|FEN1|GINS1|HADH|HJURP|IMPDH2|KIF11|KIF18A|KIF2C|KPNA2|MCM3|MCM4|MCM7|MIF|MKI67|MPP6|NASP|NCAPG|NUSAP1|PAXIP1|PCNA|POU2AF1|PRC1|PRKD3|RFC4|RMI1|SGOL1|SHCBP1|SLC25A13|SMC2|SPAG5|SPC25|SRSF1|SSRP1|TIMELESS|TOP2A|TOPBP1|TYMS|UBE2T|UBR5|UHRF1|WEE1|ZWINT
SCIBETTA_KDM5B_TARGETS_DN	MSigDB_C2	12	81	0.701924	0.832786	14.8148	1	13.5666	5.46808e-12	1.61308e-10	AURKA|BRCA1|BUB1B|BUB3|CCNB1|CDCA3|HMMR|KIF2C|SS18|SWAP70|TOP2A|TUBB
Human Breast_Saal07_174genes (17452630-Table2)	GeneSigDB	16	185	1.60316	1.25584	8.64865	1	11.4639	7.23944e-12	2.13123e-10	AURKA|CCNB1|CDC7|KIF2C|KIFC1|KPNA2|MCM3|NEK2|PAICS|PCNA|RFC4|SRSF1|STMN1|TOPBP1|TUBB4B|WDHD1
Human Leukemia_Alcalay05_369genes (15831697-TableS2)	GeneSigDB	20	322	2.79036	1.65208	6.21118	1	10.417	7.49395e-12	2.20162e-10	BIK|CCNB1|CHAF1A|CKS1B|DHFR|HADH|HMMR|HOXA1|KIF2C|KIFC1|MCM4|MKI67|RASGRP3|RPA1|SHCBP1|TFDP1|TK1|TPX2|TUBG1|TYMS
MORF_FEN1	MSigDB_C4	11	65	0.563272	0.746264	16.9231	1	13.9853	9.4469e-12	2.76967e-10	BUB3|CCNB1|EIF3B|ESPL1|FEN1|KPNA2|MCM3|MCM7|PCNA|SRSF1|ZWINT
Human Bladder_Buytaert08_651genes (17952126-SuppTable2)	GeneSigDB	27	634	5.49407	2.30293	4.25868	1	9.33849	9.89422e-12	2.89487e-10	ALDH5A1|AURKA|BARD1|C1ORF112|CDC7|CDCA3|CENPI|DHFR|DNA2|FANCA|HADH|HJURP|HN1L|HOXA1|IGF2BP3|KIF20A|KIFC1|MCM3|MKI67|NASP|NEK2|PARP2|RFC3|SPC25|TOP2A|TUBB|WDR77
GSE29614_CTRL_VS_TIV_FLU_VACCINE_PBMC_2007_DN	MSigDB_C7	16	190	1.64649	1.27257	8.42105	1	11.2792	1.08744e-11	3.17515e-10	AURKA|BUB1B|CCNB1|E2F8|GINS1|HMMR|KIF20A|MKI67|NCAPG|SHCBP1|SMC2|SPAG5|SPC24|TUBG1|TYMS|ZWINT
Mouse Breast_Piechocki07_120genes_Gefitinib (17638894-Table1)	GeneSigDB	13	109	0.944564	0.965498	11.9266	1	12.4862	1.20329e-11	3.50625e-10	AURKA|BRCA1|BTG2|CCNB1|CDK2|DHFR|KIF11|MCM3|MCM8|MKI67|PRC1|SMC2|TOP2A
GRAESSMANN_APOPTOSIS_BY_DOXORUBICIN_DN	MSigDB_C2	46	1779	15.4163	3.76245	2.58572	1	8.12866	1.48607e-11	4.32141e-10	CCDC88A|CDC7|CDCA7|CDCA7L|CDK2|DNA2|E2F8|FANCA|FIGNL1|FUBP1|HADH|IARS|KIF11|MIOS|MKI67|MND1|MPP6|MTF2|NASP|NCAPG2|NONO|NUDT21|NUSAP1|PAICS|PARP2|PAXIP1|PFKM|POLA1|POLD2|PRKD3|PRKDC|RCCD1|SLC25A13|SRSF1|SRSF2|SWAP70|TIMELESS|TK1|TOP2A|TUBB|TYMS|UBE2G1|UBR5|WDR77|WEE1|ZNF395
GSE29618_BCELL_VS_PDC_DAY7_FLU_VACCINE_UP	MSigDB_C7	16	195	1.68982	1.28907	8.20513	1	11.1012	1.61391e-11	4.67412e-10	BASP1|CD22|CD37|CD79A|KIAA0922|MBD4|MS4A1|OSBPL10|PAX5|PLCG2|POU2AF1|RASGRP3|SWAP70|UBR5|WEE1|ZNF395
GSE29618_BCELL_VS_PDC_UP	MSigDB_C7	16	195	1.68982	1.28907	8.20513	1	11.1012	1.61391e-11	4.67412e-10	BASP1|CD22|CD37|CD79A|CXCR5|KIAA0922|MBD4|MS4A1|PAX5|PKIG|PLCG2|POU2AF1|RAB30|RASGRP3|SHMT2|SWAP70
Human Colon_Kim04_285genes (15208663-SuppTable1a)	GeneSigDB	16	196	1.69848	1.29234	8.16327	1	11.0664	1.7441e-11	5.04094e-10	DKC1|HMGA1|HMMR|MCM3|MCM7|MIF|NCAPG2|NEK2|PCNA|POLD2|PRKDC|RFC3|SHMT2|SNRPB|STMN1|UHRF1
Human Prostate_Bjorkman08_209genes (18798265-tableS2)	GeneSigDB	14	138	1.19587	1.08571	10.1449	1	11.7933	1.78257e-11	5.14174e-10	CCNB1|CDCA8|FIGNL1|HMMR|KIFC1|KPNA2|NUSAP1|PCNA|SPAG5|TK1|TPX2|TUBB|TUBG1|UBE2G1
Human Breast_Pawitan05_64genes_prognosisGenes (16280042-GeneList)	GeneSigDB	10	51	0.441952	0.661222	19.6078	1	14.4551	1.80427e-11	5.19384e-10	BUB1B|CENPU|ESPL1|KIF20A|MKI67|NUSAP1|PRC1|TOP2A|UBE2T|UHRF1
ACEVEDO_LIVER_TUMOR_VS_NORMAL_ADJACENT_TISSUE_UP	MSigDB_C2	31	862	7.46986	2.67222	3.59629	1	8.80547	1.92191e-11	5.52134e-10	AHCY|AURKA|BTF3|CKS1B|GMDS|KPNA2|MCM3|MCM4|MRPS27|NUP153|NUSAP1|PARP1|PMS2P5|PRC1|RFC4|RMI1|RMI2|RPA1|RUVBL2|SNRPB|SNRPF|SRSF2|SWAP70|TFDP1|TIMELESS|TK1|TMTC4|TUBB4B|TYMS|UBE2T|YEATS2
GSE30962_PRIMARY_VS_SECONDARY_CHRONIC_LCMV_INF_CD8_TCELL_UP	MSigDB_C7	16	198	1.71581	1.29887	8.08081	1	10.9974	2.03408e-11	5.82017e-10	AURKA|BRCA1|BTF3|BUB3|CDK2|FIGNL1|GINS1|KPNA2|NUDT21|PCNA|RAD51AP1|SHCBP1|STMN1|TIMELESS|TUBG1|WEE1
KAECH_DAY8_EFF_VS_MEMORY_CD8_TCELL_UP	MSigDB_C7	16	198	1.71581	1.29887	8.08081	1	10.9974	2.03408e-11	5.82017e-10	ASF1B|BRCA1|BTF3|CDC45|CDK2|CHAF1A|CKS1B|KIF11|KIF2C|KPNA2|MKI67|NUSAP1|PRC1|STMN1|TOP2A|TYMS
PENG_RAPAMYCIN_RESPONSE_UP	MSigDB_C2	16	199	1.72448	1.30211	8.0402	1	10.9633	2.19522e-11	6.24371e-10	ATP2A3|BASP1|BCL7A|BTG2|CD22|CD37|CDT1|GMDS|HMMR|MAP4K2|MS4A1|POU2AF1|POU2F2|RASGRP3|TK1|TOP2A
GSE12845_IGD_POS_BLOOD_VS_DARKZONE_GC_TONSIL_BCELL_DN	MSigDB_C7	16	199	1.72448	1.30211	8.0402	1	10.9633	2.19522e-11	6.24371e-10	CKS1B|DNA2|E2F5|FUBP1|GRHPR|HN1L|IMPDH2|MCM7|MKI67|NUDT21|SNAPC1|SRSF1|ST14|SWAP70|TEX10|UBR5
GSE1460_DP_THYMOCYTE_VS_NAIVE_CD4_TCELL_CORD_BLOOD_UP	MSigDB_C7	16	199	1.72448	1.30211	8.0402	1	10.9633	2.19522e-11	6.24371e-10	BARD1|C1ORF112|CDC45|CENPU|CKS1B|FEN1|HADH|KIF2C|NCAPG2|PMS2P5|POLQ|SMC2|SSRP1|TEX10|TPX2|TUBB4B
Human StemCell_West07_56genes_AdultTumorvsNormal (17234769-TableS3a)	GeneSigDB	9	37	0.320632	0.563364	24.3243	1	15.4063	2.33777e-11	6.63593e-10	AURKA|BARD1|BUB1B|GINS1|KIF11|TOP2A|TPX2|TYMS|WEE1
GSE1460_DP_THYMOCYTE_VS_NAIVE_CD4_TCELL_ADULT_BLOOD_UP	MSigDB_C7	16	200	1.73315	1.30535	8	1	10.9295	2.36809e-11	6.70866e-10	BRCA1|C1ORF112|CDC45|CENPU|E2F5|E2F8|IGF2BP3|KIF18B|MCM7|RMI1|RPL39L|SHCBP1|SMC2|SPAG5|SPC25|TFDP1
PROTEIN_COMPLEX	MSigDB_C5	30	816	7.07123	2.60251	3.67647	1	8.81025	2.45585e-11	6.9435e-10	BARD1|BRCA1|BUB1B|BUB3|CD79A|CDCA8|CDK2|CHAF1A|EIF3B|HMGA1|KIF11|KIF2C|MCM3|MCM7|MSH2|NUP153|PCNA|PFKM|POLA1|PPP2R1A|RFC3|RFC4|RFC5|RPA1|RUVBL2|SMC2|SYK|TOP2A|TUBG1|ZWINT
Human Leukemia_Boag07_100genes_pre-BALLvCD19_UP (17760805-SuppTableS3a)	GeneSigDB	12	92	0.797247	0.887331	13.0435	1	12.6252	2.58116e-11	7.28336e-10	BARD1|BUB1B|CENPU|DHFR|DONSON|FUBP1|KNTC1|MCM4|RAD51AP1|SMC2|TOP2A|WEE1
MORF_RAD23A	MSigDB_C4	20	345	2.98968	1.70924	5.7971	1	9.95199	2.60846e-11	7.34588e-10	BUB3|DKC1|EIF3B|ESPL1|GOT2|HADH|IARS|KIFC1|MCM3|NONO|PPP2R1A|PRKDC|RFC4|RUVBL2|SRSF1|SRSF9|TFDP1|TYMS|UPF3A|ZWINT
Human Leukemia_Falini10_400genes_Top400MLD (20203266-TableS1a)	GeneSigDB	19	309	2.67771	1.61883	6.14887	1	10.0828	3.05067e-11	8.5743e-10	CCDC88A|CDT1|DHFR|E2F8|ESPL1|FANCA|HJURP|KIF18B|KIF2C|MKI67|NEK2|NUSAP1|PRC1|RASGRP3|SHCBP1|TFDP1|TK1|TROAP|TYMS
CREIGHTON_ENDOCRINE_THERAPY_RESISTANCE_1	MSigDB_C2	24	524	4.54084	2.09854	4.58015	1	9.27271	3.44847e-11	9.67333e-10	BARD1|BTG2|CDK2|GINS1|GINS3|HMMR|IMPDH2|KIF20A|MCM3|MCM4|MCM7|NAT10|NUDT21|NUSAP1|PAICS|PARP1|POLD2|RALGPS2|RMI2|SHMT2|TEX10|TPX2|TUBB|UBE2T
Human Lung_Dracheva07_162genes (17161497-SuppTable1)	GeneSigDB	14	146	1.2652	1.11655	9.58904	1	11.4055	3.83798e-11	1.07448e-09	BUB1B|CCNB1|EIF3B|FEN1|GINS1|HMGA1|IGF2BP3|KIF11|KIF2C|PAICS|TOP2A|TPX2|TYMS|ZWINT
PID_ATR_PATHWAY	MSigDB_C2	9	39	0.337963	0.578366	23.0769	1	14.9767	3.9231e-11	1.09402e-09	CDK2|MCM7|PPP2R1A|RFC3|RFC4|RFC5|RPA1|TIMELESS|TOPBP1
Human StemCell_Cui05_41genes (16269079-TableS2)	GeneSigDB	9	39	0.337963	0.578366	23.0769	1	14.9767	3.9231e-11	1.09402e-09	CCNB1|HMMR|KIF2C|KIFC1|KPNA2|MKI67|TOP2A|TROAP|TUBB
REACTOME_TELOMERE_MAINTENANCE	MSigDB_C2	11	74	0.641264	0.796105	14.8649	1	13.0118	4.12173e-11	1.14718e-09	DKC1|DNA2|FEN1|PCNA|POLA1|POLD2|RFC3|RFC4|RFC5|RPA1|RUVBL2
Human Breast_Parker09_1232genes_IntrinsicGenes_hu2006 (19204204-SupplementaryTable1)	GeneSigDB	35	1123	9.73161	3.0329	3.11665	1	8.33144	4.42545e-11	1.22931e-09	AURKA|BIK|BRCA1|BRI3BP|BTF3|BUB3|C1ORF112|CDCA7|CDK2|CDT1|CENPU|FANCA|FUBP1|GINS3|KIAA0922|MCM3|MND1|MS4A1|MSH2|NEK2|PARP1|PAXIP1|PCNA|PRC1|RAB30|RAD51AP1|RCC1|RFC4|SPAG5|STMN1|TIMELESS|TK1|TOP2A|TYMS|UBE2T
ENK_UV_RESPONSE_KERATINOCYTE_DN	MSigDB_C2	23	485	4.20288	2.0206	4.74227	1	9.30272	4.56191e-11	1.26476e-09	ACADM|ACYP1|BUB3|CDC7|CDK2|DKC1|FEN1|IGF2BP3|MBD4|MTF2|NCOA3|PAICS|PARP1|PFKM|PRKDC|SNRPF|SRSF1|TOP2A|TPX2|TYMS|UBR5|UPF3A|ZWINT
V$E2F1_Q3	MSigDB_C3	17	244	2.11444	1.44048	6.96721	1	10.3337	4.96452e-11	1.37371e-09	CDCA7|E2F8|GEN1|GINS3|MCM3|MCM7|MCM8|MSH2|MTF2|NASP|PCNA|POLA1|RMI2|SRSF1|STMN1|TOPBP1|TRMT6
AMUNDSON_GAMMA_RADIATION_RESPONSE	MSigDB_C2	9	40	0.346629	0.585721	22.5	1	14.7739	5.02432e-11	1.38489e-09	AURKA|BUB1B|CCNB1|ESPL1|KIF2C|KIFC1|NEK2|PRC1|WEE1
Human Leukemia_Flotho07_44genes (17456722-TableS1)	GeneSigDB	9	40	0.346629	0.585721	22.5	1	14.7739	5.02432e-11	1.38489e-09	ASF1B|BUB3|CKS1B|KIF2C|MKI67|NUSAP1|RFC4|TOP2A|UBE2G1
REACTOME_G1_S_SPECIFIC_TRANSCRIPTION	MSigDB_C2	7	17	0.147317	0.382026	41.1765	1	17.9377	5.99583e-11	1.64949e-09	CDC45|CDT1|DHFR|PCNA|POLA1|TFDP1|TYMS
WHITFIELD_CELL_CYCLE_G2	MSigDB_C2	15	181	1.5685	1.2423	8.28729	1	10.8118	6.15005e-11	1.68866e-09	BUB3|CDCA3|CDCA8|ESPL1|HJURP|KIF11|KIFC1|KPNA2|MND1|NUSAP1|POLQ|RCCD1|TOP2A|TUBB|TUBB4B
DELPUECH_FOXO3_TARGETS_DN	MSigDB_C2	9	41	0.355295	0.592985	21.9512	1	14.5783	6.38941e-11	1.75102e-09	AURKA|IARS|IMPDH2|MKI67|NEK2|NUSAP1|PRC1|SHMT2|ZWINT
WHITFIELD_CELL_CYCLE_G2_M	MSigDB_C2	16	216	1.8718	1.35611	7.40741	1	10.4182	7.53052e-11	2.05978e-09	AURKA|CCDC88A|CDCA3|CKS1B|E2F5|HMMR|KIF2C|MCM4|MKI67|NEK2|NUSAP1|SHCBP1|SPAG5|SS18|TPX2|TUBB4B
Human Breast_Ma02_85genes_IDCvDCIS_up (12714683-Table7)	GeneSigDB	11	80	0.693258	0.827647	13.75	1	12.4531	9.87452e-11	2.69576e-09	AURKA|CDCA3|CDCA8|CKS1B|ESPL1|HJURP|KIF11|NEK2|NUSAP1|PRC1|TOP2A
Human Lymphoma_VanLoo09_135genes (19797726-SuppTable1a)	GeneSigDB	13	129	1.11788	1.04991	10.0775	1	11.3173	1.04125e-10	2.83722e-09	ATP2A3|BCL11A|CD22|CD37|CD79A|EIF3L|FCRLA|MBD4|MS4A1|PAX5|RALGPS2|RBM38|ZNF395
E2F1_UP.V1_UP	MSigDB_C6	15	188	1.62916	1.26591	7.97872	1	10.5623	1.05419e-10	2.86699e-09	DNA2|E2F8|FEN1|KIFC1|MCM4|NASP|PARP1|PRC1|SGOL1|SMC2|TK1|TOP2A|TYMS|UBE2T|WDHD1
MORF_MSH2	MSigDB_C4	10	61	0.528609	0.722997	16.3934	1	13.1002	1.18106e-10	3.20594e-09	BUB3|CHAF1A|IARS|MSH2|PCNA|RFC4|RPA1|RUVBL2|SRSF1|SSRP1
REACTOME_DNA_REPAIR	MSigDB_C2	12	105	0.909901	0.947695	11.4286	1	11.7022	1.25834e-10	3.40275e-09	BRCA1|FANCA|FEN1|MBD4|PCNA|POLD2|PRKDC|RFC3|RFC4|RFC5|RPA1|UBE2T
MORF_RAD54L	MSigDB_C4	12	105	0.909901	0.947695	11.4286	1	11.7022	1.25834e-10	3.40275e-09	BUB1B|CDC7|CHAF1A|GOT2|HADH|IARS|PRKDC|RFC4|RUVBL2|SSRP1|TFDP1|ZWINT
CELL_PROLIFERATION_GO_0008283	MSigDB_C5	23	511	4.42819	2.07292	4.50098	1	8.95927	1.28179e-10	3.45963e-09	BRCA1|BTG2|BUB1B|BUB3|CCDC88A|CD79A|CDC7|CDCA7|CDK2|CKS1B|DKC1|KIF2C|MIF|MKI67|NASP|PCNA|POLA1|SYK|TFDP1|TIMELESS|TPX2|UBR5|UHRF1
MITOSIS	MSigDB_C5	11	82	0.71059	0.837894	13.4146	1	12.2801	1.29988e-10	3.50182e-09	AURKA|BUB1B|ESPL1|KIF11|KIF2C|KNTC1|NEK2|NUSAP1|RCC1|TPX2|ZWINT
RESPONSE_TO_DNA_DAMAGE_STIMULUS	MSigDB_C5	14	161	1.39518	1.17214	8.69565	1	10.7537	1.43265e-10	3.85224e-09	BRCA1|BTG2|FANCA|FEN1|MCM7|MSH2|PARP1|PMS2P1|POLA1|POLQ|RFC3|RPA1|RUVBL2|UBR5
LI_WILMS_TUMOR_ANAPLASTIC_UP	MSigDB_C2	7	19	0.164649	0.403857	36.8421	1	16.9252	1.53079e-10	4.10068e-09	CDCA3|KIF2C|KPNA2|MKI67|NUSAP1|RFC3|RFC4
Human Colon_Graudens06_863genes (16542501-SuppTable3)	GeneSigDB	27	716	6.20466	2.44306	3.77095	1	8.51201	1.52963e-10	4.10068e-09	ASF1B|AURKA|BTK|CDC45|CDCA3|CKS1B|EIF3L|HADH|HJURP|HMGA1|HMMR|HOXA1|KIF2C|MCM7|MIF|PAICS|PCNA|PLCG2|PRC1|PRKDC|RAD51AP1|SPAG5|SYK|TK1|TPX2|TYMS|ZWINT
REACTOME_UNWINDING_OF_DNA	MSigDB_C2	6	11	0.095323	0.30734	54.5455	1	19.2122	1.75619e-10	4.69568e-09	CDC45|GINS1|MCM3|MCM4|MCM7|MCM8
Human Breast_Wang04_36genes (15548681-Table3)	GeneSigDB	8	31	0.268638	0.515731	25.8065	1	14.9911	1.84845e-10	4.93313e-09	BUB3|CDK2|ESPL1|KIF2C|MKI67|RFC3|TK1|TOPBP1
M_PHASE_OF_MITOTIC_CELL_CYCLE	MSigDB_C5	11	85	0.736587	0.85303	12.9412	1	12.0317	1.93623e-10	5.15774e-09	AURKA|BUB1B|ESPL1|KIF11|KIF2C|KNTC1|NEK2|NUSAP1|RCC1|TPX2|ZWINT
GARY_CD5_TARGETS_DN	MSigDB_C2	21	431	3.73493	1.90697	4.87239	1	9.05365	2.04052e-10	5.42542e-09	BASP1|BCL11A|BLNK|BRI3BP|CCNB1|CENPI|FEN1|FIGNL1|FUBP1|GINS1|KBTBD8|KPNA2|MS4A1|NASP|RALGPS2|RFC3|SRSF1|SRSF2|UHRF1|WDR77|ZWINT
MORI_EMU_MYC_LYMPHOMA_BY_ONSET_TIME_UP	MSigDB_C2	12	110	0.95323	0.969896	10.9091	1	11.3896	2.18364e-10	5.79516e-09	AHCY|BUB1B|IGF2BP3|KIF18B|MCM7|RFC3|SNRPB|SPAG5|SRSF2|SSRP1|TOPBP1|WDHD1
GSE7460_CD8_TCELL_VS_TREG_ACT_DN	MSigDB_C7	15	198	1.71581	1.29887	7.57576	1	10.2275	2.19026e-10	5.80195e-09	AURKA|BUB1B|BUB3|CDCA3|DHFR|GEN1|KIF18A|MCM3|MCM4|MCM7|NEK2|NUSAP1|RFC5|SPAG5|TIMELESS
GNF2_RAN	MSigDB_C4	11	86	0.745253	0.858015	12.7907	1	11.9517	2.20352e-10	5.82626e-09	BUB3|CKS1B|IARS|KIF20A|MCM3|PAICS|PRKDC|RFC3|RFC4|SNRPF|SSRP1
GSE12366_GC_BCELL_VS_PLASMA_CELL_UP	MSigDB_C7	15	199	1.72448	1.30211	7.53769	1	10.1954	2.35092e-10	6.15897e-09	BUB1B|CD22|DHFR|ESPL1|FIGNL1|GINS1|IARS|KPNA2|MCM4|NUDT21|PCNA|RMI2|SPC24|TCL6|TUBB4B
GSE17974_1.5H_VS_72H_IL4_AND_ANTI_IL12_ACT_CD4_TCELL_DN	MSigDB_C7	15	199	1.72448	1.30211	7.53769	1	10.1954	2.35092e-10	6.15897e-09	ACADM|ASF1B|BRI3BP|CDK2|CENPI|FIGNL1|GINS3|GMDS|GRHPR|POLA1|POLQ|RCCD1|RUVBL2|TROAP|UHRF1
GSE22886_NAIVE_BCELL_VS_NEUTROPHIL_UP	MSigDB_C7	15	199	1.72448	1.30211	7.53769	1	10.1954	2.35092e-10	6.15897e-09	BCL11A|BCL7A|BLNK|CD22|CD79A|DKC1|EIF3L|PARP1|PKIG|POU2AF1|RBM38|SPIB|TEX10|TIMELESS|UPF3A
GSE30962_ACUTE_VS_CHRONIC_LCMV_PRIMARY_INF_CD8_TCELL_DN	MSigDB_C7	15	199	1.72448	1.30211	7.53769	1	10.1954	2.35092e-10	6.15897e-09	FEN1|FIGNL1|KPNA2|MPP6|NCAPG2|NEK2|RFC4|SGOL1|SHCBP1|SLC25A13|SPAG5|SPC25|ST14|TFDP1|UHRF1
PID_FANCONI_PATHWAY	MSigDB_C2	9	47	0.407289	0.634815	19.1489	1	13.5358	2.37602e-10	6.21333e-09	BRCA1|FANCA|RFC3|RFC4|RFC5|RMI1|RPA1|TOPBP1|UBE2T
MORF_XRCC5	MSigDB_C4	16	234	2.02778	1.41095	6.83761	1	9.90269	2.47294e-10	6.45495e-09	BUB3|CDK2|CHAF1A|DKC1|HADH|IARS|NONO|PRKDC|RUVBL2|SRSF1|SRSF2|SRSF9|SSRP1|STMN1|TYMS|UPF3A
FERRANDO_T_ALL_WITH_MLL_ENL_FUSION_DN	MSigDB_C2	11	87	0.753918	0.862972	12.6437	1	11.873	2.50348e-10	6.50069e-09	BARD1|CDK2|CHAF1A|EIF3B|GOT2|HADH|HMGA1|PCNA|POLD2|TOP2A|TYMS
GRAHAM_CML_QUIESCENT_VS_NORMAL_QUIESCENT_UP	MSigDB_C2	11	87	0.753918	0.862972	12.6437	1	11.873	2.50348e-10	6.50069e-09	CENPU|DHFR|GINS1|KIF11|NUSAP1|PKIG|PRC1|SMC2|TK1|TOP2A|ZWINT
GSE10239_MEMORY_VS_KLRG1INT_EFF_CD8_TCELL_DN	MSigDB_C7	15	200	1.73315	1.30535	7.5	1	10.1634	2.52233e-10	6.50069e-09	BUB1B|CDC45|CDC7|CDK2|ESPL1|GINS3|KIF20A|KIF2C|RCC1|RFC5|SNRPB|TEX10|TOPBP1|TRMT6|WEE1
GSE15930_NAIVE_VS_48H_IN_VITRO_STIM_CD8_TCELL_DN	MSigDB_C7	15	200	1.73315	1.30535	7.5	1	10.1634	2.52233e-10	6.50069e-09	AHCY|CDC45|EIF3B|KIF11|KPNA2|MCM7|NASP|POLD2|PRC1|RUVBL2|SMC2|STMN1|TFDP1|TOPBP1|UBE2T
GSE22886_NAIVE_CD4_TCELL_VS_12H_ACT_TH1_DN	MSigDB_C7	15	200	1.73315	1.30535	7.5	1	10.1634	2.52233e-10	6.50069e-09	CCNB1|CDC7|CHAF1A|DNA2|FEN1|IMPDH2|MCM7|NUP153|PCNA|PRC1|RFC3|RFC4|RMI1|SHMT2|TYMS
GSE24634_TREG_VS_TCONV_POST_DAY5_IL4_CONVERSION_UP	MSigDB_C7	15	200	1.73315	1.30535	7.5	1	10.1634	2.52233e-10	6.50069e-09	BRCA1|CDCA3|CDT1|DKC1|DONSON|HJURP|KNTC1|MKI67|NEK2|PAICS|PFAS|POLQ|RFC4|RUVBL2|SSRP1
GSE3982_BCELL_VS_TH2_DN	MSigDB_C7	15	200	1.73315	1.30535	7.5	1	10.1634	2.52233e-10	6.50069e-09	ASF1B|BUB1B|C1ORF112|CDC45|CENPI|CENPU|DHFR|GINS3|HMMR|KIF2C|NASP|NCAPG|SPAG5|SPC25|TYMS
HAMAI_APOPTOSIS_VIA_TRAIL_UP	MSigDB_C2	24	583	5.05212	2.21076	4.11664	1	8.57074	3.02939e-10	7.79345e-09	ACADM|BASP1|BRCA1|BUB1B|CASC5|CENPU|CEP57|HMMR|IARS|KIF11|KIF18A|KNTC1|MBD4|MKI67|MSH2|NUSAP1|OSBPL10|POLQ|RAD51AP1|RMI1|SMC2|SNAPC1|UPF3A|WDHD1
PAL_PRMT5_TARGETS_UP	MSigDB_C2	15	203	1.75914	1.31503	7.38916	1	10.0689	3.1078e-10	7.98077e-09	AHCY|CKS1B|CTPS2|FIGNL1|KIF11|KIF20A|KPNA2|MCM4|MKI67|NONO|RFC5|SRSF1|STMN1|TOPBP1|UHRF1
GREENBAUM_E2A_TARGETS_UP	MSigDB_C2	8	33	0.285969	0.532085	24.2424	1	14.4977	3.20531e-10	8.2164e-09	AURKA|CCNB1|KIF11|KIF2C|MKI67|NUSAP1|TOP2A|TYMS
M_PHASE	MSigDB_C5	12	114	0.987893	0.987291	10.5263	1	11.1539	3.32664e-10	8.51214e-09	AURKA|BUB1B|ESPL1|KIF11|KIF2C|KNTC1|KPNA2|NEK2|NUSAP1|RCC1|TPX2|ZWINT
Human Leukemia_Sorich08_50genes (18416598-SuppTable3)	GeneSigDB	9	49	0.424621	0.648154	18.3673	1	13.2305	3.52909e-10	8.99793e-09	ASF1B|BUB1B|CD37|FEN1|HMMR|MKI67|RCC1|TYMS|ZWINT
Human Lymphoma_Sorich08_50genes (18416598-TableS3)	GeneSigDB	9	49	0.424621	0.648154	18.3673	1	13.2305	3.52909e-10	8.99793e-09	ASF1B|BUB1B|CD37|FEN1|HMMR|MKI67|RCC1|TYMS|ZWINT
PEDERSEN_METASTASIS_BY_ERBB2_ISOFORM_7	MSigDB_C2	20	401	3.47496	1.84057	4.98753	1	8.97821	3.74857e-10	9.54047e-09	ALDH5A1|CDC45|CDC7|CENPU|DHFR|E2F8|FIGNL1|GEN1|HADH|KIF11|MCM4|NCAPG|POLA1|RAD51AP1|RCC1|RMI1|SRSF1|SYK|TMTC4|TYMS
BASSO_B_LYMPHOCYTE_NETWORK	MSigDB_C2	13	143	1.2392	1.10509	9.09091	1	10.6424	3.80716e-10	9.67234e-09	CCNB1|FEN1|PAICS|PCNA|POLD2|RCC1|RFC4|RUVBL2|SNRPF|SRSF1|SSRP1|TPX2|TUBG1
MORF_HAT1	MSigDB_C4	14	174	1.50784	1.21821	8.04598	1	10.2545	4.0258e-10	1.01916e-08	BUB3|CCNB1|ESPL1|FEN1|KPNA2|MSH2|NONO|PCNA|RFC4|RPA1|SRSF1|SRSF9|TFDP1|ZWINT
GCNP_SHH_UP_EARLY.V1_UP	MSigDB_C6	14	174	1.50784	1.21821	8.04598	1	10.2545	4.0258e-10	1.01916e-08	AURKA|DHFR|E2F8|FEN1|KIFC1|PLCG2|PRC1|RPL39L|SGOL1|SMC2|SRSF1|TOP2A|TYMS|UBE2T
Myc_ChIP_PET_Expr_Up	SignatureDB	20	404	3.50095	1.84733	4.9505	1	8.9313	4.26915e-10	1.07885e-08	BUB1B|BUB3|CDCA7|CKS1B|DKC1|EIF3B|HMGA1|IARS|MCM3|MCM4|MND1|MPP6|MRPS27|MSH2|NASP|NAT10|NUP153|PAICS|SLC25A13|SMC2
Human StemCell_Meijden02_222genes (12036939-Table3)	GeneSigDB	15	208	1.80247	1.33098	7.21154	1	9.91563	4.36679e-10	1.10157e-08	CCNB1|CKS1B|FEN1|HMMR|KIF11|KIF2C|KPNA2|MCM3|NONO|PCNA|PFKM|PRKDC|RFC4|TOP2A|TROAP
Human Leukemia_Mollinedo08_117genes (18547747-Table1)	GeneSigDB	12	117	1.01389	1.00013	10.2564	1	10.9846	4.51265e-10	1.13636e-08	BTG2|BUB1B|CCNB1|CDC45|MCM3|MCM4|MCM7|POLD2|RFC3|RFC4|RFC5|SNRPF
YANG_BCL3_TARGETS_UP	MSigDB_C2	19	364	3.15432	1.75497	5.21978	1	9.02902	4.93409e-10	1.2403e-08	ACADM|AURKA|BLNK|CCNB1|CDCA3|CENPI|ESPL1|KIF20A|KIF2C|KNTC1|MKI67|NUSAP1|PFKM|PRC1|RAD51AP1|RALGPS2|SPC24|TOP2A|UBE2T
Human StemCell_Cui05_36genes (16269079-Table1)	GeneSigDB	8	35	0.3033	0.547949	22.8571	1	14.0464	5.35338e-10	1.34333e-08	CCNB1|HMMR|KIF2C|KIFC1|KPNA2|MKI67|TOP2A|TROAP
DNA_BINDING	MSigDB_C5	24	602	5.21677	2.24559	3.98671	1	8.36449	5.75894e-10	1.44256e-08	BRCA1|CDT1|FEN1|FUBP1|HMGA1|KIF2C|MBD4|MCM3|MCM7|MSH2|PARP1|PMS2P1|POLA1|POLQ|POU2F2|RAD51AP1|RFC3|RPA1|SSRP1|TFDP1|TOP2A|UHRF1|WDHD1|ZNF395
REACTOME_POL_SWITCHING	MSigDB_C2	6	13	0.112654	0.3341	46.1538	1	17.6215	6.42926e-10	1.60765e-08	PCNA|POLA1|POLD2|RFC3|RFC4|RFC5
KEGG_MISMATCH_REPAIR	MSigDB_C2	7	23	0.199312	0.444302	30.4348	1	15.3065	7.23212e-10	1.8021e-08	MSH2|PCNA|POLD2|RFC3|RFC4|RFC5|RPA1
Human Viral_Baran-Marszak02_26genes (12429807-Table3)	GeneSigDB	7	23	0.199312	0.444302	30.4348	1	15.3065	7.23212e-10	1.8021e-08	BTK|E2F5|HMGA1|PARP1|PCNA|RFC4|SPIB
MODULE_124	MSigDB_C4	11	96	0.83191	0.90634	11.4583	1	11.2188	7.36577e-10	1.8322e-08	BUB3|CCNB1|CDC7|CDK2|IGF2BP3|KIF2C|KNTC1|KPNA2|RCC1|SMC2|WEE1
GCNP_SHH_UP_LATE.V1_UP	MSigDB_C6	14	183	1.58583	1.24909	7.65027	1	9.93859	7.82729e-10	1.94362e-08	AURKA|CDCA7|E2F8|KIF2C|KIFC1|MCM4|MIOS|NUSAP1|PRC1|SGOL1|SMC2|SRSF1|TK1|TOP2A
BENPORATH_MYC_MAX_TARGETS	MSigDB_C2	27	773	6.69861	2.53535	3.49288	1	8.00734	8.20534e-10	2.03396e-08	BARD1|BLK|EPM2A|GINS1|GMDS|HMMR|KIF11|KIF20A|MBD4|MCM3|MPP6|MSH2|MTF2|NCAPG|NUP153|PCNA|PMS2P3|PRKDC|RAD51AP1|SNAPC1|SPAG5|SPIB|SRSF2|SYK|TOPBP1|TRMT6|TUBG1
SHEPARD_CRUSH_AND_BURN_MUTANT_DN	MSigDB_C2	14	184	1.59449	1.25247	7.6087	1	9.90483	8.4079e-10	2.08055e-08	BUB1B|BUB3|CASC5|CCNB1|CDCA3|FUBP1|HMGA1|KIF11|KIF2C|MKI67|PRC1|SHCBP1|TK1|TPX2
PID_E2F_PATHWAY	MSigDB_C2	10	74	0.641264	0.796105	13.5135	1	11.7557	8.53271e-10	2.10779e-08	BRCA1|CDK2|DHFR|E2F5|MCM3|POLA1|TFDP1|TK1|TOPBP1|TYMS
DNA_REPAIR	MSigDB_C5	12	124	1.07455	1.02947	9.67742	1	10.6127	8.8929e-10	2.19297e-08	BRCA1|BTG2|FANCA|FEN1|MSH2|PARP1|PMS2P1|POLA1|POLQ|RFC3|RPA1|RUVBL2
Human Colon_Grade07_1950genes (17210682-SuppTable2)	GeneSigDB	40	1589	13.7698	3.57095	2.51731	1	7.34543	9.04981e-10	2.22781e-08	AHCY|ASF1B|CD22|CDCA7|CENPI|ESPL1|FANCA|FUBP1|GRHPR|HMGA1|HN1L|IMPDH2|IQCB1|KLHL42|KNTC1|MCM3|MCM4|MCM7|MIF|NONO|NUDT21|NUSAP1|PCNA|POLD2|POLQ|PPP2R1A|PRKDC|PXK|RCC1|RFC5|RMI2|SHMT2|SNRPB|SYK|TFDP1|TOP2A|TROAP|TUBG1|UBR5|YEATS2
MORI_MATURE_B_LYMPHOCYTE_DN	MSigDB_C2	10	75	0.64993	0.801449	13.3333	1	11.6665	9.77168e-10	2.40138e-08	BRCA1|CCNB1|CDC45|CKS1B|DHFR|HMGA1|KIF2C|NEK2|SNRPB|STMN1
Human Lymphoma_Lossos02_152genes (12077300-SuppTable2)	GeneSigDB	11	99	0.857907	0.920335	11.1111	1	11.02	1.02925e-09	2.52068e-08	AHCY|BTF3|CD37|CD79A|E2F5|GOT2|GRHPR|IMPDH2|KPNA2|TK1|TUBB
Human StemCell_Innes06_108genes (16547157-Table1)	GeneSigDB	11	99	0.857907	0.920335	11.1111	1	11.02	1.02925e-09	2.52068e-08	AURKA|CCNB1|FEN1|KPNA2|MCM3|MCM4|MCM7|NEK2|PCNA|RFC3|RFC4
REACTOME_REPAIR_SYNTHESIS_FOR_GAP_FILLING_BY_DNA_POL_IN_TC_NER	MSigDB_C2	6	14	0.12132	0.346705	42.8571	1	16.9559	1.11701e-09	2.72626e-08	PCNA|POLD2|RFC3|RFC4|RFC5|RPA1
SU_TESTIS	MSigDB_C2	10	76	0.658595	0.806757	13.1579	1	11.579	1.1168e-09	2.72626e-08	AURKA|BUB1B|CCNB1|HMMR|KIF2C|MPP6|NEK2|RFC4|RPL39L|TOPBP1
Mouse StemCell_Ulloa-Montoya07_757genes (17683608-TableS2)	GeneSigDB	24	624	5.40741	2.28519	3.84615	1	8.13613	1.17462e-09	2.86199e-08	BUB3|CDC7|CDCA8|CDT1|FIGNL1|GGA2|IGF2BP3|KBTBD8|KIF11|KIF2C|MSH2|MTF2|NASP|NCOA3|PAXIP1|RCC1|RUVBL2|SLC25A13|ST14|TIMELESS|WDR77|WEE1|ZDHHC23|ZWINT
LY_AGING_OLD_DN	MSigDB_C2	9	56	0.485281	0.692805	16.0714	1	12.2902	1.23498e-09	3.00394e-08	BARD1|CCNB1|CKS1B|KIF11|KIF2C|NASP|PARP1|PCNA|TYMS
RIZ_ERYTHROID_DIFFERENTIATION	MSigDB_C2	10	77	0.667261	0.812031	12.987	1	11.4931	1.27387e-09	3.09324e-08	BRCA1|FEN1|MBD4|MCM3|MCM4|MCM7|POLA1|TFDP1|TOP2A|UHRF1
PID_AURORA_B_PATHWAY	MSigDB_C2	8	39	0.337963	0.578366	20.5128	1	13.2477	1.35844e-09	3.28187e-08	AURKA|CDCA8|KIF20A|KIF2C|NCAPG|SGOL1|SMC2|STMN1
Human Breast_Cicatiello04_51genes_ER (15171711-Table6)	GeneSigDB	8	39	0.337963	0.578366	20.5128	1	13.2477	1.35844e-09	3.28187e-08	AURKA|BUB1B|DKC1|FEN1|KPNA2|PRC1|TUBB|ZWINT
Human Kidney_Li05_28genes (15531917-Table2)	GeneSigDB	7	25	0.216643	0.463198	28	1	14.6446	1.39738e-09	3.37022e-08	CDCA3|KIF2C|KPNA2|MKI67|NUSAP1|RFC3|RFC4
MORF_GNB1	MSigDB_C4	17	303	2.62572	1.60324	5.61056	1	8.96579	1.41173e-09	3.3991e-08	BUB3|CDK2|DKC1|ESPL1|GOT2|HADH|IARS|KIFC1|NONO|PPP2R1A|PRKDC|RUVBL2|SRSF2|SRSF9|STMN1|TYMS|UPF3A
REACTOME_M_G1_TRANSITION	MSigDB_C2	10	78	0.675927	0.81727	12.8205	1	11.4088	1.45026e-09	3.48599e-08	CDC45|CDC7|CDK2|CDT1|MCM3|MCM4|MCM7|MCM8|POLA1|RPA1
CHIANG_LIVER_CANCER_SUBCLASS_UNANNOTATED_DN	MSigDB_C2	14	192	1.66382	1.27919	7.29167	1	9.64371	1.46729e-09	3.521e-08	C1ORF112|E2F5|FEN1|MSH2|NONO|NUDT21|PCNA|RAD51AP1|RFC3|RFC4|RFC5|TPX2|TYMS|UBE2T
BURTON_ADIPOGENESIS_PEAK_AT_16HR	MSigDB_C2	8	40	0.346629	0.585721	20	1	13.0666	1.68549e-09	4.03784e-08	ASF1B|CDCA7|FEN1|HMGA1|MCM3|MCM4|MCM7|SMC2
OXYPHOS	SHIPP	21	485	4.20288	2.0206	4.3299	1	8.31292	1.71246e-09	4.09557e-08	AHCY|BUB3|C1ORF112|CCNB1|CENPU|CEP57|CKS1B|DKC1|HMMR|MBD4|MIF|MIOS|PAICS|PCNA|PRKD3|SMC2|SNAPC1|TMEM243|TMEM97|TOP2A|ZWINT
GATTGGY_V$NFY_Q6_01	MSigDB_C3	33	1160	10.0522	3.07997	2.84483	1	7.45064	1.72612e-09	4.12132e-08	ACYP1|ASF1B|AURKA|BRCA1|CDC45|CEP57|CKS1B|E2F8|ESPL1|HMGA1|IARS|IQCB1|KBTBD8|KIF20A|MBD4|MCM4|MCM7|MCM8|MSH2|NASP|POLA1|PPP2R1A|PRKDC|RMI2|SPC25|SRSF2|STMN1|TOP2A|TPX2|TRMT6|TROAP|UHRF1|WEE1
Human Breast_Yau08_1518genes_OxidativeStress (18631401-TableS3)	GeneSigDB	33	1161	10.0609	3.08123	2.84238	1	7.44478	1.76354e-09	4.20365e-08	ATP2A3|AURKA|BIK|BLNK|BUB1B|CDCA3|CDK2|CENPI|CEP57|DHFR|DKC1|E2F5|E2F8|ESPL1|HMMR|IQCB1|KIF11|KIF18A|KIF20A|KNTC1|MKI67|MSH2|NASP|NCAPG|NEK2|NUP153|NUSAP1|RBM38|RFC4|SPAG5|SPC25|TOP2A|TPX2
REACTOME_PROCESSIVE_SYNTHESIS_ON_THE_LAGGING_STRAND	MSigDB_C2	6	15	0.129986	0.358866	40	1	16.3571	1.84826e-09	4.39824e-08	DNA2|FEN1|PCNA|POLA1|POLD2|RPA1
RESPONSE_TO_ENDOGENOUS_STIMULUS	MSigDB_C5	14	199	1.72448	1.30211	7.03518	1	9.42738	2.33768e-09	5.51052e-08	BRCA1|BTG2|FANCA|FEN1|MCM7|MSH2|PARP1|PMS2P1|POLA1|POLQ|RFC3|RPA1|RUVBL2|UBR5
GSE15930_NAIVE_VS_72H_IN_VITRO_STIM_TRICHOSTATINA_CD8_TCELL_DN	MSigDB_C7	14	199	1.72448	1.30211	7.03518	1	9.42738	2.33768e-09	5.51052e-08	BRCA1|CKS1B|MBD4|MKI67|NUSAP1|POLD2|POU2AF1|RAD51AP1|RCC1|RFC4|RFC5|TMEM97|TOP2A|TUBG1
GSE27786_NEUTROPHIL_VS_MONO_MAC_DN	MSigDB_C7	14	199	1.72448	1.30211	7.03518	1	9.42738	2.33768e-09	5.51052e-08	BIK|BRCA1|DNA2|FEN1|FIGNL1|GGA2|GINS1|GINS3|HADH|NUDT21|RAD51AP1|RFC4|SHMT2|SS18
GSE34205_HEALTHY_VS_RSV_INF_INFANT_PBMC_DN	MSigDB_C7	14	199	1.72448	1.30211	7.03518	1	9.42738	2.33768e-09	5.51052e-08	CDC45|CDCA7|CENPU|E2F8|ESPL1|MCM4|MKI67|SPAG5|SPC25|STMN1|TFDP1|TK1|TYMS|UHRF1
GSE3982_DC_VS_TH2_DN	MSigDB_C7	14	199	1.72448	1.30211	7.03518	1	9.42738	2.33768e-09	5.51052e-08	ASF1B|GINS3|HMMR|KIF20A|KIF2C|NASP|PAXIP1|POLQ|RFC3|RFC4|SPC25|TFDP1|TROAP|TYMS
Tcell_PIrep4x_Feske_Fig6	SignatureDB	9	60	0.519944	0.717061	15	1	11.8261	2.33882e-09	5.51052e-08	ATP2A3|CDK2|HMMR|MCM7|PCNA|RFC4|RPA1|TOP2A|TUBB
RICKMAN_TUMOR_DIFFERENTIATED_WELL_VS_POORLY_UP	MSigDB_C2	15	235	2.03645	1.41393	6.38298	1	9.16843	2.35858e-09	5.5479e-08	BCL11A|BCL7A|E2F5|EIF3L|FUBP1|GINS1|MCM3|NASP|NONO|PARP1|RMI2|SPAG5|SRSF1|TMEM97|UBE2T
SERVITJA_LIVER_HNF1A_TARGETS_UP	MSigDB_C2	12	135	1.16987	1.07391	8.88889	1	10.0847	2.37623e-09	5.58023e-08	CCNB1|CDCA8|HMMR|IGF2BP3|KIF11|KIF20A|KIF2C|NEK2|RAB30|STMN1|TPX2|WEE1
MODULE_15	MSigDB_C4	18	357	3.09366	1.73827	5.04202	1	8.57538	2.48794e-09	5.73569e-08	ATP2A3|CD37|CDK2|MBD4|MCM3|MSH2|PAICS|PARP2|PCNA|PLCG2|POLD2|PRKDC|RPA1|SHMT2|SRSF2|STMN1|TYMS|ZWINT
GSE10239_NAIVE_VS_KLRG1INT_EFF_CD8_TCELL_DN	MSigDB_C7	14	200	1.73315	1.30535	7	1	9.39734	2.49465e-09	5.73569e-08	BARD1|CKS1B|DHFR|E2F8|KIF11|KIF18B|MPP6|NEK2|PRC1|RFC5|STMN1|TUBB4B|TYMS|WEE1
GSE12845_NAIVE_VS_PRE_GC_TONSIL_BCELL_DN	MSigDB_C7	14	200	1.73315	1.30535	7	1	9.39734	2.49465e-09	5.73569e-08	BARD1|C1ORF112|CDCA8|HMMR|KIF11|KIFC1|MCM7|PFKM|POLA1|RPA1|SPAG5|SPC25|ST14|TFDP1
GSE15930_NAIVE_VS_48H_IN_VITRO_STIM_IL12_CD8_TCELL_DN	MSigDB_C7	14	200	1.73315	1.30535	7	1	9.39734	2.49465e-09	5.73569e-08	AHCY|CDC7|CDK2|FUBP1|KPNA2|MCM7|NASP|NEK2|NUSAP1|POLA1|POLD2|RUVBL2|SMC2|TFDP1
GSE17974_CTRL_VS_ACT_IL4_AND_ANTI_IL12_48H_CD4_TCELL_DN	MSigDB_C7	14	200	1.73315	1.30535	7	1	9.39734	2.49465e-09	5.73569e-08	AURKA|CDCA3|CKS1B|FEN1|FTSJ2|GOT2|MIF|POLD2|PRC1|RMI1|RUVBL2|SPC24|TFDP1|WDHD1
GSE22886_NAIVE_CD4_TCELL_VS_48H_ACT_TH2_DN	MSigDB_C7	14	200	1.73315	1.30535	7	1	9.39734	2.49465e-09	5.73569e-08	BARD1|CDC7|ESPL1|HJURP|KNTC1|MCM3|MIF|NUP153|PARP1|PCNA|PRC1|TOP2A|TYMS|WEE1
GSE24634_NAIVE_CD4_TCELL_VS_DAY3_IL4_CONV_TREG_DN	MSigDB_C7	14	200	1.73315	1.30535	7	1	9.39734	2.49465e-09	5.73569e-08	BASP1|CDC45|CDC7|EIF3B|ESPL1|KNTC1|MCM4|MKI67|POLD2|POLQ|RFC5|RMI1|SMC2|TUBB4B
GSE24634_TREG_VS_TCONV_POST_DAY3_IL4_CONVERSION_UP	MSigDB_C7	14	200	1.73315	1.30535	7	1	9.39734	2.49465e-09	5.73569e-08	BARD1|BUB3|CDC45|CDCA8|CDT1|CKS1B|GINS1|GINS3|KIF18A|KNTC1|MKI67|NCAPG2|POLD2|TUBB4B
GSE360_L_MAJOR_VS_T_GONDII_MAC_DN	MSigDB_C7	14	200	1.73315	1.30535	7	1	9.39734	2.49465e-09	5.73569e-08	CCNB1|CHAF1A|DKC1|EIF3B|HMGA1|IGF2BP3|IMPDH2|KIFC1|MCM7|MSH2|PAICS|PCNA|RFC4|TYMS
GSE3982_BASOPHIL_VS_TH1_DN	MSigDB_C7	14	200	1.73315	1.30535	7	1	9.39734	2.49465e-09	5.73569e-08	AURKA|BUB1B|HMGA1|IARS|MSH2|NASP|NEK2|PAICS|POLA1|SNRPF|SPAG5|STMN1|TMEM97|TUBG1
GSE3982_MAC_VS_TH1_DN	MSigDB_C7	14	200	1.73315	1.30535	7	1	9.39734	2.49465e-09	5.73569e-08	ASF1B|FUBP1|HMMR|KIAA0922|KNTC1|NCAPG2|NSUN5P2|NUSAP1|PRC1|SNRPB|STMN1|TIMELESS|TK1|TUBB
GSE3982_MAST_CELL_VS_TH2_DN	MSigDB_C7	14	200	1.73315	1.30535	7	1	9.39734	2.49465e-09	5.73569e-08	AURKA|CDC45|CENPI|CKS1B|MAP4K2|MCM3|MIF|MSH2|NUDT21|PAXIP1|RPA1|SPAG5|SSRP1|TIMELESS
KAECH_DAY8_EFF_VS_DAY15_EFF_CD8_TCELL_UP	MSigDB_C7	14	200	1.73315	1.30535	7	1	9.39734	2.49465e-09	5.73569e-08	ASF1B|BTF3|CDC45|CKS1B|E2F8|KIF11|MKI67|NUDT21|NUSAP1|PRC1|STMN1|TOP2A|TUBB|TYMS
Human Breast_Ma02_29genes_IDCvDCIS_up (12714683-Table6)	GeneSigDB	7	27	0.233975	0.481349	25.9259	1	14.0564	2.54382e-09	5.83932e-08	CDCA3|CDCA8|CKS1B|ESPL1|HJURP|NUSAP1|TOP2A
GNF2_MLH1	MSigDB_C4	8	42	0.363961	0.600161	19.0476	1	12.7233	2.5487e-09	5.84115e-08	DKC1|KNTC1|MCM3|MSH2|NUP153|RFC4|SRSF1|SSRP1
B_cell_Node1500	SignatureDB	5	8	0.0693258	0.262117	62.5	1	18.811	2.55415e-09	5.84425e-08	BLK|CD79A|MS4A1|POU2AF1|SPIB
Human Lymphoma_Staege08_50genes_UpRegulated_HodgkinlymphvNorm (18400362-Figure1a)	GeneSigDB	8	43	0.372626	0.607251	18.6047	1	12.5605	3.10811e-09	7.10041e-08	CDC45|CHAF1A|CKS1B|MCM3|RFC4|SSRP1|TIMELESS|ZWINT
MORF_FBL	MSigDB_C4	12	139	1.20454	1.08962	8.63309	1	9.90758	3.32198e-09	7.57688e-08	AHCY|BTF3|BUB3|EIF3B|IMPDH2|MCM7|NONO|PCNA|PPP2R1A|RUVBL2|SNRPB|SRSF9
Human Breast_Parker09_306genes_IntrinsicGenes_HuShort (19204204-SupplementaryTable7)	GeneSigDB	15	243	2.10577	1.43756	6.17284	1	8.96953	3.72421e-09	8.48075e-08	AURKA|BRCA1|BTF3|BUB3|CKS1B|FANCA|FUBP1|MCM3|MS4A1|PAXIP1|PCNA|RCC1|RFC4|TOP2A|TYMS
MODULE_204	MSigDB_C4	10	86	0.745253	0.858015	11.6279	1	10.7862	3.84282e-09	8.7369e-08	ATP2A3|BLNK|FEN1|GMDS|MCM3|MSH2|PCNA|POU2AF1|SPIB|TPX2
V$E2F1_Q4	MSigDB_C3	15	244	2.11444	1.44048	6.14754	1	8.9453	3.93817e-09	8.92528e-08	CDC45|CTPS2|E2F8|KNTC1|MCM4|NASP|NUP153|PCNA|PPP2R1A|PRKDC|RMI2|SRSF1|SRSF2|STMN1|WEE1
MORF_EIF3S2	MSigDB_C4	15	244	2.11444	1.44048	6.14754	1	8.9453	3.93817e-09	8.92528e-08	BUB3|CDK2|CHAF1A|DKC1|HADH|IARS|IMPDH2|MRPS27|NONO|PPP2R1A|PRKDC|RFC4|RUVBL2|SRSF9|SSRP1
Human Lymphoma_Jenner03_92genes (12925741-Figure9)	GeneSigDB	9	64	0.554607	0.740516	14.0625	1	11.4047	4.22876e-09	9.56866e-08	ALDH5A1|CD22|CD79A|MAP4K2|NCOA3|OSBPL10|PLCG2|SYK|WEE1
MATTIOLI_MGUS_VS_PCL	MSigDB_C2	11	113	0.979227	0.982972	9.73451	1	10.1944	4.27128e-09	9.64957e-08	CKS1B|HN1L|MCM4|NASP|NUSAP1|PAICS|PARP1|PCNA|SNRPF|SRSF1|TUBB
PID_BARD1PATHWAY	MSigDB_C2	7	29	0.251306	0.498838	24.1379	1	13.5288	4.40575e-09	9.93764e-08	BARD1|BRCA1|CDK2|FANCA|PCNA|PRKDC|TOPBP1
Human Breast_Naderi07_200genes (16936776-GeneList)	GeneSigDB	13	175	1.5165	1.22168	7.42857	1	9.39972	4.58361e-09	1.03225e-07	BRCA1|BTF3|C1ORF112|CDCA8|E2F8|FANCA|MCM3|NASP|SHMT2|SPAG5|TIMELESS|UHRF1|ZWINT
DANG_MYC_TARGETS_UP	MSigDB_C2	12	143	1.2392	1.10509	8.39161	1	9.73748	4.59428e-09	1.03303e-07	CCNB1|DKC1|HMGA1|MSH2|PCNA|POLD2|RCC1|SNRPB|SRSF1|SRSF2|TK1|TYMS
SMIRNOV_RESPONSE_TO_IR_6HR_DN	MSigDB_C2	11	114	0.987893	0.987291	9.64912	1	10.141	4.69191e-09	1.05332e-07	ATP2A3|AURKA|CCNB1|CD22|CDCA3|GGA2|HMMR|KIF20A|NEK2|TPX2|ZNF395
Human Breast_Teschendorff07_813genes_ERneg (17683518-813GeneTable)	GeneSigDB	24	675	5.84937	2.37416	3.55556	1	7.64509	5.45927e-09	1.22367e-07	AHCY|BTF3|CDCA8|CDK2|CHAF1A|CKS1B|DHFR|DKC1|KIF11|KIFC1|KPNA2|MBD4|MCM3|MRPS27|NASP|PAICS|PCNA|RFC4|SNRPF|SSRP1|STMN1|TUBB|TYMS|WDHD1
Human Breast_Pothuri10_361genes (20436685-ST5-1)	GeneSigDB	18	376	3.25831	1.78321	4.78723	1	8.26692	5.60261e-09	1.25383e-07	BCL11A|BUB3|CEP57|GGA2|HADH|HJURP|MCM3|MTF2|NASP|NCOA3|PRC1|RMI1|SLC25A13|SNAPC1|SSRP1|SYK|TOP2A|TYMS
Human Breast_Chen09_37genes (19266279-Table2)	GeneSigDB	7	30	0.259972	0.507355	23.3333	1	13.2846	5.70458e-09	1.27465e-07	BUB1B|CCNB1|NEK2|NUSAP1|TK1|TOP2A|ZWINT
HADDAD_B_LYMPHOCYTE_PROGENITOR	MSigDB_C2	16	292	2.53039	1.57423	5.47945	1	8.55632	6.12279e-09	1.36596e-07	ALDH5A1|BARD1|BLK|BLNK|BTG2|CD22|CD79A|E2F5|KIAA0922|MS4A1|PAX5|PCNA|POU2AF1|TCL6|TMEM243|TOP2A
V$E2F_01	MSigDB_C3	9	67	0.580604	0.757626	13.4328	1	11.1129	6.41968e-09	1.42996e-07	MCM3|MCM4|NASP|PCNA|PRKDC|RFC5|RMI2|TOPBP1|WEE1
Human Brain_Rickman01_50genes (11559565-Table2)	GeneSigDB	8	47	0.407289	0.634815	17.0213	1	11.9605	6.54291e-09	1.45513e-07	KPNA2|MCM7|PCNA|POLD2|RFC4|TOP2A|TUBG1|TYMS
SMID_BREAST_CANCER_LUMINAL_A_DN	MSigDB_C2	6	18	0.155983	0.393093	33.3333	1	14.8667	6.70818e-09	1.48957e-07	CDC45|CDCA3|CDCA8|DKC1|TOP2A|TPX2
RHODES_UNDIFFERENTIATED_CANCER	MSigDB_C2	9	69	0.597935	0.768819	13.0435	1	10.9285	8.38251e-09	1.85559e-07	CCNB1|CKS1B|KIF2C|KPNA2|MCM3|PCNA|RFC4|TOP2A|TUBB
Human Breast_Lin09_128genes (19695104-AF2)	GeneSigDB	9	69	0.597935	0.768819	13.0435	1	10.9285	8.38251e-09	1.85559e-07	BARD1|BRCA1|CCNB1|CDK2|DHFR|FANCA|PRKDC|TFDP1|WEE1
Human Breast_Wood10_302genes (20103679-ST3-C)	GeneSigDB	14	221	1.91513	1.37157	6.33484	1	8.81096	9.00659e-09	1.98758e-07	BUB1B|BUB3|CCDC88A|CDCA7|CKS1B|GINS1|MIF|MKI67|NASP|PCNA|SYK|TFDP1|UBR5|UHRF1
MICROTUBULE_CYTOSKELETON	MSigDB_C5	12	152	1.31719	1.13912	7.89474	1	9.3781	9.18917e-09	2.02474e-07	AURKA|CEP57|ESPL1|KIF11|KIF2C|KNTC1|NEK2|NUDT21|PRC1|TOP2A|TPX2|TUBG1
Human Prostate_Shepherd08_50genes_4 (18398820-table5)	GeneSigDB	8	49	0.424621	0.648154	16.3265	1	11.6876	9.24525e-09	2.03395e-07	CKS1B|FEN1|HMMR|PCNA|PRC1|RFC3|TOP2A|UBE2T
Human Breast_Takahashi08_33genes_TP53 (18271932-GeneList)	GeneSigDB	7	32	0.277303	0.523972	21.875	1	12.8303	9.29406e-09	2.04155e-07	BCL11A|CDC45|CDCA8|KIF2C|PRC1|STMN1|UBE2T
Human Lymphoma_Cassinelli09_59genes (19555670-Table3b)	GeneSigDB	8	50	0.433286	0.65472	16	1	11.5572	1.09249e-08	2.39609e-07	BIK|DKC1|IARS|NCOA3|PAICS|SNRPF|SRSF1|SRSF2
KUMAMOTO_RESPONSE_TO_NUTLIN_3A_DN	MSigDB_C2	5	10	0.0866573	0.293043	50	1	16.7666	1.13323e-08	2.47404e-07	CASC5|CCNB1|KIF2C|KIFC1|SPAG5
REACTOME_REMOVAL_OF_THE_FLAP_INTERMEDIATE_FROM_THE_C_STRAND	MSigDB_C2	5	10	0.0866573	0.293043	50	1	16.7666	1.13323e-08	2.47404e-07	DNA2|FEN1|PCNA|POLD2|RPA1
Human StemCell_Kumamoto08_10genes_DownRegulated (18451145-Table1b)	GeneSigDB	5	10	0.0866573	0.293043	50	1	16.7666	1.13323e-08	2.47404e-07	CASC5|CCNB1|KIF2C|KIFC1|SPAG5
Human Leukemia_Passioura05_105genes (15705876-TableS6)	GeneSigDB	10	98	0.849241	0.915694	10.2041	1	9.99325	1.38891e-08	3.02761e-07	CCNB1|CDK2|MIF|MSH2|PCNA|PRKDC|RFC5|RPA1|TOP2A|WEE1
Human StemCell_Amundson08_138genes (18199535-SuppTable3)	GeneSigDB	11	127	1.10055	1.04178	8.66142	1	9.50242	1.47041e-08	3.20039e-07	AURKA|BUB1B|CCNB1|ESPL1|HMMR|KIF2C|KIFC1|NEK2|PRC1|TROAP|WEE1
VEGF_A_UP.V1_DN	MSigDB_C6	13	193	1.67249	1.28249	6.73575	1	8.83241	1.49165e-08	3.24168e-07	ACADM|BUB1B|CCNB1|CDC45|DHFR|HMMR|KIF11|MBD4|MCM4|NCOA3|NUDT21|RFC4|SPAG5
GENTILE_UV_HIGH_DOSE_DN	MSigDB_C2	16	312	2.70371	1.62657	5.12821	1	8.17446	1.5605e-08	3.38614e-07	ACADM|AURKA|CCNB1|FEN1|GINS1|IGF2BP3|KPNA2|NASP|NCOA3|NUP153|RFC4|SRSF9|SS18|TOPBP1|UBE2G1|WEE1
LOPEZ_MBD_TARGETS	MSigDB_C2	28	950	8.23244	2.79999	2.94737	1	7.05986	1.60146e-08	3.46974e-07	AHCY|ALDH5A1|ASF1B|BTF3|CDK2|CYB561A3|DHFR|FANCA|FUBP1|IARS|KIF11|MAP4K2|MCM3|MRPS27|MSH2|NUDT21|PAICS|PAXIP1|PCNA|PFKM|POU2F2|PPP2R1A|RFC3|SNRPF|STMN1|TFDP1|TOP2A|TUBG1
Human Breast_Mira09_150genes (19838208-TableS3)	GeneSigDB	11	129	1.11788	1.04991	8.52713	1	9.41236	1.73229e-08	3.74186e-07	CCNB1|CDC45|CDCA7|CDT1|HMMR|KIF2C|MCM7|NUSAP1|PRC1|TROAP|UHRF1
GARGALOVIC_RESPONSE_TO_OXIDIZED_PHOSPHOLIPIDS_TURQUOISE_DN	MSigDB_C2	8	53	0.459284	0.674034	15.0943	1	11.1874	1.76387e-08	3.78714e-07	AURKA|BARD1|BUB1B|E2F8|ESPL1|KIFC1|MKI67|SPC24
Human Breast_Wood10_71genes_CellCyle (20103679-ST3-A)	GeneSigDB	8	53	0.459284	0.674034	15.0943	1	11.1874	1.76387e-08	3.78714e-07	BUB1B|BUB3|CCNB1|CDC45|MCM3|MCM4|PCNA|PRKDC
Human Breast_Wood10_71genes_FoldChange&gt;2 (20103679-ST3-D)	GeneSigDB	8	53	0.459284	0.674034	15.0943	1	11.1874	1.76387e-08	3.78714e-07	BUB1B|BUB3|CCNB1|CDC45|MCM3|MCM4|PCNA|PRKDC
Human Viral_Zafrakas07_75genes (18288381-Table4)	GeneSigDB	8	53	0.459284	0.674034	15.0943	1	11.1874	1.76387e-08	3.78714e-07	BUB1B|KPNA2|NASP|PAICS|PCNA|PRC1|RFC3|TUBG1
MICROTUBULE_CYTOSKELETON_ORGANIZATION_AND_BIOGENESIS	MSigDB_C5	7	35	0.3033	0.547949	20	1	12.2214	1.81638e-08	3.89403e-07	KIF11|KIF2C|NUSAP1|PRC1|RCC1|STMN1|TUBG1
GSE22886_NAIVE_BCELL_VS_MONOCYTE_UP	MSigDB_C7	13	197	1.70715	1.29561	6.59898	1	8.71626	1.90569e-08	4.07327e-07	BCL11A|BCL7A|BLNK|CD22|CD79A|CDCA8|GINS1|MS4A1|PAX5|POU2AF1|RASGRP3|SPIB|TIMELESS
Human StemCell_Medjkane04_23genes (15150092-Table1)	GeneSigDB	6	21	0.18198	0.424563	28.5714	1	13.7036	1.91877e-08	4.0951e-07	CDC7|CDT1|DHFR|KIF11|RFC3|TFDP1
PEART_HDAC_PROLIFERATION_CLUSTER_DN	MSigDB_C2	9	76	0.658595	0.806757	11.8421	1	10.3394	1.99984e-08	4.24907e-07	AURKA|CDC7|HMGA1|KNTC1|MCM3|MCM7|PPP2R1A|TFDP1|ZWINT
KTGGYRSGAA_UNKNOWN	MSigDB_C3	9	76	0.658595	0.806757	11.8421	1	10.3394	1.99984e-08	4.24907e-07	CDCA7|MCM3|MCM7|RFC4|RMI2|SRSF1|TOPBP1|UHRF1|WEE1
Human Breast_O'Brien07_Top100PoorPrognosisGenes (17205517-Top100PoorPrognosisGenes)	GeneSigDB	9	76	0.658595	0.806757	11.8421	1	10.3394	1.99984e-08	4.24907e-07	BCL11A|CDCA7|KIF20A|KIF2C|NEK2|NUSAP1|PRC1|SPAG5|TK1
GSE14350_TREG_VS_TEFF_IN_IL2RB_KO_DN	MSigDB_C7	13	198	1.71581	1.29887	6.56566	1	8.68773	2.02422e-08	4.28809e-07	ASF1B|C1ORF112|DHFR|E2F8|ESPL1|KIF11|KNTC1|NCAPG2|NEK2|SHMT2|SPC24|SRSF9|TOP2A
GSE31082_CD4_VS_CD8_SP_THYMOCYTE_DN	MSigDB_C7	13	198	1.71581	1.29887	6.56566	1	8.68773	2.02422e-08	4.28809e-07	BASP1|CDT1|DHFR|FEN1|GINS1|POU2AF1|RFC4|RMI2|TIMELESS|TMEM97|TUBG1|UHRF1|WDR77
DAZARD_RESPONSE_TO_UV_NHEK_DN	MSigDB_C2	16	318	2.7557	1.64192	5.03145	1	8.06633	2.03759e-08	4.31003e-07	AURKA|BCL7A|BUB1B|CCNB1|E2F5|IGF2BP3|KIAA0922|KIF11|MKI67|NCOA3|NUP153|TOP2A|UBE2G1|UBR5|WDHD1|WEE1
KALMA_E2F1_TARGETS	MSigDB_C2	5	11	0.095323	0.30734	45.4545	1	15.9585	2.06295e-08	4.33158e-07	FEN1|PCNA|RFC4|TOP2A|TYMS
NUCLEAR_CHROMOSOME	MSigDB_C5	8	54	0.467949	0.680349	14.8148	1	11.0709	2.05532e-08	4.33158e-07	MCM3|MCM7|POLA1|RCC1|RPA1|SMC2|TIMELESS|TUBG1
SPINDLE_ORGANIZATION_AND_BIOGENESIS	MSigDB_C5	5	11	0.095323	0.30734	45.4545	1	15.9585	2.06295e-08	4.33158e-07	KIF11|PRC1|RCC1|STMN1|TUBG1
Human Brain_Neben04_54genes (15126347-Table3)	GeneSigDB	8	54	0.467949	0.680349	14.8148	1	11.0709	2.05532e-08	4.33158e-07	AURKA|CCNB1|MKI67|PPP2R1A|PRKDC|STMN1|TOP2A|TUBG1
Human Lymphoma_VanLoo09_11genes (19797726-Table2a)	GeneSigDB	5	11	0.095323	0.30734	45.4545	1	15.9585	2.06295e-08	4.33158e-07	BCL11A|CD22|CD79A|MS4A1|PAX5
GSE15930_NAIVE_VS_24H_IN_VITRO_STIM_CD8_TCELL_DN	MSigDB_C7	13	199	1.72448	1.30211	6.53266	1	8.6594	2.14935e-08	4.48007e-07	BRCA1|CKS1B|MKI67|NUSAP1|POLD2|RAD51AP1|RCC1|RFC4|RFC5|TMEM97|TOP2A|TUBG1|WDR77
GSE20366_EX_VIVO_VS_HOMEOSTATIC_CONVERSION_TREG_DN	MSigDB_C7	13	199	1.72448	1.30211	6.53266	1	8.6594	2.14935e-08	4.48007e-07	ASF1B|DNA2|IMPDH2|KPNA2|MKI67|MS4A1|NCAPG2|NUSAP1|SGOL1|SMC2|SPC24|STMN1|TYMS
GSE22886_TCELL_VS_BCELL_NAIVE_DN	MSigDB_C7	13	199	1.72448	1.30211	6.53266	1	8.6594	2.14935e-08	4.48007e-07	BCL11A|BCL7A|BLNK|BTK|CD22|CD79A|MS4A1|PKIG|PLCG2|RAB30|SPIB|TCL6|TIMELESS
GSE3982_MAST_CELL_VS_TH1_DN	MSigDB_C7	13	199	1.72448	1.30211	6.53266	1	8.6594	2.14935e-08	4.48007e-07	AURKA|CENPU|GGA2|KNTC1|MSH2|NCAPG2|PAICS|PCNA|RFC3|RPA1|SPAG5|TIMELESS|TPX2
GSE7764_NKCELL_VS_SPLENOCYTE_DN	MSigDB_C7	13	199	1.72448	1.30211	6.53266	1	8.6594	2.14935e-08	4.48007e-07	BLK|BTK|CD79A|MKI67|NEK2|PXK|RAB30|RBM38|SHCBP1|SPC24|TOP2A|TYMS|ZNF395
Human Prostate_Ma06_42genes (16951154-Table1)	GeneSigDB	7	36	0.311966	0.55571	19.4444	1	12.0351	2.23832e-08	4.65193e-07	DHFR|MCM4|MCM7|PCNA|PRC1|TK1|TYMS
GSE15930_NAIVE_VS_72H_IN_VITRO_STIM_IFNAB_CD8_TCELL_DN	MSigDB_C7	13	200	1.73315	1.30535	6.5	1	8.63126	2.28143e-08	4.70727e-07	BRCA1|CKS1B|IARS|MKI67|NUSAP1|RAD51AP1|RCC1|RFC4|RFC5|SPAG5|TMEM97|TOP2A|TUBG1
GSE22886_CD8_TCELL_VS_BCELL_NAIVE_DN	MSigDB_C7	13	200	1.73315	1.30535	6.5	1	8.63126	2.28143e-08	4.70727e-07	BCL11A|BCL7A|BLNK|BTK|CD22|MS4A1|PKIG|PLCG2|RAB30|SPIB|SYK|TCL6|TIMELESS
GSE24634_NAIVE_CD4_TCELL_VS_DAY10_IL4_CONV_TREG_DN	MSigDB_C7	13	200	1.73315	1.30535	6.5	1	8.63126	2.28143e-08	4.70727e-07	AURKA|CKS1B|KIF20A|KIF2C|NUSAP1|PAICS|PARP1|PRC1|RFC3|TK1|TMEM97|TPX2|TUBB
GSE339_EX_VIVO_VS_IN_CULTURE_CD4CD8DN_DC_UP	MSigDB_C7	13	200	1.73315	1.30535	6.5	1	8.63126	2.28143e-08	4.70727e-07	AURKA|CKS1B|KIF2C|NUSAP1|PLCG2|PRKDC|RBM38|RFC5|SMC2|SRSF9|TYMS|UHRF1|WDR77
GSE3982_MEMORY_CD4_TCELL_VS_TH1_DN	MSigDB_C7	13	200	1.73315	1.30535	6.5	1	8.63126	2.28143e-08	4.70727e-07	AHCY|CDCA8|CENPU|CKS1B|GINS1|HN1L|KIF11|MSH2|NASP|NCAPG2|RCC1|SMC2|TIMELESS
Human Breast_Mira09_356genes (19838208-TableS2)	GeneSigDB	12	166	1.43851	1.19008	7.22892	1	8.87461	2.47285e-08	5.09486e-07	CCNB1|CDCA7|CDT1|HMMR|KIF2C|MCM7|NUSAP1|PRC1|RAD51AP1|TOP2A|TROAP|UHRF1
REACTOME_MITOTIC_G2_G2_M_PHASES	MSigDB_C2	9	78	0.675927	0.81727	11.5385	1	10.1852	2.52192e-08	5.18848e-07	CCNB1|CDK2|CEP57|NEK2|PPP2R1A|TUBB|TUBB4B|TUBG1|WEE1
Human Lymphoma_Sander08_27genes (18713946-Table2)	GeneSigDB	6	22	0.190646	0.434545	27.2727	1	13.3688	2.61931e-08	5.38107e-07	CCNB1|CDT1|CHAF1A|MCM4|MKI67|RFC4
BILD_E2F3_ONCOGENIC_SIGNATURE	MSigDB_C2	14	242	2.09711	1.43463	5.78512	1	8.29685	2.84115e-08	5.82845e-07	ALDH5A1|BRI3BP|DONSON|FANCA|FEN1|GINS1|NASP|PCNA|PMS2P1|RPA1|TFDP1|TMEM97|ZDHHC23|ZWINT
RB_DN.V1_UP	MSigDB_C6	11	137	1.1872	1.08179	8.0292	1	9.07085	3.2455e-08	6.64838e-07	AHCY|BTG2|DNA2|MCM7|PCNA|RFC3|RPA1|STMN1|TIMELESS|TUBG1|UBE2T
CSR_LATE_UP.V1_UP	MSigDB_C6	12	171	1.48184	1.20774	7.01754	1	8.70894	3.44136e-08	7.03951e-07	CDC7|CDCA8|EIF3B|FANCA|FEN1|GINS3|MCM3|PAICS|SHCBP1|TUBG1|UHRF1|ZWINT
KRIEG_HYPOXIA_NOT_VIA_KDM3A	MSigDB_C2	24	744	6.4473	2.48888	3.22581	1	7.05245	3.49045e-08	7.12971e-07	ASF1B|CDT1|CENPU|DHFR|GGA2|HJURP|HN1L|KIF11|KIF18B|KIFC1|KNTC1|NCAPG2|NUSAP1|OSBPL10|PAXIP1|PRC1|SWAP70|TEX10|TK1|TUBB|TUBB4B|TYMS|UHRF1|YEATS2
FERRANDO_HOX11_NEIGHBORS	MSigDB_C2	6	23	0.199312	0.444302	26.087	1	13.0557	3.51824e-08	7.17621e-07	MCM4|RPA1|STMN1|TK1|TOP2A|TYMS
MOREAUX_MULTIPLE_MYELOMA_BY_TACI_DN	MSigDB_C2	12	172	1.49051	1.21124	6.97674	1	8.67661	3.67161e-08	7.47835e-07	BARD1|BUB3|CEP57|DKC1|IARS|MBD4|NASP|PMS2P3|PRKDC|RUVBL2|TYMS|UPF3A
MICROTUBULE_BASED_PROCESS	MSigDB_C5	9	82	0.71059	0.837894	10.9756	1	9.89315	3.93329e-08	7.99993e-07	CCDC88A|KIF11|KIF2C|KPNA2|NUSAP1|PRC1|RCC1|STMN1|TUBG1
MODULE_197	MSigDB_C4	12	174	1.50784	1.21821	6.89655	1	8.61274	4.17393e-08	8.4773e-07	CCNB1|CDC7|KIF2C|KNTC1|KPNA2|MCM3|RCC1|SMC2|SSRP1|TFDP1|WDHD1|WEE1
MORF_PCNA	MSigDB_C4	9	83	0.719255	0.84297	10.8434	1	9.8233	4.37883e-08	8.88081e-07	BUB3|FEN1|MCM7|MSH2|NONO|PARP1|PCNA|SRSF1|SRSF9
CHANG_CORE_SERUM_RESPONSE_UP	MSigDB_C2	13	212	1.83713	1.34361	6.13208	1	8.30813	4.54688e-08	9.20857e-07	CDK2|CENPU|DHFR|HN1L|MCM3|MCM7|PAICS|RFC3|SMC2|SNRPB|TUBG1|WDHD1|WDR77
Human pancreas_Grotzmann04_118genes (15548371-Table3)	GeneSigDB	10	111	0.961896	0.974275	9.00901	1	9.27675	4.63568e-08	9.3751e-07	AURKA|CCNB1|HMGA1|HMMR|IGF2BP3|NCAPG|TOP2A|TPX2|TYMS|ZWINT
MORF_EI24	MSigDB_C4	11	142	1.23053	1.10124	7.74648	1	8.8713	4.70567e-08	9.48977e-07	BUB3|CCNB1|DKC1|GOT2|IARS|PRKDC|RFC4|RUVBL2|SRSF1|SSRP1|ZWINT
Human Breast_Parker09_161genes_IntrinsicGenes_RTPCR (19204204-SupplementaryTable4)	GeneSigDB	11	142	1.23053	1.10124	7.74648	1	8.8713	4.70567e-08	9.48977e-07	AURKA|BCL11A|CCNB1|CDCA8|KIF2C|MKI67|PCNA|PRC1|TK1|TOP2A|TYMS
GNF2_NS	MSigDB_C4	7	40	0.346629	0.585721	17.5	1	11.3593	4.85441e-08	9.76214e-07	IARS|IMPDH2|MRPS27|PAICS|PARP1|PRKDC|SNRPF
Human Breast_Teschendorff06_52genes_Erpos (17076897-TableS3)	GeneSigDB	7	40	0.346629	0.585721	17.5	1	11.3593	4.85441e-08	9.76214e-07	BUB1B|CDCA8|ESPL1|KIF20A|SPAG5|TIMELESS|ZWINT
BROWNE_HCMV_INFECTION_48HR_UP	MSigDB_C2	12	179	1.55117	1.23546	6.70391	1	8.45741	5.70939e-08	1.14332e-06	BRCA1|CDC7|E2F5|EPM2A|HADH|MBD4|MSH2|NUP153|PLCG2|RFC3|RFC4|SNAPC1
Human Breast_Barry10_205genes (20368555-TS-2)	GeneSigDB	12	179	1.55117	1.23546	6.70391	1	8.45741	5.70939e-08	1.14332e-06	BUB1B|CCNB1|CDT1|DHFR|KIF20A|MCM4|NCAPG|NEK2|NUDT21|NUSAP1|TUBB4B|ZNF395
Human Lung_Mikkonen10_209genes (20035825-TableS7b)	GeneSigDB	12	179	1.55117	1.23546	6.70391	1	8.45741	5.70939e-08	1.14332e-06	BCL7A|BUB1B|CASC5|CDC45|CDT1|CKS1B|HJURP|MCM7|POLQ|RFC3|SPC25|TUBB4B
Human Lung_Mikkonen10_59genes (20035825-TableS8b)	GeneSigDB	7	41	0.355295	0.592985	17.0732	1	11.2055	5.81105e-08	1.16205e-06	BUB1B|CDC45|CDT1|MCM7|POLQ|RFC3|TUBB4B
Human Breast_Lauss08_25genes (17899371-25GeneList)	GeneSigDB	6	25	0.216643	0.463198	24	1	12.4857	6.08377e-08	1.21488e-06	AURKA|CCNB1|CENPU|KPNA2|MCM4|MKI67
MORF_SMC1L1	MSigDB_C4	8	62	0.537275	0.728884	12.9032	1	10.2386	6.29425e-08	1.25516e-06	BUB3|MCM7|MSH2|NASP|NONO|PARP1|PCNA|SRSF1
GSE6269_STREP_AUREUS_VS_STREP_PNEUMO_INF_PBMC_DN	MSigDB_C7	12	181	1.5685	1.2423	6.62983	1	8.39696	6.45327e-08	1.28507e-06	ATP2A3|BCL11A|BLNK|CD22|CD79A|HN1L|MS4A1|OSBPL10|PFKM|PKIG|RALGPS2|SPIB
Human Breast_Harvell08_183genes (18338247-SuppTable1)	GeneSigDB	11	147	1.27386	1.12035	7.48299	1	8.68136	6.72336e-08	1.33699e-06	AURKA|C1ORF112|E2F8|ESPL1|KIF2C|MKI67|NCAPG|PRC1|TIMELESS|TOP2A|TYMS
REGULATION_OF_CELL_CYCLE	MSigDB_C5	12	182	1.57716	1.2457	6.59341	1	8.36707	6.85677e-08	1.35974e-06	BUB1B|CDC45|CDC7|CDK2|CDT1|CKS1B|KNTC1|NEK2|NUSAP1|RCC1|TIMELESS|ZWINT
GSE6269_HEALTHY_VS_STREP_AUREUS_INF_PBMC_UP	MSigDB_C7	12	182	1.57716	1.2457	6.59341	1	8.36707	6.85677e-08	1.35974e-06	ALDH5A1|BCL11A|BLK|CD22|GGA2|HN1L|NAT10|NCOA3|NSUN5P2|OSBPL10|SPIB|WDR77
Human Leukemia_Wilson06_50genes_SigDifferentialClusterD1 (16597596-TableS1-4)	GeneSigDB	7	42	0.363961	0.600161	16.6667	1	11.0571	6.92228e-08	1.37082e-06	ACYP1|CDC45|MCM3|NASP|PARP1|PCNA|STMN1
Human Viral_Santegoets07_103genes (17471573-Table2)	GeneSigDB	9	88	0.762584	0.867899	10.2273	1	9.49122	7.33244e-08	1.44803e-06	CDC7|CKS1B|MBD4|MCM3|MCM4|MCM7|MCM8|PRKDC|TROAP
Human Breast_Liu08_26genes (18786252-Table4)	GeneSigDB	6	26	0.225309	0.472361	23.0769	1	12.2252	7.85196e-08	1.54635e-06	CCNB1|CDC45|CKS1B|KPNA2|MCM4|MKI67
Human Breast_Miller07_27genes (17885619-Table4a)	GeneSigDB	6	26	0.225309	0.472361	23.0769	1	12.2252	7.85196e-08	1.54635e-06	CCNB1|CENPU|NEK2|NUSAP1|TOP2A|ZWINT
Human Viral_Chetaille09_501genes (19096012-TableS2)	GeneSigDB	18	447	3.87358	1.94139	4.02685	1	7.27644	7.8652e-08	1.54682e-06	BCL11A|BLNK|BUB3|DKC1|IARS|KPNA2|MBD4|MIOS|MKI67|MRPS27|PAICS|PRKD3|RFC4|SNRPB|SPIB|SWAP70|TMEM97|UBE2G1
BHATTACHARYA_EMBRYONIC_STEM_CELL	MSigDB_C2	9	89	0.77125	0.872798	10.1124	1	9.42801	8.09663e-08	1.59015e-06	CCNB1|HMGA1|IMPDH2|KPNA2|NASP|SNRPF|TK1|TPX2|TUBB
Mouse StemCell_Karsten03_71genes (12941627-table1a)	GeneSigDB	8	64	0.554607	0.740516	12.5	1	10.0543	8.11847e-08	1.59225e-06	CCNB1|CHAF1A|CKS1B|MCM4|PCNA|RUVBL2|TK1|TUBB
COLINA_TARGETS_OF_4EBP1_AND_4EBP2	MSigDB_C2	16	355	3.07633	1.73347	4.50704	1	7.45538	9.32526e-08	1.82642e-06	ACADM|ASF1B|CCNB1|CDT1|ESPL1|HMMR|KIF20A|KIF2C|MPP6|NEK2|NUSAP1|POLA1|TMEM97|TOP2A|TPX2|UBE2T
Human Lymphoma_Martinez-Climent03_431genes (12406872-Table4)	GeneSigDB	14	267	2.31375	1.50612	5.24345	1	7.75917	9.65586e-08	1.88858e-06	AHCY|CDK2|CDT1|GOT2|KPNA2|MCM7|PCNA|POLD2|POU2AF1|SHMT2|SLC25A13|SNRPB|TK1|ZWINT
THILLAINADESAN_ZNF217_TARGETS_UP	MSigDB_C2	7	44	0.381292	0.614259	15.9091	1	10.7751	9.68935e-08	1.89254e-06	BRCA1|CDCA8|CENPU|MCM8|MND1|RAD51AP1|ZNF395
Human Leukemia_Bresolin10_40genes (20231685-TableA2)	GeneSigDB	6	27	0.233975	0.481349	22.2222	1	11.9789	1.00227e-07	1.94965e-06	BLK|CD22|CD79A|PAX5|POU2AF1|RALGPS2
Human Lymphoma_Sagaert10_38genes (20081812-Table4)	GeneSigDB	6	27	0.233975	0.481349	22.2222	1	11.9789	1.00227e-07	1.94965e-06	BUB3|HMMR|KIF11|MKI67|TOP2A|TOPBP1
Human StemCell_Kocer08_44genes (18667080-TableS3)	GeneSigDB	6	27	0.233975	0.481349	22.2222	1	11.9789	1.00227e-07	1.94965e-06	FEN1|KPNA2|PRC1|TOP2A|TYMS|ZWINT
WEI_MYCN_TARGETS_WITH_E_BOX	MSigDB_C2	24	788	6.82859	2.55901	3.04569	1	6.71018	1.01611e-07	1.97388e-06	BASP1|BUB1B|C1ORF112|CDC7|DKC1|EIF3B|GEN1|GGA2|HMMR|MCM4|MCM8|MND1|MSH2|PAICS|PARP1|RCC1|RFC3|SMC2|SNRPF|TMEM97|TRMT6|TUBB|UHRF1|WDR77
Human Lymphoma_Knoops07_201genes (17483295-TableS1)	GeneSigDB	10	121	1.04855	1.017	8.26446	1	8.80179	1.05566e-07	2.04793e-06	CCNB1|CDCA3|KIF20A|KIF2C|KIFC1|MCM4|MCM7|SPAG5|SPC25|TK1
GNF2_APEX1	MSigDB_C4	9	92	0.797247	0.887331	9.78261	1	9.2443	1.0821e-07	2.09637e-06	BTF3|DKC1|EIF3L|IMPDH2|MTF2|NONO|SRSF1|SRSF2|TOPBP1
DACOSTA_UV_RESPONSE_VIA_ERCC3_DN	MSigDB_C2	25	853	7.39186	2.65875	2.93083	1	6.62272	1.12152e-07	2.1698e-06	AURKA|BARD1|BASP1|BRCA1|BUB1B|E2F5|FUBP1|GINS1|HMMR|IGF2BP3|KIAA0922|KIF11|MPP6|MSH2|MTF2|NCOA3|NUP153|SLC25A13|SPC25|SWAP70|TOP2A|TOPBP1|UBE2G1|UBR5|WDHD1
BOYAULT_LIVER_CANCER_SUBCLASS_G123_UP	MSigDB_C2	7	45	0.389958	0.621187	15.5556	1	10.641	1.13904e-07	2.19476e-06	BARD1|GINS1|KIF20A|KPNA2|PRKDC|RFC4|SNRPB
KLEIN_TARGETS_OF_BCR_ABL1_FUSION	MSigDB_C2	7	45	0.389958	0.621187	15.5556	1	10.641	1.13904e-07	2.19476e-06	BLNK|BTK|CD79A|PAX5|POU2AF1|SPIB|SYK
SHIPP_DLBCL_VS_FOLLICULAR_LYMPHOMA_UP	MSigDB_C2	7	45	0.389958	0.621187	15.5556	1	10.641	1.13904e-07	2.19476e-06	CCNB1|HMGA1|IMPDH2|KPNA2|MCM7|MIF|SNRPB
Human StemCell_Bhattacharya04_105genes (15070671-TableS2)	GeneSigDB	9	93	0.805913	0.892122	9.67742	1	9.18494	1.18913e-07	2.28512e-06	CCNB1|HMGA1|IMPDH2|KPNA2|NASP|SNRPF|TK1|TPX2|TUBB
Mouse Lung_Moulos09_925genes (20003503-SuppTable1)	GeneSigDB	22	677	5.8667	2.37757	3.24963	1	6.78563	1.18886e-07	2.28512e-06	BARD1|CDC45|CKS1B|CTPS2|HMMR|HN1L|NASP|NCOA3|PAXIP1|RAD51AP1|RCCD1|RFC5|RMI1|SNRPB|SPC24|SPC25|TIMELESS|TK1|TUBB|TYMS|UPF3A|WDR77
Human Colon_Koehler04_29genes (15307139-Table2a)	GeneSigDB	6	28	0.24264	0.490172	21.4286	1	11.7456	1.26643e-07	2.43039e-06	CKS1B|EIF3B|HMGA1|PCNA|TOP2A|WEE1
NAKAMURA_CANCER_MICROENVIRONMENT_DN	MSigDB_C2	7	46	0.398623	0.628038	15.2174	1	10.5111	1.33366e-07	2.55255e-06	AURKA|DHFR|IARS|KIF2C|RFC4|RFC5|SPAG5
Human pancreas_Fidler07_50genes_InVitro (17210693-Table1)	GeneSigDB	7	46	0.398623	0.628038	15.2174	1	10.5111	1.33366e-07	2.55255e-06	AURKA|DHFR|IARS|KIF2C|RFC4|RFC5|SPAG5
Human Leukemia_Kang09_352genes (19880498-TableS6)	GeneSigDB	13	233	2.01911	1.40796	5.5794	1	7.79912	1.37053e-07	2.61961e-06	BLK|CDCA8|E2F5|E2F8|KIAA0922|MKI67|MPP6|NCAPG|PAX5|PKIG|PRC1|RAB30|SHCBP1
ZAMORA_NOS2_TARGETS_UP	MSigDB_C2	8	69	0.597935	0.768819	11.5942	1	9.62784	1.47786e-07	2.82097e-06	CDK2|FEN1|MCM4|MIF|PCNA|STMN1|TUBB|TYMS
Human Leukemia_Wilson06_50genes_DifferentialClusterD (16597596-TableS2-4)	GeneSigDB	7	47	0.407289	0.634815	14.8936	1	10.3853	1.5556e-07	2.96541e-06	ACYP1|DKC1|MCM3|NASP|PARP1|PCNA|STMN1
REACTOME_ANTIGEN_ACTIVATES_B_CELL_RECEPTOR_LEADING_TO_GENERATION_OF_SECOND_MESSENGERS	MSigDB_C2	6	29	0.251306	0.498838	20.6897	1	11.5242	1.58531e-07	3.014e-06	BLK|BLNK|BTK|CD79A|PLCG2|SYK
Human BoneMarrow_Zhan02_30genes (11861292-Table2)	GeneSigDB	6	29	0.251306	0.498838	20.6897	1	11.5242	1.58531e-07	3.014e-06	CHAF1A|CKS1B|MSH2|POLD2|PRKDC|TYMS
GCM_CBFB	MSigDB_C4	8	70	0.606601	0.774354	11.4286	1	9.54783	1.65623e-07	3.14085e-06	ACADM|MCM3|NASP|NONO|SNRPF|SRSF2|SRSF9|STMN1
NUCLEOPLASM	MSigDB_C5	14	279	2.41774	1.53921	5.01792	1	7.52482	1.65644e-07	3.14085e-06	CHAF1A|DKC1|HMGA1|KPNA2|MCM7|NUDT21|POLA1|POLQ|RPA1|RUVBL2|SRSF2|TOP2A|TOPBP1|WDHD1
GSE17974_0.5H_VS_72H_IL4_AND_ANTI_IL12_ACT_CD4_TCELL_DN	MSigDB_C7	12	198	1.71581	1.29887	6.06061	1	7.91782	1.72187e-07	3.24768e-06	BTF3|CCNB1|FANCA|HMGA1|KIFC1|PFKM|POLQ|RCCD1|RMI2|STMN1|TUBB|UHRF1
GSE22886_CD4_TCELL_VS_BCELL_NAIVE_DN	MSigDB_C7	12	198	1.71581	1.29887	6.06061	1	7.91782	1.72187e-07	3.24768e-06	BCL11A|BLNK|BTK|CD22|IQCB1|MS4A1|PLCG2|POU2AF1|RMI1|SYK|TIMELESS|WEE1
GSE9650_EFFECTOR_VS_MEMORY_CD8_TCELL_UP	MSigDB_C7	12	198	1.71581	1.29887	6.06061	1	7.91782	1.72187e-07	3.24768e-06	AURKA|CDCA3|CDCA8|CDK2|CKS1B|E2F8|KPNA2|MIOS|MKI67|NASP|PRC1|TOP2A
KAECH_NAIVE_VS_DAY8_EFF_CD8_TCELL_DN	MSigDB_C7	12	198	1.71581	1.29887	6.06061	1	7.91782	1.72187e-07	3.24768e-06	BTF3|CKS1B|E2F8|KIF11|KIF2C|MKI67|NUSAP1|PRC1|SGOL1|STMN1|TOP2A|TYMS
Human Intestine_Jinawath04_153genes (15273739-SuppTable1)	GeneSigDB	10	128	1.10921	1.04585	7.8125	1	8.50098	1.7958e-07	3.38265e-06	AHCY|HMGA1|IMPDH2|MIF|NAT10|PARP1|PRC1|PRKDC|SHMT2|STMN1
GSE15930_NAIVE_VS_24H_IN_VITRO_STIM_IL12_CD8_TCELL_DN	MSigDB_C7	12	199	1.72448	1.30211	6.03015	1	7.89141	1.81857e-07	3.41204e-06	BRCA1|CKS1B|MKI67|POLD2|RAD51AP1|RCC1|RFC4|RFC5|TMEM97|TOP2A|TUBG1|WDR77
GSE27786_LSK_VS_NKTCELL_UP	MSigDB_C7	12	199	1.72448	1.30211	6.03015	1	7.89141	1.81857e-07	3.41204e-06	ACADM|AURKA|BRCA1|CDK2|GMDS|HMMR|IARS|MIF|PAICS|RUVBL2|SLC25A13|ZNF608
GSE7852_THYMUS_VS_FAT_TCONV_UP	MSigDB_C7	12	199	1.72448	1.30211	6.03015	1	7.89141	1.81857e-07	3.41204e-06	ALDH5A1|C1ORF112|CDK2|FEN1|GGA2|GRHPR|IGF2BP3|MPP6|NUSAP1|POLD2|RAD51AP1|TIMELESS
Human Pancreas_Qian05_94genes (15958547-SuppTable3)	GeneSigDB	8	71	0.615267	0.779849	11.2676	1	9.46944	1.85276e-07	3.47162e-06	BARD1|CENPI|DHFR|MCM3|PCNA|SYK|TMEM97|TYMS
Human Breast_Chen09_16genes (19266279-Table1)	GeneSigDB	5	16	0.138652	0.370627	31.25	1	13.1165	1.88272e-07	3.52313e-06	CENPU|KPNA2|NUSAP1|SMC2|TPX2
GSE10239_MEMORY_VS_KLRG1HIGH_EFF_CD8_TCELL_DN	MSigDB_C7	12	200	1.73315	1.30535	6	1	7.86519	1.92009e-07	3.57432e-06	ASF1B|BUB1B|C1ORF112|CDC7|CENPI|GINS3|KIFC1|MCM4|PRC1|RFC5|TK1|TMEM97
GSE15930_STIM_VS_STIM_AND_IFNAB_48H_CD8_T_CELL_UP	MSigDB_C7	12	200	1.73315	1.30535	6	1	7.86519	1.92009e-07	3.57432e-06	ASF1B|BTK|BUB3|CDCA8|CDK2|KIF11|KIF20A|MAP4K2|RAD51AP1|RBM38|RPA1|STMN1
GSE20715_0H_VS_48H_OZONE_LUNG_DN	MSigDB_C7	12	200	1.73315	1.30535	6	1	7.86519	1.92009e-07	3.57432e-06	ASF1B|FEN1|KIF20A|MCM7|MPP6|NASP|NUSAP1|POLA1|PRC1|SPC25|TK1|TOP2A
GSE3982_DC_VS_TH1_DN	MSigDB_C7	12	200	1.73315	1.30535	6	1	7.86519	1.92009e-07	3.57432e-06	AURKA|FUBP1|HMMR|KIF2C|NASP|PARP1|PMS2P5|POLQ|SPC25|TFDP1|TYMS|WEE1
Human InVitro_Bild06_298genes (16273092-TableS1b)	GeneSigDB	13	240	2.07977	1.42875	5.41667	1	7.64322	1.92926e-07	3.58277e-06	ALDH5A1|BRI3BP|DONSON|FANCA|FEN1|GINS1|NASP|PCNA|RPA1|TFDP1|TMEM97|ZDHHC23|ZWINT
Human Ovarian_Ouellet05_137genes (15940270-Figure1D)	GeneSigDB	10	129	1.11788	1.04991	7.75194	1	8.45989	1.93215e-07	3.58277e-06	CKS1B|FEN1|IARS|NASP|NUP153|PARP1|PRKDC|RFC4|SRSF9|TUBB
IWANAGA_E2F1_TARGETS_INDUCED_BY_SERUM	MSigDB_C2	6	30	0.259972	0.507355	20	1	11.3136	1.96738e-07	3.63393e-06	CENPU|CEP57|DNA2|FIGNL1|MKI67|RAD51AP1
LY_AGING_PREMATURE_DN	MSigDB_C2	6	30	0.259972	0.507355	20	1	11.3136	1.96738e-07	3.63393e-06	BARD1|CKS1B|KIF2C|NASP|PARP1|TYMS
ZHAN_MULTIPLE_MYELOMA_SUBGROUPS	MSigDB_C2	6	30	0.259972	0.507355	20	1	11.3136	1.96738e-07	3.63393e-06	CHAF1A|CKS1B|MSH2|POLD2|PRKDC|TYMS
Human BoneMarrow_Croonquist03_50genes_NrasIL6 (12791645-Table3)	GeneSigDB	7	49	0.424621	0.648154	14.2857	1	10.1448	2.09379e-07	3.86243e-06	BUB1B|CCNB1|KIF2C|MCM3|MKI67|SPC25|WEE1
SPIELMAN_LYMPHOBLAST_EUROPEAN_VS_ASIAN_UP	MSigDB_C2	18	479	4.15088	2.00832	3.75783	1	6.89587	2.19283e-07	4.0399e-06	ACYP1|AHCY|AURKA|BLK|CD22|CENPI|FANCA|FTSJ2|KIF20A|MAP4K2|NCAPG|NONO|PARP1|POLA1|SPAG5|TOP2A|TROAP|TUBB
SHEPARD_BMYB_TARGETS	MSigDB_C2	8	73	0.632598	0.790724	10.9589	1	9.31729	2.30646e-07	4.24377e-06	CCNB1|CDCA3|HMGA1|KIF11|MKI67|PRC1|TK1|TPX2
PLASARI_TGFB1_TARGETS_10HR_DN	MSigDB_C2	13	244	2.11444	1.44048	5.32787	1	7.55688	2.33324e-07	4.28752e-06	ACADM|CCNB1|FIGNL1|HMMR|MKI67|NUSAP1|RAB30|RASGRP3|RFC3|RFC4|STMN1|TK1|ZNF608
DACOSTA_UV_RESPONSE_VIA_ERCC3_COMMON_DN	MSigDB_C2	18	482	4.17688	2.01447	3.73444	1	6.8619	2.40334e-07	4.41065e-06	BARD1|BRCA1|BUB1B|FUBP1|GINS1|IGF2BP3|KIF11|MPP6|MSH2|MTF2|NCOA3|NUP153|SLC25A13|SWAP70|TOP2A|TOPBP1|UBE2G1|UBR5
Human Lymphoma_Chng09_290genes (18974375-TableS5a)	GeneSigDB	11	167	1.44718	1.19363	6.58683	1	8.00315	2.46546e-07	4.51885e-06	BCL11A|BLK|CD37|FUBP1|GGA2|MAP4K2|NAPSB|PAX5|PKIG|SPIB|SWAP70
Human StemCell_Wagner04_20genes (15208666-Table1)	GeneSigDB	5	17	0.147317	0.382026	29.4118	1	12.7025	2.64842e-07	4.84797e-06	AURKA|CCNB1|FEN1|TOP2A|TPX2
Human Breast_Pothuri10_811genes (20436685-ST4-1)	GeneSigDB	23	775	6.71594	2.53852	2.96774	1	6.41479	3.01385e-07	5.50983e-06	BCL11A|BUB3|CDC7|CEP57|E2F5|GGA2|HADH|HJURP|HMMR|HN1L|MCM3|MTF2|NASP|NCOA3|PRC1|RMI1|SLC25A13|SNAPC1|SRSF1|SSRP1|SYK|TOP2A|TYMS
CONCANNON_APOPTOSIS_BY_EPOXOMICIN_DN	MSigDB_C2	11	171	1.48184	1.20774	6.43275	1	7.88095	3.1288e-07	5.71267e-06	ACYP1|AURKA|BCL11A|DHFR|ESPL1|HMMR|KIFC1|MKI67|SPC25|STMN1|TOP2A
MORF_UNG	MSigDB_C4	8	76	0.658595	0.806757	10.5263	1	9.09989	3.16427e-07	5.77004e-06	EIF3B|FEN1|KPNA2|MSH2|PCNA|RFC4|RPA1|SRSF1
Human Breast_Ma02_200genes_grade (12714683-Table5)	GeneSigDB	11	172	1.49051	1.21124	6.39535	1	7.85102	3.31749e-07	6.04172e-06	AURKA|CDCA3|CDCA8|ESPL1|HJURP|KIF11|KPNA2|NUDT21|NUSAP1|TOP2A|UBE2T
Human Breast_Sotiriou03_137genes_Grade (12917485-Table7)	GeneSigDB	9	105	0.909901	0.947695	8.57143	1	8.5366	3.39683e-07	6.17834e-06	CDC7|FEN1|MCM3|PAICS|PCNA|RFC4|SHMT2|TOP2A|TUBB
REACTOME_GLOBAL_GENOMIC_NER_GG_NER	MSigDB_C2	6	33	0.285969	0.532085	18.1818	1	10.7389	3.59111e-07	6.5151e-06	PCNA|POLD2|RFC3|RFC4|RFC5|RPA1
BIOCARTA_MCM_PATHWAY	MSigDB_C2	5	18	0.155983	0.393093	27.7778	1	12.3228	3.64124e-07	6.59768e-06	CDK2|CDT1|MCM3|MCM4|MCM7
Human StemCell_Kocer08_87genes (18667080-TableS6)	GeneSigDB	8	78	0.675927	0.81727	10.2564	1	8.96163	3.87684e-07	7.01565e-06	BRCA1|CCNB1|DHFR|MCM4|MIF|MSH2|PAICS|RFC4
LEE_LIVER_CANCER_SURVIVAL_DN	MSigDB_C2	11	175	1.5165	1.22168	6.28571	1	7.76264	3.94532e-07	7.13053e-06	BUB3|CCNB1|CDCA8|CENPU|KNTC1|MCM7|PCNA|RMI2|SMC2|SPC25|TOPBP1
Human Breast_Xu08_112genes (18304324-GeneList)	GeneSigDB	9	107	0.927233	0.956639	8.41121	1	8.43868	3.99286e-07	7.20734e-06	AURKA|CENPU|DHFR|ESPL1|HJURP|MKI67|NEK2|PRC1|SHCBP1
SUNG_METASTASIS_STROMA_DN	MSigDB_C2	7	54	0.467949	0.680349	12.963	1	9.60103	4.16141e-07	7.50209e-06	CDC45|CENPU|MCM3|NCAPG2|NUP153|PARP2|PCNA
KEGG_BASE_EXCISION_REPAIR	MSigDB_C2	6	34	0.294635	0.540076	17.6471	1	10.564	4.32927e-07	7.78505e-06	FEN1|MBD4|PARP1|PARP2|PCNA|POLD2
NUCLEAR_CHROMOSOME_PART	MSigDB_C5	6	34	0.294635	0.540076	17.6471	1	10.564	4.32927e-07	7.78505e-06	MCM3|MCM7|POLA1|RCC1|RPA1|TIMELESS
SHIN_B_CELL_LYMPHOMA_CLUSTER_9	MSigDB_C2	5	19	0.164649	0.403857	26.3158	1	11.9729	4.90693e-07	8.80164e-06	BCL11A|CD79A|CXCR5|PAX5|SPIB
Human Brain_Tso06_21genes (16397228-Table2)	GeneSigDB	5	19	0.164649	0.403857	26.3158	1	11.9729	4.90693e-07	8.80164e-06	CCNB1|KIF20A|NCAPG|PRC1|ZWINT
Human Immune_Kong10_109genes_ImmPort_CentrocytevsNaive (20460173-ImmPortCentrocytevsNaive)	GeneSigDB	8	81	0.701924	0.832786	9.87654	1	8.76344	5.20136e-07	9.31807e-06	ACADM|BARD1|BCL7A|BUB3|DHFR|FANCA|MSH2|ZWINT
MORF_DEAF1	MSigDB_C4	7	56	0.485281	0.692805	12.5	1	9.4034	5.37018e-07	9.60844e-06	DKC1|HADH|IARS|IMPDH2|MRPS27|PRKDC|UPF3A
Human Breast_Hu06_326genes (16643655-306GenesList)	GeneSigDB	12	221	1.91513	1.37157	5.42986	1	7.35278	5.60934e-07	1.00238e-05	AURKA|BRCA1|BTF3|CKS1B|FANCA|FUBP1|MCM3|MS4A1|PAXIP1|TOP2A|TOPBP1|TYMS
DACOSTA_UV_RESPONSE_VIA_ERCC3_UP	MSigDB_C2	14	309	2.67771	1.61883	4.53074	1	6.99413	5.69617e-07	1.01662e-05	ACYP1|BTG2|CDK2|CDT1|FEN1|GRHPR|MBD4|MCM4|PCNA|RBM38|RFC5|SHMT2|TK1|TYMS
PUIFFE_INVASION_INHIBITED_BY_ASCITES_UP	MSigDB_C2	8	82	0.71059	0.837894	9.7561	1	8.69968	5.72115e-07	1.01981e-05	CDCA8|HJURP|KIF20A|KPNA2|MCM3|TPX2|TYMS|UBE2G1
Human Liver_Skawran08_171genes (18277965-TableS1a)	GeneSigDB	10	145	1.25653	1.11275	6.89655	1	7.85756	5.74407e-07	1.02262e-05	AURKA|BRI3BP|MCM4|NEK2|NUSAP1|PCNA|PRKDC|RALGPS2|TOP2A|UBE2T
LABBE_WNT3A_TARGETS_UP	MSigDB_C2	9	112	0.970561	0.978633	8.03571	1	8.20475	5.89484e-07	1.04685e-05	AURKA|KPNA2|MCM4|MKI67|PCNA|POLD2|SHCBP1|TOP2A|WDR77
Human StemCell_Amundson08_990genes (18199535-SuppTable1)	GeneSigDB	25	933	8.08512	2.77585	2.67953	1	6.09359	5.95164e-07	1.05562e-05	ACADM|AURKA|BARD1|BTG2|BTK|BUB1B|CCNB1|CD37|CD79A|CDC7|ESPL1|HMMR|KIF2C|KIFC1|MSH2|NEK2|PFKM|PRKDC|RPL39L|SPAG5|ST14|TCL6|TIMELESS|TOPBP1|WEE1
Human Prostate_Wang09_20genes (19996289-Table3)	GeneSigDB	5	20	0.173315	0.41434	25	1	11.6491	6.49655e-07	1.15084e-05	AURKA|HJURP|NCAPG|TOP2A|TPX2
GNF2_DEK	MSigDB_C4	7	58	0.502612	0.705038	12.069	1	9.21565	6.861e-07	1.21389e-05	CEP57|DKC1|NUP153|RPA1|SRSF1|SRSF2|TOPBP1
SLEBOS_HEAD_AND_NECK_CANCER_WITH_HPV_UP	MSigDB_C2	8	84	0.727921	0.848015	9.52381	1	8.57541	6.895e-07	1.2184e-05	CDC7|DHFR|RFC4|RMI1|RMI2|STMN1|TOPBP1|WEE1
Human Prostate_Wang09_40genes (19351846-SuppTable3)	GeneSigDB	6	37	0.320632	0.563364	16.2162	1	10.0812	7.32322e-07	1.29247e-05	AURKA|BUB1B|CCNB1|CDC7|ESPL1|NCAPG
Human Sarcoma_Missiaglia10_176genes (20502458-TableS6a)	GeneSigDB	9	115	0.996559	0.991591	7.82609	1	8.07131	7.37743e-07	1.30043e-05	ATP2A3|BLK|CD22|CD79A|CXCR5|GMDS|MS4A1|PAX5|SPIB
DEURIG_T_CELL_PROLYMPHOCYTIC_LEUKEMIA_UP	MSigDB_C2	15	365	3.16299	1.75734	4.10959	1	6.73574	7.66216e-07	1.34896e-05	ALDH5A1|BCL7A|CCNB1|DHFR|GRHPR|IMPDH2|MCM4|MCM7|MKI67|NCAPG2|PAICS|PFAS|POLD2|PRKDC|TMEM97
BOYAULT_LIVER_CANCER_SUBCLASS_G3_UP	MSigDB_C2	11	188	1.62916	1.26591	5.85106	1	7.40248	8.04821e-07	1.41344e-05	DKC1|EIF3B|HJURP|HMMR|KIF2C|NCAPG|RAD51AP1|RFC3|STMN1|TOPBP1|UBR5
BENPORATH_MYC_TARGETS_WITH_EBOX	MSigDB_C2	12	229	1.98445	1.39594	5.24017	1	7.17476	8.17867e-07	1.43458e-05	ACADM|BLK|CCNB1|DKC1|MCM4|MCM7|PAICS|PARP1|POLD2|RCC1|STMN1|WEE1
CYTOSKELETON	MSigDB_C5	15	367	3.18032	1.76208	4.08719	1	6.70781	8.20467e-07	1.43738e-05	AURKA|BASP1|CEP57|ESPL1|KIF11|KIF2C|KNTC1|NEK2|NUDT21|PRC1|TOP2A|TPX2|TUBB|TUBB4B|TUBG1
WEST_ADRENOCORTICAL_TUMOR_MARKERS_UP	MSigDB_C2	5	21	0.18198	0.424563	23.8095	1	11.3482	8.46676e-07	1.47785e-05	BARD1|KIF20A|NEK2|PRC1|TOP2A
Human Leukemia_Li07_22genes (17313671-SuppTable1b)	GeneSigDB	5	21	0.18198	0.424563	23.8095	1	11.3482	8.46676e-07	1.47785e-05	BCL11A|BLNK|CD37|SPIB|SYK
Human StemCell_West07_25genes_Increased (17234769-Table2a)	GeneSigDB	5	21	0.18198	0.424563	23.8095	1	11.3482	8.46676e-07	1.47785e-05	BARD1|KIF20A|NEK2|PRC1|TOP2A
Human Breast_van'tVeer02_231genes_PoorPrognosisSignature (11823860-SuppTable2)	GeneSigDB	11	189	1.63782	1.26924	5.82011	1	7.3762	8.48146e-07	1.47861e-05	AURKA|BTG2|CDCA7|CENPU|HJURP|NUSAP1|PRC1|RFC4|SPC25|STMN1|TK1
OUELLET_OVARIAN_CANCER_INVASIVE_VS_LMP_UP	MSigDB_C2	9	117	1.01389	1.00013	7.69231	1	7.98503	8.53616e-07	1.48633e-05	CKS1B|IARS|NASP|NUP153|PARP1|PRKDC|RFC4|SRSF9|TUBB
Mouse Bone_Boylan07_823genes (17483317-TableS5)	GeneSigDB	20	642	5.5634	2.31702	3.11526	1	6.23067	8.88897e-07	1.54588e-05	BASP1|BCL11A|BCL7A|CCDC88A|CDCA7|EPM2A|FANCA|FUBP1|MCM3|MND1|MPP6|MS4A1|NASP|PKIG|RAB30|RASGRP3|RBM38|SNRPF|SPIB|TYMS
ORGANELLE_ORGANIZATION_AND_BIOGENESIS	MSigDB_C5	17	473	4.09889	1.99596	3.59408	1	6.46362	8.91431e-07	1.5484e-05	CCDC88A|CHAF1A|DKC1|ESPL1|HMGA1|KIF11|KIF2C|KPNA2|MSH2|NASP|NUSAP1|PRC1|RCC1|STMN1|TOP2A|TUBG1|ZWINT
GC_B_cell_U133Plus	SignatureDB	14	322	2.79036	1.65208	4.34783	1	6.78517	9.30423e-07	1.61417e-05	BCL7A|CCDC88A|CTPS2|E2F5|FANCA|GGA2|IGF2BP3|KIAA0922|LOC100130458|MBD4|MTF2|PXK|ST14|SYK
MORF_SOD1	MSigDB_C4	13	277	2.40041	1.53374	4.69314	1	6.91093	9.83461e-07	1.70411e-05	BUB3|CCNB1|EIF3B|FEN1|KPNA2|MSH2|NONO|PCNA|PPP2R1A|RPA1|RUVBL2|SRSF1|SRSF9
Human Brain_Freije04_595genes (15374961-TableS2)	GeneSigDB	17	477	4.13355	2.00421	3.56394	1	6.41971	1.00034e-06	1.73126e-05	BCL11A|BUB1B|CCNB1|CDCA7|CDCA7L|CENPU|KIF20A|NAPSB|NEK2|NUSAP1|PRC1|TOP2A|TPX2|TYMS|UBE2T|WEE1|ZWINT
SPINDLE	MSigDB_C5	6	39	0.337963	0.578366	15.3846	1	9.78972	1.01302e-06	1.75108e-05	AURKA|KIF11|KNTC1|PRC1|TPX2|TUBG1
Glucose_starve_down	SignatureDB	10	155	1.34319	1.15024	6.45161	1	7.52611	1.06015e-06	1.82811e-05	AURKA|CDC7|ESPL1|FUBP1|KIF11|MKI67|MSH2|SRSF1|SRSF2|WEE1
CYTOSKELETAL_PART	MSigDB_C5	12	235	2.03645	1.41393	5.10638	1	7.04669	1.07424e-06	1.85018e-05	AURKA|CEP57|ESPL1|KIF11|KIF2C|KNTC1|NEK2|NUDT21|PRC1|TOP2A|TPX2|TUBG1
Human Lung_Chitale09_105genes (19525976-SuppTable5c)	GeneSigDB	8	89	0.77125	0.872798	8.98876	1	8.28227	1.07642e-06	1.8517e-05	BTG2|C1ORF112|CKS1B|FUBP1|NEK2|POLD2|TUBB|TUBG1
SCIAN_CELL_CYCLE_TARGETS_OF_TP53_AND_TP73_DN	MSigDB_C2	5	22	0.190646	0.434545	22.7273	1	11.0676	1.08799e-06	1.86487e-05	AURKA|CCNB1|CDK2|MCM7|TPX2
WANG_METASTASIS_OF_BREAST_CANCER_ESR1_UP	MSigDB_C2	5	22	0.190646	0.434545	22.7273	1	11.0676	1.08799e-06	1.86487e-05	CENPU|FEN1|KPNA2|NCAPG2|POLQ
BIOCARTA_RANMS_PATHWAY	MSigDB_C2	4	10	0.0866573	0.293043	40	1	13.3542	1.10468e-06	1.88668e-05	AURKA|KPNA2|RCC1|TPX2
MITOTIC_SPINDLE_ORGANIZATION_AND_BIOGENESIS	MSigDB_C5	4	10	0.0866573	0.293043	40	1	13.3542	1.10468e-06	1.88668e-05	KIF11|PRC1|RCC1|STMN1
NUCLEAR_REPLICATION_FORK	MSigDB_C5	4	10	0.0866573	0.293043	40	1	13.3542	1.10468e-06	1.88668e-05	MCM3|MCM7|POLA1|RPA1
MODULE_397	MSigDB_C4	9	121	1.04855	1.017	7.43802	1	7.81851	1.13329e-06	1.93323e-05	ASF1B|AURKA|BUB1B|CDC45|CDCA7L|DONSON|KIF11|SMC2|TPX2
GSE3982_BCELL_VS_NKCELL_UP	MSigDB_C7	11	196	1.69848	1.29234	5.61224	1	7.19741	1.2134e-06	2.06741e-05	BCL11A|BIK|EIF3L|MRPS27|OSBPL10|PKIG|RASGRP3|SHMT2|SWAP70|TMEM243|WDR77
REACTOME_RECRUITMENT_OF_MITOTIC_CENTROSOME_PROTEINS_AND_COMPLEXES	MSigDB_C2	7	63	0.545941	0.734723	11.1111	1	8.78434	1.21709e-06	2.07124e-05	CCNB1|CEP57|NEK2|PPP2R1A|TUBB|TUBB4B|TUBG1
Human EmbryonicStemCell_Xu09_1801genes (19658189-TableS4)	GeneSigDB	32	1462	12.6693	3.43492	2.18878	1	5.62771	1.24844e-06	2.12205e-05	ASF1B|BASP1|BLNK|BRCA1|C1ORF112|CDC7|CDCA7|CDCA7L|CDCA8|CDT1|E2F5|ESPL1|IMPDH2|KIAA0922|KIF11|KIF2C|KNTC1|MKI67|MPP6|NUSAP1|OSBPL10|POU2F2|RCC1|SGOL1|SPAG5|ST14|TIMELESS|TOP2A|TPX2|TROAP|WDHD1|ZNF215
Serum_response_Fb_up	SignatureDB	11	197	1.70715	1.29561	5.58376	1	7.17258	1.27552e-06	2.16551e-05	CDK2|DHFR|MCM3|MCM7|RFC3|SMC2|SNRPB|SRSF2|TUBG1|WDHD1|WDR77
GSE22886_NAIVE_BCELL_VS_BLOOD_PLASMA_CELL_DN	MSigDB_C7	11	198	1.71581	1.29887	5.55556	1	7.14792	1.34042e-06	2.27299e-05	CENPU|FEN1|KIF11|MCM4|NASP|NCAPG|SHCBP1|SMC2|SS18|TOP2A|TYMS
STEIN_ESRRA_TARGETS_RESPONSIVE_TO_ESTROGEN_DN	MSigDB_C2	6	41	0.355295	0.592985	14.6341	1	9.51913	1.3761e-06	2.32796e-05	CENPU|FEN1|GINS3|NCAPG2|PCNA|WDHD1
REGULATION_OF_MITOSIS	MSigDB_C5	6	41	0.355295	0.592985	14.6341	1	9.51913	1.3761e-06	2.32796e-05	BUB1B|KNTC1|NEK2|NUSAP1|RCC1|ZWINT
CHROMOSOME_ORGANIZATION_AND_BIOGENESIS	MSigDB_C5	9	124	1.07455	1.02947	7.25806	1	7.69858	1.39198e-06	2.35203e-05	CHAF1A|DKC1|ESPL1|HMGA1|MSH2|NASP|NUSAP1|TOP2A|ZWINT
GSE10239_MEMORY_VS_DAY4.5_EFF_CD8_TCELL_DN	MSigDB_C7	11	199	1.72448	1.30211	5.52764	1	7.12343	1.40821e-06	2.36547e-05	BUB1B|CDC7|FEN1|GINS1|MCM4|POU2AF1|RFC5|SLC25A13|SRSF9|TEX10|TYMS
GSE15930_NAIVE_VS_24H_IN_VITRO_STIM_INFAB_CD8_TCELL_DN	MSigDB_C7	11	199	1.72448	1.30211	5.52764	1	7.12343	1.40821e-06	2.36547e-05	BRCA1|CKS1B|MKI67|RAD51AP1|RCC1|RFC4|RFC5|TMEM97|TOP2A|TUBG1|WDR77
GSE17974_2.5H_VS_72H_IL4_AND_ANTI_IL12_ACT_CD4_TCELL_DN	MSigDB_C7	11	199	1.72448	1.30211	5.52764	1	7.12343	1.40821e-06	2.36547e-05	BRI3BP|BUB3|CDK2|DHFR|GINS3|PARP2|POLQ|RCCD1|STMN1|TMEM97|UHRF1
GSE27786_NKTCELL_VS_MONO_MAC_DN	MSigDB_C7	11	199	1.72448	1.30211	5.52764	1	7.12343	1.40821e-06	2.36547e-05	BRCA1|CDK2|GGA2|HMMR|KIF20A|KNTC1|NCAPG2|PRC1|SPC24|SRSF9|ZNF608
GSE3982_NEUTROPHIL_VS_BCELL_DN	MSigDB_C7	11	199	1.72448	1.30211	5.52764	1	7.12343	1.40821e-06	2.36547e-05	DHFR|GGA2|IARS|KPNA2|PARP2|PMS2P5|RALGPS2|RUVBL2|SS18|TUBG1|ZNF395
GSE14769_UNSTIM_VS_360MIN_LPS_BMDM_UP	MSigDB_C7	11	200	1.73315	1.30535	5.5	1	7.09911	1.479e-06	2.45548e-05	ACADM|ASF1B|CASC5|IMPDH2|MCM4|NUDT21|RFC4|SPC24|STMN1|TOP2A|TUBG1
GSE15930_NAIVE_VS_72H_IN_VITRO_STIM_CD8_TCELL_DN	MSigDB_C7	11	200	1.73315	1.30535	5.5	1	7.09911	1.479e-06	2.45548e-05	AURKA|BRCA1|CKS1B|MKI67|NUSAP1|RFC4|RFC5|STMN1|TMEM97|TOP2A|TUBG1
GSE17974_0H_VS_24H_IN_VITRO_ACT_CD4_TCELL_DN	MSigDB_C7	11	200	1.73315	1.30535	5.5	1	7.09911	1.479e-06	2.45548e-05	AURKA|CKS1B|GINS3|NCAPG|PFAS|PFKM|PRC1|RCC1|RMI2|TPX2|WDR77
GSE22886_NAIVE_CD4_TCELL_VS_48H_ACT_TH1_DN	MSigDB_C7	11	200	1.73315	1.30535	5.5	1	7.09911	1.479e-06	2.45548e-05	CDK2|CENPU|CKS1B|DONSON|KNTC1|MCM3|RFC3|RUVBL2|SNRPB|TUBB|ZWINT
GSE22886_UNSTIM_VS_STIM_MEMORY_TCELL_DN	MSigDB_C7	11	200	1.73315	1.30535	5.5	1	7.09911	1.479e-06	2.45548e-05	BARD1|BUB3|CDT1|CHAF1A|DHFR|EIF3B|KIFC1|MCM3|POLA1|SNRPF|WEE1
GSE3982_BCELL_VS_TH1_DN	MSigDB_C7	11	200	1.73315	1.30535	5.5	1	7.09911	1.479e-06	2.45548e-05	ASF1B|BARD1|BUB1B|KIF2C|KPNA2|NASP|NCAPG|PRC1|SPAG5|SPC25|TYMS
GSE3982_DC_VS_MAC_DN	MSigDB_C7	11	200	1.73315	1.30535	5.5	1	7.09911	1.479e-06	2.45548e-05	ASF1B|AURKA|BUB1B|CCNB1|HMMR|MKI67|POLA1|POLQ|RAD51AP1|SHCBP1|TPX2
GSE3982_EFF_MEMORY_CD4_TCELL_VS_TH1_DN	MSigDB_C7	11	200	1.73315	1.30535	5.5	1	7.09911	1.479e-06	2.45548e-05	BRCA1|CKS1B|NCAPG2|NUSAP1|PAICS|SPAG5|TFDP1|TIMELESS|TPX2|TUBB|TYMS
GSE3982_MAC_VS_TH2_DN	MSigDB_C7	11	200	1.73315	1.30535	5.5	1	7.09911	1.479e-06	2.45548e-05	ASF1B|CKS1B|HMMR|IMPDH2|KIAA0922|MCM3|PMS2P1|PRC1|SRSF2|TEX10|TUBB
HESS_TARGETS_OF_HOXA9_AND_MEIS1_UP	MSigDB_C2	7	65	0.563272	0.746264	10.7692	1	8.62527	1.50923e-06	2.49985e-05	CDC45|MCM3|MCM7|MSH2|RUVBL2|UHRF1|WEE1
PID_BCR_5PATHWAY	MSigDB_C2	7	65	0.563272	0.746264	10.7692	1	8.62527	1.50923e-06	2.49985e-05	BLNK|BTK|CD22|CD79A|PLCG2|POU2F2|SYK
NUCLEAR_LUMEN	MSigDB_C5	15	387	3.35364	1.80869	3.87597	1	6.43911	1.58655e-06	2.62488e-05	CHAF1A|DKC1|HMGA1|KPNA2|MCM7|NUDT21|PARP1|POLA1|POLQ|RPA1|RUVBL2|SRSF2|TOP2A|TOPBP1|WDHD1
GOLUB_ALL_VS_AML_UP	MSigDB_C2	5	24	0.207977	0.453849	20.8333	1	10.5586	1.73146e-06	2.85801e-05	ACADM|ATP2A3|CD79A|MCM3|STMN1
REACTOME_KINESINS	MSigDB_C2	5	24	0.207977	0.453849	20.8333	1	10.5586	1.73146e-06	2.85801e-05	KIF11|KIF18A|KIF20A|KIF2C|KIFC1
REACTOME_CLEAVAGE_OF_GROWING_TRANSCRIPT_IN_THE_TERMINATION_REGION_	MSigDB_C2	6	43	0.372626	0.607251	13.9535	1	9.26696	1.83908e-06	3.03214e-05	NUDT21|SNRPB|SNRPF|SRSF1|SRSF2|SRSF9
GRADE_COLON_CANCER_UP	MSigDB_C2	23	864	7.48719	2.6752	2.66204	1	5.79874	1.93917e-06	3.19347e-05	CDCA7|EIF3B|FANCA|GMDS|GRHPR|HMGA1|IMPDH2|IQCB1|MCM3|MCM7|MIF|NONO|PCNA|POLD2|PPP2R1A|PRKDC|PXK|RCC1|RFC5|SNRPB|SRSF1|TOP2A|TROAP
KEGG_NUCLEOTIDE_EXCISION_REPAIR	MSigDB_C2	6	44	0.381292	0.614259	13.6364	1	9.14713	2.11416e-06	3.46965e-05	PCNA|POLD2|RFC3|RFC4|RFC5|RPA1
REACTOME_TRANSCRIPTION_COUPLED_NER_TC_NER	MSigDB_C2	6	44	0.381292	0.614259	13.6364	1	9.14713	2.11416e-06	3.46965e-05	PCNA|POLD2|RFC3|RFC4|RFC5|RPA1
PETROVA_ENDOTHELIUM_LYMPHATIC_VS_BLOOD_UP	MSigDB_C2	9	131	1.13521	1.05797	6.87023	1	7.43383	2.20125e-06	3.60843e-05	BUB1B|CCNB1|CKS1B|GINS1|KIF11|KIF2C|SPAG5|TK1|TOP2A
Mouse StemCell_Read09_438genes (19185848-TableS1)	GeneSigDB	13	299	2.59105	1.59275	4.34783	1	6.5352	2.29736e-06	3.76167e-05	AURKA|BUB1B|CCNB1|CDCA3|CDCA8|HMMR|KIF20A|KIF2C|NCAPG|NUSAP1|SGOL1|SPAG5|SPC24
Human StemCell_Kocer08_236genes (18667080-TableS8)	GeneSigDB	11	211	1.82847	1.34046	5.21327	1	6.84206	2.49021e-06	4.07277e-05	BARD1|CCNB1|CKS1B|HMMR|MCM4|MTF2|NASP|NCAPG|PAICS|RPL39L|TOP2A
DANG_REGULATED_BY_MYC_UP	MSigDB_C2	7	70	0.606601	0.774354	10	1	8.25643	2.50536e-06	4.08817e-05	RUVBL2|SNRPB|SRSF1|SRSF2|TFDP1|TK1|TYMS
Human Colon_Braconi09_73genes (19514085-Table1)	GeneSigDB	7	70	0.606601	0.774354	10	1	8.25643	2.50536e-06	4.08817e-05	CDCA8|GINS3|HMGA1|MCM4|NONO|RFC4|ZWINT
Mouse Skin_Driskell09_1477genes (19605494-TableS2)	GeneSigDB	23	878	7.60851	2.69598	2.61959	1	5.70906	2.53643e-06	4.13415e-05	ASF1B|ATP2A3|BUB1B|CASC5|CCNB1|CDCA3|CDCA8|E2F8|GGA2|GINS1|MCM3|NCAPG|RAD51AP1|SPAG5|SPC25|SS18|SWAP70|TK1|TPX2|TUBB|TYMS|UBR5|UHRF1
BENPORATH_ES_CORE_NINE_CORRELATED	MSigDB_C2	8	100	0.866573	0.924952	8	1	7.71221	2.61454e-06	4.25661e-05	BCL11A|E2F8|HMGA1|SPIB|SSRP1|TFDP1|WDHD1|YEATS2
MEMBRANE_ENCLOSED_LUMEN	MSigDB_C5	16	458	3.9689	1.96468	3.49345	1	6.1237	2.71859e-06	4.41592e-05	ACADM|CHAF1A|DKC1|HMGA1|KPNA2|MCM7|NUDT21|PARP1|POLA1|POLQ|RPA1|RUVBL2|SRSF2|TOP2A|TOPBP1|WDHD1
ORGANELLE_LUMEN	MSigDB_C5	16	458	3.9689	1.96468	3.49345	1	6.1237	2.71859e-06	4.41592e-05	ACADM|CHAF1A|DKC1|HMGA1|KPNA2|MCM7|NUDT21|PARP1|POLA1|POLQ|RPA1|RUVBL2|SRSF2|TOP2A|TOPBP1|WDHD1
MODULE_292	MSigDB_C4	9	136	1.17854	1.07786	6.61765	1	7.25646	3.00247e-06	4.8715e-05	ATP2A3|BLNK|CD22|CD37|CD79A|FCRLA|MS4A1|POU2F2|SPIB
Human Leukemia_Erkeland06_199genes (16423987-SuppTable3d)	GeneSigDB	7	72	0.623932	0.785305	9.72222	1	8.11922	3.03397e-06	4.91703e-05	BCL11A|BTG2|HMGA1|MAP4K2|PAX5|PKIG|SWAP70
JIANG_VHL_TARGETS	MSigDB_C2	9	137	1.1872	1.08179	6.56934	1	7.22207	3.18972e-06	5.16359e-05	CDK2|CYB561A3|HN1L|MCM4|MKI67|PCNA|SS18|TROAP|ZNF395
Human Breast_Sotiriou03_606genes_ER (12917485-Table6)	GeneSigDB	16	464	4.0209	1.97725	3.44828	1	6.05846	3.21008e-06	5.19066e-05	BTF3|BTG2|CD37|CD79A|CXCR5|E2F5|FEN1|HMGA1|MCM3|MS4A1|PLCG2|RALGPS2|RBM38|SHMT2|SYK|TUBB
Human Breast_Wang04_33genes (15548681-Table2)	GeneSigDB	5	27	0.233975	0.481349	18.5185	1	9.90139	3.21982e-06	5.20052e-05	CENPU|ESPL1|TIMELESS|TK1|TUBB4B
MODULE_72	MSigDB_C4	13	309	2.67771	1.61883	4.20712	1	6.3764	3.29523e-06	5.31631e-05	KIF2C|NEK2|PAICS|PARP2|PCNA|SNRPF|SRSF2|STMN1|TFDP1|TOP2A|TPX2|TYMS|ZWINT
BILANGES_RAPAMYCIN_SENSITIVE_VIA_TSC1_AND_TSC2	MSigDB_C2	7	73	0.632598	0.790724	9.58904	1	8.05263	3.33129e-06	5.36842e-05	AHCY|BRI3BP|BTF3|IMPDH2|NUDT21|PAICS|TUBB
AMUNDSON_GENOTOXIC_SIGNATURE	MSigDB_C2	8	104	0.901236	0.943191	7.69231	1	7.52632	3.51347e-06	5.65237e-05	AURKA|BUB1B|CDC45|E2F5|KPNA2|PCNA|TK1|ZWINT
Human Brain_Lastowska07_256genes (17533364-TableS2)	GeneSigDB	10	177	1.53383	1.22859	5.64972	1	6.89093	3.51937e-06	5.65237e-05	ATP2A3|BRCA1|GEN1|KIF18B|KPNA2|SRSF1|SRSF2|TK1|TMEM97|TOP2A
Human Leukemia_Li09_419genes (19755675-TableS6)	GeneSigDB	15	413	3.57895	1.86744	3.63196	1	6.1159	3.51572e-06	5.65237e-05	BASP1|BCL7A|BLK|BLNK|BTK|BUB1B|CD37|IGF2BP3|KIAA0922|MS4A1|PARP1|POU2AF1|SPIB|SYK|TFDP1
Human Breast_Mackay07_1264GenesDownRegulated (17555561-Table1)	GeneSigDB	25	1031	8.93436	2.91182	2.42483	1	5.51739	3.55833e-06	5.70852e-05	ASF1B|AURKA|BCL7A|E2F8|HJURP|HMGA1|HMMR|KIFC1|KLHL42|MAP4K2|MKI67|NCAPG2|NUSAP1|PAXIP1|PRC1|PRKDC|RAD51AP1|RCC1|RFC5|SPC25|ST14|TMEM97|TOP2A|UBE2T|ZWINT
Human Brain_Lastowska07_49genes (17533364-Table3)	GeneSigDB	6	48	0.415955	0.641519	12.5	1	8.70441	3.57082e-06	5.72212e-05	BRCA1|KPNA2|NCAPG|SRSF2|TK1|TMEM97
BOYLAN_MULTIPLE_MYELOMA_C_D_UP	MSigDB_C2	9	139	1.20454	1.08962	6.47482	1	7.15432	3.59453e-06	5.75366e-05	BCL11A|BCL7A|FANCA|FCRLA|MND1|NUDT21|PKIG|RBM38|SNRPF
Human Viral_Zafrakas07_22genes (18288381-Table2)	GeneSigDB	4	13	0.112654	0.3341	30.7692	1	11.6353	3.6851e-06	5.89204e-05	CCNB1|FEN1|TOP2A|TYMS
GRAESSMANN_RESPONSE_TO_MC_AND_DOXORUBICIN_DN	MSigDB_C2	21	769	6.66394	2.529	2.73082	1	5.66867	3.76076e-06	6.00627e-05	CDCA7|CDK2|FIGNL1|FUBP1|IARS|MTF2|NASP|NCAPG2|PAICS|PARP2|POLD2|PRKD3|RCCD1|SLC25A13|SRSF1|SRSF2|TIMELESS|TK1|TUBB|TYMS|WDR77
Human Leukemia_Yukinawa06_2000genes (16872506-SuppTable1)	GeneSigDB	32	1542	13.3626	3.52141	2.07523	1	5.29261	3.84118e-06	6.12787e-05	AHCY|BTF3|BTG2|CDK2|CDT1|CKS1B|DKC1|EIF3B|FEN1|HADH|IARS|KPNA2|MIF|NAT10|NCOA3|PCNA|POLD2|RFC4|RPA1|RUVBL2|SNRPB|SRSF1|SRSF2|SRSF9|SSRP1|ST14|STMN1|TMTC4|TUBB4B|TYMS|WEE1|YEATS2
GNF2_RPA1	MSigDB_C4	5	28	0.24264	0.490172	17.8571	1	9.70549	3.89225e-06	6.19549e-05	BUB3|NUP153|RPA1|SRSF1|SSRP1
Human Lung_Noh05_43genes (16357148-Table1a)	GeneSigDB	5	28	0.24264	0.490172	17.8571	1	9.70549	3.89225e-06	6.19549e-05	MBD4|NASP|SNRPF|TFDP1|TYMS
KEGG_B_CELL_RECEPTOR_SIGNALING_PATHWAY	MSigDB_C2	7	75	0.64993	0.801449	9.33333	1	7.92324	3.99915e-06	6.35856e-05	BLNK|BTK|CD22|CD79A|PLCG2|RASGRP3|SYK
REACTOME_NUCLEOTIDE_EXCISION_REPAIR	MSigDB_C2	6	49	0.424621	0.648154	12.2449	1	8.60194	4.03985e-06	6.41613e-05	PCNA|POLD2|RFC3|RFC4|RFC5|RPA1
LASTOWSKA_NEUROBLASTOMA_COPY_NUMBER_UP	MSigDB_C2	10	180	1.55983	1.23889	5.55556	1	6.81271	4.08888e-06	6.48679e-05	ATP2A3|BRCA1|GEN1|KIF18B|KPNA2|SRSF1|SRSF2|TK1|TMEM97|TOP2A
Human Breast_Harvell_194genes (16239301-SuppTable2a)	GeneSigDB	10	181	1.5685	1.2423	5.52486	1	6.78703	4.2957e-06	6.80732e-05	E2F5|FEN1|NASP|PAICS|PFAS|POLD2|RBM38|SHMT2|SSRP1|WDR77
Human Breast_Reyal05_3373genesSuppTable2SuppTable2 (15735024-SuppTable2)	GeneSigDB	52	3210	27.817	4.88945	1.61994	1	4.94596	4.52056e-06	7.15571e-05	ACADM|AHCY|CDC7|CDCA3|CDK2|CEP57|CKS1B|CYB561A3|DKC1|DNA2|E2F5|EIF3B|EIF3L|FANCA|FEN1|HMGA1|HN1L|IQCB1|KIF2C|KLHL42|KNTC1|MAP4K2|MBD4|MCM4|MIOS|MRPS27|MSH2|MTF2|NCOA3|NEK2|NUDT21|NUP153|PARP1|PRKDC|PXK|RALGPS2|RCCD1|RFC5|RPA1|SNAPC1|SNRPF|SPAG5|SRSF1|SRSF9|SWAP70|TK1|TOP2A|TUBB|TUBG1|UBE2G1|UBR5|ZNF395
Human Colon_Grade06_351genes (16397240-SuppTable3)	GeneSigDB	12	270	2.33975	1.51446	4.44444	1	6.37866	4.53139e-06	7.16491e-05	AURKA|CCNB1|CDCA3|CDK2|DKC1|ESPL1|FEN1|HMMR|KIF2C|KIFC1|MCM3|PRKDC
NADERI_BREAST_CANCER_PROGNOSIS_UP	MSigDB_C2	6	50	0.433286	0.65472	12	1	8.50243	4.55779e-06	7.18279e-05	CDCA8|KIF20A|SHMT2|SPAG5|TIMELESS|UHRF1
GNF2_HAT1	MSigDB_C4	6	50	0.433286	0.65472	12	1	8.50243	4.55779e-06	7.18279e-05	FEN1|MCM3|NUP153|NUSAP1|RPA1|SRSF1
MODULE_61	MSigDB_C4	6	50	0.433286	0.65472	12	1	8.50243	4.55779e-06	7.18279e-05	EIF3B|IMPDH2|MIF|PAICS|RCC1|SHMT2
MARTINEZ_RESPONSE_TO_TRABECTEDIN_DN	MSigDB_C2	12	271	2.34841	1.51723	4.42804	1	6.36131	4.7057e-06	7.40771e-05	AURKA|BUB3|DKC1|KIF11|MCM3|PCNA|PRKD3|RCC1|SRSF9|TOP2A|UBE2T|WEE1
MORF_CCNF	MSigDB_C4	7	77	0.667261	0.812031	9.09091	1	7.79864	4.77498e-06	7.5085e-05	BRCA1|CDC7|DNA2|MKI67|PAXIP1|POLA1|RFC5
Human Immune_Kong10_855genes_ImmPort_CD40LvsControl (20460173-ImmPortCD40LvsControl)	GeneSigDB	17	537	4.6535	2.12383	3.16574	1	5.81333	4.91217e-06	7.71573e-05	BCL7A|BIK|BLK|BTK|CDC45|E2F5|GOT2|HADH|MCM4|MIOS|PLCG2|POU2AF1|RASGRP3|RPA1|RPL39L|STMN1|TYMS
S_PHASE	MSigDB_C5	4	14	0.12132	0.346705	28.5714	1	11.1873	5.12413e-06	8.02219e-05	CDC7|POLA1|RCC1|TIMELESS
Human Brain_Tso06_15genes (16397228-Table1)	GeneSigDB	4	14	0.12132	0.346705	28.5714	1	11.1873	5.12413e-06	8.02219e-05	CENPU|NUSAP1|TOP2A|TYMS
Human Leukemia_Flotho07_15genes (17456722-Table1)	GeneSigDB	4	14	0.12132	0.346705	28.5714	1	11.1873	5.12413e-06	8.02219e-05	BUB3|CKS1B|NUSAP1|TOP2A
Human Colon_Grade07_1102genes (17210682-SuppTable3)	GeneSigDB	22	850	7.36587	2.65424	2.58824	1	5.5135	5.14566e-06	8.04706e-05	CDCA7|FANCA|FUBP1|GMDS|GRHPR|HMGA1|IMPDH2|IQCB1|MCM3|MCM7|MIF|NONO|PCNA|POLD2|PPP2R1A|PRKDC|PXK|RCC1|RFC5|SNRPB|TOP2A|TROAP
Dendritic_cell_CD123pos_blood	SignatureDB	13	322	2.79036	1.65208	4.03727	1	6.17987	5.15706e-06	8.05608e-05	ALDH5A1|BCL11A|BLNK|CDCA7L|CYB561A3|FCRLA|GEN1|GGA2|RAD51AP1|SPIB|STMN1|TCL6|ZDHHC23
Human Lung_Johnson07_46genes (17699775-Table1)	GeneSigDB	5	30	0.259972	0.507355	16.6667	1	9.34263	5.56478e-06	8.67401e-05	CCNB1|CDCA8|CDT1|CKS1B|E2F5
Human Viral_Cairo08_76genes (19061838-TableS9a)	GeneSigDB	5	30	0.259972	0.507355	16.6667	1	9.34263	5.56478e-06	8.67401e-05	CHAF1A|KIF11|KIF20A|RAD51AP1|RUVBL2
PID_MYC_ACTIVPATHWAY	MSigDB_C2	7	79	0.684592	0.822475	8.86076	1	7.67854	5.67219e-06	8.8318e-05	CCNB1|CDCA7|HMGA1|PFKM|RCC1|RUVBL2|TK1
RPS14_DN.V1_DN	MSigDB_C6	10	187	1.62049	1.26256	5.34759	1	6.63692	5.73766e-06	8.924e-05	CDCA3|E2F8|ESPL1|KIF20A|KIF2C|MKI67|MSH2|PRC1|TK1|TUBG1
Human Breast_Cicatiello04_52genes (15171711-Table3)	GeneSigDB	6	52	0.450618	0.667659	11.5385	1	8.3117	5.75573e-06	8.94236e-05	DKC1|EIF3B|FEN1|IMPDH2|MCM7|SRSF1
CYTOPLASM	MSigDB_C5	39	2129	18.4493	4.08358	1.83185	1	5.03251	5.9398e-06	9.21831e-05	ACADM|ALDH5A1|BARD1|BTK|CASC5|CCDC88A|CD79A|CDC7|CDK2|CEP57|EIF3B|ESPL1|FANCA|GGA2|GINS1|GOT2|GRHPR|HADH|IARS|IGF2BP3|KIF20A|KPNA2|MAP4K2|NEK2|NUDT21|PFKM|PPP2R1A|PXK|RAB30|RUVBL2|SHMT2|SLC25A13|SMC2|SPIB|TOP2A|TROAP|TUBG1|WDHD1|ZNF395
SCHUHMACHER_MYC_TARGETS_UP	MSigDB_C2	7	80	0.693258	0.827647	8.75	1	7.62009	6.17082e-06	9.56644e-05	AHCY|IARS|IMPDH2|PAICS|POLD2|RCC1|TMEM97
Human Breast_Wood10_5genes_TamoxifenAntagonistPattern (20103679-Table3-2)	GeneSigDB	3	5	0.0433286	0.207234	60	1	14.2673	6.33328e-06	9.80765e-05	MKI67|PCNA|TOP2A
MENSSEN_MYC_TARGETS	MSigDB_C2	6	53	0.459284	0.674034	11.3208	1	8.22023	6.44392e-06	9.9574e-05	BRCA1|CCNB1|EIF3B|MSH2|PFKM|RUVBL2
Mouse Lung_not_cancer_Vuillemenot04_64genes (12972399-Table1)	GeneSigDB	6	53	0.459284	0.674034	11.3208	1	8.22023	6.44392e-06	9.9574e-05	BLNK|BTK|CD37|CD79A|MS4A1|POU2AF1
Human Esophagus_Sabo08_119genes (18927283-Table2b)	GeneSigDB	8	113	0.979227	0.982972	7.07965	1	7.1424	6.5309e-06	0.000100809	CDCA7L|CDT1|FIGNL1|GINS1|NUP153|RPL39L|TOP2A|TUBG1
BENPORATH_SOX2_TARGETS	MSigDB_C2	20	733	6.35198	2.47099	2.72851	1	5.52329	6.55748e-06	0.00010111	BUB1B|BUB3|CDC45|CDC7|IGF2BP3|KIF11|KIF2C|KNTC1|MRPS27|MTF2|NUSAP1|PPP2R1A|RMI1|SNAPC1|TOP2A|TUBB|TUBG1|UBE2T|UBR5|WDR77
CAFFAREL_RESPONSE_TO_THC_DN	MSigDB_C2	5	31	0.268638	0.515731	16.129	1	9.17409	6.58835e-06	0.000101258	DHFR|MCM3|TUBB|UHRF1|ZWINT
Human Colon_Scian08_31genes_CellCyle (17982488-Table1)	GeneSigDB	5	31	0.268638	0.515731	16.129	1	9.17409	6.58835e-06	0.000101258	AURKA|CCNB1|CDK2|MCM7|TPX2
Human Lung_Rohrbeck08_35genes_SquamousCell (18992152-table3)	GeneSigDB	5	31	0.268638	0.515731	16.129	1	9.17409	6.58835e-06	0.000101258	BUB1B|PCNA|PRC1|RFC4|RFC5
Human Colon_Ben-Dor00_93genes (11108479-SuppTable1)	GeneSigDB	7	81	0.701924	0.832786	8.64198	1	7.56266	6.70534e-06	0.000102945	HMGA1|IMPDH2|SNRPB|SRSF9|TYMS|WDR77|WEE1
Human Leukemia_Bal05_15genes (15896717-Table6)	GeneSigDB	4	15	0.129986	0.358866	26.6667	1	10.784	6.94005e-06	0.000106434	PARP1|PCNA|POLD2|RUVBL2
Human Viral_Cairo08_88genes (19061838-TableS16)	GeneSigDB	7	82	0.71059	0.837894	8.53659	1	7.50621	7.27778e-06	0.000111494	CCNB1|DKC1|MSH2|PCNA|POLD2|SNRPB|TYMS
NAKAMURA_TUMOR_ZONE_PERIPHERAL_VS_CENTRAL_UP	MSigDB_C2	12	284	2.46107	1.55278	4.22535	1	6.14315	7.57182e-06	0.000115874	CENPU|DKC1|DONSON|HMMR|KPNA2|NCAPG|RFC4|SHCBP1|TK1|TOP2A|TUBB4B|TUBG1
HOXA9_DN.V1_DN	MSigDB_C6	10	193	1.67249	1.28249	5.18135	1	6.49322	7.58124e-06	0.000115894	ALDH5A1|C1ORF112|CDC45|CDT1|E2F8|GINS1|GINS3|PFAS|RBM38|ZNF395
NEMETH_INFLAMMATORY_RESPONSE_LPS_DN	MSigDB_C2	5	32	0.277303	0.523972	15.625	1	9.01326	7.75361e-06	0.000118149	ACADM|AURKA|FEN1|MKI67|RBM38
CHROMOSOME_SEGREGATION	MSigDB_C5	5	32	0.277303	0.523972	15.625	1	9.01326	7.75361e-06	0.000118149	BRCA1|ESPL1|NUSAP1|TOP2A|ZWINT
MICROTUBULE	MSigDB_C5	5	32	0.277303	0.523972	15.625	1	9.01326	7.75361e-06	0.000118149	CEP57|KIF11|KNTC1|PRC1|TUBG1
DAZARD_UV_RESPONSE_CLUSTER_G6	MSigDB_C2	9	153	1.32586	1.14284	5.88235	1	6.71498	7.87337e-06	0.000119846	BCL7A|BUB1B|CCNB1|E2F5|IGF2BP3|KIF11|MKI67|TOP2A|UBR5
YU_MYC_TARGETS_DN	MSigDB_C2	6	55	0.476615	0.686605	10.9091	1	8.04448	8.02075e-06	0.00012196	BLK|CD37|GGA2|MAP4K2|MS4A1|SPIB
PENG_GLUTAMINE_DEPRIVATION_DN	MSigDB_C2	13	337	2.92035	1.68959	3.85757	1	5.96574	8.41425e-06	0.000127732	BTK|CCNB1|DKC1|HN1L|KPNA2|PAICS|RUVBL2|SNRPF|SRSF1|TUBB|TUBB4B|TUBG1|WDR77
MORF_CSNK2B	MSigDB_C4	12	287	2.48706	1.56086	4.18118	1	6.09469	8.41822e-06	0.000127732	BUB3|EIF3B|ESPL1|FEN1|KPNA2|MCM7|NONO|PCNA|PPP2R1A|RUVBL2|SRSF1|SRSF9
Human Breast_Sotiriou03_485genes_Survival (12917485-Table9)	GeneSigDB	14	391	3.3883	1.81786	3.58056	1	5.83746	8.79843e-06	0.000133359	BRCA1|DHFR|MCM4|OSBPL10|PAXIP1|PCNA|RALGPS2|RFC4|SHMT2|SNRPB|SPIB|TFDP1|TOP2A|TUBB
MODULE_32	MSigDB_C4	11	241	2.08844	1.43169	4.56432	1	6.2245	8.8688e-06	0.000134283	CHAF1A|FEN1|FUBP1|IGF2BP3|MBD4|POLA1|RPA1|SNRPF|SRSF2|SRSF9|TUBB4B
REACTOME_LOSS_OF_NLP_FROM_MITOTIC_CENTROSOMES	MSigDB_C2	6	56	0.485281	0.692805	10.7143	1	7.95999	8.9188e-06	0.000134897	CEP57|NEK2|PPP2R1A|TUBB|TUBB4B|TUBG1
GSE29618_MONOCYTE_VS_PDC_DN	MSigDB_C7	10	197	1.70715	1.29561	5.07614	1	6.40074	9.07714e-06	0.000136568	ATP2A3|BCL11A|BCL7A|BLNK|CCDC88A|FEN1|GGA2|PMS2P1|SPIB|STMN1
GSE3982_BCELL_VS_BASOPHIL_UP	MSigDB_C7	10	197	1.70715	1.29561	5.07614	1	6.40074	9.07714e-06	0.000136568	EIF3B|GGA2|KPNA2|NASP|PARP1|PMS2P1|SHMT2|TEX10|TMEM243|WDR77
GSE3982_BCELL_VS_CENT_MEMORY_CD4_TCELL_UP	MSigDB_C7	10	197	1.70715	1.29561	5.07614	1	6.40074	9.07714e-06	0.000136568	BASP1|BCL11A|E2F5|MS4A1|PAX5|PKIG|RASGRP3|SHMT2|SPIB|SWAP70
GSE3982_EOSINOPHIL_VS_TH2_DN	MSigDB_C7	10	197	1.70715	1.29561	5.07614	1	6.40074	9.07714e-06	0.000136568	CDC45|HADH|KIF18B|MAP4K2|MRPS27|NCAPG|NUSAP1|PFAS|POU2AF1|TUBB
KAECH_DAY15_EFF_VS_MEMORY_CD8_TCELL_UP	MSigDB_C7	10	197	1.70715	1.29561	5.07614	1	6.40074	9.07714e-06	0.000136568	BLK|BLNK|CD22|CDCA8|CXCR5|KPNA2|MBD4|POU2AF1|SWAP70|SYK
FINETTI_BREAST_CANCER_KINOME_RED	MSigDB_C2	4	16	0.138652	0.370627	25	1	10.4184	9.19065e-06	0.000137264	AURKA|BUB1B|CDC7|NEK2
LIU_TOPBP1_TARGETS	MSigDB_C2	4	16	0.138652	0.370627	25	1	10.4184	9.19065e-06	0.000137264	E2F5|PAX5|PMS2P1|TCL6
DNA_REPLICATION_INITIATION	MSigDB_C5	4	16	0.138652	0.370627	25	1	10.4184	9.19065e-06	0.000137264	CDC45|CDT1|MCM3|POLA1
SPINDLE_MICROTUBULE	MSigDB_C5	4	16	0.138652	0.370627	25	1	10.4184	9.19065e-06	0.000137264	KIF11|KNTC1|PRC1|TUBG1
Human Breast_Finetti08_16genes (18245477-Table1)	GeneSigDB	4	16	0.138652	0.370627	25	1	10.4184	9.19065e-06	0.000137264	AURKA|BUB1B|CDC7|NEK2
Human Liver_Nagata03_17genes (12935928-Table2)	GeneSigDB	4	16	0.138652	0.370627	25	1	10.4184	9.19065e-06	0.000137264	CDC7|MSH2|POLA1|STMN1
Human Liver_Yang05_16genes (15796909-Table1)	GeneSigDB	4	16	0.138652	0.370627	25	1	10.4184	9.19065e-06	0.000137264	HMMR|NEK2|TPX2|TROAP
STEIN_ESR1_TARGETS	MSigDB_C2	7	85	0.736587	0.85303	8.23529	1	7.34255	9.24386e-06	0.000137914	CENPU|FEN1|GINS3|MCM4|NCAPG2|PCNA|RFC4
ACTAYRNNNCCCR_UNKNOWN	MSigDB_C3	15	448	3.88225	1.94352	3.34821	1	5.72042	9.322e-06	0.000138935	BRCA1|BUB1B|BUB3|CDC45|CDCA3|ESPL1|FEN1|KBTBD8|NCOA3|NUP153|RAB30|SHMT2|SPC25|SRSF2|STMN1
GSE27786_LIN_NEG_VS_MONO_MAC_UP	MSigDB_C7	10	198	1.71581	1.29887	5.05051	1	6.37802	9.48867e-06	0.000141124	BLK|DHFR|GINS1|MCM3|MCM7|NEK2|NONO|POU2AF1|TEX10|WDR77
GSE3982_DC_VS_BCELL_DN	MSigDB_C7	10	198	1.71581	1.29887	5.05051	1	6.37802	9.48867e-06	0.000141124	BCL11A|BIK|BUB1B|NASP|PARP1|PKIG|PMS2P5|TPX2|TROAP|WEE1
RESPONSE_TO_STRESS	MSigDB_C5	16	507	4.39352	2.06496	3.15582	1	5.62067	9.78129e-06	0.000145325	BLNK|BRCA1|BTG2|FANCA|FEN1|MAP4K2|MCM7|MSH2|PARP1|PMS2P1|POLA1|POLQ|RFC3|RPA1|RUVBL2|UBR5
GSE12845_NAIVE_VS_DARKZONE_GC_TONSIL_BCELL_DN	MSigDB_C7	10	199	1.72448	1.30211	5.02513	1	6.35545	9.9162e-06	0.000146415	CENPI|GMDS|HN1L|KIF2C|KIFC1|NASP|PARP2|RASGRP3|SWAP70|WDR77
GSE13411_NAIVE_BCELL_VS_PLASMA_CELL_DN	MSigDB_C7	10	199	1.72448	1.30211	5.02513	1	6.35545	9.9162e-06	0.000146415	ASF1B|CDCA3|CDT1|KIF18B|KIF20A|KIFC1|SPC25|TK1|TPX2|ZNF215
GSE17974_CTRL_VS_ACT_IL4_AND_ANTI_IL12_24H_CD4_TCELL_DN	MSigDB_C7	10	199	1.72448	1.30211	5.02513	1	6.35545	9.9162e-06	0.000146415	CKS1B|FEN1|GOT2|PAICS|RAD51AP1|RMI1|RUVBL2|TK1|TPX2|WDHD1
GSE24142_EARLY_THYMIC_PROGENITOR_VS_DN2_THYMOCYTE_DN	MSigDB_C7	10	199	1.72448	1.30211	5.02513	1	6.35545	9.9162e-06	0.000146415	ASF1B|CDC45|KIF18A|KIFC1|MS4A1|MTF2|POU2AF1|SPIB|TK1|TPX2
GSE360_L_MAJOR_VS_B_MALAYI_HIGH_DOSE_MAC_DN	MSigDB_C7	10	199	1.72448	1.30211	5.02513	1	6.35545	9.9162e-06	0.000146415	AHCY|CCNB1|CD22|CHAF1A|CKS1B|IMPDH2|MRPS27|PLCG2|SHMT2|SPC25
GSE9650_NAIVE_VS_MEMORY_CD8_TCELL_UP	MSigDB_C7	10	199	1.72448	1.30211	5.02513	1	6.35545	9.9162e-06	0.000146415	ACADM|BLK|CDK2|MAP4K2|MIOS|MS4A1|MTF2|NASP|POU2AF1|RALGPS2
VANTVEER_BREAST_CANCER_METASTASIS_DN	MSigDB_C2	8	120	1.03989	1.01281	6.66667	1	6.87206	1.01835e-05	0.000150207	AURKA|HJURP|NUSAP1|PRC1|RFC4|SPC25|STMN1|TK1
GSE12845_IGD_POS_BLOOD_VS_NAIVE_TONSIL_BCELL_DN	MSigDB_C7	10	200	1.73315	1.30535	5	1	6.33304	1.03603e-05	0.000151406	BASP1|BIK|BLNK|NAT10|NUSAP1|PMS2P3|PRC1|SLC25A13|SNAPC1|TUBB
GSE1460_INTRATHYMIC_T_PROGENITOR_VS_THYMIC_STROMAL_CELL_UP	MSigDB_C7	10	200	1.73315	1.30535	5	1	6.33304	1.03603e-05	0.000151406	BCL11A|BUB1B|CHAF1A|HADH|IMPDH2|MSH2|PCNA|PMS2P5|STMN1|TIMELESS
GSE22886_DAY1_VS_DAY7_MONOCYTE_IN_CULTURE_DN	MSigDB_C7	10	200	1.73315	1.30535	5	1	6.33304	1.03603e-05	0.000151406	ACADM|AHCY|CCDC88A|CKS1B|FTSJ2|GOT2|MRPS27|PRKDC|RASGRP3|TMEM243
GSE26669_CTRL_VS_COSTIM_BLOCK_MLR_CD8_TCELL_UP	MSigDB_C7	10	200	1.73315	1.30535	5	1	6.33304	1.03603e-05	0.000151406	ASF1B|CDC7|E2F8|FEN1|KIF18B|NEK2|RAD51AP1|RFC5|SLC25A13|TFDP1
GSE27786_LIN_NEG_VS_NKTCELL_UP	MSigDB_C7	10	200	1.73315	1.30535	5	1	6.33304	1.03603e-05	0.000151406	AURKA|C1ORF112|CDK2|DHFR|HMMR|IARS|KNTC1|NCAPG2|PRC1|TRMT6
GSE31082_DN_VS_CD8_SP_THYMOCYTE_UP	MSigDB_C7	10	200	1.73315	1.30535	5	1	6.33304	1.03603e-05	0.000151406	BCL7A|GINS1|MND1|NCAPG2|PFAS|POLA1|RFC4|SLC25A13|SNRPF|SWAP70
GSE36476_CTRL_VS_TSST_ACT_16H_MEMORY_CD4_TCELL_OLD_DN	MSigDB_C7	10	200	1.73315	1.30535	5	1	6.33304	1.03603e-05	0.000151406	GINS1|GOT2|HN1L|IARS|NAT10|PAICS|RMI1|SSRP1|TUBB|TUBG1
GSE3982_NEUTROPHIL_VS_TH1_DN	MSigDB_C7	10	200	1.73315	1.30535	5	1	6.33304	1.03603e-05	0.000151406	BRCA1|CKS1B|FTSJ2|KIFC1|NAT10|NEK2|PFAS|PMS2P5|WEE1|ZNF395
GSE9650_EXHAUSTED_VS_MEMORY_CD8_TCELL_UP	MSigDB_C7	10	200	1.73315	1.30535	5	1	6.33304	1.03603e-05	0.000151406	BLK|BTK|CD22|CXCR5|MKI67|MS4A1|PARP1|SGOL1|SHMT2|TFDP1
GC_B_cell_BLhigh_DLBCLlow	SignatureDB	5	34	0.294635	0.540076	14.7059	1	8.71242	1.05639e-05	0.000154224	BCL7A|CCDC88A|FANCA|KIAA0922|ST14
Mouse Uterine_Jeong05_133genes (15845616-SuppTable2)	GeneSigDB	7	87	0.753918	0.862972	8.04598	1	7.23788	1.07847e-05	0.000157287	MCM3|MKI67|NUSAP1|RALGPS2|TOP2A|TYMS|UBE2T
Human Immune_Kong10_112genes_ImmPort_CentroblastvsNaive (20460173-ImmPortCentroblastvsNaive)	GeneSigDB	7	88	0.762584	0.867899	7.95455	1	7.1868	1.16314e-05	0.000169462	ACADM|BARD1|BCL7A|BUB3|DHFR|FANCA|ZWINT
REACTOME_RESOLUTION_OF_AP_SITES_VIA_THE_MULTIPLE_NUCLEOTIDE_PATCH_REPLACEMENT_PATHWAY	MSigDB_C2	4	17	0.147317	0.382026	23.5294	1	10.0849	1.1937e-05	0.000173561	FEN1|MBD4|PCNA|POLD2
MCL_proliferation_survival	SignatureDB	4	17	0.147317	0.382026	23.5294	1	10.0849	1.1937e-05	0.000173561	PCNA|TK1|TOP2A|UHRF1
Leucine_starve_up	SignatureDB	8	123	1.06588	1.02533	6.50407	1	6.76281	1.22081e-05	0.000177321	BCL7A|BTG2|CD22|HMGA1|KIAA0922|KIF2C|RASGRP3|SWAP70
HU_GENOTOXIC_DAMAGE_4HR	MSigDB_C2	5	35	0.3033	0.547949	14.2857	1	8.57142	1.22381e-05	0.000177397	AURKA|CDT1|KPNA2|NEK2|PRC1
Human Breast_Troester06_52genes_ProbeID (17150101-Figure5b)	GeneSigDB	5	35	0.3033	0.547949	14.2857	1	8.57142	1.22381e-05	0.000177397	AURKA|BTG2|CKS1B|MCM3|TOP2A
Mouse Lymphoma_Wu08_1016genes (18535662-TableS2b)	GeneSigDB	15	461	3.9949	1.97098	3.2538	1	5.58358	1.30613e-05	0.000189137	BUB3|CKS1B|DONSON|GOT2|HADH|MIF|NASP|NUDT21|PCNA|PKIG|PPP2R1A|SNRPF|SRSF2|SRSF9|SSRP1
HEDENFALK_BREAST_CANCER_BRCA1_VS_BRCA2	MSigDB_C2	9	163	1.41251	1.17935	5.52147	1	6.43362	1.31162e-05	0.000189739	CEP57|CKS1B|IARS|MCM7|MIF|MSH2|PARP1|PCNA|TUBB
MODULE_254	MSigDB_C4	6	60	0.519944	0.717061	10	1	7.64238	1.33618e-05	0.000193098	BIK|CCNB1|CDC45|MKI67|PCNA|WEE1
Human BoneMarrow_Zhan07_2181genes (17023574-TableS1)	GeneSigDB	33	1720	14.9051	3.70442	1.9186	1	4.8847	1.37157e-05	0.000198011	ATP2A3|BCL11A|BTF3|BTG2|BUB3|CYB561A3|DKC1|EIF3B|EIF3L|FCRLA|FTSJ2|GRHPR|IARS|IMPDH2|MBD4|MIOS|NCAPG|PAICS|PFKM|POU2AF1|POU2F2|PRKD3|RAB30|RALGPS2|RPA1|SHMT2|SNRPF|SRSF1|TEX10|TMEM243|TUBB4B|UBR5|ZNF395
Human Leukemia_Bal05_36genes (15896717-Table7)	GeneSigDB	5	36	0.311966	0.55571	13.8889	1	8.43611	1.41123e-05	0.000202916	BUB3|CCNB1|CDC45|CDK2|PRC1
Human StemCell_Komor05_37genes (15955831-SuppTable6)	GeneSigDB	5	36	0.311966	0.55571	13.8889	1	8.43611	1.41123e-05	0.000202916	BRCA1|CHAF1A|GINS3|GMDS|MKI67
Human StemCell_Sun05_38genes (16007577-Table3)	GeneSigDB	5	36	0.311966	0.55571	13.8889	1	8.43611	1.41123e-05	0.000202916	CCNB1|MCM7|PCNA|RFC4|STMN1
Mouse Lymphoma_Hu04_39genes (15120960-Table2)	GeneSigDB	5	36	0.311966	0.55571	13.8889	1	8.43611	1.41123e-05	0.000202916	AURKA|CDT1|KPNA2|NEK2|PRC1
PASQUALUCCI_LYMPHOMA_BY_GC_STAGE_DN	MSigDB_C2	9	165	1.42984	1.18651	5.45455	1	6.38017	1.44616e-05	0.000207729	BCL11A|BCL7A|CD22|CD37|CD79A|FCRLA|RBM38|SRSF1|TMEM243
JUBAN_TARGETS_OF_SPI1_AND_FLI1_DN	MSigDB_C2	7	91	0.788581	0.882514	7.69231	1	7.03833	1.45083e-05	0.000208191	CCNB1|IMPDH2|MIF|NASP|SNRPB|SRSF2|TUBB
GROSS_HYPOXIA_VIA_ELK3_UP	MSigDB_C2	10	208	1.80247	1.33098	4.80769	1	6.15901	1.45741e-05	0.000208506	BCL7A|CCNB1|KIF20A|KPNA2|SPAG5|SRSF1|SRSF2|STMN1|TOPBP1|TUBB4B
SANSOM_APC_TARGETS_UP	MSigDB_C2	8	126	1.09188	1.03769	6.34921	1	6.65718	1.45614e-05	0.000208506	CDCA7|IMPDH2|KIAA0922|MCM3|MCM7|PAICS|PARP1|UBE2T
MODULE_345	MSigDB_C4	8	126	1.09188	1.03769	6.34921	1	6.65718	1.45614e-05	0.000208506	ATP2A3|BLNK|CD37|CD79A|FCRLA|MS4A1|POU2F2|SPIB
SPINDLE_POLE	MSigDB_C5	4	18	0.155983	0.393093	22.2222	1	9.77889	1.52436e-05	0.000217866	KIF11|KNTC1|TPX2|TUBG1
NUYTTEN_NIPP1_TARGETS_DN	MSigDB_C2	21	846	7.3312	2.64821	2.48227	1	5.16152	1.59554e-05	0.000227812	ALDH5A1|ATP2A3|AURKA|BIK|E2F8|FUBP1|GINS3|HMMR|KIF20A|MKI67|MND1|NUDT21|PFAS|POLA1|SNAPC1|SYK|TMEM97|TMTC4|TUBB4B|TYMS|UHRF1
BENPORATH_NANOG_TARGETS	MSigDB_C2	23	985	8.53574	2.84895	2.33503	1	5.07705	1.63943e-05	0.000233844	ACADM|AURKA|BUB1B|BUB3|CDC45|CDC7|FANCA|IGF2BP3|KNTC1|MPP6|MSH2|NUSAP1|PCNA|PKIG|PPP2R1A|TOP2A|TPX2|TUBG1|UBE2T|UBR5|WDHD1|WDR77|WEE1
PENG_GLUCOSE_DEPRIVATION_DN	MSigDB_C2	9	168	1.45584	1.19718	5.35714	1	6.30162	1.66995e-05	0.00023796	AURKA|CDC7|ESPL1|FUBP1|KIF11|MKI67|MSH2|SRSF1|WEE1
Human StemCell_Enk06_139genes (16434974-Table1)	GeneSigDB	8	129	1.11788	1.04991	6.20155	1	6.55497	1.72853e-05	0.000246062	BUB1B|CKS1B|KPNA2|MCM3|NCAPG|PCNA|RFC5|TPX2
Human Breast_Klein07_63genes_human_Mouse (17410534-Table1)	GeneSigDB	6	63	0.545941	0.734723	9.52381	1	7.42328	1.77472e-05	0.000252385	CCNB1|HMMR|KPNA2|SPAG5|TK1|TPX2
Human Breast_Chanrion08_80genes (18347175-TableS4.2)	GeneSigDB	5	38	0.329298	0.570914	13.1579	1	8.18109	1.85271e-05	0.000262952	ASF1B|BTG2|PRC1|TK1|TPX2
Human Futreal04_427genes_ConsensusCancerGenes (14993899-TableS1)	GeneSigDB	13	364	3.15432	1.75497	3.57143	1	5.61016	1.90177e-05	0.000269647	BCL11A|BCL7A|BRCA1|BUB1B|CD79A|FANCA|HMGA1|MSH2|NONO|PAX5|POU2AF1|SS18|SYK
REACTOME_BASE_EXCISION_REPAIR	MSigDB_C2	4	19	0.164649	0.403857	21.0526	1	9.49681	1.91777e-05	0.000271646	FEN1|MBD4|PCNA|POLD2
RNA_PROCESSING	MSigDB_C5	9	171	1.48184	1.20774	5.26316	1	6.22497	1.92258e-05	0.000272057	DKC1|IGF2BP3|NONO|NUDT21|SNRPB|SNRPF|SRSF1|SRSF2|SRSF9
MORF_DEK	MSigDB_C4	11	262	2.27042	1.49211	4.19847	1	5.8505	1.93473e-05	0.000273506	ACYP1|BUB3|CDK2|MSH2|NONO|PCNA|RFC4|RPA1|SNRPB|SRSF1|SRSF9
Human EmbryonicStemCell_Thomas08_839genes (18689800-TableS5)	GeneSigDB	20	790	6.84592	2.56214	2.53165	1	5.13401	1.93895e-05	0.000273831	BASP1|BTF3|BTG2|CCNB1|CDK2|CHAF1A|E2F5|FUBP1|HMGA1|KPNA2|MCM7|MIF|NCOA3|PARP1|PRKDC|SSRP1|TFDP1|TIMELESS|TOP2A|TOPBP1
Glutamine_starve_down	SignatureDB	12	313	2.71237	1.62914	3.83387	1	5.70095	1.99777e-05	0.00028186	BTK|CCNB1|DKC1|HN1L|KPNA2|PAICS|RUVBL2|SNRPF|SRSF1|SRSF2|TUBG1|WDR77
RB_P130_DN.V1_UP	MSigDB_C6	8	132	1.14388	1.06198	6.06061	1	6.45598	2.04251e-05	0.000287887	ATP2A3|AURKA|CDC7|KIF20A|POLD2|RUVBL2|SNRPB|TK1
Human Breast_Lee10_184genes (20068086-ST1-5)	GeneSigDB	9	173	1.49917	1.21473	5.20231	1	6.17487	2.10847e-05	0.000296891	ESPL1|FANCA|KIF11|PAXIP1|PFAS|SNRPF|SPAG5|TOP2A|TYMS
REACTOME_ORC1_REMOVAL_FROM_CHROMATIN	MSigDB_C2	6	65	0.563272	0.746264	9.23077	1	7.28527	2.12666e-05	0.000298568	CDK2|CDT1|MCM3|MCM4|MCM7|MCM8
SHAFFER_IRF4_TARGETS_IN_ACTIVATED_DENDRITIC_CELL	MSigDB_C2	6	65	0.563272	0.746264	9.23077	1	7.28527	2.12666e-05	0.000298568	AURKA|CDT1|E2F5|HMMR|PAICS|RAB30
Human Breast_Wang05_76genes_ER (15721472-76genes)	GeneSigDB	6	65	0.563272	0.746264	9.23077	1	7.28527	2.12666e-05	0.000298568	CENPU|CEP57|FEN1|KPNA2|NCAPG2|POLQ
GARCIA_TARGETS_OF_FLI1_AND_DAX1_DN	MSigDB_C2	9	175	1.5165	1.22168	5.14286	1	6.12555	2.30942e-05	0.000323591	CDK2|DHFR|FEN1|GINS3|RCC1|RMI1|TRMT6|TYMS|ZWINT
Mouse Intestine_DeGiovanni04_68genes (14750170-Table2)	GeneSigDB	6	66	0.571938	0.751966	9.09091	1	7.21849	2.32256e-05	0.000325113	BTG2|CHAF1A|FEN1|MCM3|MCM4|PCNA
Human Sarcoma_Lee04_335genes (15492233-TableS1)	GeneSigDB	12	318	2.7557	1.64192	3.77358	1	5.63016	2.3348e-05	0.000326506	ACADM|AHCY|CKS1B|DKC1|NONO|PAICS|PFKM|RFC3|RFC5|SRSF1|SRSF9|WEE1
MODULE_320	MSigDB_C4	4	20	0.173315	0.41434	20	1	9.23563	2.38097e-05	0.000332312	BRCA1|ESPL1|KIF11|SMC2
REGULATION_OF_DNA_REPLICATION	MSigDB_C5	4	20	0.173315	0.41434	20	1	9.23563	2.38097e-05	0.000332312	CCDC88A|CDC45|CDK2|CDT1
Human Lymphoma_Satoh05_50genes (15755681-SuppTable2)	GeneSigDB	5	40	0.346629	0.585721	12.5	1	7.94468	2.39484e-05	0.000333595	E2F5|MSH2|PRKDC|RPA1|TOP2A
Human Lymphoma_Sriuranpong04_45genes (15297395-Table2)	GeneSigDB	5	40	0.346629	0.585721	12.5	1	7.94468	2.39484e-05	0.000333595	CCNB1|PAICS|SPIB|STMN1|TOP2A
BASSO_CD40_SIGNALING_DN	MSigDB_C2	6	67	0.580604	0.757626	8.95522	1	7.15313	2.53274e-05	0.000351774	ALDH5A1|BIK|BLNK|BTG2|POU2AF1|SYK
MICROTUBULE_ORGANIZING_CENTER	MSigDB_C5	6	67	0.580604	0.757626	8.95522	1	7.15313	2.53274e-05	0.000351774	CEP57|ESPL1|NEK2|NUDT21|TOP2A|TUBG1
Human Leukemia_Kiiveri08_100genes_T-ALLTree (18410693-TableS7)	GeneSigDB	6	67	0.580604	0.757626	8.95522	1	7.15313	2.53274e-05	0.000351774	BLNK|BTK|CD79A|PAX5|PLCG2|POU2AF1
BROWNE_HCMV_INFECTION_18HR_UP	MSigDB_C2	9	178	1.5425	1.23203	5.05618	1	6.05299	2.64126e-05	0.000365425	BCL11A|CDK2|E2F5|MCM3|PARP2|RFC5|SLC25A13|TOPBP1|ZWINT
GINESTIER_BREAST_CANCER_20Q13_AMPLIFICATION_DN	MSigDB_C2	9	178	1.5425	1.23203	5.05618	1	6.05299	2.64126e-05	0.000365425	FUBP1|KIFC1|MBD4|MCM3|MKI67|NSUN5P2|SRSF2|ST14|TOPBP1
Leucine_starve_down	SignatureDB	9	178	1.5425	1.23203	5.05618	1	6.05299	2.64126e-05	0.000365425	AURKA|CCNB1|GGA2|KPNA2|MCM4|PFKM|RCC1|SRSF2|TK1
E2F3_overexpression_2x_up	SignatureDB	8	137	1.1872	1.08179	5.83942	1	6.29768	2.67184e-05	0.000369298	ALDH5A1|BRI3BP|FANCA|FEN1|GINS1|PCNA|TMEM97|ZDHHC23
RIZ_ERYTHROID_DIFFERENTIATION_HBZ	MSigDB_C2	5	41	0.355295	0.592985	12.1951	1	7.83275	2.70834e-05	0.000373981	BARD1|BASP1|E2F8|MCM4|MCM7
GRESHOCK_CANCER_COPY_NUMBER_UP	MSigDB_C2	12	323	2.79903	1.65461	3.71517	1	5.56082	2.72031e-05	0.000375272	BCL11A|BRCA1|BUB1B|CASC5|FANCA|HMGA1|MSH2|PAX5|POU2AF1|SS18|SYK|TCL6
INTERPHASE	MSigDB_C5	6	68	0.589269	0.763243	8.82353	1	7.08913	2.75794e-05	0.000379713	CDC7|CDK2|KPNA2|POLA1|RCC1|TIMELESS
Human Bladder_Aaboe05_230genes (16265353-SuppTable1)	GeneSigDB	9	179	1.55117	1.23546	5.02793	1	6.02918	2.76049e-05	0.000379713	AHCY|HMGA1|IMPDH2|NONO|PPP2R1A|SHMT2|SNRPB|TUBB|TUBB4B
Human Leukemia_Kiiveri08_100genes_T-ALLParallel (18410693-TableS13)	GeneSigDB	6	68	0.589269	0.763243	8.82353	1	7.08913	2.75794e-05	0.000379713	BLNK|BTK|CD79A|PAX5|PLCG2|POU2AF1
LEE_RECENT_THYMIC_EMIGRANT	MSigDB_C2	10	225	1.94979	1.38381	4.44444	1	5.81741	2.86327e-05	0.000393473	BCL11A|CDCA7|CDCA7L|CEP57|IGF2BP3|MIF|NAPSB|PAICS|TOP2A|TYMS
MODULE_253	MSigDB_C4	4	21	0.18198	0.424563	19.0476	1	8.99282	2.92128e-05	0.000399904	KIF11|KIF2C|STMN1|TUBB4B
DAMAGED_DNA_BINDING	MSigDB_C5	4	21	0.18198	0.424563	19.0476	1	8.99282	2.92128e-05	0.000399904	FEN1|MSH2|PMS2P1|POLQ
Human Breast_Lin09_24genes (19695104-AF1-5)	GeneSigDB	4	21	0.18198	0.424563	19.0476	1	8.99282	2.92128e-05	0.000399904	BRCA1|CCNB1|PRKDC|WEE1
Human Brain_Godard03_239genes (14583454-TableS1)	GeneSigDB	10	226	1.95845	1.38686	4.42478	1	5.7984	2.97352e-05	0.000406665	BTG2|CCNB1|EIF3B|HMMR|PCNA|PRKDC|RCC1|TFDP1|TUBG1|WEE1
ZHANG_RESPONSE_TO_CANTHARIDIN_DN	MSigDB_C2	6	69	0.597935	0.768819	8.69565	1	7.02645	2.99897e-05	0.000409754	EIF3B|MCM7|POLD2|RFC5|RUVBL2|TUBG1
REACTOME_RNA_POL_II_TRANSCRIPTION	MSigDB_C2	7	102	0.883904	0.934117	6.86275	1	6.54746	3.05476e-05	0.000416182	NUDT21|SNRPB|SNRPF|SRSF1|SRSF2|SRSF9|SSRP1
ZHAN_EARLY_DIFFERENTIATION_GENES_DN	MSigDB_C2	5	42	0.363961	0.600161	11.9048	1	7.72466	3.05279e-05	0.000416182	BLK|CXCR5|MSH2|RPA1|SPIB
Human Ovarian_Ouellet05_53genes (15940270-Table2)	GeneSigDB	5	42	0.363961	0.600161	11.9048	1	7.72466	3.05279e-05	0.000416182	CKS1B|NUP153|PARP1|SRSF9|TUBB
PENG_LEUCINE_DEPRIVATION_UP	MSigDB_C2	8	140	1.2132	1.09351	5.71429	1	6.20645	3.12201e-05	0.000424939	BCL7A|BTG2|CD22|KIAA0922|KIF2C|RASGRP3|SHMT2|SWAP70
CD40_downregulated_Burkitt_lymphoma	SignatureDB	6	70	0.606601	0.774354	8.57143	1	6.96503	3.25664e-05	0.000442841	ALDH5A1|BIK|BLNK|BTG2|POU2AF1|SYK
Human StemCell_Mishra08_289genes (18519693-Table1)	GeneSigDB	9	183	1.58583	1.24909	4.91803	1	5.93567	3.28418e-05	0.000445737	BUB1B|BUB3|CCNB1|MCM3|PCNA|PRKDC|STMN1|TUBB|TUBB4B
CACGTG_V$MYC_Q2	MSigDB_C3	23	1031	8.93436	2.91182	2.23084	1	4.83054	3.34323e-05	0.00045332	CEP57|E2F8|EIF3B|FEN1|HMGA1|HOXA1|IGF2BP3|MCM8|NAT10|NUP153|PAICS|PLCG2|POLA1|RAB30|RPA1|SGOL1|SHMT2|STMN1|TRMT6|UBR5|WDR77|WEE1|YEATS2
HUMMEL_BURKITTS_LYMPHOMA_UP	MSigDB_C2	5	43	0.372626	0.607251	11.6279	1	7.6202	3.43028e-05	0.000464242	ALDH5A1|HADH|NASP|RFC3|TCL6
Mouse Bone_Boylan07_47genes (17483317-Table1)	GeneSigDB	5	43	0.372626	0.607251	11.6279	1	7.6202	3.43028e-05	0.000464242	BASP1|BCL11A|NASP|PKIG|TYMS
Human Breast_Lin09_10genes (19695104-AF1-3)	GeneSigDB	3	8	0.0693258	0.262117	37.5	1	11.1808	3.47898e-05	0.000469942	BARD1|BRCA1|FANCA
Mouse Lymphoma_Park05_10genes_b (16140930-Table1b)	GeneSigDB	3	8	0.0693258	0.262117	37.5	1	11.1808	3.47898e-05	0.000469942	BLK|CD37|CD79A
MORF_CDK2	MSigDB_C4	6	71	0.615267	0.779849	8.4507	1	6.90484	3.53178e-05	0.000476624	BUB3|CDK2|NONO|PRKDC|RUVBL2|SSRP1
Human Lung_Hou10_518genes (20421987-TableS4)	GeneSigDB	13	388	3.3623	1.81099	3.35052	1	5.32179	3.68806e-05	0.000497243	AURKA|BARD1|BCL11A|BUB1B|CDCA3|GEN1|NEK2|RAD51AP1|STMN1|TOP2A|TPX2|YEATS2|ZWINT
REACTOME_METABOLISM_OF_NUCLEOTIDES	MSigDB_C2	6	72	0.623932	0.785305	8.33333	1	6.84583	3.82527e-05	0.000514771	CTPS2|IMPDH2|PAICS|PFAS|TK1|TYMS
PENG_LEUCINE_DEPRIVATION_DN	MSigDB_C2	9	187	1.62049	1.26256	4.81283	1	5.84488	3.88971e-05	0.000522951	AURKA|CCNB1|GGA2|KPNA2|MCM4|PFKM|RCC1|TK1|TUBB4B
ACEVEDO_LIVER_CANCER_UP	MSigDB_C2	22	972	8.42309	2.83088	2.26337	1	4.796	4.03697e-05	0.000542238	AURKA|CKS1B|KPNA2|MCM3|MCM4|NUP153|NUSAP1|PARP1|PMS2P5|PRC1|RFC4|RMI1|RMI2|SWAP70|TK1|TMTC4|TOPBP1|TYMS|UBE2T|UPF3A|YEATS2|ZDHHC23
Mouse Liver_White05_638genes (15546871-Table1S)	GeneSigDB	15	509	4.41085	2.06894	2.94695	1	5.11814	4.09978e-05	0.000550156	ACADM|BTG2|CASC5|CKS1B|EIF3B|FUBP1|KPNA2|PCNA|RPA1|SPC25|TFDP1|TMEM97|TOP2A|TUBB|UBR5
MOREAUX_B_LYMPHOCYTE_MATURATION_BY_TACI_DN	MSigDB_C2	6	73	0.632598	0.790724	8.21918	1	6.78796	4.138e-05	0.000554764	BARD1|DKC1|IARS|NASP|PRKDC|TYMS
REACTOME_G0_AND_EARLY_G1	MSigDB_C2	4	23	0.199312	0.444302	17.3913	1	8.55429	4.2638e-05	0.000570023	CDK2|E2F5|PCNA|TFDP1
MODULE_196	MSigDB_C4	4	23	0.199312	0.444302	17.3913	1	8.55429	4.2638e-05	0.000570023	KIF11|KIF2C|STMN1|TUBB4B
Human Bone Marrow_Zhan03_23genes (12393520-Table1)	GeneSigDB	4	23	0.199312	0.444302	17.3913	1	8.55429	4.2638e-05	0.000570023	BLK|CD22|CXCR5|MS4A1
SCHAEFFER_SOX9_TARGETS_IN_PROSTATE_DEVELOPMENT_DN	MSigDB_C2	5	45	0.389958	0.621187	11.1111	1	7.42135	4.29305e-05	0.000572817	BASP1|CDCA7|CDK2|NASP|STMN1
REGULATION_OF_DNA_METABOLIC_PROCESS	MSigDB_C5	5	45	0.389958	0.621187	11.1111	1	7.42135	4.29305e-05	0.000572817	CCDC88A|CDC45|CDK2|CDT1|KPNA2
Human Breast_Liu08_1878genes (18786252-TableS1)	GeneSigDB	24	1121	9.71428	3.03033	2.14095	1	4.71425	4.29673e-05	0.000572817	ACADM|CCNB1|CD22|CD37|CD79A|CDC7|CENPU|CKS1B|ESPL1|FANCA|KNTC1|MAP4K2|MBD4|MIF|MKI67|MS4A1|NUDT21|PLCG2|PRC1|PRKDC|SLC25A13|SPC25|TFDP1|ZWINT
ACEVEDO_FGFR1_TARGETS_IN_PROSTATE_CANCER_MODEL_UP	MSigDB_C2	11	286	2.4784	1.55817	3.84615	1	5.46899	4.31427e-05	0.000574618	BASP1|CDCA8|FUBP1|GMDS|MCM3|MCM4|NONO|NUDT21|PKIG|SMC2|TEX10
MORF_PTPN11	MSigDB_C4	7	108	0.935898	0.961079	6.48148	1	6.30968	4.41489e-05	0.000587472	BUB3|EIF3B|FEN1|KIF11|SRSF1|SRSF9|UPF3A
RNA_METABOLIC_PROCESS	MSigDB_C5	20	838	7.26188	2.63612	2.38663	1	4.83216	4.44315e-05	0.000590682	BRCA1|BTF3|DKC1|FUBP1|HMGA1|IGF2BP3|NONO|NUDT21|PARP1|PAX5|POU2AF1|POU2F2|SNRPB|SNRPF|SPIB|SRSF1|SRSF2|SRSF9|TFDP1|UHRF1
KATSANOU_ELAVL1_TARGETS_DN	MSigDB_C2	8	148	1.28253	1.12413	5.40541	1	5.97572	4.64254e-05	0.000616616	CDCA7L|DHFR|DKC1|FANCA|KIF18B|PFAS|TIMELESS|TROAP
VANTVEER_BREAST_CANCER_ESR1_DN	MSigDB_C2	10	239	2.07111	1.4258	4.1841	1	5.56102	4.7731e-05	0.000632779	BCL11A|C1ORF112|CDCA8|FANCA|HJURP|KIF2C|NASP|RBM38|ST14|TOPBP1
Mouse Lung_Rangasamy09_254genes (19286929-SuppTable2n)	GeneSigDB	10	239	2.07111	1.4258	4.1841	1	5.56102	4.7731e-05	0.000632779	BTK|CD79A|CXCR5|MBD4|MS4A1|NCOA3|PKIG|PLCG2|PRKD3|RALGPS2
SIG_BCR_SIGNALING_PATHWAY	MSigDB_C2	5	46	0.398623	0.628038	10.8696	1	7.32659	4.78287e-05	0.000632899	BLNK|BTK|CD22|PLCG2|SYK
Myeloma_CD-2_subgroup_up	SignatureDB	5	46	0.398623	0.628038	10.8696	1	7.32659	4.78287e-05	0.000632899	CD79A|MS4A1|PAX5|ZNF395|ZNF608
KOKKINAKIS_METHIONINE_DEPRIVATION_96HR_DN	MSigDB_C2	6	75	0.64993	0.801449	8	1	6.6755	4.82489e-05	0.000636101	CCNB1|CDK2|CTPS2|FEN1|POLQ|TK1
Human Prostate_Stanbrough06_89genes (16510604-Table3)	GeneSigDB	6	75	0.64993	0.801449	8	1	6.6755	4.82489e-05	0.000636101	CCNB1|KIF20A|KPNA2|NEK2|TOP2A|ZWINT
Myeloma_TACI_low_plasmablast_gene	SignatureDB	6	75	0.64993	0.801449	8	1	6.6755	4.82489e-05	0.000636101	BARD1|DKC1|IARS|NASP|PRKDC|TYMS
BIOCARTA_G2_PATHWAY	MSigDB_C2	4	24	0.207977	0.453849	16.6667	1	8.35526	5.08193e-05	0.000668753	BRCA1|CCNB1|PRKDC|WEE1
MODULE_372	MSigDB_C4	4	24	0.207977	0.453849	16.6667	1	8.35526	5.08193e-05	0.000668753	FEN1|KIF11|MSH2|POLA1
Human Breast_Hedenfalk01_176genes_BRCA (11207349-Supp2)	GeneSigDB	8	150	1.29986	1.13165	5.33333	1	5.92068	5.10652e-05	0.000671371	CEP57|CKS1B|IARS|MCM7|MSH2|PARP1|PCNA|TUBB
BOHN_PRIMARY_IMMUNODEFICIENCY_SYNDROM_UP	MSigDB_C2	5	47	0.407289	0.634815	10.6383	1	7.23473	5.31479e-05	0.000696828	MKI67|NUSAP1|SHMT2|SMC2|TOP2A
MODULE_312	MSigDB_C4	5	47	0.407289	0.634815	10.6383	1	7.23473	5.31479e-05	0.000696828	BIK|CCNB1|CDC45|MKI67|PCNA
Human Leukemia_Wilson06_50genes_SigDifferentialClusterD2 (16597596-TableS3-4)	GeneSigDB	5	47	0.407289	0.634815	10.6383	1	7.23473	5.31479e-05	0.000696828	ACYP1|NASP|PARP1|PCNA|STMN1
IGLESIAS_E2F_TARGETS_UP	MSigDB_C2	8	151	1.30852	1.13539	5.29801	1	5.89353	5.35261e-05	0.000701143	ACADM|CKS1B|MCM3|MCM7|PCNA|SMC2|SS18|TUBB
GSE36476_YOUNG_VS_OLD_DONOR_MEMORY_CD4_TCELL_UP	MSigDB_C7	9	195	1.68982	1.28907	4.61538	1	5.6709	5.38741e-05	0.000705055	CENPU|CHAF1A|E2F8|KIF18B|POU2AF1|SHCBP1|SNAPC1|SPC25|TOP2A
Human StemCell_Nuytten08_1622genes (17724462-TableS1)	GeneSigDB	28	1443	12.5046	3.41395	1.9404	1	4.53883	5.45904e-05	0.000713775	ACYP1|ALDH5A1|ATP2A3|AURKA|BASP1|BIK|E2F8|FUBP1|GINS3|GRHPR|HMMR|IARS|KIF20A|MKI67|NUDT21|PFAS|POLA1|RASGRP3|RCCD1|SNAPC1|SWAP70|SYK|TMEM97|TMTC4|TUBB4B|TYMS|YEATS2|ZNF215
DACOSTA_UV_RESPONSE_VIA_ERCC3_COMMON_UP	MSigDB_C2	6	77	0.667261	0.812031	7.79221	1	6.56716	5.60014e-05	0.000730884	ACYP1|NSUN5P2|PCNA|RFC5|TK1|TUBB4B
MORI_PRE_BI_LYMPHOCYTE_DN	MSigDB_C2	6	77	0.667261	0.812031	7.79221	1	6.56716	5.60014e-05	0.000730884	BLK|BTG2|CD22|FCRLA|MS4A1|RALGPS2
MORF_ANP32B	MSigDB_C4	9	197	1.70715	1.29561	4.56853	1	5.6289	5.82979e-05	0.000759468	BTF3|BUB3|MCM7|NONO|PCNA|PPP2R1A|SNRPB|SRSF2|SRSF9
GSE360_L_DONOVANI_VS_T_GONDII_DC_DN	MSigDB_C7	9	197	1.70715	1.29561	4.56853	1	5.6289	5.82979e-05	0.000759468	AURKA|BCL11A|BUB1B|IGF2BP3|KIAA0922|MSH2|PCNA|RPA1|STMN1
CELL_CYCLE_CHECKPOINT_GO_0000075	MSigDB_C5	5	48	0.415955	0.641519	10.4167	1	7.14561	5.89127e-05	0.000765311	BUB1B|CDC45|CDT1|KNTC1|ZWINT
Human Breast_Parker09_50genes_IntrinsicGenes_PAM50 (19204204-SupplementaryTable8)	GeneSigDB	5	48	0.415955	0.641519	10.4167	1	7.14561	5.89127e-05	0.000765311	CCNB1|KIF2C|MKI67|TYMS|UBE2T
Human Leukemia_Haslinger04_126genes (15459216-TableA2f)	GeneSigDB	7	113	0.979227	0.982972	6.19469	1	6.12507	5.89608e-05	0.000765311	BCL7A|FUBP1|PARP2|SHMT2|SNRPF|SRSF9|TIMELESS
Human Lymphoma_Golub99_50genes (10521349-Figure3)	GeneSigDB	5	48	0.415955	0.641519	10.4167	1	7.14561	5.89127e-05	0.000765311	ACADM|ATP2A3|CD79A|MCM3|STMN1
Human Leukemia_Ueno09_30genes_MostDownRegulated3Days (19749795-SuppTable3)	GeneSigDB	4	25	0.216643	0.463198	16	1	8.16791	6.00898e-05	0.00077855	DHFR|TFDP1|TK1|UHRF1
Human Lymphoma_deVos03_25genes (12594241-Table5)	GeneSigDB	4	25	0.216643	0.463198	16	1	8.16791	6.00898e-05	0.00077855	BIK|CD22|HOXA1|NEK2
GSE13411_IGM_MEMORY_BCELL_VS_PLASMA_CELL_DN	MSigDB_C7	9	198	1.71581	1.29887	4.54545	1	5.60812	6.06221e-05	0.000781194	ASF1B|CDC45|CDT1|KIF18B|RAB30|SPAG5|TK1|TPX2|TROAP
GSE17721_LPS_VS_PAM3CSK4_16H_BMDM_DN	MSigDB_C7	9	198	1.71581	1.29887	4.54545	1	5.60812	6.06221e-05	0.000781194	ACADM|CD37|HJURP|KIF20A|NCAPG2|PAICS|PARP1|PLCG2|STMN1
GSE20366_EX_VIVO_VS_DEC205_CONVERSION_NAIVE_CD4_TCELL_UP	MSigDB_C7	9	198	1.71581	1.29887	4.54545	1	5.60812	6.06221e-05	0.000781194	BIK|DNA2|FIGNL1|HN1L|KNTC1|NCAPG2|NUSAP1|PRC1|RAD51AP1
GSE22886_NAIVE_BCELL_VS_DC_UP	MSigDB_C7	9	198	1.71581	1.29887	4.54545	1	5.60812	6.06221e-05	0.000781194	BCL11A|BCL7A|CD22|CD37|CDC7|MS4A1|PMS2P1|POU2AF1|SPIB
GSE29618_MONOCYTE_VS_MDC_DAY7_FLU_VACCINE_DN	MSigDB_C7	9	198	1.71581	1.29887	4.54545	1	5.60812	6.06221e-05	0.000781194	BASP1|BCL11A|BCL7A|CCDC88A|EIF3L|HADH|HMGA1|SHMT2|SNRPF
GSE3982_MAC_VS_BCELL_DN	MSigDB_C7	9	198	1.71581	1.29887	4.54545	1	5.60812	6.06221e-05	0.000781194	E2F5|MRPS27|NASP|PFAS|PMS2P1|PMS2P3|PRKDC|RALGPS2|TEX10
Human Brain_Bandres05_182genes (15980968-Table3b)	GeneSigDB	8	154	1.33452	1.14654	5.19481	1	5.81354	6.15091e-05	0.000791908	BLK|CD79A|MAP4K2|PFKM|SHMT2|SNAPC1|TUBB|TUBG1
Human Viral_Urosevic07_341genes (17823660-TableS1b)	GeneSigDB	11	298	2.58239	1.59012	3.69128	1	5.2937	6.24585e-05	0.000803407	BARD1|BRCA1|CHAF1A|CXCR5|ESPL1|FEN1|HADH|TIMELESS|TOP2A|TYMS|ZWINT
GSE11924_TFH_VS_TH17_CD4_TCELL_DN	MSigDB_C7	9	199	1.72448	1.30211	4.52261	1	5.58747	6.3024e-05	0.000807046	BUB3|DHFR|DKC1|E2F5|E2F8|GMDS|NASP|NAT10|RAD51AP1
GSE17974_0H_VS_48H_IN_VITRO_ACT_CD4_TCELL_DN	MSigDB_C7	9	199	1.72448	1.30211	4.52261	1	5.58747	6.3024e-05	0.000807046	CDK2|FTSJ2|GRHPR|KIFC1|PAICS|PRC1|RMI1|RUVBL2|WDHD1
GSE29618_MONOCYTE_VS_PDC_DAY7_FLU_VACCINE_DN	MSigDB_C7	9	199	1.72448	1.30211	4.52261	1	5.58747	6.3024e-05	0.000807046	ATP2A3|BCL11A|BCL7A|BLNK|CCDC88A|GGA2|PMS2P5|SPIB|STMN1
GSE3337_CTRL_VS_4H_IFNG_IN_CD8POS_DC_UP	MSigDB_C7	9	199	1.72448	1.30211	4.52261	1	5.58747	6.3024e-05	0.000807046	BLK|BRCA1|CD22|EIF3B|GGA2|PLCG2|PXK|RBM38|SYK
KAECH_DAY8_EFF_VS_DAY15_EFF_CD8_TCELL_DN	MSigDB_C7	9	199	1.72448	1.30211	4.52261	1	5.58747	6.3024e-05	0.000807046	ACYP1|BLK|CD22|CXCR5|E2F5|FCRLA|GGA2|POU2AF1|RALGPS2
IVANOVA_HEMATOPOIESIS_EARLY_PROGENITOR	MSigDB_C2	15	529	4.58417	2.10831	2.83554	1	4.94038	6.33094e-05	0.000809975	AHCY|BRI3BP|CDCA7L|CDT1|CTPS2|GMDS|MCM3|MPP6|MRPS27|PARP1|PFAS|PRKDC|SHMT2|WEE1|ZWINT
MALONEY_RESPONSE_TO_17AAG_DN	MSigDB_C2	6	79	0.684592	0.822475	7.59494	1	6.4627	6.47187e-05	0.000823317	IARS|KPNA2|SNRPB|SNRPF|SRSF2|SYK
PID_PI3KCIPATHWAY	MSigDB_C2	5	49	0.424621	0.648154	10.2041	1	7.0591	6.51482e-05	0.000823317	BLK|BLNK|BTK|PLCG2|SYK
GSE13493_DP_VS_CD8POS_THYMOCYTE_DN	MSigDB_C7	9	200	1.73315	1.30535	4.5	1	5.56696	6.55055e-05	0.000823317	BRI3BP|BTF3|PARP2|POU2AF1|PRKDC|RFC4|RFC5|TMTC4|TOPBP1
GSE1448_CTRL_VS_ANTI_VALPHA2_DP_THYMOCYTE_UP	MSigDB_C7	9	200	1.73315	1.30535	4.5	1	5.56696	6.55055e-05	0.000823317	CDC7|CDCA3|DHFR|NEK2|PRKD3|RFC3|SPAG5|SPIB|TK1
GSE1460_INTRATHYMIC_T_PROGENITOR_VS_CD4_THYMOCYTE_UP	MSigDB_C7	9	200	1.73315	1.30535	4.5	1	5.56696	6.55055e-05	0.000823317	BLNK|CD79A|HADH|KIAA0922|PLCG2|RMI1|STMN1|SYK|TUBG1
GSE15930_NAIVE_VS_72H_IN_VITRO_STIM_IL12_CD8_TCELL_DN	MSigDB_C7	9	200	1.73315	1.30535	4.5	1	5.56696	6.55055e-05	0.000823317	CKS1B|IARS|MKI67|NUSAP1|RFC4|RFC5|TMEM97|TOP2A|TUBG1
GSE17580_UNINFECTED_VS_S_MANSONI_INF_TEFF_UP	MSigDB_C7	9	200	1.73315	1.30535	4.5	1	5.56696	6.55055e-05	0.000823317	BLK|BLNK|CD79A|FCRLA|GGA2|MS4A1|PRKD3|SPIB|SWAP70
GSE17721_0.5H_VS_12H_CPG_BMDM_UP	MSigDB_C7	9	200	1.73315	1.30535	4.5	1	5.56696	6.55055e-05	0.000823317	BASP1|GOT2|IMPDH2|MCM4|PLCG2|POLD2|PRKD3|RPA1|SS18
GSE17721_LPS_VS_CPG_24H_BMDM_DN	MSigDB_C7	9	200	1.73315	1.30535	4.5	1	5.56696	6.55055e-05	0.000823317	KIF20A|POLD2|RAD51AP1|SPC25|SPIB|SWAP70|TK1|TOPBP1|TYMS
GSE18791_CTRL_VS_NEWCASTLE_VIRUS_DC_16H_UP	MSigDB_C7	9	200	1.73315	1.30535	4.5	1	5.56696	6.55055e-05	0.000823317	DHFR|FTSJ2|MSH2|POLD2|RFC3|RFC5|RUVBL2|TMTC4|TOPBP1
GSE22886_IGG_IGA_MEMORY_BCELL_VS_BM_PLASMA_CELL_UP	MSigDB_C7	9	200	1.73315	1.30535	4.5	1	5.56696	6.55055e-05	0.000823317	CD22|CDC7|GGA2|KIAA0922|NSUN5P2|PAX5|PKIG|PMS2P3|SWAP70
GSE22886_IGM_MEMORY_BCELL_VS_BM_PLASMA_CELL_UP	MSigDB_C7	9	200	1.73315	1.30535	4.5	1	5.56696	6.55055e-05	0.000823317	GGA2|MTF2|NASP|NSUN5P2|PAX5|PKIG|PMS2P5|RFC3|TOPBP1
GSE22886_NAIVE_TCELL_VS_NEUTROPHIL_UP	MSigDB_C7	9	200	1.73315	1.30535	4.5	1	5.56696	6.55055e-05	0.000823317	BUB3|EIF3L|MCM3|MIF|RPA1|SNRPF|SRSF2|TMEM243|UPF3A
GSE27786_LSK_VS_NKCELL_UP	MSigDB_C7	9	200	1.73315	1.30535	4.5	1	5.56696	6.55055e-05	0.000823317	BASP1|CDCA7L|NCAPG2|PAICS|RUVBL2|ST14|TK1|TOPBP1|UBE2T
GSE29618_MONOCYTE_VS_MDC_DN	MSigDB_C7	9	200	1.73315	1.30535	4.5	1	5.56696	6.55055e-05	0.000823317	BASP1|BCL7A|BLNK|CCDC88A|CD22|HADH|HMGA1|SNRPF|WEE1
GSE31082_DP_VS_CD4_SP_THYMOCYTE_UP	MSigDB_C7	9	200	1.73315	1.30535	4.5	1	5.56696	6.55055e-05	0.000823317	ACADM|CEP57|GINS1|POLA1|RFC4|RPA1|TUBB|TUBG1|UHRF1
GSE339_EX_VIVO_VS_IN_CULTURE_CD4POS_DC_UP	MSigDB_C7	9	200	1.73315	1.30535	4.5	1	5.56696	6.55055e-05	0.000823317	AURKA|BTG2|DNA2|KIF20A|PXK|RFC3|SRSF9|TFDP1|TUBB
GSE360_L_DONOVANI_VS_T_GONDII_MAC_DN	MSigDB_C7	9	200	1.73315	1.30535	4.5	1	5.56696	6.55055e-05	0.000823317	FEN1|KPNA2|NONO|POLD2|RCC1|RFC4|SNRPF|TYMS|ZWINT
GSE3982_EOSINOPHIL_VS_TH1_DN	MSigDB_C7	9	200	1.73315	1.30535	4.5	1	5.56696	6.55055e-05	0.000823317	ASF1B|BARD1|CENPU|KNTC1|PFAS|SHMT2|SPAG5|TUBB|TYMS
Human Bone Marrow_Zhan03_50genes_earlyDiff (12393520-Table2)	GeneSigDB	5	49	0.424621	0.648154	10.2041	1	7.0591	6.51482e-05	0.000823317	BLK|CXCR5|MSH2|RPA1|SPIB
Human BoneMarrow_Zhan07_458genes (17023574-TableS2)	GeneSigDB	12	355	3.07633	1.73347	3.38028	1	5.14787	6.76758e-05	0.000849846	BCL11A|BUB3|CD79A|DKC1|DONSON|KIF11|MS4A1|PAICS|PAX5|POLD2|PRC1|TMEM97
HOLLMANN_APOPTOSIS_VIA_CD40_UP	MSigDB_C2	9	201	1.74181	1.30859	4.47761	1	5.54659	6.80688e-05	0.000854031	BASP1|BLK|BTK|CD22|FANCA|NUSAP1|PARP1|SS18|TIMELESS
PROTEIN_METABOLIC_PROCESS	MSigDB_C5	25	1230	10.6588	3.1667	2.03252	1	4.52873	6.8224e-05	0.000855225	ALDH5A1|AURKA|BRCA1|BTK|CCDC88A|CD37|CHAF1A|EIF3B|EPM2A|FANCA|HMGA1|MAP4K2|NAPSB|PARP1|PARP2|PPP2R1A|PRKD3|PRKDC|PXK|RUVBL2|ST14|STMN1|SYK|UBE2G1|UBR5
Human Lung_Wikman02_26genes (12173052-table1)	GeneSigDB	4	26	0.225309	0.472361	15.3846	1	7.99112	7.05348e-05	0.000883417	CCNB1|HMGA1|MIF|TOP2A
MATSUDA_NATURAL_KILLER_DIFFERENTIATION	MSigDB_C2	14	473	4.09889	1.99596	2.95983	1	4.96058	7.08525e-05	0.000886618	BUB1B|FEN1|KIF11|MCM3|MCM7|MPP6|NCAPG|SGOL1|SHMT2|SLC25A13|SSRP1|STMN1|TIMELESS|TK1
IRF4_myeloma_induced_all	SignatureDB	11	303	2.62572	1.60324	3.63036	1	5.22336	7.24675e-05	0.000906034	AHCY|AURKA|CDT1|E2F5|HMMR|MKI67|NAPSB|PAICS|PMS2P3|RAB30|TMTC4
MODULE_21	MSigDB_C4	3	10	0.0866573	0.293043	30	1	9.94169	7.35995e-05	0.000919382	IMPDH2|PAICS|TYMS
GSE6269_E_COLI_VS_STREP_AUREUS_INF_PBMC_UP	MSigDB_C7	8	158	1.36918	1.16124	5.06329	1	5.7101	7.36717e-05	0.000919479	BCL11A|HN1L|IGF2BP3|MTF2|NCOA3|PFKM|TUBB|WDR77
SCHLOSSER_MYC_TARGETS_REPRESSED_BY_SERUM	MSigDB_C2	8	159	1.37785	1.16489	5.03145	1	5.6848	7.70057e-05	0.000960251	BTF3|BUB3|IARS|KPNA2|NUP153|SNRPF|SRSF1|UBE2G1
Human StemCell_Qi03_534genes (12631704-table1)	GeneSigDB	14	477	4.13355	2.00421	2.93501	1	4.92286	7.74695e-05	0.000965192	BASP1|BTF3|BTG2|DKC1|FUBP1|HMGA1|KPNA2|PAICS|PCNA|SRSF1|SRSF9|STMN1|SYK|TUBB4B
Human pancreas_Miyake06_52genes (16699793-Table1)	GeneSigDB	5	51	0.441952	0.661222	9.80392	1	6.89337	7.91362e-05	0.000985097	PARP1|PCNA|TK1|TOP2A|TYMS
CHIN_BREAST_CANCER_COPY_NUMBER_UP	MSigDB_C2	4	27	0.233975	0.481349	14.8148	1	7.8239	8.22418e-05	0.00102109	AURKA|E2F5|NCOA3|TOP2A
Human Breast_Rahman06_39genes (16651453-Table1)	GeneSigDB	4	27	0.233975	0.481349	14.8148	1	7.8239	8.22418e-05	0.00102109	AURKA|BIK|PCNA|TFDP1
Human Lymphoma_MontesMoreno08_31genes (17898315-Table1)	GeneSigDB	4	27	0.233975	0.481349	14.8148	1	7.8239	8.22418e-05	0.00102109	BCL7A|CD79A|SPIB|SYK
Human Breast_Perreard06_53genes_RT-PCR_Molecular_Subtype_Intrisinc_Genes (16626501-Suppl2)	GeneSigDB	5	52	0.450618	0.667659	9.61538	1	6.81393	8.69426e-05	0.00107664	AURKA|MKI67|NEK2|PCNA|TOP2A
Human Breast_Wang05_60genes_ER-positive (15721472-ER-positive-60genes)	GeneSigDB	5	52	0.450618	0.667659	9.61538	1	6.81393	8.69426e-05	0.00107664	CENPU|FEN1|KPNA2|NCAPG2|POLQ
Notch_T-ALL_up_Weng	SignatureDB	5	52	0.450618	0.667659	9.61538	1	6.81393	8.69426e-05	0.00107664	AHCY|IMPDH2|MTF2|SSRP1|TK1
CYTOSKELETON_ORGANIZATION_AND_BIOGENESIS	MSigDB_C5	9	208	1.80247	1.33098	4.32692	1	5.40768	8.84874e-05	0.00109387	CCDC88A|KIF11|KIF2C|KPNA2|NUSAP1|PRC1|RCC1|STMN1|TUBG1
Mouse Ovarian_Wang07_85genes (18234966-Table2)	GeneSigDB	6	84	0.727921	0.848015	7.14286	1	6.21696	9.1307e-05	0.00112775	BRCA1|BUB1B|CCNB1|CDT1|NUSAP1|RAD51AP1
PETROVA_PROX1_TARGETS_UP	MSigDB_C2	4	28	0.24264	0.490172	14.2857	1	7.66539	9.53e-05	0.00117234	BUB1B|GINS1|TK1|TOP2A
MODULE_303	MSigDB_C4	4	28	0.24264	0.490172	14.2857	1	7.66539	9.53e-05	0.00117234	BUB1B|CDC7|CDK2|NEK2
MODULE_325	MSigDB_C4	5	53	0.459284	0.674034	9.43396	1	6.73663	9.53279e-05	0.00117234	AURKA|MAP4K2|NCOA3|RBM38|TPX2
Human Colon_Iizaka02_31genes (11906190-Table1b-1)	GeneSigDB	4	28	0.24264	0.490172	14.2857	1	7.66539	9.53e-05	0.00117234	AURKA|CCNB1|HMMR|TUBB
Human StemCell_Nilsson07_3153genes (17616640-TableS3)	GeneSigDB	46	3032	26.2745	4.77213	1.51715	1	4.13348	9.52107e-05	0.00117234	ACYP1|AHCY|CDC45|CDCA7|CDCA7L|CDCA8|CDT1|CENPU|DHFR|DNA2|EIF3L|EPM2A|GEN1|GRHPR|IMPDH2|KBTBD8|KIF11|KIF2C|KIFC1|KLHL42|KPNA2|MBD4|MCM8|MIOS|MKI67|NASP|NCAPG2|NUDT21|NUSAP1|OSBPL10|PARP1|PARP2|PAXIP1|PKIG|PLCG2|POLD2|SPC25|SRSF9|STMN1|TIMELESS|TK1|TOPBP1|TUBG1|UBE2T|UHRF1|WEE1
REACTOME_SIGNALING_BY_THE_B_CELL_RECEPTOR_BCR	MSigDB_C2	7	122	1.05722	1.02118	5.7377	1	5.81955	9.57731e-05	0.00117681	BLK|BLNK|BTK|CD79A|PLCG2|RASGRP3|SYK
REACTOME_PURINE_RIBONUCLEOSIDE_MONOPHOSPHATE_BIOSYNTHESIS	MSigDB_C2	3	11	0.095323	0.30734	27.2727	1	9.45103	0.000100553	0.0012313	IMPDH2|PAICS|PFAS
NUCLEAR_UBIQUITIN_LIGASE_COMPLEX	MSigDB_C5	3	11	0.095323	0.30734	27.2727	1	9.45103	0.000100553	0.0012313	BARD1|BRCA1|BUB1B
Human Lymphoma_Blenk08_16genes (18416826-Table2)	GeneSigDB	3	11	0.095323	0.30734	27.2727	1	9.45103	0.000100553	0.0012313	HJURP|MKI67|UHRF1
JAATINEN_HEMATOPOIETIC_STEM_CELL_UP	MSigDB_C2	11	315	2.7297	1.63426	3.49206	1	5.06057	0.000102252	0.00125104	BCL11A|CDCA7|DKC1|HADH|MRPS27|NASP|PAICS|RUVBL2|STMN1|UBR5|UHRF1
Human Endometrial_Matsushima-Nishiu01_69genes (11325847-Table3)	GeneSigDB	5	54	0.467949	0.680349	9.25926	1	6.66136	0.000104321	0.00127198	CCNB1|GMDS|POLD2|RCC1|SNRPF
Human Leukemia_Yeoh02_93genes (12086872-Table12d)	GeneSigDB	6	86	0.745253	0.858015	6.97674	1	6.1243	0.000104106	0.00127198	BASP1|BLK|BLNK|BTG2|MBD4|MTF2
Human Liver_Semeus08_65genes (18366759-Table1)	GeneSigDB	5	54	0.467949	0.680349	9.25926	1	6.66136	0.000104321	0.00127198	BIK|CDK2|E2F5|PCNA|TFDP1
Human Liver_Skawran08_62genes (18820673-Table3)	GeneSigDB	5	54	0.467949	0.680349	9.25926	1	6.66136	0.000104321	0.00127198	CDCA7|KPNA2|MCM3|RFC4|TOP2A
Human Brain_Lu06_285genes (16424041-SuppTable2)	GeneSigDB	10	263	2.27909	1.49492	3.80228	1	5.16476	0.000105729	0.00128805	AHCY|HMGA1|KIF11|MCM7|MSH2|PCNA|RFC3|SNRPF|TK1|TOP2A
FLOTHO_PEDIATRIC_ALL_THERAPY_RESPONSE_DN	MSigDB_C2	4	29	0.251306	0.498838	13.7931	1	7.51486	0.000109801	0.00133424	ASF1B|ESPL1|KIAA0922|TCL6
YU_BAP1_TARGETS	MSigDB_C2	4	29	0.251306	0.498838	13.7931	1	7.51486	0.000109801	0.00133424	BRCA1|CDC45|E2F5|RFC3
Human Breast_Modlich05_31genes (16091131-Table5)	GeneSigDB	4	29	0.251306	0.498838	13.7931	1	7.51486	0.000109801	0.00133424	DKC1|IMPDH2|KPNA2|MKI67
Human Ovarian_Macleod05_87genes (16061661-Table1)	GeneSigDB	6	87	0.753918	0.862972	6.89655	1	6.07909	0.000111019	0.00134789	CCNB1|CKS1B|MKI67|NEK2|PARP1|TOP2A
MARTENS_TRETINOIN_RESPONSE_DN	MSigDB_C2	19	826	7.15789	2.61785	2.30024	1	4.52361	0.000112247	0.00136166	AURKA|CDCA7|CDT1|DKC1|E2F8|HMGA1|IMPDH2|MCM3|NONO|PAICS|PCNA|POLD2|RALGPS2|RFC4|SRSF1|STMN1|TROAP|TYMS|WEE1
Human StemCell_Young03_142genes (14562049-Table2)	GeneSigDB	7	126	1.09188	1.03769	5.55556	1	5.69351	0.000117255	0.0014212	CCNB1|CDC45|CDT1|MCM4|PCNA|RFC4|RPA1
Human Leukemia_Andersson05_114genes (15843827-TableS7)	GeneSigDB	6	88	0.762584	0.867899	6.81818	1	6.03459	0.000118291	0.00143253	AURKA|CD79A|KPNA2|PAX5|PLCG2|SWAP70
KOKKINAKIS_METHIONINE_DEPRIVATION_48HR_UP	MSigDB_C2	7	127	1.10055	1.04178	5.51181	1	5.66285	0.000123195	0.0014894	BRCA1|BTG2|CCNB1|CDK2|FEN1|POLQ|WEE1
REACTOME_FACTORS_INVOLVED_IN_MEGAKARYOCYTE_DEVELOPMENT_AND_PLATELET_PRODUCTION	MSigDB_C2	7	127	1.10055	1.04178	5.51181	1	5.66285	0.000123195	0.0014894	CDK2|KIF11|KIF18A|KIF20A|KIF2C|KIFC1|WEE1
MORF_RAN	MSigDB_C4	10	268	2.32241	1.50891	3.73134	1	5.08818	0.000123367	0.00149021	BTF3|BUB3|MIF|NONO|PCNA|PPP2R1A|RUVBL2|SNRPB|SRSF2|SRSF9
STRUCTURE_SPECIFIC_DNA_BINDING	MSigDB_C5	5	56	0.485281	0.692805	8.92857	1	6.51658	0.000124248	0.00149959	FEN1|FUBP1|MSH2|RAD51AP1|RPA1
Human Lymphoma_Flotho06_32genes (16627760-Table1a)	GeneSigDB	4	30	0.259972	0.507355	13.3333	1	7.37162	0.000125837	0.00151493	ASF1B|ESPL1|KIAA0922|TCL6
Human Lymphoma_RuizBallesteros05_39genes (15914563-Table1)	GeneSigDB	4	30	0.259972	0.507355	13.3333	1	7.37162	0.000125837	0.00151493	BTK|E2F5|POU2AF1|SYK
Human Lymphoma_Satoh05_30genes_Non-Tcells (15755681-Table3)	GeneSigDB	4	30	0.259972	0.507355	13.3333	1	7.37162	0.000125837	0.00151493	E2F5|PRKDC|RPA1|TOP2A
MORF_G22P1	MSigDB_C4	8	171	1.48184	1.20774	4.67836	1	5.39698	0.000127789	0.00153583	BTF3|BUB3|MCM7|NONO|PCNA|SNRPB|SRSF2|SRSF9
REACTOME_INHIBITION_OF_REPLICATION_INITIATION_OF_DAMAGED_DNA_BY_RB1_E2F1	MSigDB_C2	3	12	0.103989	0.320999	25	1	9.02186	0.000133214	0.001597	POLA1|PPP2R1A|TFDP1
MODULE_56	MSigDB_C4	3	12	0.103989	0.320999	25	1	9.02186	0.000133214	0.001597	IMPDH2|PAICS|TYMS
Human Leukemia_Li07_12genes_DNARepair (17313671-SuppTable1e)	GeneSigDB	3	12	0.103989	0.320999	25	1	9.02186	0.000133214	0.001597	BTG2|MBD4|RPA1
RNA_SPLICING	MSigDB_C5	6	90	0.779915	0.877669	6.66667	1	5.94767	0.000133968	0.00160469	NONO|SNRPB|SNRPF|SRSF1|SRSF2|SRSF9
PEART_HDAC_PROLIFERATION_CLUSTER_UP	MSigDB_C2	5	57	0.493946	0.698949	8.77193	1	6.4469	0.000135243	0.0016132	BTG2|CDK2|KIF2C|KPNA2|NEK2
CORDENONSI_YAP_CONSERVED_SIGNATURE	MSigDB_C6	5	57	0.493946	0.698949	8.77193	1	6.4469	0.000135243	0.0016132	HMMR|SHCBP1|STMN1|TK1|TOP2A
Human Breast_Cicatiello04_78genes_ER (15171711-Table5)	GeneSigDB	5	57	0.493946	0.698949	8.77193	1	6.4469	0.000135243	0.0016132	ATP2A3|GOT2|SHMT2|SNRPB|TUBG1
Human Breast_Zhang07_60genes (17883867-Table3)	GeneSigDB	5	57	0.493946	0.698949	8.77193	1	6.4469	0.000135243	0.0016132	CKS1B|FEN1|KIFC1|TFDP1|TROAP
Human Viral_Boccardo09_65genes (20042637-Table2)	GeneSigDB	5	57	0.493946	0.698949	8.77193	1	6.4469	0.000135243	0.0016132	BRI3BP|PCNA|TK1|TOP2A|ZWINT
MORI_LARGE_PRE_BII_LYMPHOCYTE_DN	MSigDB_C2	5	58	0.502612	0.705038	8.62069	1	6.37893	0.000146968	0.00175014	CD22|CXCR5|GGA2|MS4A1|PXK
CENTROSOME	MSigDB_C5	5	58	0.502612	0.705038	8.62069	1	6.37893	0.000146968	0.00175014	CEP57|ESPL1|NEK2|NUDT21|TOP2A
FARMER_BREAST_CANCER_APOCRINE_VS_BASAL	MSigDB_C2	11	330	2.85969	1.67219	3.33333	1	4.86804	0.000153673	0.00182845	BCL11A|CCDC88A|GINS1|KIF11|KIF18B|KIF20A|MKI67|SWAP70|TOP2A|TYMS|YEATS2
MARSON_BOUND_BY_FOXP3_UNSTIMULATED	MSigDB_C2	24	1220	10.5722	3.15449	1.96721	1	4.25673	0.000157684	0.00187462	BASP1|CASC5|DHFR|FCRLA|FUBP1|GEN1|GINS1|GMDS|HMMR|KIF11|KIF18B|MBD4|MCM3|MCM7|NASP|NCOA3|NUP153|POU2AF1|SHMT2|SRSF1|TUBB4B|TUBG1|WEE1|ZWINT
CHROMATIN_BINDING	MSigDB_C5	4	32	0.277303	0.523972	12.5	1	7.10476	0.000162896	0.00193015	CHAF1A|POLA1|RCC1|TOP2A
HUMORAL_IMMUNE_RESPONSE	MSigDB_C5	4	32	0.277303	0.523972	12.5	1	7.10476	0.000162896	0.00193015	BLNK|PAX5|POU2AF1|POU2F2
Human Breast_Venables08_41genes (19010929-TableS2)	GeneSigDB	4	32	0.277303	0.523972	12.5	1	7.10476	0.000162896	0.00193015	FANCA|HMGA1|HMMR|PAXIP1
Human Lymphoma_Hummel06_50genes (16760442-SuppTable5-1)	GeneSigDB	4	32	0.277303	0.523972	12.5	1	7.10476	0.000162896	0.00193015	ALDH5A1|NASP|RFC3|TCL6
BIOCARTA_P27_PATHWAY	MSigDB_C2	3	13	0.112654	0.3341	23.0769	1	8.64217	0.000172073	0.00203719	CDK2|CKS1B|TFDP1
MORI_PLASMA_CELL_DN	MSigDB_C2	4	33	0.285969	0.532085	12.1212	1	6.98014	0.000184113	0.00217074	BCL11A|CD22|MS4A1|SPIB
NUCLEAR_BODY	MSigDB_C5	4	33	0.285969	0.532085	12.1212	1	6.98014	0.000184113	0.00217074	NUDT21|RPA1|SRSF2|TOPBP1
Human HeadandNeck_Patel06_45genes (16762588-Table2)	GeneSigDB	4	33	0.285969	0.532085	12.1212	1	6.98014	0.000184113	0.00217074	BCL11A|ESPL1|FANCA|TOP2A
Human Lung_Noh05_40genes (16357148-Table1b)	GeneSigDB	4	33	0.285969	0.532085	12.1212	1	6.98014	0.000184113	0.00217074	CDK2|CKS1B|PRC1|TYMS
ROYLANCE_BREAST_CANCER_16Q_COPY_NUMBER_UP	MSigDB_C2	5	61	0.528609	0.722997	8.19672	1	6.18452	0.000186845	0.00220114	FANCA|GINS3|GOT2|PLCG2|SHCBP1
Human Breast_Yang08_840genes (18794102-TableS1)	GeneSigDB	11	338	2.92902	1.69206	3.25444	1	4.76992	0.000189123	0.00222613	ATP2A3|BRCA1|CXCR5|KIF11|KNTC1|MCM3|MCM4|MCM8|NEK2|PRC1|RUVBL2
Mouse StemCell_Ulloa-Montoya07_530genes (17683608-TableS5)	GeneSigDB	13	458	3.9689	1.96468	2.83843	1	4.59674	0.000193826	0.00227961	CDT1|GGA2|KBTBD8|MSH2|NAT10|NCOA3|NEK2|RCC1|RPL39L|SLC25A13|ST14|TEX10|WEE1
MORF_RAD21	MSigDB_C4	8	182	1.57716	1.2457	4.3956	1	5.15602	0.000196061	0.0023021	KPNA2|MBD4|MSH2|NONO|PCNA|RPA1|SRSF9|UBR5
PROTEIN_DIMERIZATION_ACTIVITY	MSigDB_C5	8	182	1.57716	1.2457	4.3956	1	5.15602	0.000196061	0.0023021	BARD1|CCDC88A|CEP57|MSH2|PPP2R1A|SMC2|TIMELESS|TOP2A
REACTOME_PROCESSING_OF_CAPPED_INTRON_CONTAINING_PRE_MRNA	MSigDB_C2	7	137	1.1872	1.08179	5.10949	1	5.37329	0.000197171	0.00231134	NUDT21|NUP153|SNRPB|SNRPF|SRSF1|SRSF2|SRSF9
MODULE_436	MSigDB_C4	7	137	1.1872	1.08179	5.10949	1	5.37329	0.000197171	0.00231134	BLNK|CD37|CD79A|FCRLA|MS4A1|POU2F2|SPIB
GEORGES_CELL_CYCLE_MIR192_TARGETS	MSigDB_C2	5	62	0.537275	0.728884	8.06452	1	6.12268	0.000201817	0.00235998	BRCA1|CDC7|MCM3|MKI67|POLQ
INTERPHASE_OF_MITOTIC_CELL_CYCLE	MSigDB_C5	5	62	0.537275	0.728884	8.06452	1	6.12268	0.000201817	0.00235998	CDC7|CDK2|KPNA2|POLA1|RCC1
Mouse Uterine_Jeong05_296genes (15845616-SuppTable1)	GeneSigDB	9	232	2.01045	1.40497	3.87931	1	4.97488	0.000201555	0.00235998	ATP2A3|BLNK|CDCA7|E2F8|MKI67|NUSAP1|STMN1|UBE2T|UHRF1
Myc_ChIP_PET_3plus	SignatureDB	13	460	3.98623	1.96888	2.82609	1	4.57812	0.000202204	0.00236258	BCL11A|BCL7A|BRI3BP|DKC1|EIF3B|IARS|KIAA0922|KNTC1|MRPS27|NAT10|PAICS|PARP1|SYK
MODULE_188	MSigDB_C4	7	138	1.19587	1.08571	5.07246	1	5.34592	0.000206203	0.00240536	ATP2A3|BLK|FCRLA|NCOA3|OSBPL10|TMEM97|ZNF395
BIOCARTA_BCR_PATHWAY	MSigDB_C2	4	34	0.294635	0.540076	11.7647	1	6.86083	0.000207253	0.00240778	BLNK|BTK|CD79A|SYK
CAFFAREL_RESPONSE_TO_THC_24HR_5_UP	MSigDB_C2	4	34	0.294635	0.540076	11.7647	1	6.86083	0.000207253	0.00240778	IARS|PCNA|TUBB|UHRF1
REACTOME_MRNA_3_END_PROCESSING	MSigDB_C2	4	34	0.294635	0.540076	11.7647	1	6.86083	0.000207253	0.00240778	NUDT21|SRSF1|SRSF2|SRSF9
Human StemCell_Wagner04_39genes (15090461-Table2)	GeneSigDB	4	34	0.294635	0.540076	11.7647	1	6.86083	0.000207253	0.00240778	HMMR|MKI67|PCNA|ZWINT
Mouse Breast_Hulit06_37genes (16951165-Table2)	GeneSigDB	4	34	0.294635	0.540076	11.7647	1	6.86083	0.000207253	0.00240778	BCL11A|BLNK|BTK|PAX5
V$TEL2_Q6	MSigDB_C3	9	233	2.01911	1.40796	3.86266	1	4.95814	0.000208106	0.00241572	CD79A|CKS1B|CYB561A3|E2F5|HMGA1|MAP4K2|NASP|SNRPB|SPIB
REACTOME_ASSEMBLY_OF_THE_PRE_REPLICATIVE_COMPLEX	MSigDB_C2	5	63	0.545941	0.734723	7.93651	1	6.06223	0.000217685	0.00252076	CDT1|MCM3|MCM4|MCM7|MCM8
PML_BODY	MSigDB_C5	3	14	0.12132	0.346705	21.4286	1	8.30298	0.000217604	0.00252076	RPA1|SRSF2|TOPBP1
Human Leukemia_Erkeland06_21genes (16423987-SuppTable3f)	GeneSigDB	3	14	0.12132	0.346705	21.4286	1	8.30298	0.000217604	0.00252076	PCNA|PKIG|SWAP70
NFkB_ChIPCHIP_Young_all	SignatureDB	11	344	2.98101	1.70679	3.19767	1	4.69827	0.00022006	0.0025462	CASC5|CCDC88A|CD37|CDCA7L|FEN1|GINS1|MTF2|PMS2P1|RPL39L|SRSF2|ZNF395
CHICAS_RB1_TARGETS_LOW_SERUM	MSigDB_C2	6	99	0.857907	0.920335	6.06061	1	5.5872	0.000226053	0.00261131	CDCA7|CDT1|MCM3|MCM4|SNRPB|TYMS
Human Lymphoma_Sagaert10_167genes (20081812-Table3)	GeneSigDB	6	99	0.857907	0.920335	6.06061	1	5.5872	0.000226053	0.00261131	BTK|CXCR5|MSH2|PCNA|SWAP70|SYK
REACTOME_G1_PHASE	MSigDB_C2	4	35	0.3033	0.547949	11.4286	1	6.74643	0.000232416	0.00267616	CKS1B|E2F5|PPP2R1A|TFDP1
GNF2_TDG	MSigDB_C4	4	35	0.3033	0.547949	11.4286	1	6.74643	0.000232416	0.00267616	NUP153|RPA1|SRSF1|SRSF2
CHROMATIN	MSigDB_C5	4	35	0.3033	0.547949	11.4286	1	6.74643	0.000232416	0.00267616	MCM7|POLA1|RCC1|TIMELESS
SINGLE_STRANDED_DNA_BINDING	MSigDB_C5	4	35	0.3033	0.547949	11.4286	1	6.74643	0.000232416	0.00267616	FUBP1|MSH2|RAD51AP1|RPA1
Human Pancreas_Nakamura04_261genes (14767473-SuppTable1)	GeneSigDB	9	237	2.05378	1.41988	3.79747	1	4.89212	0.000236106	0.00271645	BUB1B|CKS1B|GMDS|KIF2C|NCOA3|PRC1|RPL39L|STMN1|TK1
Human Leukemia_Chiaretti07_108genes (17488685-SuppTable1)	GeneSigDB	6	100	0.866573	0.924952	6	1	5.54994	0.000238767	0.00274486	BCL11A|CDC7|GINS1|RFC4|TOPBP1|ZWINT
GSE6269_HEALTHY_VS_STREP_PNEUMO_INF_PBMC_UP	MSigDB_C7	8	188	1.62916	1.26591	4.25532	1	5.03264	0.000244414	0.00280752	ACYP1|CKS1B|DKC1|EPM2A|NASP|NSUN5P2|RFC4|TMEM97
SENESE_HDAC3_TARGETS_DN	MSigDB_C2	14	533	4.61883	2.11608	2.62664	1	4.43327	0.000244937	0.00281127	ALDH5A1|ASF1B|BARD1|BRI3BP|CDCA7L|DHFR|HADH|NUDT21|SNAPC1|SPC24|TFDP1|TK1|TMEM243|ZNF395
Human Colon_Daoud03_167genes (12782583-Table3)	GeneSigDB	7	142	1.23053	1.10124	4.92958	1	5.23905	0.000245729	0.00281809	AURKA|BTG2|CCNB1|FUBP1|HMMR|MSH2|NUP153
Glutamine_starve_up	SignatureDB	10	292	2.53039	1.57423	3.42466	1	4.74493	0.00024665	0.00282638	BARD1|BCL7A|BLK|BTG2|GRHPR|HADH|IARS|MAP4K2|RASGRP3|TOP2A
MODULE_183	MSigDB_C4	5	65	0.563272	0.746264	7.69231	1	5.94526	0.000252253	0.00288595	IGF2BP3|SNRPF|SRSF1|SRSF2|SRSF9
Human Ovarian_Helleman06_69genes (16287073-Table3)	GeneSigDB	5	65	0.563272	0.746264	7.69231	1	5.94526	0.000252253	0.00288595	AURKA|BASP1|KPNA2|PCNA|TOP2A
Myc_ChIP_PET_2plus	SignatureDB	47	3256	28.2156	4.91894	1.44349	1	3.81879	0.000255542	0.00292123	ACADM|AURKA|BASP1|BCL11A|BCL7A|BLK|BRI3BP|BUB1B|BUB3|CDCA7|CENPU|CKS1B|DKC1|EIF3B|FTSJ2|GRHPR|HMGA1|IARS|KIAA0922|KNTC1|MCM3|MCM4|MKI67|MND1|MPP6|MRPS27|MS4A1|MSH2|NASP|NAT10|NCOA3|NUP153|OSBPL10|PAICS|PARP1|PAX5|RMI2|RPA1|SLC25A13|SMC2|SS18|ST14|SWAP70|SYK|TMEM243|TROAP|ZNF395
Human Leukemia_Passioura05_37genes (15705876-TableS2)	GeneSigDB	4	36	0.311966	0.55571	11.1111	1	6.63661	0.000259704	0.00296645	BARD1|CKS1B|MKI67|RFC4
Human Ovarian_Crijns09_2394Genes_17PathwayPredictor (19192944-TableS4)	GeneSigDB	28	1585	13.7352	3.56677	1.76656	1	3.99937	0.00026413	0.00301458	ATP2A3|BUB1B|BUB3|CCNB1|CD22|CDC7|CDK2|E2F5|ESPL1|IMPDH2|MAP4K2|MCM3|MCM4|MCM7|PAICS|PCNA|PFAS|PFKM|PLCG2|POLA1|POLD2|PPP2R1A|PRKDC|RASGRP3|RFC5|STMN1|SYK|WEE1
SMID_BREAST_CANCER_NORMAL_LIKE_UP	MSigDB_C2	13	473	4.09889	1.99596	2.74841	1	4.45957	0.000264623	0.0030178	ATP2A3|BCL11A|BTK|CCDC88A|CD22|CD37|CD79A|CXCR5|MS4A1|PAX5|POU2AF1|RASGRP3|SPIB
CHAUHAN_RESPONSE_TO_METHOXYESTRADIOL_DN	MSigDB_C2	6	102	0.883904	0.934117	5.88235	1	5.47693	0.00026588	0.00302971	BTF3|BTG2|HADH|MKI67|TUBB|TUBB4B
Human Lung_Hou10_187genes (20421987-TableS2)	GeneSigDB	7	144	1.24786	1.10893	4.86111	1	5.18712	0.000267661	0.00304515	CCNB1|GINS1|KIF2C|NEK2|TOP2A|TPX2|UBE2T
Human Ovarian_Bachvarov06_155genes (16964388-SuppTable1)	GeneSigDB	7	144	1.24786	1.10893	4.86111	1	5.18712	0.000267661	0.00304515	AHCY|CDCA7|CDT1|RFC5|SNRPF|SPC25|TYMS
ZHAN_V1_LATE_DIFFERENTIATION_GENES_DN	MSigDB_C2	3	15	0.129986	0.358866	20	1	7.99746	0.00027027	0.00306995	HMGA1|MRPS27|SNRPB
Human Breast_Mewani06_17genes_raf1 (16465392-Table1)	GeneSigDB	3	15	0.129986	0.358866	20	1	7.99746	0.00027027	0.00306995	ASF1B|HMGA1|PRKD3
GROSS_HYPOXIA_VIA_ELK3_AND_HIF1A_DN	MSigDB_C2	6	103	0.89257	0.938665	5.82524	1	5.44116	0.000280313	0.00318149	CCNB1|KPNA2|SGOL1|SRSF1|SRSF2|TOPBP1
GNF2_ANP32B	MSigDB_C4	4	37	0.320632	0.563364	10.8108	1	6.53107	0.00028922	0.00327997	CEP57|NUP153|SRSF1|SRSF2
GSE29617_CTRL_VS_DAY7_TIV_FLU_VACCINE_PBMC_2008_DN	MSigDB_C7	8	193	1.67249	1.28249	4.14508	1	4.93376	0.000291806	0.00330667	CDCA7|IARS|MCM3|MCM7|NSUN5P2|POU2AF1|UBR5|ZWINT
RAY_TUMORIGENESIS_BY_ERBB2_CDC25A_UP	MSigDB_C2	6	104	0.901236	0.943191	5.76923	1	5.40586	0.000295355	0.00334424	CKS1B|KIF20A|MCM7|MKI67|NCOA3|SHCBP1
V$NFY_C	MSigDB_C3	9	245	2.1231	1.4434	3.67347	1	4.76437	0.000301539	0.00341155	ACYP1|BLK|CEP57|ESPL1|KIF20A|MCM8|SPC25|TRMT6|UHRF1
GRUETZMANN_PANCREATIC_CANCER_UP	MSigDB_C2	11	357	3.09366	1.73827	3.08123	1	4.54839	0.000302031	0.00341282	ACYP1|CKS1B|MCM3|MKI67|PLCG2|PPP2R1A|PRKDC|RFC4|STMN1|TOP2A|TUBB
PRC2_EZH2_UP.V1_UP	MSigDB_C6	8	194	1.68115	1.28579	4.12371	1	4.91439	0.00030213	0.00341282	CDC45|CDT1|CENPU|DNA2|HJURP|HMMR|KNTC1|RFC4
Human Lung_Bhattacharjee01_175genes (11707567-SuppTable1)	GeneSigDB	7	147	1.27386	1.12035	4.7619	1	5.11104	0.000303486	0.00342543	BUB3|FEN1|PCNA|RFC4|TPX2|TUBB|ZWINT
V$E2F1_Q3_01	MSigDB_C3	9	246	2.13177	1.44631	3.65854	1	4.74878	0.000310681	0.00350111	IMPDH2|MCM7|NONO|POLA1|RMI2|STMN1|TOPBP1|UBR5|WEE1
GSE17974_2H_VS_72H_UNTREATED_IN_VITRO_CD4_TCELL_DN	MSigDB_C7	8	195	1.68982	1.28907	4.10256	1	4.89515	0.00031275	0.00352165	ASF1B|AURKA|BARD1|CENPI|FEN1|IMPDH2|PAICS|SHMT2
MODULE_361	MSigDB_C4	7	148	1.28253	1.12413	4.72973	1	5.08614	0.000316247	0.00355822	ATP2A3|BTG2|CD37|FCRLA|OSBPL10|TMEM97|ZNF395
PENG_GLUTAMINE_DEPRIVATION_UP	MSigDB_C2	4	38	0.329298	0.570914	10.5263	1	6.42952	0.000321066	0.00359544	BARD1|BLK|MAP4K2|TOP2A
TARTE_PLASMA_CELL_VS_B_LYMPHOCYTE_DN	MSigDB_C2	4	38	0.329298	0.570914	10.5263	1	6.42952	0.000321066	0.00359544	BLK|CD37|CXCR5|MS4A1
GCM_HDAC1	MSigDB_C4	4	38	0.329298	0.570914	10.5263	1	6.42952	0.000321066	0.00359544	NASP|NONO|SRSF2|SRSF9
Human Breast_Shen04_45genes_UpRegulated (15598354-SuppTable7a)	GeneSigDB	4	38	0.329298	0.570914	10.5263	1	6.42952	0.000321066	0.00359544	HMMR|MCM4|TFDP1|TROAP
Human Leukemia_Falt05_50genes_UpRegulatedVH3a (15817677-TableS2c)	GeneSigDB	4	38	0.329298	0.570914	10.5263	1	6.42952	0.000321066	0.00359544	CD22|HMGA1|TK1|TYMS
Human StemCell_Mullighan09_39genes (19129520-TableS27)	GeneSigDB	4	38	0.329298	0.570914	10.5263	1	6.42952	0.000321066	0.00359544	BLNK|BTK|PLCG2|SYK
TSAI_RESPONSE_TO_IONIZING_RADIATION	MSigDB_C2	7	149	1.29119	1.1279	4.69799	1	5.06147	0.000329436	0.00368339	BTG2|CD79A|DKC1|MSH2|NCOA3|PCNA|PLCG2
Human Prostate_Chambers09_196genes (19489030-SuppTable4)	GeneSigDB	7	149	1.29119	1.1279	4.69799	1	5.06147	0.000329436	0.00368339	CDC7|IGF2BP3|KIF20A|KIF2C|MPP6|PXK|TK1
LY_AGING_MIDDLE_DN	MSigDB_C2	3	16	0.138652	0.370627	18.75	1	7.72028	0.00033052	0.00368684	CCNB1|KIF11|KIF2C
MITOTIC_SISTER_CHROMATID_SEGREGATION	MSigDB_C5	3	16	0.138652	0.370627	18.75	1	7.72028	0.00033052	0.00368684	ESPL1|NUSAP1|ZWINT
Human Colon_Koehler04_18genes (15307139-Table3a)	GeneSigDB	3	16	0.138652	0.370627	18.75	1	7.72028	0.00033052	0.00368684	BTG2|EIF3B|WEE1
GCGSCMNTTT_UNKNOWN	MSigDB_C3	5	69	0.597935	0.768819	7.24638	1	5.72575	0.000333745	0.00371701	MCM7|PAICS|POLA1|SRSF1|SRSF2
Human Prostate_Nanni06_70genes (16513839-Table3)	GeneSigDB	5	69	0.597935	0.768819	7.24638	1	5.72575	0.000333745	0.00371701	BUB3|KPNA2|RPA1|SRSF9|ZWINT
GSE7460_CTRL_VS_TGFB_TREATED_ACT_TREG_UP	MSigDB_C7	8	197	1.70715	1.29561	4.06091	1	4.85706	0.000334907	0.00372704	C1ORF112|CENPU|DHFR|DONSON|FIGNL1|KIF18A|MCM3|MPP6
IDENTICAL_PROTEIN_BINDING	MSigDB_C5	10	304	2.63438	1.60585	3.28947	1	4.58675	0.000339515	0.00377539	BARD1|CCDC88A|CDK2|CEP57|MSH2|NONO|PAICS|PARP1|RUVBL2|TOP2A
ALONSO_METASTASIS_UP	MSigDB_C2	8	198	1.71581	1.29887	4.0404	1	4.83821	0.000346455	0.00383762	ACADM|BTF3|CKS1B|HMMR|KIF11|PAICS|PFKM|WEE1
GSE13306_LAMINA_PROPRIA_VS_SPLEEN_TREG_DN	MSigDB_C7	8	198	1.71581	1.29887	4.0404	1	4.83821	0.000346455	0.00383762	BASP1|BUB1B|CDCA7L|GMDS|GRHPR|HJURP|RAD51AP1|TUBB
GSE14308_TH1_VS_TH17_UP	MSigDB_C7	8	198	1.71581	1.29887	4.0404	1	4.83821	0.000346455	0.00383762	ASF1B|C1ORF112|E2F8|KIF2C|KIFC1|KLHL42|ST14|STMN1
GSE3982_BASOPHIL_VS_TH2_DN	MSigDB_C7	8	198	1.71581	1.29887	4.0404	1	4.83821	0.000346455	0.00383762	AURKA|ESPL1|IARS|MSH2|NUSAP1|PFAS|SPAG5|TEX10
GSE3982_NEUTROPHIL_VS_TH2_DN	MSigDB_C7	8	198	1.71581	1.29887	4.0404	1	4.83821	0.000346455	0.00383762	BRCA1|CENPI|ESPL1|NUDT21|NUSAP1|PFAS|SNRPF|UPF3A
MODULE_205	MSigDB_C4	10	305	2.64305	1.60845	3.27869	1	4.57394	0.000348419	0.00385638	CENPU|E2F8|HJURP|KIFC1|NEK2|SHCBP1|ST14|TPX2|YEATS2|ZNF395
KORKOLA_TERATOMA	MSigDB_C2	4	39	0.337963	0.578366	10.2564	1	6.3317	0.000355348	0.00392346	AURKA|CCNB1|FEN1|ZWINT
GSE14769_20MIN_VS_360MIN_LPS_BMDM_UP	MSigDB_C7	8	199	1.72448	1.30211	4.0201	1	4.81949	0.000358327	0.00392346	ASF1B|GINS3|HADH|HN1L|IARS|MCM4|RFC4|TMEM97
GSE17721_POLYIC_VS_GARDIQUIMOD_6H_BMDM_DN	MSigDB_C7	8	199	1.72448	1.30211	4.0201	1	4.81949	0.000358327	0.00392346	BRCA1|BTG2|CKS1B|EIF3B|MND1|POU2F2|TEX10|UBE2G1
GSE17974_CTRL_VS_ACT_IL4_AND_ANTI_IL12_12H_CD4_TCELL_DN	MSigDB_C7	8	199	1.72448	1.30211	4.0201	1	4.81949	0.000358327	0.00392346	FEN1|GOT2|PAICS|POLD2|RCC1|RUVBL2|TUBB|ZWINT
GSE20366_TREG_VS_NAIVE_CD4_TCELL_HOMEOSTATIC_CONVERSION_UP	MSigDB_C7	8	199	1.72448	1.30211	4.0201	1	4.81949	0.000358327	0.00392346	BUB1B|IMPDH2|KPNA2|MIF|NCOA3|RBM38|SHMT2|SRSF2
GSE20715_0H_VS_48H_OZONE_TLR4_KO_LUNG_DN	MSigDB_C7	8	199	1.72448	1.30211	4.0201	1	4.81949	0.000358327	0.00392346	CKS1B|KIF20A|KPNA2|MIF|PCNA|TK1|TUBB|UHRF1
GSE27786_CD4_TCELL_VS_MONO_MAC_DN	MSigDB_C7	8	199	1.72448	1.30211	4.0201	1	4.81949	0.000358327	0.00392346	BRCA1|CDK2|CYB561A3|HJURP|HMMR|SPC24|SRSF9|TYMS
GSE29618_PDC_VS_MDC_DAY7_FLU_VACCINE_UP	MSigDB_C7	8	199	1.72448	1.30211	4.0201	1	4.81949	0.000358327	0.00392346	ALDH5A1|ATP2A3|BCL11A|BLNK|GGA2|PMS2P1|PMS2P5|STMN1
GSE29618_PRE_VS_DAY7_POST_LAIV_FLU_VACCINE_PDC_DN	MSigDB_C7	8	199	1.72448	1.30211	4.0201	1	4.81949	0.000358327	0.00392346	C1ORF112|CDC7|CENPU|HN1L|NCAPG2|PAXIP1|SYK|TUBB4B
GSE360_CTRL_VS_L_DONOVANI_DC_UP	MSigDB_C7	8	199	1.72448	1.30211	4.0201	1	4.81949	0.000358327	0.00392346	AHCY|ALDH5A1|FEN1|GRHPR|NASP|PCNA|PLCG2|ZWINT
GSE3982_EOSINOPHIL_VS_BCELL_DN	MSigDB_C7	8	199	1.72448	1.30211	4.0201	1	4.81949	0.000358327	0.00392346	DHFR|E2F8|KPNA2|MCM3|PFAS|PMS2P1|SHMT2|TOP2A
GSE8384_CTRL_VS_B_ABORTUS_4H_MAC_CELL_LINE_UP	MSigDB_C7	8	199	1.72448	1.30211	4.0201	1	4.81949	0.000358327	0.00392346	ATP2A3|CHAF1A|MBD4|NCOA3|NUSAP1|TK1|WDHD1|WEE1
KAECH_NAIVE_VS_MEMORY_CD8_TCELL_UP	MSigDB_C7	8	199	1.72448	1.30211	4.0201	1	4.81949	0.000358327	0.00392346	ACADM|BLK|CDK2|MAP4K2|MIOS|MS4A1|POU2AF1|RALGPS2
Human Breast_Adler06_39genes (16518402-SuppTable3)	GeneSigDB	4	39	0.337963	0.578366	10.2564	1	6.3317	0.000355348	0.00392346	BLK|MCM7|POLD2|PRKDC
REACTOME_MRNA_SPLICING	MSigDB_C2	6	108	0.935898	0.961079	5.55556	1	5.26919	0.000361967	0.00396028	NUDT21|SNRPB|SNRPF|SRSF1|SRSF2|SRSF9
GSE13485_CTRL_VS_DAY7_YF17D_VACCINE_PBMC_DN	MSigDB_C7	8	200	1.73315	1.30535	4	1	4.80088	0.000370528	0.00398673	HMMR|MKI67|MSH2|RAD51AP1|TIMELESS|TPX2|TYMS|ZWINT
GSE14308_TH2_VS_NAIVE_CD4_TCELL_UP	MSigDB_C7	8	200	1.73315	1.30535	4	1	4.80088	0.000370528	0.00398673	BUB3|NASP|PAICS|PCNA|SNRPB|SRSF1|SRSF9|SSRP1
GSE17721_POLYIC_VS_CPG_4H_BMDM_UP	MSigDB_C7	8	200	1.73315	1.30535	4	1	4.80088	0.000370528	0.00398673	BARD1|CDT1|IARS|PAICS|PARP1|PARP2|RPA1|STMN1
GSE17721_POLYIC_VS_GARDIQUIMOD_6H_BMDM_UP	MSigDB_C7	8	200	1.73315	1.30535	4	1	4.80088	0.000370528	0.00398673	GGA2|NONO|PCNA|PKIG|PLCG2|ST14|TFDP1|TIMELESS
GSE17721_POLYIC_VS_PAM3CSK4_2H_BMDM_DN	MSigDB_C7	8	200	1.73315	1.30535	4	1	4.80088	0.000370528	0.00398673	BLNK|E2F5|GRHPR|KIF2C|MKI67|SNRPB|TMEM243|TYMS
GSE17974_0.5H_VS_72H_UNTREATED_IN_VITRO_CD4_TCELL_DN	MSigDB_C7	8	200	1.73315	1.30535	4	1	4.80088	0.000370528	0.00398673	BUB3|CENPI|MCM7|NAT10|PAXIP1|RFC5|SHMT2|UHRF1
GSE17974_0H_VS_1H_IN_VITRO_ACT_CD4_TCELL_DN	MSigDB_C7	8	200	1.73315	1.30535	4	1	4.80088	0.000370528	0.00398673	BTG2|FEN1|KBTBD8|KPNA2|NASP|SNAPC1|TEX10|TMEM243
GSE17974_CTRL_VS_ACT_IL4_AND_ANTI_IL12_0.5H_CD4_TCELL_DN	MSigDB_C7	8	200	1.73315	1.30535	4	1	4.80088	0.000370528	0.00398673	BTG2|FEN1|KBTBD8|KPNA2|SNAPC1|SRSF1|TIMELESS|TMEM243
GSE17974_CTRL_VS_ACT_IL4_AND_ANTI_IL12_72H_CD4_TCELL_DN	MSigDB_C7	8	200	1.73315	1.30535	4	1	4.80088	0.000370528	0.00398673	CDK2|GMDS|GOT2|GRHPR|IGF2BP3|RCC1|RUVBL2|TK1
GSE20366_TREG_VS_TCONV_DN	MSigDB_C7	8	200	1.73315	1.30535	4	1	4.80088	0.000370528	0.00398673	BLK|BTG2|ESPL1|MBD4|POLA1|RAD51AP1|RALGPS2|TMTC4
GSE22886_NAIVE_CD4_TCELL_VS_12H_ACT_TH2_DN	MSigDB_C7	8	200	1.73315	1.30535	4	1	4.80088	0.000370528	0.00398673	CDK2|CDT1|MIF|NCOA3|PCNA|SRSF9|TYMS|ZWINT
GSE24142_ADULT_VS_FETAL_EARLY_THYMIC_PROGENITOR_DN	MSigDB_C7	8	200	1.73315	1.30535	4	1	4.80088	0.000370528	0.00398673	AURKA|BARD1|BASP1|CCDC88A|DNA2|SHCBP1|SLC25A13|TMEM97
GSE24634_NAIVE_CD4_TCELL_VS_DAY5_IL4_CONV_TREG_DN	MSigDB_C7	8	200	1.73315	1.30535	4	1	4.80088	0.000370528	0.00398673	BRCA1|DKC1|HMGA1|KNTC1|MPP6|NAT10|NUDT21|RCC1
GSE25087_FETAL_VS_ADULT_TREG_UP	MSigDB_C7	8	200	1.73315	1.30535	4	1	4.80088	0.000370528	0.00398673	ACYP1|BRCA1|FEN1|GRHPR|KLHL42|RALGPS2|RPA1|TIMELESS
GSE27786_BCELL_VS_NKCELL_UP	MSigDB_C7	8	200	1.73315	1.30535	4	1	4.80088	0.000370528	0.00398673	GEN1|HADH|IARS|MCM7|PAX5|SHMT2|SRSF1|TYMS
GSE27786_LSK_VS_CD8_TCELL_UP	MSigDB_C7	8	200	1.73315	1.30535	4	1	4.80088	0.000370528	0.00398673	AURKA|CDK2|E2F8|GOT2|KIF18A|NCAPG|SLC25A13|ST14
GSE31082_DP_VS_CD8_SP_THYMOCYTE_UP	MSigDB_C7	8	200	1.73315	1.30535	4	1	4.80088	0.000370528	0.00398673	AURKA|BCL7A|E2F8|NEK2|NUSAP1|POLA1|SPC25|TUBB
GSE339_EX_VIVO_VS_IN_CULTURE_CD8POS_DC_UP	MSigDB_C7	8	200	1.73315	1.30535	4	1	4.80088	0.000370528	0.00398673	BTK|KIF20A|NEK2|NUDT21|NUSAP1|PARP2|PXK|SMC2
GSE360_T_GONDII_VS_B_MALAYI_HIGH_DOSE_MAC_UP	MSigDB_C7	8	200	1.73315	1.30535	4	1	4.80088	0.000370528	0.00398673	EIF3B|IMPDH2|MCM7|MIF|MSH2|RUVBL2|SSRP1|TYMS
GSE3982_NEUTROPHIL_VS_BASOPHIL_DN	MSigDB_C7	8	200	1.73315	1.30535	4	1	4.80088	0.000370528	0.00398673	BTK|IARS|PMS2P5|RFC4|SNRPF|SS18|TUBB4B|TUBG1
GSE7852_LN_VS_FAT_TREG_UP	MSigDB_C7	8	200	1.73315	1.30535	4	1	4.80088	0.000370528	0.00398673	CDCA8|EIF3L|RCCD1|RFC5|RUVBL2|TOPBP1|TRMT6|WDR77
GSE9037_WT_VS_IRAK4_KO_BMDM_DN	MSigDB_C7	8	200	1.73315	1.30535	4	1	4.80088	0.000370528	0.00398673	BIK|BLNK|CD79A|CDCA3|CDK2|DHFR|NUSAP1|SMC2
Human Breast_Speers09_780genes (19808870-ST1)	GeneSigDB	17	763	6.61195	2.51943	2.22805	1	4.12317	0.000374005	0.00402112	AURKA|BLK|BLNK|BTK|BUB1B|CDC7|CDK2|CKS1B|MAP4K2|NEK2|PFKM|PRKD3|PRKDC|PXK|SYK|TK1|WEE1
PID_FOXM1PATHWAY	MSigDB_C2	4	40	0.346629	0.585721	10	1	6.23739	0.00039217	0.0042006	CCNB1|CDK2|CKS1B|NEK2
RIZ_ERYTHROID_DIFFERENTIATION_CCNE1	MSigDB_C2	4	40	0.346629	0.585721	10	1	6.23739	0.00039217	0.0042006	FEN1|MBD4|SRSF2|TFDP1
ST_B_CELL_ANTIGEN_RECEPTOR	MSigDB_C2	4	40	0.346629	0.585721	10	1	6.23739	0.00039217	0.0042006	BLNK|BTK|PLCG2|SYK
Human Breast_Reyal08_41genes (19014521-TableS6a)	GeneSigDB	4	40	0.346629	0.585721	10	1	6.23739	0.00039217	0.0042006	FEN1|NONO|SNRPB|SRSF2
HIF1alpha_2x_down	SignatureDB	4	40	0.346629	0.585721	10	1	6.23739	0.00039217	0.0042006	BRCA1|CHAF1A|GINS1|MCM4
REACTOME_TRANSCRIPTION	MSigDB_C2	8	202	1.75048	1.31181	3.9604	1	4.76405	0.000395945	0.00423469	NUDT21|SNAPC1|SNRPB|SNRPF|SRSF1|SRSF2|SRSF9|SSRP1
WANG_CISPLATIN_RESPONSE_AND_XPC_UP	MSigDB_C2	8	202	1.75048	1.31181	3.9604	1	4.76405	0.000395945	0.00423469	AURKA|CDC7|FEN1|FIGNL1|IGF2BP3|KIF11|RFC4|RFC5
KEGG_ONE_CARBON_POOL_BY_FOLATE	MSigDB_C2	3	17	0.147317	0.382026	17.6471	1	7.46725	0.000398787	0.00425234	DHFR|SHMT2|TYMS
SIMBULAN_PARP1_TARGETS_DN	MSigDB_C2	3	17	0.147317	0.382026	17.6471	1	7.46725	0.000398787	0.00425234	CCNB1|PCNA|STMN1
SISTER_CHROMATID_SEGREGATION	MSigDB_C5	3	17	0.147317	0.382026	17.6471	1	7.46725	0.000398787	0.00425234	ESPL1|NUSAP1|ZWINT
Human StemCell_Singer07_25genes (17638873-Table1a)	GeneSigDB	3	17	0.147317	0.382026	17.6471	1	7.46725	0.000398787	0.00425234	FUBP1|TOP2A|TYMS
GTGGTGA,MIR-197	MSigDB_C3	5	72	0.623932	0.785305	6.94444	1	5.57244	0.000406875	0.00432888	BCL7A|BRCA1|GGA2|NUP153|RBM38
GNF2_KPNB1	MSigDB_C4	5	72	0.623932	0.785305	6.94444	1	5.57244	0.000406875	0.00432888	BUB3|CEP57|NUP153|SRSF1|TOPBP1
MRNA_PROCESSING_GO_0006397	MSigDB_C5	5	72	0.623932	0.785305	6.94444	1	5.57244	0.000406875	0.00432888	NONO|NUDT21|SRSF1|SRSF2|SRSF9
Human Breast_Huang03_176genes_LNmetastasis (12747878-Table2)	GeneSigDB	7	155	1.34319	1.15024	4.51613	1	4.91795	0.000418135	0.00444537	AURKA|BRCA1|BTF3|KIFC1|STMN1|TOP2A|TYMS
MODULE_145	MSigDB_C4	6	111	0.961896	0.974275	5.40541	1	5.17113	0.000419217	0.00445356	ATP2A3|BLK|FCRLA|NCOA3|TMEM97|ZNF395
Human Stomach_Zhao09_324genes (19306436-TableS2a)	GeneSigDB	10	313	2.71237	1.62914	3.19489	1	4.47331	0.000426922	0.00453204	CENPI|IGF2BP3|PRC1|RFC4|SNAPC1|SPC25|TOP2A|TPX2|WDHD1|YEATS2
MORF_CDC16	MSigDB_C4	5	73	0.632598	0.790724	6.84932	1	5.5233	0.000433749	0.00459768	DKC1|IARS|NSUN5P2|PRKDC|UPF3A
Human Intestine_Jinawath04_75genes_UpRegulated (15273739-Table1)	GeneSigDB	5	73	0.632598	0.790724	6.84932	1	5.5233	0.000433749	0.00459768	AHCY|IMPDH2|NAT10|PRC1|PRKDC
MORF_AATF	MSigDB_C4	8	205	1.77647	1.32143	3.90244	1	4.70968	0.000436716	0.00462569	BUB3|CDK2|HADH|IARS|NONO|PRKDC|RUVBL2|SSRP1
CHICAS_RB1_TARGETS_CONFLUENT	MSigDB_C2	14	565	4.89614	2.1772	2.47788	1	4.18146	0.000439385	0.00465051	CDC7|CDCA7|GMDS|HMGA1|KIF11|MCM4|PXK|RAD51AP1|SHMT2|TMEM97|TUBB|TUBB4B|TYMS|UHRF1
KEGG_OOCYTE_MEIOSIS	MSigDB_C2	6	112	0.970561	0.978633	5.35714	1	5.13925	0.000439793	0.00465138	AURKA|CCNB1|CDK2|ESPL1|PPP2R1A|SGOL1
Human Breast_Iyengar03_7genes_down (14508521-Table2)	GeneSigDB	2	4	0.0346629	0.18536	50	1	10.6028	0.000443316	0.00468517	BARD1|PRC1
WANG_TUMOR_INVASIVENESS_UP	MSigDB_C2	11	374	3.24098	1.77854	2.94118	1	4.36258	0.000446826	0.00471877	CD79A|CDCA3|CKS1B|EIF3B|KIF20A|KPNA2|PCNA|PXK|SYK|TEX10|TUBB
REACTOME_MRNA_PROCESSING	MSigDB_C2	7	157	1.36052	1.15759	4.4586	1	4.87176	0.000451608	0.00476575	NUDT21|NUP153|SNRPB|SNRPF|SRSF1|SRSF2|SRSF9
LEI_MYB_TARGETS	MSigDB_C2	10	316	2.73837	1.63682	3.16456	1	4.43642	0.00045992	0.00484988	ATP2A3|AURKA|BASP1|EIF3B|FEN1|MCM7|PCNA|TPX2|TUBB|TUBG1
Human Ovarian_Maloney07_84genes (17409432-Table1a)	GeneSigDB	5	74	0.641264	0.796105	6.75676	1	5.47508	0.00046194	0.00486759	IARS|KPNA2|SNRPB|SNRPF|SYK
Human Brain_DePreter10_42genes (20179214-Table2)	GeneSigDB	4	42	0.363961	0.600161	9.52381	1	6.05844	0.000473861	0.00498217	AHCY|PAICS|SNAPC1|TYMS
Human Leukemia_Erkeland06_68genes (16423987-SuppTable3g)	GeneSigDB	4	42	0.363961	0.600161	9.52381	1	6.05844	0.000473861	0.00498217	HMGA1|PKIG|POU2F2|SWAP70
Human Pancreas_Nakamura04_43genes (14767473-Table1)	GeneSigDB	4	42	0.363961	0.600161	9.52381	1	6.05844	0.000473861	0.00498217	CKS1B|KIF2C|PRC1|TK1
HONRADO_BREAST_CANCER_BRCA1_VS_BRCA2	MSigDB_C2	3	18	0.155983	0.393093	16.6667	1	7.23497	0.000475496	0.00498834	CCNB1|MKI67|TOP2A
DNA_POLYMERASE_ACTIVITY	MSigDB_C5	3	18	0.155983	0.393093	16.6667	1	7.23497	0.000475496	0.00498834	DKC1|POLA1|POLQ
Human Breast_Modlich04_19genes (15475428-Table2)	GeneSigDB	3	18	0.155983	0.393093	16.6667	1	7.23497	0.000475496	0.00498834	BTG2|IMPDH2|TYMS
GCM_APEX1	MSigDB_C4	6	114	0.987893	0.987291	5.26316	1	5.07663	0.000483303	0.00506652	MCM3|NASP|NONO|SNRPF|SRSF2|SRSF9
GNF2_XRCC5	MSigDB_C4	5	75	0.64993	0.801449	6.66667	1	5.42776	0.00049149	0.00514856	BUB3|NONO|RPA1|SRSF1|SSRP1
SANSOM_APC_TARGETS_REQUIRE_MYC	MSigDB_C2	8	209	1.81114	1.33415	3.82775	1	4.6388	0.000496319	0.00519534	BCL11A|BUB1B|FANCA|MCM7|SHMT2|SNRPF|TIMELESS|TK1
BANDRES_RESPONSE_TO_CARMUSTIN_MGMT_48HR_DN	MSigDB_C2	7	160	1.38652	1.16852	4.375	1	4.80393	0.000505794	0.00529065	BLK|CD79A|HADH|MAP4K2|PFKM|SHMT2|TUBG1
KRIGE_RESPONSE_TO_TOSEDOSTAT_24HR_DN	MSigDB_C2	20	1008	8.73505	2.88059	1.98413	1	3.91064	0.000510426	0.00533128	ALDH5A1|BCL11A|DKC1|EIF3B|FUBP1|GGA2|GMDS|GOT2|HN1L|MIF|MPP6|NASP|PFAS|POLD2|RCC1|RUVBL2|SNRPF|TFDP1|TMEM97|WDR77
Human Leukemia_Calln08_651genes (18362358-Table10)	GeneSigDB	11	380	3.29298	1.79252	2.89474	1	4.29954	0.000510161	0.00533128	ACYP1|BCL11A|BLNK|CASC5|CKS1B|E2F5|MS4A1|MSH2|PKIG|RUVBL2|UBE2G1
POMEROY_MEDULLOBLASTOMA_PROGNOSIS_DN	MSigDB_C2	4	43	0.372626	0.607251	9.30233	1	5.97343	0.000518944	0.00540838	BARD1|E2F5|HMGA1|IARS
REACTOME_MRNA_SPLICING_MINOR_PATHWAY	MSigDB_C2	4	43	0.372626	0.607251	9.30233	1	5.97343	0.000518944	0.00540838	SNRPB|SNRPF|SRSF1|SRSF2
V$NFY_Q6_01	MSigDB_C3	9	264	2.28775	1.49773	3.40909	1	4.48161	0.000518718	0.00540838	CEP57|E2F8|KBTBD8|KIF20A|MCM8|NEK2|SLC25A13|STMN1|TRMT6
BONOME_OVARIAN_CANCER_SURVIVAL_SUBOPTIMAL_DEBULKING	MSigDB_C2	13	508	4.40219	2.06695	2.55906	1	4.15965	0.000520177	0.00541728	BTF3|CDK2|CHAF1A|DKC1|ESPL1|HMGA1|MAP4K2|MRPS27|PRKD3|RCC1|SS18|SYK|WDR77
MORI_SMALL_PRE_BII_LYMPHOCYTE_DN	MSigDB_C2	5	76	0.658595	0.806757	6.57895	1	5.3813	0.000522439	0.00543687	NASP|RPA1|SGOL1|TUBB4B|WDHD1
SANSOM_APC_TARGETS	MSigDB_C2	8	211	1.82847	1.34046	3.79147	1	4.60403	0.000528501	0.00549195	BCL11A|CDCA7|KIAA0922|MND1|PAICS|RAD51AP1|SHMT2|TYMS
NUCLEOPLASM_PART	MSigDB_C5	8	211	1.82847	1.34046	3.79147	1	4.60403	0.000528501	0.00549195	CHAF1A|HMGA1|MCM7|NUDT21|RPA1|RUVBL2|SRSF2|TOPBP1
Human Breast_Martens05_117genes (15899800-TableS1)	GeneSigDB	6	116	1.00522	0.995872	5.17241	1	5.01548	0.000530095	0.0055045	BRCA1|MKI67|NCOA3|STMN1|SYK|TK1
Human StemCell_Li05_279genes (15988031-TableS5)	GeneSigDB	7	162	1.40385	1.17575	4.32099	1	4.75964	0.000544709	0.00565215	ALDH5A1|FEN1|GOT2|MRPS27|MSH2|SHMT2|SLC25A13
TCCCRNNRTGC_UNKNOWN	MSigDB_C3	8	212	1.83713	1.34361	3.77358	1	4.58681	0.000545215	0.00565329	BUB1B|KIF11|MTF2|NEK2|SPC25|SRSF1|SRSF9|STMN1
Human Ovarian_Bonome08_572genes (18593951-TableS3)	GeneSigDB	13	511	4.42819	2.07292	2.54403	1	4.13515	0.000549517	0.00569376	BTF3|CDK2|CHAF1A|DKC1|ESPL1|HMGA1|MAP4K2|MRPS27|PRKD3|RCC1|SS18|SYK|WDR77
CARD_MIR302A_TARGETS	MSigDB_C2	5	77	0.667261	0.812031	6.49351	1	5.33568	0.000554831	0.00573633	CDK2|E2F5|KPNA2|SRSF2|WEE1
REACTOME_REGULATION_OF_MITOTIC_CELL_CYCLE	MSigDB_C2	5	77	0.667261	0.812031	6.49351	1	5.33568	0.000554831	0.00573633	AURKA|BUB1B|BUB3|CCNB1|CDK2
PROTEIN_HETERODIMERIZATION_ACTIVITY	MSigDB_C5	5	77	0.667261	0.812031	6.49351	1	5.33568	0.000554831	0.00573633	BARD1|PPP2R1A|SMC2|TIMELESS|TOP2A
GAVIN_IL2_RESPONSIVE_FOXP3_TARGETS_UP	MSigDB_C2	3	19	0.164649	0.403857	15.7895	1	7.02069	0.000561056	0.00578394	MCM7|ST14|ZNF608
JEON_SMAD6_TARGETS_DN	MSigDB_C2	3	19	0.164649	0.403857	15.7895	1	7.02069	0.000561056	0.00578394	DHFR|KIF11|TOP2A
Human Colon_Grade06_19genes (16397240-Table1b)	GeneSigDB	3	19	0.164649	0.403857	15.7895	1	7.02069	0.000561056	0.00578394	BLK|BUB3|E2F5
Human Thyroid_Montero-Conde08_23genes (17873908-Table3)	GeneSigDB	3	19	0.164649	0.403857	15.7895	1	7.02069	0.000561056	0.00578394	NUSAP1|PRC1|TMEM243
Mouse Breast_Bacac06_256genes_StromaUp (17183660-TableS1a)	GeneSigDB	7	163	1.41251	1.17935	4.29448	1	4.73777	0.00056504	0.00582081	CDCA3|CHAF1A|KPNA2|MKI67|NUSAP1|SRSF2|TOP2A
Human Lymphoma_Bohling08_45genes (17720243-Table1B)	GeneSigDB	4	44	0.381292	0.614259	9.09091	1	5.89118	0.000566995	0.00583253	CD79A|MCM3|RCC1|TFDP1
Human StemCell_Pramoonjago06_50genes_DownRegulated (16636670-Table2)	GeneSigDB	4	44	0.381292	0.614259	9.09091	1	5.89118	0.000566995	0.00583253	CCNB1|KIF20A|PARP1|TMEM97
DAIRKEE_CANCER_PRONE_RESPONSE_BPA_E2	MSigDB_C2	6	118	1.02256	1.00438	5.08475	1	4.95574	0.000580335	0.00596546	BARD1|CHAF1A|HMGA1|MCM7|POLD2|RFC5
REACTOME_ADAPTIVE_IMMUNE_SYSTEM	MSigDB_C2	13	516	4.47152	2.08281	2.51938	1	4.0947	0.00060153	0.00617888	BLK|BLNK|BTK|CD79A|KIF11|KIF18A|KIF20A|KIF2C|PLCG2|PPP2R1A|RASGRP3|SYK|UBE2G1
Human StemCell_Majeti09_3024genes (19218430-TableS3)	GeneSigDB	41	2823	24.4633	4.62749	1.45236	1	3.57357	0.000611408	0.00627583	ALDH5A1|ATP2A3|BASP1|BLNK|BTG2|CASC5|CCNB1|CDCA7L|EIF3L|FTSJ2|FUBP1|GGA2|GMDS|GRHPR|HADH|HMMR|HN1L|KIF20A|MBD4|MCM8|MKI67|MPP6|MTF2|NEK2|PFKM|PMS2P3|PRKD3|RALGPS2|RASGRP3|RBM38|RFC3|SPIB|SRSF9|SS18|TMEM243|TMEM97|TOP2A|TRMT6|TROAP|WDHD1|WEE1
ZHAN_MULTIPLE_MYELOMA_CD2_UP	MSigDB_C2	4	45	0.389958	0.621187	8.88889	1	5.81152	0.000618123	0.00633111	CD79A|MS4A1|PAX5|ZNF608
Human Leukemia_Rodriguez07_50genes (17611561-SuppTable3)	GeneSigDB	4	45	0.389958	0.621187	8.88889	1	5.81152	0.000618123	0.00633111	BLNK|BRCA1|BTK|SYK
Human Skin_VanGele04_46genes (14755241-Table2a)	GeneSigDB	4	45	0.389958	0.621187	8.88889	1	5.81152	0.000618123	0.00633111	BTG2|MCM3|RFC5|TROAP
Human Skin_Alonso07_187genes (17409456-Table2)	GeneSigDB	7	166	1.43851	1.19008	4.21687	1	4.67321	0.000629677	0.00644482	ACADM|CKS1B|HMMR|KIF11|PAICS|PFKM|WEE1
SANSOM_APC_MYC_TARGETS	MSigDB_C2	8	217	1.88046	1.35922	3.68664	1	4.50225	0.000635325	0.00649332	ATP2A3|IMPDH2|MCM7|MIF|SHMT2|SNRPF|SRSF2|TRMT6
WALLACE_PROSTATE_CANCER_UP	MSigDB_C2	3	20	0.173315	0.41434	15	1	6.82215	0.000655864	0.00669366	AHCY|POLD2|ST14
Human Breast_Creighton07_20genes_RADsensitive (17213801-RADsensitive)	GeneSigDB	3	20	0.173315	0.41434	15	1	6.82215	0.000655864	0.00669366	MIF|PPP2R1A|TUBB4B
KRASNOSELSKAYA_ILF3_TARGETS_DN	MSigDB_C2	4	46	0.398623	0.628038	8.69565	1	5.73433	0.000672437	0.006853	ESPL1|KIFC1|POLD2|TROAP
Human Breast_Bieche04_47genes (15606925-Table3)	GeneSigDB	4	46	0.398623	0.628038	8.69565	1	5.73433	0.000672437	0.006853	BRCA1|HMMR|MKI67|TOP2A
Human Breast_Turner10_324genes (20101236-SuppTable7a)	GeneSigDB	9	275	2.38307	1.52826	3.27273	1	4.32971	0.000694386	0.00707164	GRHPR|RAD51AP1|RCCD1|RFC4|RPL39L|TMTC4|TOPBP1|UBR5|YEATS2
Human Leukemia_Flotho06_85genes (16627760-Table1)	GeneSigDB	5	81	0.701924	0.832786	6.17284	1	5.16108	0.00069968	0.00712048	ASF1B|EIF3L|ESPL1|KIAA0922|TCL6
CHARAFE_BREAST_CANCER_LUMINAL_VS_MESENCHYMAL_DN	MSigDB_C2	12	459	3.97757	1.96678	2.61438	1	4.07897	0.000705646	0.00717608	BASP1|CCDC88A|HJURP|IGF2BP3|KIF18B|NCAPG|NONO|PFAS|PRKD3|TUBB|TYMS|UBE2G1
Mouse Liver_Jeong06_270genes (16423883-Table1S)	GeneSigDB	8	221	1.91513	1.37157	3.61991	1	4.43642	0.000715758	0.00727373	BTG2|CDCA7L|FUBP1|HJURP|KIF20A|RALGPS2|SRSF1|WEE1
DAZARD_RESPONSE_TO_UV_SCC_DN	MSigDB_C2	6	123	1.06588	1.02533	4.87805	1	4.81222	0.000722167	0.00732843	AURKA|FEN1|KIFC1|MTF2|NUP153|WEE1
JOHNSTONE_PARVB_TARGETS_2_DN	MSigDB_C2	10	335	2.90302	1.68464	2.98507	1	4.21276	0.000721855	0.00732843	C1ORF112|FUBP1|GMDS|HADH|MCM3|NUDT21|NUP153|SRSF1|UBE2G1|WEE1
BOYLAN_MULTIPLE_MYELOMA_C_UP	MSigDB_C2	4	47	0.407289	0.634815	8.51064	1	5.65946	0.000730045	0.00738214	MCM3|NASP|SPIB|TYMS
REACTOME_METABOLISM_OF_NON_CODING_RNA	MSigDB_C2	4	47	0.407289	0.634815	8.51064	1	5.65946	0.000730045	0.00738214	NUP153|SNRPB|SNRPF|WDR77
DNA_RECOMBINATION	MSigDB_C5	4	47	0.407289	0.634815	8.51064	1	5.65946	0.000730045	0.00738214	BRCA1|KPNA2|RPA1|RUVBL2
Human HeadandNeck_Sok03_51genes (12874079-Table3c)	GeneSigDB	4	47	0.407289	0.634815	8.51064	1	5.65946	0.000730045	0.00738214	ACADM|AURKA|TK1|TPX2
Human Leukemia_Schoch05_1441genes (15902281-TableS1d)	GeneSigDB	14	595	5.15611	2.23283	2.35294	1	3.96084	0.000728849	0.00738214	EIF3B|FIGNL1|FTSJ2|HOXA1|IGF2BP3|MCM7|MIOS|MPP6|NCAPG2|PAXIP1|PMS2P3|POLD2|SLC25A13|TMEM243
CELLULAR_PROTEIN_METABOLIC_PROCESS	MSigDB_C5	21	1116	9.67095	3.02389	1.88172	1	3.74652	0.000732383	0.00740054	AURKA|BRCA1|BTK|CCDC88A|CD37|EIF3B|EPM2A|HMGA1|MAP4K2|NAPSB|PARP1|PARP2|PPP2R1A|PRKD3|PRKDC|PXK|RUVBL2|ST14|STMN1|UBE2G1|UBR5
SCGGAAGY_V$ELK1_02	MSigDB_C3	22	1196	10.3642	3.12495	1.83946	1	3.72352	0.000737828	0.00745029	ACYP1|AURKA|CDC45|CDCA3|CKS1B|CTPS2|CXCR5|CYB561A3|EIF3L|GEN1|MAP4K2|MCM7|MCM8|NASP|NUDT21|POLA1|RFC4|SNRPB|SRSF9|TPX2|TRMT6|YEATS2
LEE_CALORIE_RESTRICTION_NEOCORTEX_UP	MSigDB_C2	5	82	0.71059	0.837894	6.09756	1	5.11928	0.000739933	0.00746626	MSH2|PCNA|TFDP1|TUBB|TYMS
MACROMOLECULAR_COMPLEX_ASSEMBLY	MSigDB_C5	9	278	2.40907	1.53648	3.23741	1	4.28963	0.000749914	0.00756163	ALDH5A1|CHAF1A|EIF3B|FANCA|HMGA1|PPP2R1A|SRSF1|SRSF9|SYK
FOURNIER_ACINAR_DEVELOPMENT_LATE_DN	MSigDB_C2	3	21	0.18198	0.424563	14.2857	1	6.63746	0.000760306	0.00762335	AURKA|NCAPG|TUBG1
REACTOME_APC_CDC20_MEDIATED_DEGRADATION_OF_NEK2A	MSigDB_C2	3	21	0.18198	0.424563	14.2857	1	6.63746	0.000760306	0.00762335	BUB1B|BUB3|NEK2
REACTOME_FANCONI_ANEMIA_PATHWAY	MSigDB_C2	3	21	0.18198	0.424563	14.2857	1	6.63746	0.000760306	0.00762335	BRCA1|FANCA|UBE2T
MODULE_439	MSigDB_C4	3	21	0.18198	0.424563	14.2857	1	6.63746	0.000760306	0.00762335	CCNB1|CDC45|PCNA
MITOTIC_CELL_CYCLE_CHECKPOINT	MSigDB_C5	3	21	0.18198	0.424563	14.2857	1	6.63746	0.000760306	0.00762335	BUB1B|KNTC1|ZWINT
Human Breast_Martin08_22genes (18714348-Table2)	GeneSigDB	3	21	0.18198	0.424563	14.2857	1	6.63746	0.000760306	0.00762335	AURKA|NCAPG|TUBG1
Human Breast_Paik04_21genes (15591335-GeneList)	GeneSigDB	3	21	0.18198	0.424563	14.2857	1	6.63746	0.000760306	0.00762335	AURKA|CCNB1|MKI67
Human HeadandNeck_Jarvinen06_502genes (16715129-SuppTable4)	GeneSigDB	12	464	4.0209	1.97725	2.58621	1	4.03545	0.000775252	0.00776775	BIK|CDC7|CEP57|HMMR|MCM3|MRPS27|PAXIP1|PCNA|SHMT2|SRSF2|SSRP1|ST14
MRNA_METABOLIC_PROCESS	MSigDB_C5	5	83	0.719255	0.84297	6.0241	1	5.07817	0.00078189	0.00782877	NONO|NUDT21|SRSF1|SRSF2|SRSF9
Human Breast_Karlsson08_48genes (18778486-TableS4)	GeneSigDB	4	48	0.415955	0.641519	8.33333	1	5.58681	0.000791057	0.00790393	CENPU|CEP57|FEN1|NCAPG2
Human Colon_Grade06_58genes (16397240-Table1e)	GeneSigDB	4	48	0.415955	0.641519	8.33333	1	5.58681	0.000791057	0.00790393	MKI67|MSH2|PCNA|TYMS
Human StemCell_Shaughnessy05_51genes (16188652-table1a)	GeneSigDB	4	48	0.415955	0.641519	8.33333	1	5.58681	0.000791057	0.00790393	AURKA|CKS1B|RFC4|WEE1
STEIN_ESRRA_TARGETS	MSigDB_C2	13	534	4.6275	2.11802	2.43446	1	3.95298	0.000824619	0.0082335	ACADM|ACYP1|ATP2A3|AURKA|CENPU|FEN1|GOT2|MBD4|MCM4|PFKM|RBM38|SMC2|WDHD1
LIAO_METASTASIS	MSigDB_C2	13	535	4.63616	2.11996	2.42991	1	3.94528	0.000838819	0.00836943	BARD1|BCL11A|BUB1B|CDC7|CDCA7|CDCA7L|HJURP|HMGA1|IGF2BP3|KIF18B|POU2AF1|RUVBL2|ST14
MORF_GSPT1	MSigDB_C4	4	49	0.424621	0.648154	8.16327	1	5.51625	0.000855583	0.00852478	CCNB1|EIF3B|FEN1|KPNA2
Human Leukemia_Dijkman07_63genes (17068154-Table3)	GeneSigDB	4	49	0.424621	0.648154	8.16327	1	5.51625	0.000855583	0.00852478	BCL11A|BLNK|NAPSB|SPIB
CELLULAR_MACROMOLECULE_METABOLIC_PROCESS	MSigDB_C5	21	1130	9.79227	3.04187	1.85841	1	3.68449	0.000857515	0.00853807	AURKA|BRCA1|BTK|CCDC88A|CD37|EIF3B|EPM2A|HMGA1|MAP4K2|NAPSB|PARP1|PARP2|PPP2R1A|PRKD3|PRKDC|PXK|RUVBL2|ST14|STMN1|UBE2G1|UBR5
KUMAR_TARGETS_OF_MLL_AF9_FUSION	MSigDB_C2	11	405	3.50962	1.84957	2.71605	1	4.04979	0.000860776	0.00856457	BASP1|BLK|BLNK|CD79A|CXCR5|FCRLA|MS4A1|PAX5|POU2AF1|RALGPS2|SPIB
Human BoneMarrow_Xiong08_86genes (18337559-TableS1)	GeneSigDB	5	85	0.736587	0.85303	5.88235	1	4.99796	0.000871102	0.00866128	BRCA1|BTG2|CDCA7|KIF2C|OSBPL10
REACTOME_DOUBLE_STRAND_BREAK_REPAIR	MSigDB_C2	3	22	0.190646	0.434545	13.6364	1	6.46505	0.000874755	0.00866742	BRCA1|PRKDC|RPA1
MODULE_233	MSigDB_C4	3	22	0.190646	0.434545	13.6364	1	6.46505	0.000874755	0.00866742	PAICS|UBE2G1|UBR5
DNA_DEPENDENT_ATPASE_ACTIVITY	MSigDB_C5	3	22	0.190646	0.434545	13.6364	1	6.46505	0.000874755	0.00866742	RFC3|RUVBL2|TOP2A
Human Breast_Fournier06_22genes_3Dculture (16849555-22genes)	GeneSigDB	3	22	0.190646	0.434545	13.6364	1	6.46505	0.000874755	0.00866742	AURKA|NCAPG|TUBG1
Human Breast_Martin08_22genes_FournierSignature (18714348-TableS1)	GeneSigDB	3	22	0.190646	0.434545	13.6364	1	6.46505	0.000874755	0.00866742	AURKA|NCAPG|TUBG1
Human Lymphoma_Piccaluga07_185genes (17304354-Table2s)	GeneSigDB	6	128	1.10921	1.04585	4.6875	1	4.67636	0.000889436	0.00880677	BASP1|CDCA7|NAPSB|NUSAP1|SYK|TOP2A
DEBIASI_APOPTOSIS_BY_REOVIRUS_INFECTION_DN	MSigDB_C2	9	286	2.4784	1.55817	3.14685	1	4.18543	0.000915908	0.00905633	ALDH5A1|BCL11A|BRCA1|FANCA|GGA2|GRHPR|MKI67|PFAS|PLCG2
TBK1.DF_DN	MSigDB_C6	9	286	2.4784	1.55817	3.14685	1	4.18543	0.000915908	0.00905633	HOXA1|IGF2BP3|MSH2|NCOA3|PRKD3|RCC1|SLC25A13|ZNF395|ZWINT
V$HIF1_Q3	MSigDB_C3	8	230	1.99312	1.39896	3.47826	1	4.29383	0.000926897	0.00915865	BCL11A|HMGA1|IGF2BP3|POLA1|RUVBL2|SRSF1|STMN1|YEATS2
IVANOVA_HEMATOPOIESIS_LATE_PROGENITOR	MSigDB_C2	13	541	4.68816	2.13154	2.40296	1	3.89945	0.000928411	0.00916725	ASF1B|CCNB1|CDC45|DNA2|ESPL1|FIGNL1|GGA2|NCAPG2|RCC1|SPC25|SRSF1|TK1|TROAP
BIOCARTA_CELLCYCLE_PATHWAY	MSigDB_C2	3	23	0.199312	0.444302	13.0435	1	6.30357	0.000999572	0.00980886	CCNB1|CDK2|TFDP1
CAIRO_PML_TARGETS_BOUND_BY_MYC_UP	MSigDB_C2	3	23	0.199312	0.444302	13.0435	1	6.30357	0.000999572	0.00980886	CCNB1|CDCA7|TK1
CHEN_ETV5_TARGETS_TESTIS	MSigDB_C2	3	23	0.199312	0.444302	13.0435	1	6.30357	0.000999572	0.00980886	CDCA7|CDK2|MKI67
CREIGHTON_AKT1_SIGNALING_VIA_MTOR_DN	MSigDB_C2	3	23	0.199312	0.444302	13.0435	1	6.30357	0.000999572	0.00980886	MIF|PPP2R1A|TUBB4B
KRIGE_RESPONSE_TO_TOSEDOSTAT_6HR_DN	MSigDB_C2	18	909	7.87715	2.74133	1.9802	1	3.69268	0.000996213	0.00980886	ALDH5A1|DKC1|EIF3B|FUBP1|GGA2|GOT2|HN1L|KLHL42|MIF|MPP6|NASP|PFAS|POLD2|RCC1|SNRPF|TFDP1|TMEM97|WDR77
MULLIGAN_NTF3_SIGNALING_VIA_INSR_AND_IGF1R_UP	MSigDB_C2	3	23	0.199312	0.444302	13.0435	1	6.30357	0.000999572	0.00980886	SRSF2|TMEM97|WDR77
PRAMOONJAGO_SOX4_TARGETS_DN	MSigDB_C2	4	51	0.441952	0.661222	7.84314	1	5.38102	0.000995611	0.00980886	CCNB1|KIF20A|PARP1|TMEM97
REACTOME_PROCESSING_OF_CAPPED_INTRONLESS_PRE_MRNA	MSigDB_C2	3	23	0.199312	0.444302	13.0435	1	6.30357	0.000999572	0.00980886	NUDT21|SNRPB|SNRPF
DOUBLE_STRAND_BREAK_REPAIR	MSigDB_C5	3	23	0.199312	0.444302	13.0435	1	6.30357	0.000999572	0.00980886	BRCA1|FEN1|POLA1
Mouse Colon_Ma05_93genes (15705887-Table3)	GeneSigDB	5	88	0.762584	0.867899	5.68182	1	4.88238	0.00101885	0.00999116	BASP1|MPP6|SHCBP1|SMC2|SNRPF
FERNANDEZ_BOUND_BY_MYC	MSigDB_C2	7	181	1.5685	1.2423	3.8674	1	4.37215	0.0010462	0.0102523	ACADM|DKC1|MCM7|PAICS|POLD2|PRKDC|STMN1
IMMUNE_RESPONSE	MSigDB_C5	8	235	2.03645	1.41393	3.40426	1	4.2177	0.00106417	0.0104213	BLNK|CD22|CD79A|MAP4K2|MS4A1|PAX5|POU2AF1|POU2F2
ZHAN_MULTIPLE_MYELOMA_CD1_VS_CD2_DN	MSigDB_C2	4	52	0.450618	0.667659	7.69231	1	5.31616	0.00107133	0.0104692	BCL11A|BLNK|OSBPL10|ZNF215
MODULE_485	MSigDB_C4	4	52	0.450618	0.667659	7.69231	1	5.31616	0.00107133	0.0104692	AURKA|PCNA|RFC4|SNRPB
Human Leukemia_Tavolaro10_56genes (20036005-Table3)	GeneSigDB	4	52	0.450618	0.667659	7.69231	1	5.31616	0.00107133	0.0104692	BLK|PRKD3|SYK|WEE1
Human Viral_Rodriguez-Caballero09_98genes (18768393-Table1)	GeneSigDB	5	89	0.77125	0.872798	5.61798	1	4.84505	0.001072	0.0104692	BCL11A|NCOA3|PLCG2|POU2AF1|TFDP1
BASSO_HAIRY_CELL_LEUKEMIA_UP	MSigDB_C2	2	6	0.0519944	0.227009	33.3333	1	8.58118	0.00109566	0.010684	CXCR5|KIAA0922
BUSA_SAM68_TARGETS_DN	MSigDB_C2	2	6	0.0519944	0.227009	33.3333	1	8.58118	0.00109566	0.010684	BRCA1|CDK2
RCGCANGCGY_V$NRF1_Q6	MSigDB_C3	18	917	7.94647	2.75289	1.96292	1	3.65199	0.00109934	0.0107069	AURKA|BASP1|BCL7A|CENPI|CKS1B|GEN1|HMMR|MCM4|PCNA|POLA1|PRKDC|SHMT2|SNAPC1|SRSF1|SRSF2|SRSF9|TUBG1|WDHD1
FLECHNER_BIOPSY_KIDNEY_TRANSPLANT_OK_VS_DONOR_UP	MSigDB_C2	13	552	4.78348	2.1526	2.35507	1	3.81702	0.00111356	0.0108381	GOT2|HADH|KPNA2|NCOA3|NONO|NUP153|PARP1|PPP2R1A|SLC25A13|SRSF1|SRSF2|SWAP70|WEE1
Human Breast_Bonnefoi07_202genes (18024211-Webtable1)	GeneSigDB	7	183	1.58583	1.24909	3.82514	1	4.3345	0.00111507	0.0108454	BIK|CXCR5|FANCA|PPP2R1A|SNRPF|TK1|TUBB
MORI_MATURE_B_LYMPHOCYTE_UP	MSigDB_C2	5	90	0.779915	0.877669	5.55556	1	4.80828	0.00112718	0.0109556	CXCR5|GGA2|MS4A1|PXK|RMI1
HASLINGER_B_CLL_WITH_CHROMOSOME_12_TRISOMY	MSigDB_C2	3	24	0.207977	0.453849	12.5	1	6.15188	0.00113511	0.0110252	SNRPF|SRSF9|TIMELESS
REACTOME_TRANSPORT_OF_MATURE_TRANSCRIPT_TO_CYTOPLASM	MSigDB_C2	4	53	0.459284	0.674034	7.54717	1	5.25302	0.00115101	0.0111645	NUP153|SRSF1|SRSF2|SRSF9
Human Liver_Liao08_600genes (18504433-SuppTable1)	GeneSigDB	13	554	4.80081	2.1564	2.34657	1	3.80225	0.00115034	0.0111645	BARD1|BCL11A|BUB1B|CDC7|CDCA7|CDCA7L|HJURP|HMGA1|IGF2BP3|KIF18B|POU2AF1|RUVBL2|ST14
CELLULAR_COMPONENT_ASSEMBLY	MSigDB_C5	9	296	2.56506	1.58484	3.04054	1	4.06031	0.00116417	0.0112845	ALDH5A1|CHAF1A|EIF3B|FANCA|HMGA1|PPP2R1A|SRSF1|SRSF9|SYK
Human Breast_van'tVeer02_430genes_ERgenes (11823860-SuppTable4)	GeneSigDB	10	357	3.09366	1.73827	2.80112	1	3.97311	0.00116775	0.0113115	CEP57|KLHL42|MCM4|MS4A1|MTF2|POU2AF1|POU2F2|RBM38|SPAG5|ZNF395
BAKKER_FOXO3_TARGETS_DN	MSigDB_C2	7	185	1.60316	1.25584	3.78378	1	4.29738	0.00118746	0.0114868	BCL11A|BRI3BP|CDK2|FCRLA|MKI67|SRSF2|TUBB
Human StemCell_Riggi08_262genes (18381423-SuppTable1a)	GeneSigDB	7	185	1.60316	1.25584	3.78378	1	4.29738	0.00118746	0.0114868	BUB1B|CDCA3|NUSAP1|PRC1|SHCBP1|TOP2A|ZNF395
Human Lung_not_cancer_Golpon04_150genes_NMLvsADLvsEML (15284076-TableE1)	GeneSigDB	6	136	1.17854	1.07786	4.41176	1	4.47317	0.00121736	0.0117681	ALDH5A1|GOT2|IMPDH2|POLD2|SSRP1|TMEM97
ZHOU_TNF_SIGNALING_30MIN	MSigDB_C2	4	54	0.467949	0.680349	7.40741	1	5.19153	0.00123474	0.01192	HMGA1|MCM7|PPP2R1A|TUBB4B
Human Lymphoma_Ghobrial05_77genes (15650054-Table3)	GeneSigDB	4	54	0.467949	0.680349	7.40741	1	5.19153	0.00123474	0.01192	FUBP1|TFDP1|TOP2A|TUBB
MORF_DDB1	MSigDB_C4	8	241	2.08844	1.43169	3.3195	1	4.12908	0.00124986	0.0120578	CDK2|NONO|PARP2|PMS2P3|PRKDC|RUVBL2|SS18|SSRP1
RIGGI_EWING_SARCOMA_PROGENITOR_DN	MSigDB_C2	7	187	1.62049	1.26256	3.74332	1	4.26079	0.00126347	0.0121809	BUB1B|CDCA3|NUSAP1|PRC1|SHCBP1|TOP2A|ZNF395
Human Breast_Vecchi08_792genes (17952122-GeneList)	GeneSigDB	13	560	4.85281	2.16777	2.32143	1	3.75832	0.00126682	0.0122049	BCL11A|BLNK|MBD4|MS4A1|NCOA3|NUSAP1|PAX5|PLCG2|POU2AF1|PRKD3|RASGRP3|TOP2A|UBE2G1
ACATTCC,MIR-1,MIR-206	MSigDB_C3	9	300	2.59972	1.59538	3	1	4.01176	0.00127758	0.0123003	BCL7A|E2F5|NCOA3|POLA1|SRSF1|SRSF9|SS18|TMEM243|UBR5
KINETOCHORE	MSigDB_C5	3	25	0.216643	0.463198	12	1	6.009	0.0012817	0.0123068	BUB1B|BUB3|ZWINT
Human Breast_Lin09_28genes (19695104-AF1-4)	GeneSigDB	3	25	0.216643	0.463198	12	1	6.009	0.0012817	0.0123068	CDK2|DHFR|TFDP1
Human Breast_Modlich04_25genes (15475428-Table4)	GeneSigDB	3	25	0.216643	0.463198	12	1	6.009	0.0012817	0.0123068	BTG2|PCNA|TYMS
Human HeadandNeck_Sok03_31genes (12874079-Table3d)	GeneSigDB	3	25	0.216643	0.463198	12	1	6.009	0.0012817	0.0123068	BTG2|RFC4|TOP2A
Mouse StemCell_Ramos06_1482genes (17009876-tableS1a)	GeneSigDB	20	1089	9.43698	2.98884	1.83655	1	3.53416	0.00131257	0.0125947	ATP2A3|BASP1|CKS1B|EIF3B|EIF3L|GOT2|HADH|HMGA1|PARP1|PARP2|PCNA|PLCG2|RFC3|SGOL1|SMC2|STMN1|TFDP1|TOP2A|TYMS|UBE2T
Human Breast_HernandezVargas07_313genes (17099726-SuppTable1)	GeneSigDB	8	243	2.10577	1.43756	3.29218	1	4.10016	0.00131719	0.0126305	CDK2|CKS1B|HMGA1|MIF|NEK2|PRKD3|PXK|TUBB
GENTILE_UV_RESPONSE_CLUSTER_D4	MSigDB_C2	4	55	0.476615	0.686605	7.27273	1	5.1316	0.00132265	0.0126658	AURKA|CCNB1|KPNA2|UBE2G1
SMIRNOV_RESPONSE_TO_IR_2HR_DN	MSigDB_C2	4	55	0.476615	0.686605	7.27273	1	5.1316	0.00132265	0.0126658	AURKA|BCL11A|KIF20A|YEATS2
MORF_UBE2N	MSigDB_C4	5	94	0.814578	0.896887	5.31915	1	4.66661	0.00136913	0.0131022	BUB3|DKC1|NONO|SRSF1|SRSF9
Human Pancreas_Nakamura07_1222genes (17699763-SuppTable1)	GeneSigDB	17	859	7.44386	2.66774	1.97905	1	3.58211	0.00138192	0.0132157	CENPU|CEP57|DKC1|DONSON|GMDS|HMMR|KPNA2|NCAPG|RAB30|RBM38|RFC4|SHCBP1|SHMT2|TK1|TUBB4B|TUBG1|ZNF395
GALE_APL_WITH_FLT3_MUTATED_UP	MSigDB_C2	4	56	0.485281	0.692805	7.14286	1	5.07318	0.00141483	0.0135033	NSUN5P2|RFC3|SLC25A13|UPF3A
MAYBURD_RESPONSE_TO_L663536_DN	MSigDB_C2	4	56	0.485281	0.692805	7.14286	1	5.07318	0.00141483	0.0135033	BUB3|HMMR|MSH2|TMTC4
Human Breast_van'tVeer02_70genes_Mammaprint (11823860-Figure2)	GeneSigDB	4	56	0.485281	0.692805	7.14286	1	5.07318	0.00141483	0.0135033	CDCA7|NUSAP1|PRC1|RFC4
Human Leukemia_Hillion08_1176genes (19074878-SuppTable1)	GeneSigDB	8	246	2.13177	1.44631	3.25203	1	4.05737	0.00142357	0.0135776	CCNB1|CDK2|MIF|PCNA|PFKM|SSRP1|TK1|TOP2A
Mouse Kidney_Takemoto06_388genes_cat2 (16498405-TableS4)	GeneSigDB	9	305	2.64305	1.60845	2.95082	1	3.95222	0.00143171	0.0136462	AHCY|ALDH5A1|BCL7A|GRHPR|HADH|MIF|MSH2|PAICS|PFKM
YAGI_AML_WITH_T_8_21_TRANSLOCATION	MSigDB_C2	10	367	3.18032	1.76208	2.7248	1	3.87025	0.00143419	0.0136607	ALDH5A1|AURKA|BASP1|BTK|CXCR5|ESPL1|MKI67|POU2F2|SWAP70|TIMELESS
Human Leukemia_Winter07_116genes (17495134-TableS1)	GeneSigDB	5	95	0.823244	0.901626	5.26316	1	4.63247	0.00143517	0.0136609	CDCA3|CDCA7|MKI67|RPL39L|ZWINT
UBIQUITIN_LIGASE_COMPLEX	MSigDB_C5	3	26	0.225309	0.472361	11.5385	1	5.87409	0.00143968	0.0136947	BARD1|BRCA1|BUB1B
Human StemCell_Kumamoto08_2005genes (18451145-TableS1)	GeneSigDB	3	1415	12.262	3.38276	0.212014	0	-2.738	0.00145197	0.0138024	BTG2|CYB561A3|POU2F2
MARSON_BOUND_BY_FOXP3_STIMULATED	MSigDB_C2	19	1019	8.83038	2.89557	1.86457	1	3.51213	0.00145702	0.0138412	BRCA1|CENPI|CXCR5|DHFR|FUBP1|GOT2|KIF2C|MCM3|NASP|NCOA3|NUP153|PAICS|PFKM|POU2AF1|PPP2R1A|SRSF1|TOPBP1|TUBG1|ZWINT
V$ETS_Q4	MSigDB_C3	8	247	2.14043	1.44922	3.23887	1	4.04325	0.00146051	0.0138651	BLNK|CD79A|E2F5|HMGA1|HOXA1|MAP4K2|NASP|SPIB
E2F3_UP.V1_UP	MSigDB_C6	7	192	1.66382	1.27919	3.64583	1	4.17152	0.00147025	0.0139483	BRI3BP|FANCA|FEN1|GINS1|PCNA|TMEM97|ZDHHC23
V$ARNT_02	MSigDB_C3	8	248	2.1491	1.45212	3.22581	1	4.02921	0.0014982	0.0142041	FEN1|HMGA1|HOXA1|IGF2BP3|RAB30|STMN1|UBR5|YEATS2
BORLAK_LIVER_CANCER_EGF_UP	MSigDB_C2	4	57	0.493946	0.698949	7.01754	1	5.01618	0.0015114	0.0142913	BLNK|BTG2|CCNB1|MKI67
JOHANSSON_GLIOMAGENESIS_BY_PDGFB_UP	MSigDB_C2	4	57	0.493946	0.698949	7.01754	1	5.01618	0.0015114	0.0142913	MCM3|MKI67|PCNA|TOP2A
SCHAEFFER_PROSTATE_DEVELOPMENT_12HR_DN	MSigDB_C2	4	57	0.493946	0.698949	7.01754	1	5.01618	0.0015114	0.0142913	BASP1|KPNA2|STMN1|ZWINT
GLINSKY_CANCER_DEATH_UP	MSigDB_C2	2	7	0.0606601	0.245193	28.5714	1	7.90945	0.00152518	0.0143929	CCNB1|MKI67
Human Leukemia_DenBoer09_10genes (19138562-Table5)	GeneSigDB	2	7	0.0606601	0.245193	28.5714	1	7.90945	0.00152518	0.0143929	BCL11A|PAX5
Human Leukemia_Vallat03_10genes (12586635-Figure1ab)	GeneSigDB	2	7	0.0606601	0.245193	28.5714	1	7.90945	0.00152518	0.0143929	BLK|POU2F2
PROVENZANI_METASTASIS_UP	MSigDB_C2	7	194	1.68115	1.28579	3.60825	1	4.13665	0.00155998	0.0147019	BTF3|GOT2|MCM3|MRPS27|MTF2|TUBB|ZWINT
GSE22045_TREG_VS_TCONV_UP	MSigDB_C7	7	194	1.68115	1.28579	3.60825	1	4.13665	0.00155998	0.0147019	CDT1|CENPU|KIF11|NCAPG2|NEK2|SHMT2|TPX2
BLALOCK_ALZHEIMERS_DISEASE_UP	MSigDB_C2	27	1691	14.6537	3.67543	1.59669	1	3.35913	0.00156226	0.0147137	BRCA1|BTG2|CD22|CD37|CDK2|CTPS2|DHFR|DONSON|E2F5|EIF3B|GGA2|HN1L|KIF2C|MCM7|NCAPG|NCOA3|NONO|NSUN5P2|PLCG2|RAD51AP1|RASGRP3|RBM38|SHMT2|SNAPC1|SPIB|TIMELESS|UPF3A
Human Colon_Mariadason03_420genes (14695196-Table2)	GeneSigDB	9	309	2.67771	1.61883	2.91262	1	3.90547	0.00156551	0.0147345	FUBP1|KNTC1|KPNA2|NONO|PAICS|PCNA|PRKDC|TUBB|UBR5
Human Lung_Stav08_198genes (18811983-Table2)	GeneSigDB	6	143	1.2392	1.10509	4.1958	1	4.30806	0.0015739	0.0148038	BRCA1|BTK|CCNB1|CDK2|HMGA1|MIF
CHOW_RASSF1_TARGETS_UP	MSigDB_C2	3	27	0.233975	0.481349	11.1111	1	5.7464	0.00160936	0.0150871	PARP2|RFC4|SS18
JI_RESPONSE_TO_FSH_DN	MSigDB_C2	4	58	0.502612	0.705038	6.89655	1	4.96056	0.00161247	0.0150871	BRCA1|TFDP1|TOP2A|UBE2G1
WAKASUGI_HAVE_ZNF143_BINDING_SITES	MSigDB_C2	4	58	0.502612	0.705038	6.89655	1	4.96056	0.00161247	0.0150871	BRCA1|FEN1|MSH2|PRKDC
XU_HGF_TARGETS_INDUCED_BY_AKT1_48HR_DN	MSigDB_C2	3	27	0.233975	0.481349	11.1111	1	5.7464	0.00160936	0.0150871	CDCA3|HMMR|SPC25
MODULE_219	MSigDB_C4	3	27	0.233975	0.481349	11.1111	1	5.7464	0.00160936	0.0150871	IMPDH2|PAICS|TYMS
GSE29617_CTRL_VS_TIV_FLU_VACCINE_PBMC_2008_DN	MSigDB_C7	7	195	1.68982	1.28907	3.58974	1	4.1194	0.00160642	0.0150871	ACADM|CDCA7|HN1L|MTF2|PCNA|TUBB|ZWINT
Human Breast_Nuyten06_70genes_hypoxia (17069664-SuppTable2)	GeneSigDB	4	58	0.502612	0.705038	6.89655	1	4.96056	0.00161247	0.0150871	CDCA7|NUSAP1|PRC1|RFC4
Human StemCell_Bhattacharya04_28genes (15070671-Table4)	GeneSigDB	3	27	0.233975	0.481349	11.1111	1	5.7464	0.00160936	0.0150871	CCNB1|KPNA2|NASP
V$USF2_Q6	MSigDB_C3	8	251	2.1751	1.46079	3.18725	1	3.98751	0.00161594	0.0151096	CEP57|E2F8|FEN1|NAT10|RAB30|STMN1|WDR77|WEE1
Rat Breast_Moral08_236genes (18180321-SuppTable2)	GeneSigDB	6	144	1.24786	1.10893	4.16667	1	4.28535	0.0016307	0.0152376	BTG2|CDK2|PFKM|PLCG2|STMN1|SYK
HAHTOLA_SEZARY_SYNDROM_UP	MSigDB_C2	5	98	0.849241	0.915694	5.10204	1	4.53291	0.00164739	0.0153735	BARD1|NUSAP1|PRC1|TFDP1|TYMS
KEGG_PYRIMIDINE_METABOLISM	MSigDB_C2	5	98	0.849241	0.915694	5.10204	1	4.53291	0.00164739	0.0153735	CTPS2|POLA1|POLD2|TK1|TYMS
CCAWYNNGAAR_UNKNOWN	MSigDB_C3	6	145	1.25653	1.11275	4.13793	1	4.26285	0.00168903	0.0157518	CCNB1|CDC45|CDK2|CKS1B|PCNA|SPC25
GSE14000_UNSTIM_VS_16H_LPS_DC_TRANSLATED_RNA_UP	MSigDB_C7	7	197	1.70715	1.29561	3.5533	1	4.08523	0.00170253	0.0158673	AHCY|BRI3BP|HADH|PFAS|RFC5|RUVBL2|ZWINT
SMID_BREAST_CANCER_RELAPSE_IN_BONE_DN	MSigDB_C2	9	313	2.71237	1.62914	2.8754	1	3.85949	0.00170917	0.0159188	BCL11A|CD22|IGF2BP3|MPP6|POU2AF1|PRKD3|PRKDC|SPIB|SSRP1
Human Breast_Fournier06_60genes_2D_versus_3D_cellCulture (16849555-Fournier60GeneList)	GeneSigDB	4	59	0.511278	0.711075	6.77966	1	4.90626	0.00171815	0.0159608	AURKA|CEP57|NCAPG|TUBG1
Human Breast_Kote-Jarai04_79genes (14871973-Table2)	GeneSigDB	4	59	0.511278	0.711075	6.77966	1	4.90626	0.00171815	0.0159608	MRPS27|PRKDC|RPA1|TOP2A
Human Viral_Ruutu02_63genes (12115547-Table3)	GeneSigDB	4	59	0.511278	0.711075	6.77966	1	4.90626	0.00171815	0.0159608	AURKA|BIK|E2F5|TFDP1
Mouse InnerEar_Sajan08_2230genes (17660535-TableS4b)	GeneSigDB	30	1967	17.0455	3.93958	1.52517	1	3.2883	0.00173211	0.01608	BTF3|BUB3|CCDC88A|CDCA3|CDK2|DNA2|FUBP1|GGA2|KIF2C|MCM3|MCM7|MIF|NUP153|PAICS|PARP2|PCNA|PFKM|PLCG2|PRKD3|PXK|RALGPS2|SLC25A13|SPC25|SRSF1|ST14|TIMELESS|TOPBP1|TUBB4B|UBE2G1|UHRF1
V$NFY_01	MSigDB_C3	8	254	2.20109	1.4694	3.14961	1	3.94645	0.0017409	0.0161511	ACYP1|CDC45|KBTBD8|NEK2|PPP2R1A|SLC25A13|SRSF2|STMN1
BROWNE_HCMV_INFECTION_24HR_UP	MSigDB_C2	6	146	1.2652	1.11655	4.10959	1	4.24055	0.00174894	0.0162047	CDK2|E2F5|MCM7|MTF2|PARP2|SNRPB
WEI_MIR34A_TARGETS	MSigDB_C2	6	146	1.2652	1.11655	4.10959	1	4.24055	0.00174894	0.0162047	ALDH5A1|E2F5|GINS3|RALGPS2|SWAP70|ZNF395
GSE27786_LSK_VS_LIN_NEG_CELL_DN	MSigDB_C7	7	198	1.71581	1.29887	3.53535	1	4.06831	0.00175223	0.016214	BRCA1|CDCA3|GEN1|PFKM|RFC5|TMEM97|TRMT6
GSE7460_CTRL_VS_FOXP3_OVEREXPR_TCONV_1_UP	MSigDB_C7	7	198	1.71581	1.29887	3.53535	1	4.06831	0.00175223	0.016214	BUB3|DKC1|IARS|KPNA2|MCM3|NCAPG2|SNRPB
BIOCARTA_G1_PATHWAY	MSigDB_C2	3	28	0.24264	0.490172	10.7143	1	5.62529	0.00179105	0.0164393	CDK2|DHFR|TFDP1
BRUINS_UVC_RESPONSE_EARLY_LATE	MSigDB_C2	9	315	2.7297	1.63426	2.85714	1	3.83677	0.00178487	0.0164393	CDT1|FUBP1|NASP|POU2F2|RBM38|SHMT2|SS18|TUBB4B|UBE2G1
GENTILE_UV_RESPONSE_CLUSTER_D9	MSigDB_C2	3	28	0.24264	0.490172	10.7143	1	5.62529	0.00179105	0.0164393	SWAP70|TMEM97|UBR5
GNF2_BUB3	MSigDB_C4	3	28	0.24264	0.490172	10.7143	1	5.62529	0.00179105	0.0164393	BUB3|MCM3|RPA1
GSE11864_CSF1_IFNG_VS_CSF1_IFNG_PAM3CYS_IN_MAC_UP	MSigDB_C7	7	199	1.72448	1.30211	3.51759	1	4.0515	0.00180304	0.0164393	AHCY|DKC1|NAPSB|STMN1|TMEM97|ZNF215|ZWINT
GSE11864_CSF1_IFNG_VS_CSF1_PAM3CYS_IN_MAC_DN	MSigDB_C7	7	199	1.72448	1.30211	3.51759	1	4.0515	0.00180304	0.0164393	BASP1|BTG2|IARS|IMPDH2|POU2F2|TUBB|ZNF215
GSE12845_PRE_GC_VS_DARKZONE_GC_TONSIL_BCELL_DN	MSigDB_C7	7	199	1.72448	1.30211	3.51759	1	4.0515	0.00180304	0.0164393	BCL7A|CDC45|CTPS2|E2F5|UBE2G1|UBR5|WEE1
GSE17721_0.5H_VS_4H_PAM3CSK4_BMDM_UP	MSigDB_C7	7	199	1.72448	1.30211	3.51759	1	4.0515	0.00180304	0.0164393	CDCA7L|HADH|HMMR|MCM7|MPP6|PKIG|PLCG2
GSE17721_CTRL_VS_POLYIC_2H_BMDM_UP	MSigDB_C7	7	199	1.72448	1.30211	3.51759	1	4.0515	0.00180304	0.0164393	DHFR|FTSJ2|HADH|IARS|NONO|TK1|TUBB
GSE17721_PAM3CSK4_VS_GADIQUIMOD_8H_BMDM_UP	MSigDB_C7	7	199	1.72448	1.30211	3.51759	1	4.0515	0.00180304	0.0164393	GOT2|IMPDH2|MCM7|PAICS|SLC25A13|SPAG5|SS18
GSE17721_POLYIC_VS_GARDIQUIMOD_4H_BMDM_UP	MSigDB_C7	7	199	1.72448	1.30211	3.51759	1	4.0515	0.00180304	0.0164393	GGA2|NCAPG2|NUP153|PRKDC|STMN1|TIMELESS|TMTC4
GSE17721_POLYIC_VS_PAM3CSK4_6H_BMDM_DN	MSigDB_C7	7	199	1.72448	1.30211	3.51759	1	4.0515	0.00180304	0.0164393	BRCA1|EIF3B|EIF3L|MKI67|POU2F2|PPP2R1A|TEX10
GSE22886_CTRL_VS_LPS_24H_DC_UP	MSigDB_C7	7	199	1.72448	1.30211	3.51759	1	4.0515	0.00180304	0.0164393	EIF3B|EIF3L|FTSJ2|GOT2|POLD2|SYK|TMEM243
GSE2706_UNSTIM_VS_8H_LPS_AND_R848_DC_UP	MSigDB_C7	7	199	1.72448	1.30211	3.51759	1	4.0515	0.00180304	0.0164393	CDCA7L|CEP57|GRHPR|KLHL42|PARP1|RPA1|SHCBP1
GSE360_CTRL_VS_T_GONDII_MAC_DN	MSigDB_C7	7	199	1.72448	1.30211	3.51759	1	4.0515	0.00180304	0.0164393	DKC1|HMGA1|MSH2|NONO|POLD2|RCC1|WEE1
GSE360_L_DONOVANI_VS_B_MALAYI_HIGH_DOSE_DC_DN	MSigDB_C7	7	199	1.72448	1.30211	3.51759	1	4.0515	0.00180304	0.0164393	ALDH5A1|BTG2|BUB1B|GRHPR|NASP|PCNA|ST14
GSE360_T_GONDII_VS_M_TUBERCULOSIS_MAC_UP	MSigDB_C7	7	199	1.72448	1.30211	3.51759	1	4.0515	0.00180304	0.0164393	CDT1|HMGA1|IMPDH2|MSH2|RUVBL2|TYMS|WEE1
GSE39820_CTRL_VS_TGFBETA3_IL6_CD4_TCELL_UP	MSigDB_C7	7	199	1.72448	1.30211	3.51759	1	4.0515	0.00180304	0.0164393	BCL7A|BUB3|DNA2|FEN1|RFC5|SWAP70|WDR77
GSE3982_BCELL_VS_EFF_MEMORY_CD4_TCELL_UP	MSigDB_C7	7	199	1.72448	1.30211	3.51759	1	4.0515	0.00180304	0.0164393	BASP1|FTSJ2|NASP|PAX5|PKIG|RASGRP3|SHMT2
GSE3982_EOSINOPHIL_VS_MAST_CELL_DN	MSigDB_C7	7	199	1.72448	1.30211	3.51759	1	4.0515	0.00180304	0.0164393	E2F8|MCM3|PCNA|PFAS|RPA1|SHMT2|TUBB
Human Ovarian_Clarke04_28genes (15452549-Table1)	GeneSigDB	3	28	0.24264	0.490172	10.7143	1	5.62529	0.00179105	0.0164393	CCNB1|PCNA|WEE1
Human Stomach_Hofsli05_30genes (15846300-Table2b)	GeneSigDB	3	28	0.24264	0.490172	10.7143	1	5.62529	0.00179105	0.0164393	HOXA1|MCM3|SYK
Human Thyroid_Stolf06_32genes (16565969-Table1)	GeneSigDB	3	28	0.24264	0.490172	10.7143	1	5.62529	0.00179105	0.0164393	NUDT21|SYK|WDR77
GNF2_FBL	MSigDB_C4	6	147	1.27386	1.12035	4.08163	1	4.21846	0.00181045	0.0164963	BTF3|DKC1|EIF3L|NONO|SRSF1|SRSF2
GSE13411_SWITCHED_MEMORY_BCELL_VS_PLASMA_CELL_DN	MSigDB_C7	7	200	1.73315	1.30535	3.5	1	4.03481	0.001855	0.0165639	ASF1B|BRCA1|CDT1|KIFC1|SPAG5|TPX2|ZNF215
GSE13485_DAY1_VS_DAY7_YF17D_VACCINE_PBMC_DN	MSigDB_C7	7	200	1.73315	1.30535	3.5	1	4.03481	0.001855	0.0165639	AURKA|GINS1|MSH2|RFC5|SMC2|TYMS|ZWINT
GSE13493_DP_VS_CD4INTCD8POS_THYMOCYTE_DN	MSigDB_C7	7	200	1.73315	1.30535	3.5	1	4.03481	0.001855	0.0165639	BTF3|CENPI|POU2AF1|RAB30|RCC1|SNRPF|TMTC4
GSE14000_UNSTIM_VS_4H_LPS_DC_UP	MSigDB_C7	7	200	1.73315	1.30535	3.5	1	4.03481	0.001855	0.0165639	BCL7A|FEN1|GINS3|IMPDH2|NAT10|RFC3|SYK
GSE1432_CTRL_VS_IFNG_6H_MICROGLIA_UP	MSigDB_C7	7	200	1.73315	1.30535	3.5	1	4.03481	0.001855	0.0165639	MCM7|MSH2|PARP2|RASGRP3|RFC4|RFC5|RPA1
GSE15930_NAIVE_VS_48H_IN_VITRO_STIM_IFNAB_CD8_TCELL_DN	MSigDB_C7	7	200	1.73315	1.30535	3.5	1	4.03481	0.001855	0.0165639	AURKA|FUBP1|IARS|MCM7|RUVBL2|SMC2|TMEM97
GSE17580_TREG_VS_TEFF_S_MANSONI_INF_UP	MSigDB_C7	7	200	1.73315	1.30535	3.5	1	4.03481	0.001855	0.0165639	BRCA1|GOT2|MCM4|ST14|SWAP70|TUBG1|UHRF1
GSE17721_12H_VS_24H_POLYIC_BMDM_DN	MSigDB_C7	7	200	1.73315	1.30535	3.5	1	4.03481	0.001855	0.0165639	ACADM|CDCA3|EIF3B|KIAA0922|MCM7|PARP1|SYK
GSE17721_CTRL_VS_GARDIQUIMOD_6H_BMDM_UP	MSigDB_C7	7	200	1.73315	1.30535	3.5	1	4.03481	0.001855	0.0165639	CDCA7L|CDK2|CXCR5|HADH|MCM7|MPP6|POLA1
GSE17721_LPS_VS_POLYIC_16H_BMDM_UP	MSigDB_C7	7	200	1.73315	1.30535	3.5	1	4.03481	0.001855	0.0165639	BTG2|EIF3L|MCM3|MCM7|POLA1|STMN1|WDHD1
GSE17721_POLYIC_VS_GARDIQUIMOD_16H_BMDM_DN	MSigDB_C7	7	200	1.73315	1.30535	3.5	1	4.03481	0.001855	0.0165639	ACADM|EIF3B|MCM3|PAX5|SRSF1|TEX10|UBE2G1
GSE17974_0H_VS_6H_IN_VITRO_ACT_CD4_TCELL_DN	MSigDB_C7	7	200	1.73315	1.30535	3.5	1	4.03481	0.001855	0.0165639	GOT2|KPNA2|PAICS|POLD2|RFC4|RUVBL2|TUBB
GSE19825_NAIVE_VS_DAY3_EFF_CD8_TCELL_DN	MSigDB_C7	7	200	1.73315	1.30535	3.5	1	4.03481	0.001855	0.0165639	CDT1|CKS1B|KIF18B|NUDT21|POLD2|STMN1|UHRF1
GSE22886_DC_VS_MONOCYTE_UP	MSigDB_C7	7	200	1.73315	1.30535	3.5	1	4.03481	0.001855	0.0165639	ALDH5A1|BLNK|DONSON|GINS1|RASGRP3|SWAP70|ZWINT
GSE27786_BCELL_VS_CD8_TCELL_UP	MSigDB_C7	7	200	1.73315	1.30535	3.5	1	4.03481	0.001855	0.0165639	ATP2A3|BUB1B|CXCR5|FEN1|RAD51AP1|SPC24|TK1
GSE27786_LIN_NEG_VS_CD4_TCELL_UP	MSigDB_C7	7	200	1.73315	1.30535	3.5	1	4.03481	0.001855	0.0165639	C1ORF112|CDK2|DHFR|POLD2|SRSF9|SYK|TOPBP1
GSE27786_LSK_VS_CD4_TCELL_UP	MSigDB_C7	7	200	1.73315	1.30535	3.5	1	4.03481	0.001855	0.0165639	GINS1|HMMR|PARP1|RUVBL2|TMEM97|TOPBP1|TYMS
GSE31082_DN_VS_CD4_SP_THYMOCYTE_UP	MSigDB_C7	7	200	1.73315	1.30535	3.5	1	4.03481	0.001855	0.0165639	CDCA7L|DHFR|GINS1|PFAS|SNRPF|SRSF9|TUBG1
GSE360_L_DONOVANI_VS_B_MALAYI_LOW_DOSE_DC_DN	MSigDB_C7	7	200	1.73315	1.30535	3.5	1	4.03481	0.001855	0.0165639	AHCY|ALDH5A1|FEN1|NASP|PCNA|PLCG2|SPIB
GSE360_L_DONOVANI_VS_L_MAJOR_MAC_UP	MSigDB_C7	7	200	1.73315	1.30535	3.5	1	4.03481	0.001855	0.0165639	CCNB1|CDC7|GGA2|KNTC1|MSH2|SRSF1|SSRP1
GSE39820_CTRL_VS_IL1B_IL6_CD4_TCELL_UP	MSigDB_C7	7	200	1.73315	1.30535	3.5	1	4.03481	0.001855	0.0165639	BUB3|C1ORF112|KIAA0922|NCAPG2|PARP1|PFAS|TMEM243
GSE3982_EFF_MEMORY_CD4_TCELL_VS_TH2_DN	MSigDB_C7	7	200	1.73315	1.30535	3.5	1	4.03481	0.001855	0.0165639	CKS1B|GMDS|NCAPG2|TIMELESS|TOP2A|TUBB|TYMS
GSE3982_MAC_VS_NEUTROPHIL_LPS_STIM_UP	MSigDB_C7	7	200	1.73315	1.30535	3.5	1	4.03481	0.001855	0.0165639	FUBP1|GOT2|HADH|MIOS|PAICS|PRC1|SNRPF
GSE3982_MAC_VS_NKCELL_UP	MSigDB_C7	7	200	1.73315	1.30535	3.5	1	4.03481	0.001855	0.0165639	BUB1B|CDCA8|CENPU|HMMR|NUSAP1|SHCBP1|SLC25A13
GSE3982_NEUTROPHIL_VS_EFF_MEMORY_CD4_TCELL_DN	MSigDB_C7	7	200	1.73315	1.30535	3.5	1	4.03481	0.001855	0.0165639	ACYP1|FTSJ2|PAICS|SNRPF|UPF3A|WEE1|ZNF395
GSE5960_TH1_VS_ANERGIC_TH1_UP	MSigDB_C7	7	200	1.73315	1.30535	3.5	1	4.03481	0.001855	0.0165639	ATP2A3|BIK|CDCA7L|NUDT21|POLA1|RFC3|RPA1
GSE7460_FOXP3_MUT_VS_WT_ACT_WITH_TGFB_TCONV_UP	MSigDB_C7	7	200	1.73315	1.30535	3.5	1	4.03481	0.001855	0.0165639	BARD1|CASC5|IARS|NCAPG|SLC25A13|UBE2T|UBR5
GSE7852_LN_VS_THYMUS_TREG_DN	MSigDB_C7	7	200	1.73315	1.30535	3.5	1	4.03481	0.001855	0.0165639	ASF1B|KIFC1|KPNA2|MTF2|NUSAP1|PCNA|PFKM
GSE9006_TYPE_1_DIABETES_AT_DX_VS_1MONTH_POST_DX_PBMC_UP	MSigDB_C7	7	200	1.73315	1.30535	3.5	1	4.03481	0.001855	0.0165639	AHCY|BLK|CDK2|CDT1|KIF2C|PRKDC|SRSF9
GSE9006_TYPE_1_VS_TYPE_2_DIABETES_PBMC_AT_DX_UP	MSigDB_C7	7	200	1.73315	1.30535	3.5	1	4.03481	0.001855	0.0165639	ATP2A3|IMPDH2|NONO|POLD2|SNRPF|SRSF9|SSRP1
GSE9650_NAIVE_VS_EXHAUSTED_CD8_TCELL_UP	MSigDB_C7	7	200	1.73315	1.30535	3.5	1	4.03481	0.001855	0.0165639	ACADM|EIF3B|IMPDH2|RALGPS2|RBM38|SS18|TUBB
Human Immune_Allen10_81genes (20220088-SuppTable3)	GeneSigDB	4	60	0.519944	0.717061	6.66667	1	4.85322	0.00182853	0.0165639	ALDH5A1|CXCR5|MS4A1|POU2AF1
IVANOVA_HEMATOPOIESIS_INTERMEDIATE_PROGENITOR	MSigDB_C2	6	149	1.29119	1.1279	4.02685	1	4.17486	0.00193838	0.0172976	AHCY|E2F8|TMEM97|TRMT6|UHRF1|WDR77
GENTILE_RESPONSE_CLUSTER_D3	MSigDB_C2	4	61	0.528609	0.722997	6.55738	1	4.80139	0.00194374	0.0173238	ACADM|FEN1|GINS1|RFC4
REACTOME_DEPOSITION_OF_NEW_CENPA_CONTAINING_NUCLEOSOMES_AT_THE_CENTROMERE	MSigDB_C2	4	61	0.528609	0.722997	6.55738	1	4.80139	0.00194374	0.0173238	CASC5|CENPI|CENPU|HJURP
MORF_SKP1A	MSigDB_C4	7	202	1.75048	1.31181	3.46535	1	4.00174	0.0019624	0.0174792	BTF3|KPNA2|MBD4|NONO|PPP2R1A|SRSF9|UBR5
AIYAR_COBRA1_TARGETS_DN	MSigDB_C2	3	29	0.251306	0.498838	10.3448	1	5.5102	0.00198504	0.0176555	GOT2|SRSF2|ZNF395
MODULE_83	MSigDB_C4	9	320	2.77303	1.64701	2.8125	1	3.78077	0.0019859	0.0176555	ACADM|BTF3|GRHPR|IMPDH2|KPNA2|SNRPB|SNRPF|SRSF2|STMN1
Human Lymphoma_Cassinelli09_32genes (19555670-Table1b)	GeneSigDB	3	29	0.251306	0.498838	10.3448	1	5.5102	0.00198504	0.0176555	NCOA3|SRSF1|SRSF2
BROWNE_HCMV_INFECTION_30MIN_DN	MSigDB_C2	6	150	1.29986	1.13165	4	1	4.15335	0.00200485	0.0178128	AURKA|DHFR|HN1L|KIFC1|MIOS|RCC1
NAKAMURA_LUNG_CANCER	MSigDB_C2	2	8	0.0693258	0.262117	25	1	7.36571	0.00202197	0.0179245	AURKA|TOP2A
REACTOME_HEMOSTASIS	MSigDB_C2	11	451	3.90824	1.94989	2.43902	1	3.637	0.00202244	0.0179245	ATP2A3|CDK2|KIF11|KIF18A|KIF20A|KIF2C|KIFC1|PLCG2|PPP2R1A|SYK|WEE1
Human Leukemia_Usvasalo10_08genes (20303590-Table1)	GeneSigDB	2	8	0.0693258	0.262117	25	1	7.36571	0.00202197	0.0179245	PARP1|TOP2A
Human Lymphoma_Islam02_10genes (11920564-Table2)	GeneSigDB	2	8	0.0693258	0.262117	25	1	7.36571	0.00202197	0.0179245	CD37|MIF
ZHANG_RESPONSE_TO_IKK_INHIBITOR_AND_TNF_DN	MSigDB_C2	5	103	0.89257	0.938665	4.85437	1	4.37582	0.00205104	0.0181667	GGA2|KIAA0922|RFC4|WDHD1|ZNF395
Human Prostate_Wang08_79genes (19047173-tableS2)	GeneSigDB	4	62	0.537275	0.728884	6.45161	1	4.75072	0.00206387	0.0182691	BTG2|EIF3B|PARP2|RPL39L
CYTOPLASMIC_PART	MSigDB_C5	23	1383	11.9847	3.34664	1.66305	1	3.29145	0.00210854	0.0186528	ACADM|ALDH5A1|CASC5|CCDC88A|CD79A|CEP57|EIF3B|ESPL1|GGA2|GOT2|HADH|KIF20A|MAP4K2|NEK2|NUDT21|PFKM|PPP2R1A|RAB30|RUVBL2|SHMT2|SLC25A13|TOP2A|TUBG1
BROWNE_HCMV_INFECTION_8HR_UP	MSigDB_C2	5	104	0.901236	0.943191	4.80769	1	4.34563	0.00213971	0.0189169	BLNK|NASP|RBM38|RCC1|UBE2G1
DASU_IL6_SIGNALING_SCAR_UP	MSigDB_C2	3	30	0.259972	0.507355	10	1	5.40061	0.00219161	0.0193041	CCNB1|PKIG|TPX2
LI_WILMS_TUMOR_VS_FETAL_KIDNEY_2_UP	MSigDB_C2	3	30	0.259972	0.507355	10	1	5.40061	0.00219161	0.0193041	BUB3|HOXA1|STMN1
FATTY_ACID_METABOLIC_PROCESS	MSigDB_C5	4	63	0.545941	0.734723	6.34921	1	4.70117	0.00218904	0.0193041	ACADM|ALDH5A1|BRCA1|MIF
Human Prostate_Tamura07_36genes (17545589-Table1)	GeneSigDB	3	30	0.259972	0.507355	10	1	5.40061	0.00219161	0.0193041	BUB1B|KIF20A|UBE2T
Human Viral_Bryan06_30genes (16476973-Table1)	GeneSigDB	3	30	0.259972	0.507355	10	1	5.40061	0.00219161	0.0193041	KPNA2|PCNA|TK1
Human Viral_Schlecht07_38genes (17893858-Table3a)	GeneSigDB	3	30	0.259972	0.507355	10	1	5.40061	0.00219161	0.0193041	CDC7|NCAPG2|RFC4
ONKEN_UVEAL_MELANOMA_DN	MSigDB_C2	12	525	4.54951	2.1005	2.28571	1	3.54701	0.00219748	0.0193438	CDK2|CEP57|EIF3L|EPM2A|GMDS|IMPDH2|MBD4|NONO|NUDT21|OSBPL10|SS18|TMEM97
Human StemCell_Korkola05_146genes (15870693-SuppTable1)	GeneSigDB	5	105	0.909901	0.947695	4.7619	1	4.31584	0.00223114	0.019628	AURKA|CCNB1|FEN1|NEK2|ZWINT
CAIRO_HEPATOBLASTOMA_UP	MSigDB_C2	7	207	1.79381	1.32781	3.38164	1	3.9209	0.002252	0.0197993	IMPDH2|MCM3|MRPS27|NCOA3|PFKM|RPA1|TMEM243
MARTINEZ_RB1_TARGETS_UP	MSigDB_C2	14	672	5.82337	2.36903	2.08333	1	3.45147	0.00228138	0.0200453	HADH|HJURP|KIAA0922|KIF11|KIF20A|MKI67|MTF2|PKIG|PRKD3|RPA1|SLC25A13|SPAG5|TFDP1|WEE1
REACTOME_GLUCOSE_METABOLISM	MSigDB_C2	4	64	0.554607	0.740516	6.25	1	4.65269	0.00231934	0.0203663	GOT2|PFKM|PPP2R1A|SLC25A13
IMMUNE	SHIPP	0	685	5.93602	2.39117	0	0	-2.48248	0.00236152	0.0207239
Mouse Lung_Rangasamy09_168genes (19286929-SuppTable2a)	GeneSigDB	6	155	1.34319	1.15024	3.87097	1	4.04857	0.00236341	0.0207278	BCL11A|CD22|CDC7|CKS1B|KIF18A|MKI67
PID_AURORA_A_PATHWAY	MSigDB_C2	3	31	0.268638	0.515731	9.67742	1	5.2961	0.00241106	0.0211197	AURKA|BRCA1|TPX2
CHROMOSOMEPERICENTRIC_REGION	MSigDB_C5	3	31	0.268638	0.515731	9.67742	1	5.2961	0.00241106	0.0211197	BUB1B|BUB3|ZWINT
ROESSLER_LIVER_CANCER_METASTASIS_UP	MSigDB_C2	5	107	0.927233	0.956639	4.6729	1	4.25737	0.0024225	0.0212069	BASP1|CD37|FEN1|HMMR|RFC5
Human Breast_Kim04_283genes (14768006-SuppTable5)	GeneSigDB	7	210	1.8198	1.33731	3.33333	1	3.87359	0.00244095	0.0213423	AHCY|MPP6|NASP|NONO|SHCBP1|SLC25A13|SYK
Human Lymphoma_Sandeep06_217genes (16760443-SuppTable2)	GeneSigDB	6	156	1.35185	1.15392	3.84615	1	4.02814	0.00244057	0.0213423	BUB1B|CDC7|DHFR|MIF|RFC3|RFC4
Human Immune_Kong10_79genes_Immune_Kong10_genes_ImmPort_CentrocytevsMemory (20460173-ImmPortCentrocytevsMemory)	GeneSigDB	4	65	0.563272	0.746264	6.15385	1	4.60525	0.00245489	0.021451	ACADM|BUB3|DHFR|MSH2
Human Lung_not_cancer_Golpon04_242genes (15284076-TableE2)	GeneSigDB	7	211	1.82847	1.34046	3.31754	1	3.85802	0.00250657	0.0218892	GOT2|IMPDH2|MCM3|POLD2|SSRP1|TMEM97|TUBG1
MODULE_301	MSigDB_C4	6	157	1.36052	1.15759	3.82166	1	4.00789	0.0025196	0.0219895	ATP2A3|BLK|FCRLA|OSBPL10|TMEM97|ZNF395
IMMUNE_SYSTEM_PROCESS	MSigDB_C5	9	332	2.87702	1.67718	2.71084	1	3.65075	0.00254268	0.0221774	BLNK|CD22|CD79A|MAP4K2|MS4A1|PAX5|POU2AF1|POU2F2|SYK
OHASHI_AURKB_TARGETS	MSigDB_C2	2	9	0.0779915	0.278011	22.2222	1	6.91343	0.00258486	0.0224767	CDCA8|KIF2C
PUJANA_BREAST_CANCER_WITH_BRCA1_MUTATED_DN	MSigDB_C2	2	9	0.0779915	0.278011	22.2222	1	6.91343	0.00258486	0.0224767	BUB3|PAXIP1
REACTOME_G2_M_DNA_DAMAGE_CHECKPOINT	MSigDB_C2	2	9	0.0779915	0.278011	22.2222	1	6.91343	0.00258486	0.0224767	CCNB1|WEE1
Human Lung_Tomida04_12genes (15064725-table2)	GeneSigDB	2	9	0.0779915	0.278011	22.2222	1	6.91343	0.00258486	0.0224767	SNRPB|WEE1
Mouse Prostate_Glinsky05_11genes (15931389-table3)	GeneSigDB	2	9	0.0779915	0.278011	22.2222	1	6.91343	0.00258486	0.0224767	CCNB1|MKI67
WANG_PROSTATE_CANCER_ANDROGEN_INDEPENDENT	MSigDB_C2	4	66	0.571938	0.751966	6.06061	1	4.5588	0.00259578	0.0225579	BTG2|EIF3B|PARP2|RPL39L
RICKMAN_TUMOR_DIFFERENTIATED_WELL_VS_MODERATELY_UP	MSigDB_C2	5	109	0.944564	0.965498	4.58716	1	4.20036	0.00262552	0.0228024	ALDH5A1|BCL11A|E2F5|GGA2|IQCB1
LOCKWOOD_AMPLIFIED_IN_LUNG_CANCER	MSigDB_C2	7	213	1.8458	1.34674	3.28638	1	3.82716	0.00264189	0.0229039	CKS1B|FIGNL1|FTSJ2|MCM7|NAT10|RMI2|TFDP1
DOUBLE_STRANDED_DNA_BINDING	MSigDB_C5	3	32	0.277303	0.523972	9.375	1	5.19626	0.00264362	0.0229039	FEN1|MSH2|RAD51AP1
Human Colon_Bertucci04_245genes (14973550-SuppTable1)	GeneSigDB	7	213	1.8458	1.34674	3.28638	1	3.82716	0.00264189	0.0229039	AURKA|BTF3|CDK2|PLCG2|RFC4|SPIB|STMN1
Human Leukemia_Erkeland06_107genes (16423987-SuppTable3c)	GeneSigDB	3	32	0.277303	0.523972	9.375	1	5.19626	0.00264362	0.0229039	BCL11A|HMGA1|PAX5
Human Breast_Kreike07_3712genes_Basal_mets (17910759-TableS5)	GeneSigDB	35	2488	21.5603	4.37829	1.40675	1	3.06962	0.00276799	0.0239669	ACADM|ALDH5A1|ASF1B|BTF3|CASC5|CCDC88A|CDCA8|CEP57|DONSON|FIGNL1|FUBP1|GMDS|GRHPR|HJURP|HN1L|IMPDH2|KIFC1|KPNA2|MCM4|MIF|MTF2|NCAPG|NCAPG2|NUP153|OSBPL10|PAICS|PRKD3|RCC1|SGOL1|SHCBP1|SPAG5|SS18|SWAP70|TK1|UPF3A
REACTOME_PURINE_METABOLISM	MSigDB_C2	3	33	0.285969	0.532085	9.09091	1	5.10074	0.00288957	0.0249591	IMPDH2|PAICS|PFAS
CONDENSED_CHROMOSOME	MSigDB_C5	3	33	0.285969	0.532085	9.09091	1	5.10074	0.00288957	0.0249591	RCC1|SMC2|TUBG1
Human Leukemia_Yeoh02_40genes_T-ALL (12086872-Table11c)	GeneSigDB	3	33	0.285969	0.532085	9.09091	1	5.10074	0.00288957	0.0249591	BLNK|CD79A|PLCG2
MODULE_438	MSigDB_C4	4	68	0.589269	0.763243	5.88235	1	4.46873	0.00289403	0.0249673	KIF11|KIF2C|STMN1|ZWINT
LIGASE_ACTIVITY_FORMING_CARBON_NITROGEN_BONDS	MSigDB_C5	4	68	0.589269	0.763243	5.88235	1	4.46873	0.00289403	0.0249673	CTPS2|PAICS|PFAS|UBR5
CHANDRAN_METASTASIS_UP	MSigDB_C2	7	217	1.88046	1.35922	3.22581	1	3.76653	0.00292931	0.0252564	BASP1|CDK2|DONSON|MTF2|PAICS|TPX2|ZNF395
DITTMER_PTHLH_TARGETS_UP	MSigDB_C2	5	112	0.970561	0.978633	4.46429	1	4.11742	0.00295278	0.0254128	CDCA3|GRHPR|RFC4|RFC5|TYMS
MODULE_456	MSigDB_C4	5	112	0.970561	0.978633	4.46429	1	4.11742	0.00295278	0.0254128	BASP1|BCL7A|PCNA|SWAP70|ZNF608
ATPASE_ACTIVITY	MSigDB_C5	5	112	0.970561	0.978633	4.46429	1	4.11742	0.00295278	0.0254128	ATP2A3|MSH2|RFC3|RUVBL2|TOP2A
POST_TRANSLATIONAL_PROTEIN_MODIFICATION	MSigDB_C5	11	475	4.11622	2.00009	2.31579	1	3.44174	0.00301055	0.0258944	AURKA|BRCA1|BTK|CCDC88A|EPM2A|MAP4K2|PARP1|PARP2|PPP2R1A|PRKD3|PXK
MODULE_238	MSigDB_C4	6	163	1.41251	1.17935	3.68098	1	3.88984	0.00303487	0.0260878	ATP2A3|BLK|FCRLA|OSBPL10|TMEM97|ZNF395
MODULE_278	MSigDB_C4	3	34	0.294635	0.540076	8.82353	1	5.00923	0.00314915	0.0270377	PAICS|UBE2G1|UBR5
Human Stomach_Meireles04_42genes (14973074-Table2)	GeneSigDB	3	34	0.294635	0.540076	8.82353	1	5.00923	0.00314915	0.0270377	PCNA|TUBB|TYMS
BOSCO_TH1_CYTOTOXIC_MODULE	MSigDB_C2	5	114	0.987893	0.987291	4.38596	1	4.06375	0.00318671	0.0273272	CASC5|CDC7|DNA2|MKI67|TYMS
REACTOME_HIV_LIFE_CYCLE	MSigDB_C2	5	114	0.987893	0.987291	4.38596	1	4.06375	0.00318671	0.0273272	FEN1|HMGA1|NUP153|RCC1|SSRP1
BIOCARTA_SKP2E2F_PATHWAY	MSigDB_C2	2	10	0.0866573	0.293043	20	1	6.52922	0.00321268	0.0274182	CDK2|TFDP1
REACTOME_E2F_ENABLED_INHIBITION_OF_PRE_REPLICATION_COMPLEX_FORMATION	MSigDB_C2	2	10	0.0866573	0.293043	20	1	6.52922	0.00321268	0.0274182	CCNB1|MCM8
REACTOME_RECRUITMENT_OF_NUMA_TO_MITOTIC_CENTROSOMES	MSigDB_C2	2	10	0.0866573	0.293043	20	1	6.52922	0.00321268	0.0274182	CCNB1|TUBG1
MODULE_457	MSigDB_C4	2	10	0.0866573	0.293043	20	1	6.52922	0.00321268	0.0274182	KPNA2|SRSF2
CHROMOSOME_CONDENSATION	MSigDB_C5	2	10	0.0866573	0.293043	20	1	6.52922	0.00321268	0.0274182	NUSAP1|TOP2A
PROTEIN_AMINO_ACID_ADP_RIBOSYLATION	MSigDB_C5	2	10	0.0866573	0.293043	20	1	6.52922	0.00321268	0.0274182	PARP1|PARP2
S_PHASE_OF_MITOTIC_CELL_CYCLE	MSigDB_C5	2	10	0.0866573	0.293043	20	1	6.52922	0.00321268	0.0274182	POLA1|RCC1
Human Lymphoma_Islam02_11genes (11920564-Table3)	GeneSigDB	2	10	0.0866573	0.293043	20	1	6.52922	0.00321268	0.0274182	MS4A1|POU2AF1
HOFFMANN_SMALL_PRE_BII_TO_IMMATURE_B_LYMPHOCYTE_UP	MSigDB_C2	4	70	0.606601	0.774354	5.71429	1	4.38223	0.0032149	0.0274207	CD22|CXCR5|GGA2|MS4A1
HELLER_HDAC_TARGETS_SILENCED_BY_METHYLATION_DN	MSigDB_C2	8	281	2.43507	1.54465	2.84698	1	3.60271	0.00324278	0.027642	BLNK|IGF2BP3|PFAS|POU2AF1|RASGRP3|SHMT2|ST14|TYMS
Human HeadandNeck_Jarvinen06_739genes (16715129-SuppTable2)	GeneSigDB	14	699	6.05734	2.41476	2.00286	1	3.28921	0.00324896	0.0276782	ATP2A3|EIF3B|FCRLA|FIGNL1|FTSJ2|GGA2|IARS|MCM7|MTF2|RPA1|SYK|TK1|TOPBP1|YEATS2
ACEVEDO_METHYLATED_IN_LIVER_CANCER_DN	MSigDB_C2	1	895	7.75583	2.72096	0.111732	0	-2.48289	0.00325671	0.0277277	CDCA7
ATGCAGT,MIR-217	MSigDB_C3	5	115	0.996559	0.991591	4.34783	1	4.03739	0.00330855	0.0281187	BCL11A|MIOS|PCNA|RBM38|TMTC4
Human Colon_Fritzmann09_123genes (19328798-SuppTable2)	GeneSigDB	5	115	0.996559	0.991591	4.34783	1	4.03739	0.00330855	0.0281187	BTF3|MSH2|POLD2|SLC25A13|TMEM97
Mouse BoneMarrow_Jacquelin05_153genes (15947096-TableS2)	GeneSigDB	5	115	0.996559	0.991591	4.34783	1	4.03739	0.00330855	0.0281187	HMMR|IMPDH2|NASP|PAICS|SPIB
Lymph_node_High_vs_low	SignatureDB	0	646	5.59806	2.32403	0	0	-2.40877	0.00334815	0.0284046
GC_B_cell_BL_equal_DLBCL	SignatureDB	7	223	1.93246	1.37771	3.13901	1	3.67824	0.00340465	0.0288667	CTPS2|E2F5|GGA2|IGF2BP3|MBD4|PXK|SYK
KEGG_PRIMARY_IMMUNODEFICIENCY	MSigDB_C2	3	35	0.3033	0.547949	8.57143	1	4.92144	0.0034226	0.0289159	BLNK|BTK|CD79A
DNA_PACKAGING	MSigDB_C5	3	35	0.3033	0.547949	8.57143	1	4.92144	0.0034226	0.0289159	CHAF1A|NUSAP1|TOP2A
PROTEIN_COMPLEX_ASSEMBLY	MSigDB_C5	6	167	1.44718	1.19363	3.59281	1	3.81426	0.00341964	0.0289159	ALDH5A1|CHAF1A|FANCA|HMGA1|PPP2R1A|SYK
Human Breast_Woelfle05_38genes (15771776-Table1)	GeneSigDB	3	35	0.3033	0.547949	8.57143	1	4.92144	0.0034226	0.0289159	BTG2|CDC7|CHAF1A
Human Lung_Khodarev09_35genes (19318547-Table1)	GeneSigDB	3	35	0.3033	0.547949	8.57143	1	4.92144	0.0034226	0.0289159	BUB1B|KIF20A|MKI67
Human Prostate_Chambers09_47genes (19489030-SuppTable5)	GeneSigDB	3	35	0.3033	0.547949	8.57143	1	4.92144	0.0034226	0.0289159	CCNB1|KIF20A|TOP2A
Human Pancreas_Cavard09_736genes (19235837-TableS2a)	GeneSigDB	12	555	4.80948	2.1583	2.16216	1	3.33156	0.0034442	0.0290812	ACYP1|BUB3|DHFR|MCM3|PCNA|PFKM|PXK|SLC25A13|SNAPC1|SS18|TIMELESS|YEATS2
ONKEN_UVEAL_MELANOMA_UP	MSigDB_C2	15	782	6.7766	2.54957	1.91816	1	3.2254	0.00350958	0.0296157	BASP1|CENPU|FTSJ2|IARS|KPNA2|MCM4|NASP|NAT10|NUSAP1|PCNA|POLA1|PRKDC|SLC25A13|TYMS|UBR5
PROTEIN_MODIFICATION_PROCESS	MSigDB_C5	13	630	5.45941	2.29585	2.06349	1	3.28444	0.00351729	0.0296633	AURKA|BRCA1|BTK|CCDC88A|CD37|EPM2A|MAP4K2|PARP1|PARP2|PPP2R1A|PRKD3|PRKDC|PXK
GSE6269_HEALTHY_VS_FLU_INF_PBMC_UP	MSigDB_C7	6	168	1.45584	1.19718	3.57143	1	3.79573	0.00352126	0.0296792	BTF3|BUB3|CXCR5|EIF3L|SWAP70|UPF3A
GNF2_NPM1	MSigDB_C4	4	72	0.623932	0.785305	5.55556	1	4.29905	0.0035592	0.0299813	BTF3|DKC1|EIF3L|SRSF1
REACTOME_TRANSCRIPTIONAL_ACTIVITY_OF_SMAD2_SMAD3_SMAD4_HETEROTRIMER	MSigDB_C2	3	36	0.311966	0.55571	8.33333	1	4.83711	0.00371013	0.0311791	E2F5|PARP1|TFDP1
SIG_PIP3_SIGNALING_IN_B_LYMPHOCYTES	MSigDB_C2	3	36	0.311966	0.55571	8.33333	1	4.83711	0.00371013	0.0311791	BTK|PLCG2|SYK
Human Lymphoma_Islam02_39genes (11920564-Table4)	GeneSigDB	3	36	0.311966	0.55571	8.33333	1	4.83711	0.00371013	0.0311791	BLK|CD22|POU2AF1
Human Viral_Boccardo09_41genes (20042637-Table1)	GeneSigDB	3	36	0.311966	0.55571	8.33333	1	4.83711	0.00371013	0.0311791	BRI3BP|TK1|ZWINT
TURASHVILI_BREAST_DUCTAL_CARCINOMA_VS_LOBULAR_NORMAL_UP	MSigDB_C2	4	73	0.632598	0.790724	5.47945	1	4.25863	0.00374038	0.0313964	HMMR|NUSAP1|RALGPS2|TOP2A
PROTEIN_C_TERMINUS_BINDING	MSigDB_C5	4	73	0.632598	0.790724	5.47945	1	4.25863	0.00374038	0.0313964	MSH2|PFKM|TOP2A|TOPBP1
Human Leukemia_Schoch05_1693genes (15902281-TableS1b)	GeneSigDB	15	788	6.82859	2.55901	1.90355	1	3.1932	0.00376571	0.0315904	CEP57|CXCR5|E2F8|FEN1|KIF18A|MAP4K2|MS4A1|NAT10|POU2AF1|RAB30|SSRP1|ST14|SWAP70|WEE1|ZNF215
HYDROLASE_ACTIVITY_ACTING_ON_ACID_ANHYDRIDES	MSigDB_C5	7	228	1.97579	1.39292	3.07018	1	3.60696	0.0038439	0.0322273	ACYP1|ATP2A3|MSH2|RAB30|RFC3|RUVBL2|TOP2A
GRAHAM_CML_QUIESCENT_VS_CML_DIVIDING_DN	MSigDB_C2	2	11	0.095323	0.30734	18.1818	1	6.1973	0.00390426	0.0326185	SPC25|TOP2A
LIANG_SILENCED_BY_METHYLATION_DN	MSigDB_C2	2	11	0.095323	0.30734	18.1818	1	6.1973	0.00390426	0.0326185	KIF11|MKI67
REACTOME_SLBP_DEPENDENT_PROCESSING_OF_REPLICATION_DEPENDENT_HISTONE_PRE_MRNAS	MSigDB_C2	2	11	0.095323	0.30734	18.1818	1	6.1973	0.00390426	0.0326185	SNRPB|SNRPF
ENDODEOXYRIBONUCLEASE_ACTIVITY	MSigDB_C5	2	11	0.095323	0.30734	18.1818	1	6.1973	0.00390426	0.0326185	FEN1|MBD4
IMMUNOLOGICAL_SYNAPSE	MSigDB_C5	2	11	0.095323	0.30734	18.1818	1	6.1973	0.00390426	0.0326185	CD79A|SYK
Human Colon_Koehler04_12genes (15307139-Table5a)	GeneSigDB	2	11	0.095323	0.30734	18.1818	1	6.1973	0.00390426	0.0326185	EIF3B|HMGA1
SRC_UP.V1_DN	MSigDB_C6	6	172	1.49051	1.21124	3.48837	1	3.72303	0.00395032	0.032984	CDCA7|E2F8|GINS1|MCM3|MCM4|UHRF1
Human Lung_not_cancer_Golpon04_150genes (15284076-Figure1)	GeneSigDB	5	120	1.03989	1.01281	4.16667	1	3.91002	0.00396851	0.0330972	ALDH5A1|GOT2|IMPDH2|POLD2|SSRP1
TRANSFERASE_ACTIVITY_TRANSFERRING_PHOSPHORUS_CONTAINING_GROUPS	MSigDB_C5	10	423	3.6656	1.88951	2.36407	1	3.3524	0.00398427	0.0332092	CDK2|DKC1|MAP4K2|NEK2|PFKM|POLA1|POLQ|PRKD3|PXK|TK1
CATTGTYY_V$SOX9_B1	MSigDB_C3	9	357	3.09366	1.73827	2.52101	1	3.39782	0.00409851	0.0341415	BASP1|BCL11A|CDCA7|CDK2|FEN1|NASP|STMN1|WEE1|YEATS2
PROTEIN_HOMODIMERIZATION_ACTIVITY	MSigDB_C5	5	121	1.04855	1.017	4.13223	1	3.88539	0.00411101	0.0342256	BARD1|CCDC88A|CEP57|MSH2|TOP2A
Human Colon_Lin01_84genes (11522623-Table1)	GeneSigDB	4	75	0.64993	0.801449	5.33333	1	4.18002	0.00412132	0.0342715	IMPDH2|PCNA|RPL39L|SYK
Human Leukemia_Bienkowska09_80genes (19699293-TableS5)	GeneSigDB	4	75	0.64993	0.801449	5.33333	1	4.18002	0.00412132	0.0342715	ACADM|ATP2A3|MCM3|STMN1
ENK_UV_RESPONSE_EPIDERMIS_UP	MSigDB_C2	8	293	2.53906	1.57689	2.73038	1	3.46311	0.00416941	0.0346311	BCL11A|ESPL1|RCC1|RUVBL2|SHMT2|SLC25A13|TUBG1|TYMS
Human Ovarian_Wood03_346genes (12734205-TableS1)	GeneSigDB	8	293	2.53906	1.57689	2.73038	1	3.46311	0.00416941	0.0346311	AURKA|CCNB1|NASP|PAICS|PLCG2|PRC1|RFC5|TYMS
BHATI_G2M_ARREST_BY_2METHOXYESTRADIOL_UP	MSigDB_C2	5	122	1.05722	1.02118	4.09836	1	3.86102	0.00425712	0.0353185	AURKA|CCNB1|NEK2|PCNA|SPC25
IRF4_myeloma_induced_Lymphochip	SignatureDB	5	122	1.05722	1.02118	4.09836	1	3.86102	0.00425712	0.0353185	AURKA|E2F5|HMMR|MKI67|PAICS
chr7p15	MSigDB_C1	4	76	0.658595	0.806757	5.26316	1	4.14177	0.00432125	0.0357433	CDCA7L|HOXA1|IGF2BP3|MPP6
BOYLAN_MULTIPLE_MYELOMA_C_CLUSTER_UP	MSigDB_C2	3	38	0.329298	0.570914	7.89474	1	4.67794	0.00432834	0.0357433	CCNB1|TYMS|UHRF1
HERNANDEZ_MITOTIC_ARREST_BY_DOCETAXEL_1_DN	MSigDB_C2	3	38	0.329298	0.570914	7.89474	1	4.67794	0.00432834	0.0357433	CDK2|CKS1B|TUBB
TAGAACC,MIR-182	MSigDB_C3	3	38	0.329298	0.570914	7.89474	1	4.67794	0.00432834	0.0357433	ACYP1|NUP153|SRSF1
MORF_RFC5	MSigDB_C4	4	76	0.658595	0.806757	5.26316	1	4.14177	0.00432125	0.0357433	BRCA1|PAXIP1|POLA1|RFC5
PROTEIN_N_TERMINUS_BINDING	MSigDB_C5	3	38	0.329298	0.570914	7.89474	1	4.67794	0.00432834	0.0357433	NCOA3|PARP1|ZWINT
Human Leukemia_Teuffel04_726genes (15257931-SuppTableA)	GeneSigDB	12	571	4.94813	2.18845	2.10158	1	3.22231	0.00431283	0.0357433	BASP1|BIK|GGA2|GMDS|IMPDH2|PAICS|PKIG|POU2AF1|POU2F2|SHMT2|STMN1|WDR77
Human Prostate_Chandran07_307genes (17430594-tableS3)	GeneSigDB	7	233	2.01911	1.40796	3.00429	1	3.53765	0.00432493	0.0357433	AURKA|BTG2|CCNB1|GRHPR|MTF2|NCOA3|SS18
Blood_Module-3.4_Undetermined	SignatureDB	8	295	2.55639	1.5822	2.71186	1	3.44054	0.00434188	0.0358343	CEP57|FUBP1|MTF2|NUP153|PRKD3|UBR5|UPF3A|ZNF395
KAN_RESPONSE_TO_ARSENIC_TRIOXIDE	MSigDB_C2	5	123	1.06588	1.02533	4.06504	1	3.83692	0.00440691	0.03635	IGF2BP3|KIF20A|MCM7|SPC25|TOP2A
BIOPOLYMER_MODIFICATION	MSigDB_C5	13	649	5.62406	2.32927	2.00308	1	3.16663	0.00450497	0.0371374	AURKA|BRCA1|BTK|CCDC88A|CD37|EPM2A|MAP4K2|PARP1|PARP2|PPP2R1A|PRKD3|PRKDC|PXK
JACKSON_DNMT1_TARGETS_UP	MSigDB_C2	4	77	0.667261	0.812031	5.19481	1	4.1042	0.00452763	0.0372597	AHCY|HMGA1|PARP1|TK1
Human StemCell_Jaatinen06_86genes (16210406-table1)	GeneSigDB	4	77	0.667261	0.812031	5.19481	1	4.1042	0.00452763	0.0372597	DKC1|MCM7|POLD2|RUVBL2
Mouse Bladder_Price09_85genes (19303107-Table3)	GeneSigDB	4	77	0.667261	0.812031	5.19481	1	4.1042	0.00452763	0.0372597	BUB1B|GINS1|NASP|TIMELESS
GCM_ACTG1	MSigDB_C4	5	124	1.07455	1.02947	4.03226	1	3.81308	0.00456042	0.0375078	NONO|SNRPB|SNRPF|SRSF2|SRSF9
BILANGES_SERUM_SENSITIVE_VIA_TSC2	MSigDB_C2	3	39	0.337963	0.578366	7.69231	1	4.60269	0.00465943	0.0380373	CCDC88A|KIFC1|SPAG5
MONTERO_THYROID_CANCER_POOR_SURVIVAL_UP	MSigDB_C2	2	12	0.103989	0.320999	16.6667	1	5.90659	0.00465847	0.0380373	NUSAP1|PRC1
V$MZF1_01	MSigDB_C3	7	236	2.04511	1.41691	2.9661	1	3.49697	0.00463463	0.0380373	BCL11A|HMGA1|HOXA1|KNTC1|MTF2|RAB30|SRSF2
Human Breast_Aar_e10_112genes (20078854-TableS6b)	GeneSigDB	3	39	0.337963	0.578366	7.69231	1	4.60269	0.00465943	0.0380373	FUBP1|GOT2|SYK
Human Breast_Culhane09_12genes_MolecularSubtype (19723662-SupplTable2)	GeneSigDB	2	12	0.103989	0.320999	16.6667	1	5.90659	0.00465847	0.0380373	BUB1B|NEK2
Human Kidney_Struckmann04_12genes (14996721-Table1a)	GeneSigDB	2	12	0.103989	0.320999	16.6667	1	5.90659	0.00465847	0.0380373	CKS1B|HMGA1
Human Leukemia_Bal05_12genes (15896717-Table8)	GeneSigDB	2	12	0.103989	0.320999	16.6667	1	5.90659	0.00465847	0.0380373	AURKA|PARP1
Human Lung_Inamura05_15genes_UpRegulated (16007138-Table1a)	GeneSigDB	2	12	0.103989	0.320999	16.6667	1	5.90659	0.00465847	0.0380373	TOP2A|TPX2
Human Prostate_Best05_256genes (16203770-TableS1)	GeneSigDB	7	236	2.04511	1.41691	2.9661	1	3.49697	0.00463463	0.0380373	BTG2|CENPU|EIF3B|MIF|PARP2|PLCG2|TOPBP1
Human Prostate_Karan02_42genes (12082018-table1)	GeneSigDB	3	39	0.337963	0.578366	7.69231	1	4.60269	0.00465943	0.0380373	CCNB1|CDK2|MIF
Human Viral_Ruutu02_44genes (12115547-Table2)	GeneSigDB	3	39	0.337963	0.578366	7.69231	1	4.60269	0.00465943	0.0380373	BIK|BTG2|HMMR
Human Viral_Takenaka03_12genes (12767519-Table1)	GeneSigDB	2	12	0.103989	0.320999	16.6667	1	5.90659	0.00465847	0.0380373	PCNA|RFC4
Mouse StemCell_Read09_41genes (19185848-Table1)	GeneSigDB	3	39	0.337963	0.578366	7.69231	1	4.60269	0.00465943	0.0380373	AURKA|CCNB1|HMMR
V$IRF2_01	MSigDB_C3	5	125	1.08322	1.03359	4	1	3.7895	0.00471769	0.0384909	BCL11A|BLK|MCM8|PRKD3|TRMT6
GAVIN_FOXP3_TARGETS_CLUSTER_P2	MSigDB_C2	4	78	0.675927	0.81727	5.12821	1	4.06729	0.00474055	0.038641	C1ORF112|CD22|CXCR5|SS18
Human Breast_Hall06_276genes_HRT (16813654-SuppFile2)	GeneSigDB	7	237	2.05378	1.41988	2.95359	1	3.48355	0.00474149	0.038641	DHFR|EIF3L|MKI67|NUSAP1|PRC1|PRKD3|SHMT2
MORF_RAD23B	MSigDB_C4	6	179	1.55117	1.23546	3.35196	1	3.60094	0.00479274	0.0390364	KPNA2|MBD4|PPP2R1A|RPA1|TMEM97|UBR5
TACTTGA,MIR-26A,MIR-26B	MSigDB_C3	8	300	2.59972	1.59538	2.66667	1	3.38495	0.00479712	0.0390498	ALDH5A1|FANCA|HMGA1|KBTBD8|KLHL42|KPNA2|UBE2G1|ZNF608
KEGG_SPLICEOSOME	MSigDB_C2	5	126	1.09188	1.03769	3.96825	1	3.76616	0.00487878	0.0396693	SNRPB|SNRPF|SRSF1|SRSF2|SRSF9
Human Breast_Yau07_145genes (17850661-TableS3)	GeneSigDB	5	126	1.09188	1.03769	3.96825	1	3.76616	0.00487878	0.0396693	AURKA|CDC7|KIF2C|TOP2A|TYMS
JISON_SICKLE_CELL_DISEASE_DN	MSigDB_C2	6	180	1.55983	1.23889	3.33333	1	3.584	0.00492307	0.0399611	BTF3|IMPDH2|MSH2|NONO|RFC4|SRSF2
WAKABAYASHI_ADIPOGENESIS_PPARG_BOUND_8D	MSigDB_C2	13	656	5.68472	2.34145	1.98171	1	3.12425	0.0049209	0.0399611	BRCA1|BRI3BP|CDCA7|CTPS2|GRHPR|IQCB1|KNTC1|MBD4|NUDT21|RUVBL2|TIMELESS|TK1|TOP2A
Mouse Lung_Rangasamy09_248genes (19286929-SuppTable2i)	GeneSigDB	6	180	1.55983	1.23889	3.33333	1	3.584	0.00492307	0.0399611	FUBP1|KLHL42|MTF2|PAX5|POU2AF1|SPIB
Human Leukemia_Bo02_50genes_ColonTumor_NormalClassSeparation (11983058-Table2)	GeneSigDB	3	40	0.346629	0.585721	7.5	1	4.53009	0.00500542	0.0406065	HMGA1|TUBB|WDR77
SAKAI_TUMOR_INFILTRATING_MONOCYTES_DN	MSigDB_C2	4	80	0.693258	0.827647	5	1	3.99535	0.00518635	0.0420027	PCNA|SNRPF|SRSF1|TOP2A
Human Leukemia_Marina10_94genes (20124481-SuppTable1)	GeneSigDB	4	80	0.693258	0.827647	5	1	3.99535	0.00518635	0.0420027	HOXA1|NUSAP1|TUBB|UBE2T
Human Liver_Sakai08_81genes (19074895-Table1)	GeneSigDB	4	80	0.693258	0.827647	5	1	3.99535	0.00518635	0.0420027	PCNA|SNRPF|SRSF1|TOP2A
Human Leukemia_Sun07_283genes (17571080-SuppTable2b)	GeneSigDB	7	242	2.09711	1.43463	2.89256	1	3.41754	0.00530393	0.0429305	BARD1|BLK|CD37|CDK2|HMGA1|POU2AF1|RPA1
LI_LUNG_CANCER	MSigDB_C2	3	41	0.355295	0.592985	7.31707	1	4.45998	0.00536651	0.0433633	KIF11|MCM3|TUBB
Human Brain_Bandres05_50genes (15980968-Table2b)	GeneSigDB	3	41	0.355295	0.592985	7.31707	1	4.45998	0.00536651	0.0433633	MAP4K2|SNAPC1|TUBG1
Human StemCell_Ahn02_69genes (12176896-Table1)	GeneSigDB	3	41	0.355295	0.592985	7.31707	1	4.45998	0.00536651	0.0433633	AURKA|BLNK|TUBB
BROWN_MYELOID_CELL_DEVELOPMENT_DN	MSigDB_C2	5	129	1.11788	1.04991	3.87597	1	3.69758	0.00538545	0.0434918	AHCY|MSH2|RUVBL2|SHMT2|TMEM97
MCLACHLAN_DENTAL_CARIES_DN	MSigDB_C2	7	243	2.10577	1.43756	2.88066	1	3.40454	0.00542218	0.0437142	BLNK|CD37|CD79A|KPNA2|MS4A1|PAX5|POU2AF1
REACTOME_MEIOTIC_RECOMBINATION	MSigDB_C2	4	81	0.701924	0.832786	4.93827	1	3.96029	0.00541943	0.0437142	BRCA1|CDK2|MND1|RPA1
Human Uterine_Ferguson04_101genes (14766275-Fig.2)	GeneSigDB	4	81	0.701924	0.832786	4.93827	1	3.96029	0.00541943	0.0437142	BUB1B|CCNB1|ESPL1|NEK2
BIOCARTA_RB_PATHWAY	MSigDB_C2	2	13	0.112654	0.3341	15.3846	1	5.64905	0.00547418	0.0439597	CDK2|WEE1
KEGG_NON_HOMOLOGOUS_END_JOINING	MSigDB_C2	2	13	0.112654	0.3341	15.3846	1	5.64905	0.00547418	0.0439597	FEN1|PRKDC
KYNG_ENVIRONMENTAL_STRESS_RESPONSE_NOT_BY_4NQO_IN_OLD	MSigDB_C2	2	13	0.112654	0.3341	15.3846	1	5.64905	0.00547418	0.0439597	EIF3L|SYK
REACTOME_EARLY_PHASE_OF_HIV_LIFE_CYCLE	MSigDB_C2	2	13	0.112654	0.3341	15.3846	1	5.64905	0.00547418	0.0439597	FEN1|HMGA1
MRNA_SPLICE_SITE_SELECTION	MSigDB_C5	2	13	0.112654	0.3341	15.3846	1	5.64905	0.00547418	0.0439597	SRSF1|SRSF9
NEGATIVE_REGULATION_OF_DNA_REPLICATION	MSigDB_C5	2	13	0.112654	0.3341	15.3846	1	5.64905	0.00547418	0.0439597	CDC45|CDT1
Mouse Lung_Rangasamy09_13genes (19286929-SuppTable2c)	GeneSigDB	2	13	0.112654	0.3341	15.3846	1	5.64905	0.00547418	0.0439597	RASGRP3|SMC2
V$HIF1_Q5	MSigDB_C3	7	244	2.11444	1.44048	2.86885	1	3.39161	0.0055424	0.0444825	BCL11A|HMGA1|IGF2BP3|MCM8|STMN1|TRMT6|WEE1
BLALOCK_ALZHEIMERS_DISEASE_DN	MSigDB_C2	20	1237	10.7195	3.17522	1.61681	1	2.92279	0.0055705	0.0446625	ALDH5A1|BCL11A|GOT2|HADH|IARS|KPNA2|MCM4|MSH2|MTF2|NUP153|OSBPL10|PARP1|PCNA|PFKM|RFC5|SRSF2|TFDP1|TUBB4B|UBE2G1|WDHD1
MIKKELSEN_MEF_HCP_WITH_H3K27ME3	MSigDB_C2	0	589	5.10411	2.22183	0	0	-2.29726	0.00557109	0.0446625
BYSTRYKH_HEMATOPOIESIS_STEM_CELL_AND_BRAIN_QTL_TRANS	MSigDB_C2	6	185	1.60316	1.25584	3.24324	1	3.50111	0.00561415	0.0449321	AHCY|E2F8|MIF|MKI67|SNRPB|TK1
V$MYC_Q2	MSigDB_C3	6	185	1.60316	1.25584	3.24324	1	3.50111	0.00561415	0.0449321	E2F8|NAT10|SHMT2|STMN1|WDR77|WEE1
Mouse StemCell_Forsberg05_362genes (16151515-TableS3)	GeneSigDB	6	185	1.60316	1.25584	3.24324	1	3.50111	0.00561415	0.0449321	BASP1|BRCA1|CDT1|IGF2BP3|TIMELESS|TROAP
MODULE_165	MSigDB_C4	4	82	0.71059	0.837894	4.87805	1	3.92581	0.0056594	0.0451929	MS4A1|POU2AF1|RBM38|RPA1
MODULE_40	MSigDB_C4	4	82	0.71059	0.837894	4.87805	1	3.92581	0.0056594	0.0451929	ACADM|ALDH5A1|GOT2|PLCG2
Human Liver_Sakai08_86genes (19074895-Table3)	GeneSigDB	4	82	0.71059	0.837894	4.87805	1	3.92581	0.0056594	0.0451929	ESPL1|PCNA|SRSF1|UPF3A
Human Ovarian_Wu05_84genes (15486232-SuppTable1)	GeneSigDB	4	82	0.71059	0.837894	4.87805	1	3.92581	0.0056594	0.0451929	BARD1|IGF2BP3|NUP153|SWAP70
V$FOXO3_01	MSigDB_C3	7	245	2.1231	1.4434	2.85714	1	3.37875	0.0056646	0.0452092	BCL7A|BUB3|IMPDH2|KIF20A|MCM7|MPP6|UBR5
MODY_HIPPOCAMPUS_PRENATAL	MSigDB_C2	3	42	0.363961	0.600161	7.14286	1	4.39222	0.00574287	0.0457343	BTF3|PCNA|TOP2A
MORF_MAP2K2	MSigDB_C4	5	131	1.13521	1.05797	3.81679	1	3.65301	0.00574322	0.0457343	BUB3|NONO|PPP2R1A|RUVBL2|SRSF9
Human Leukemia_Falt05_50genes_UpRegulatedVH3 (15817677-TableS1b)	GeneSigDB	3	42	0.363961	0.600161	7.14286	1	4.39222	0.00574287	0.0457343	HMGA1|TK1|TYMS
BreastCa_70gene_Bad	SignatureDB	3	42	0.363961	0.600161	7.14286	1	4.39222	0.00574287	0.0457343	NUSAP1|PRC1|RFC4
JIANG_HYPOXIA_CANCER	MSigDB_C2	4	83	0.719255	0.84297	4.81928	1	3.89189	0.00590636	0.0469811	DHFR|GOT2|NCAPG2|SRSF9
SAKAI_CHRONIC_HEPATITIS_VS_LIVER_CANCER_UP	MSigDB_C2	4	83	0.719255	0.84297	4.81928	1	3.89189	0.00590636	0.0469811	ESPL1|PCNA|SRSF1|UPF3A
DEBIASI_APOPTOSIS_BY_REOVIRUS_INFECTION_UP	MSigDB_C2	8	312	2.70371	1.62657	2.5641	1	3.25612	0.00603908	0.0479833	BRCA1|BUB3|GINS1|RAD51AP1|SNAPC1|SRSF9|WEE1|ZWINT
PHOSPHORYLATION	MSigDB_C5	8	312	2.70371	1.62657	2.5641	1	3.25612	0.00603908	0.0479833	AURKA|BARD1|BTK|CCDC88A|MAP4K2|MCM7|PRKD3|PXK
DORN_ADENOVIRUS_INFECTION_24HR_DN	MSigDB_C2	3	43	0.372626	0.607251	6.97674	1	4.32667	0.00613466	0.0486885	FUBP1|SRSF1|TOP2A
Human Breast_Hannemann05_80genes (15908647-SuppTable2)	GeneSigDB	3	43	0.372626	0.607251	6.97674	1	4.32667	0.00613466	0.0486885	CKS1B|MCM4|PRC1
TTGTTT_V$FOXO4_01	MSigDB_C3	29	2056	17.8167	4.01962	1.41051	1	2.78217	0.00627502	0.0497748	BCL7A|BIK|BTF3|BTG2|BUB3|C1ORF112|CDK2|CXCR5|E2F8|EPM2A|HN1L|IMPDH2|IQCB1|KIF20A|MCM7|MPP6|NASP|PAICS|PCNA|PXK|RAB30|RALGPS2|RASGRP3|SRSF2|STMN1|TMEM97|TUBG1|UBR5|ZNF395
INAMURA_LUNG_CANCER_SCC_UP	MSigDB_C2	2	14	0.12132	0.346705	14.2857	1	5.41868	0.00635028	0.0499555	TOP2A|TPX2
MCLACHLAN_DENTAL_CARIES_UP	MSigDB_C2	7	250	2.16643	1.4579	2.8	1	3.31542	0.00630616	0.0499555	BLNK|CD37|CD79A|KPNA2|MS4A1|PAX5|POU2AF1
REACTOME_MITOCHONDRIAL_FATTY_ACID_BETA_OXIDATION	MSigDB_C2	2	14	0.12132	0.346705	14.2857	1	5.41868	0.00635028	0.0499555	ACADM|HADH
DNA_DIRECTED_DNA_POLYMERASE_ACTIVITY	MSigDB_C5	2	14	0.12132	0.346705	14.2857	1	5.41868	0.00635028	0.0499555	POLA1|POLQ
FATTY_ACID_BIOSYNTHETIC_PROCESS	MSigDB_C5	2	14	0.12132	0.346705	14.2857	1	5.41868	0.00635028	0.0499555	BRCA1|MIF
KINESIN_COMPLEX	MSigDB_C5	2	14	0.12132	0.346705	14.2857	1	5.41868	0.00635028	0.0499555	KIF11|KIF2C
NUCLEAR_CHROMATIN	MSigDB_C5	2	14	0.12132	0.346705	14.2857	1	5.41868	0.00635028	0.0499555	RCC1|TIMELESS
Human Breast_Oh02_170genes (11988840-Table1)	GeneSigDB	5	134	1.16121	1.06995	3.73134	1	3.58782	0.00631083	0.0499555	BIK|NAT10|POU2F2|TEX10|WEE1
Human Leukemia_Li02_16genes (12041670-Table3)	GeneSigDB	2	14	0.12132	0.346705	14.2857	1	5.41868	0.00635028	0.0499555	CCNB1|DNA2
Human Lymphoma_Lam01_23genes (11597333-SuppTable5)	GeneSigDB	2	14	0.12132	0.346705	14.2857	1	5.41868	0.00635028	0.0499555	PCNA|RFC4
Human Ovarian_Helleman06_16genes (16287073-Table4)	GeneSigDB	2	14	0.12132	0.346705	14.2857	1	5.41868	0.00635028	0.0499555	PCNA|TOP2A
Human Prostate_Floryk05_17genes (16357169-SuppTable3)	GeneSigDB	2	14	0.12132	0.346705	14.2857	1	5.41868	0.00635028	0.0499555	CCNB1|TOP2A
Human StemCell_Udayakumar06_15genes (16574658-Table1)	GeneSigDB	2	14	0.12132	0.346705	14.2857	1	5.41868	0.00635028	0.0499555	AURKA|CHAF1A
Human Viral_Ruutu02_16genes (12115547-Table1)	GeneSigDB	2	14	0.12132	0.346705	14.2857	1	5.41868	0.00635028	0.0499555	CCNB1|MCM4
Mouse Prostate_Haram08_15genes (18668517-table2)	GeneSigDB	2	14	0.12132	0.346705	14.2857	1	5.41868	0.00635028	0.0499555	AURKA|CCNB1
MORF_PSMC1	MSigDB_C4	6	190	1.64649	1.27257	3.15789	1	3.42105	0.00637363	0.0500565	EIF3B|FUBP1|KPNA2|MBD4|PPP2R1A|UBR5
MORF_RPA2	MSigDB_C4	6	190	1.64649	1.27257	3.15789	1	3.42105	0.00637363	0.0500565	BUB3|CDK2|NONO|PARP2|PMS2P3|PRKDC
Human Leukemia_Yagi03_213genes (12738660-TableS3)	GeneSigDB	6	190	1.64649	1.27257	3.15789	1	3.42105	0.00637363	0.0500565	ALDH5A1|MCM3|PCNA|PKIG|RFC3|RFC4
GCM_PSME1	MSigDB_C4	4	85	0.736587	0.85303	4.70588	1	3.82567	0.0064216	0.0503778	NASP|SNRPF|SRSF2|SRSF9
RIBONUCLEOPROTEIN_COMPLEX_BIOGENESIS_AND_ASSEMBLY	MSigDB_C5	4	85	0.736587	0.85303	4.70588	1	3.82567	0.0064216	0.0503778	DKC1|EIF3B|SRSF1|SRSF9
V$CEBP_Q3	MSigDB_C3	7	251	2.1751	1.46079	2.78884	1	3.30295	0.00644071	0.0505	ALDH5A1|BCL11A|MPP6|RAB30|RUVBL2|SPIB|SS18
MGGAAGTG_V$GABP_B	MSigDB_C3	14	757	6.55996	2.50983	1.84941	1	2.96436	0.00647809	0.0507652	AURKA|CDC45|CKS1B|CTPS2|E2F5|GEN1|HMGA1|HOXA1|MAP4K2|NASP|NUDT21|RFC4|SRSF9|WDHD1
FAELT_B_CLL_WITH_VH3_21_UP	MSigDB_C2	3	44	0.381292	0.614259	6.81818	1	4.2632	0.00654205	0.0510423	HMGA1|TK1|TYMS
JAEGER_METASTASIS_UP	MSigDB_C2	3	44	0.381292	0.614259	6.81818	1	4.2632	0.00654205	0.0510423	AURKA|KIF2C|NCAPG
PARK_HSC_MARKERS	MSigDB_C2	3	44	0.381292	0.614259	6.81818	1	4.2632	0.00654205	0.0510423	BCL11A|SRSF2|SSRP1
YAGI_AML_FAB_MARKERS	MSigDB_C2	6	191	1.65515	1.27589	3.14136	1	3.40536	0.00653407	0.0510423	ALDH5A1|MCM3|PCNA|PKIG|RFC3|RFC4
ZHOU_INFLAMMATORY_RESPONSE_LIVE_DN	MSigDB_C2	9	384	3.32764	1.80178	2.34375	1	3.1482	0.00652734	0.0510423	FTSJ2|MBD4|MTF2|PARP2|PRKD3|RPA1|UBE2G1|UBR5|ZNF395
MODULE_453	MSigDB_C4	3	44	0.381292	0.614259	6.81818	1	4.2632	0.00654205	0.0510423	OSBPL10|PFKM|SHCBP1
Human Brain_Ruano08_50genes (18260157-Table3)	GeneSigDB	3	44	0.381292	0.614259	6.81818	1	4.2632	0.00654205	0.0510423	CDCA7|PCNA|STMN1
Human Immune_Sillanp04_48genes (15482854-Table2)	GeneSigDB	3	44	0.381292	0.614259	6.81818	1	4.2632	0.00654205	0.0510423	CD37|CXCR5|SPIB
Human Ovarian_Donninger04_1191genes (15361855-SuppTable1)	GeneSigDB	17	1002	8.68306	2.87237	1.69661	1	2.89549	0.00656358	0.0511823	BARD1|BASP1|CD22|CENPU|CKS1B|CYB561A3|DHFR|EIF3B|FEN1|GINS1|MCM8|RFC3|ST14|TUBB|UBR5|WEE1|ZNF395
KIM_BIPOLAR_DISORDER_OLIGODENDROCYTE_DENSITY_CORR_UP	MSigDB_C2	13	681	5.90136	2.38438	1.90896	1	2.97714	0.00666535	0.0519475	ACADM|AHCY|BUB3|GOT2|GRHPR|MIF|NONO|NSUN5P2|PFKM|PKIG|PPP2R1A|SRSF9|TUBB4B
TRANSCRIPTION_FROM_RNA_POLYMERASE_II_PROMOTER	MSigDB_C5	10	456	3.95157	1.96046	2.19298	1	3.0852	0.0066702	0.051957	BRCA1|BTF3|FUBP1|PARP1|PAX5|POU2AF1|POU2F2|SPIB|TFDP1|UHRF1
Myc_overexpression_1.5x_up	SignatureDB	4	86	0.745253	0.858015	4.65116	1	3.79334	0.00669005	0.0520832	DKC1|PAICS|PFKM|TMEM97
MODULE_151	MSigDB_C4	8	318	2.7557	1.64192	2.51572	1	3.194	0.00674505	0.0524828	ACADM|BTF3|GRHPR|IMPDH2|PCNA|SNRPB|SRSF2|STMN1
MORF_HDAC1	MSigDB_C4	7	254	2.20109	1.4694	2.75591	1	3.2659	0.00685723	0.0533265	BTF3|BUB3|DKC1|NONO|PPP2R1A|SRSF2|SRSF9
MORF_DAP3	MSigDB_C4	6	193	1.67249	1.28249	3.10881	1	3.37429	0.00686371	0.0533479	BUB3|NONO|PPP2R1A|RUVBL2|SNRPB|SRSF9
PID_P53DOWNSTREAMPATHWAY	MSigDB_C2	5	137	1.1872	1.08179	3.64964	1	3.52451	0.00691673	0.0537307	BTG2|CCNB1|MSH2|PCNA|TFDP1
chr15q14	MSigDB_C1	3	45	0.389958	0.621187	6.66667	1	4.2017	0.00696519	0.0539653	BUB1B|CASC5|NUSAP1
PID_ILK_PATHWAY	MSigDB_C2	3	45	0.389958	0.621187	6.66667	1	4.2017	0.00696519	0.0539653	AURKA|PARP1|RUVBL2
SMITH_LIVER_CANCER	MSigDB_C2	3	45	0.389958	0.621187	6.66667	1	4.2017	0.00696519	0.0539653	AURKA|HJURP|TOP2A
TIEN_INTESTINE_PROBIOTICS_2HR_DN	MSigDB_C2	4	87	0.753918	0.862972	4.5977	1	3.76152	0.00696583	0.0539653	ALDH5A1|E2F8|GINS3|HOXA1
MODULE_284	MSigDB_C4	3	45	0.389958	0.621187	6.66667	1	4.2017	0.00696519	0.0539653	DKC1|MAP4K2|ZWINT
GSE26928_EFF_MEM_VS_CENTR_MEM_CD4_TCELL_UP	MSigDB_C7	6	194	1.68115	1.28579	3.09278	1	3.35892	0.00703298	0.0544265	BCL7A|CDCA7|NUSAP1|SPC24|UBE2T|WEE1
IRF4_myeloma_induced_Agilent	SignatureDB	6	194	1.68115	1.28579	3.09278	1	3.35892	0.00703298	0.0544265	AHCY|CDT1|NAPSB|PMS2P3|RAB30|TMTC4
GGGCGGR_V$SP1_Q6	MSigDB_C3	38	2934	25.4252	4.70527	1.29516	1	2.67248	0.00722774	0.0559034	AHCY|BCL11A|BRCA1|BRI3BP|CCDC88A|CDCA3|CDCA7|CDK2|CEP57|CKS1B|DHFR|HADH|HMGA1|HOXA1|IGF2BP3|IQCB1|KIAA0922|KIF2C|MAP4K2|MCM7|MIOS|MTF2|NASP|NUP153|NUSAP1|OSBPL10|POLA1|PRC1|RPA1|SLC25A13|SRSF2|STMN1|SWAP70|TIMELESS|TMEM243|TOP2A|WEE1|YEATS2
MORF_CCNI	MSigDB_C4	4	88	0.762584	0.867899	4.54545	1	3.73018	0.00724901	0.0560073	BTF3|NONO|SRSF2|SRSF9
MONOCARBOXYLIC_ACID_METABOLIC_PROCESS	MSigDB_C5	4	88	0.762584	0.867899	4.54545	1	3.73018	0.00724901	0.0560073	ACADM|ALDH5A1|BRCA1|MIF
EHRLICH_ICF_SYNDROM_DN	MSigDB_C2	2	15	0.129986	0.358866	13.3333	1	5.2109	0.00728566	0.0560478	BLK|BTG2
MARKS_ACETYLATED_NON_HISTONE_PROTEINS	MSigDB_C2	2	15	0.129986	0.358866	13.3333	1	5.2109	0.00728566	0.0560478	HMGA1|NCOA3
REACTOME_CYCLIN_A_B1_ASSOCIATED_EVENTS_DURING_G2_M_TRANSITION	MSigDB_C2	2	15	0.129986	0.358866	13.3333	1	5.2109	0.00728566	0.0560478	CCNB1|WEE1
RICKMAN_TUMOR_DIFFERENTIATED_MODERATELY_VS_POORLY_DN	MSigDB_C2	2	15	0.129986	0.358866	13.3333	1	5.2109	0.00728566	0.0560478	MCM3|SRSF1
XU_RESPONSE_TO_TRETINOIN_AND_NSC682994_DN	MSigDB_C2	2	15	0.129986	0.358866	13.3333	1	5.2109	0.00728566	0.0560478	EIF3B|RUVBL2
Human Brain_Katsel08_17genes (18322470-Table4)	GeneSigDB	2	15	0.129986	0.358866	13.3333	1	5.2109	0.00728566	0.0560478	BUB3|PCNA
Human Sarcoma_Missiaglia10_18genes (20502458-TableS6e)	GeneSigDB	2	15	0.129986	0.358866	13.3333	1	5.2109	0.00728566	0.0560478	BLK|MS4A1
Mouse Leukemia_Torchia07_25genes (17875932-TableS3)	GeneSigDB	2	15	0.129986	0.358866	13.3333	1	5.2109	0.00728566	0.0560478	IGF2BP3|MS4A1
Mouse Testicular_Denolet06_342genes (16166195-TableS1b)	GeneSigDB	7	257	2.22709	1.47796	2.72374	1	3.2294	0.00729345	0.0560775	CCNB1|CDCA7|CTPS2|GRHPR|SWAP70|UHRF1|WEE1
REACTOME_GPCR_DOWNSTREAM_SIGNALING	MSigDB_C2	1	793	6.87192	2.56684	0.126103	0	-2.28761	0.00731484	0.0562117	CXCR5
BRACHAT_RESPONSE_TO_CAMPTOTHECIN_DN	MSigDB_C2	3	46	0.398623	0.628038	6.52174	1	4.14207	0.00740422	0.0565939	BTF3|STMN1|TUBB
BCAT_BILD_ET_AL_DN	MSigDB_C6	3	46	0.398623	0.628038	6.52174	1	4.14207	0.00740422	0.0565939	OSBPL10|PRKDC|SRSF1
GSE26669_CD4_VS_CD8_TCELL_IN_MLR_COSTIM_BLOCK_UP	MSigDB_C7	6	196	1.69848	1.29234	3.06122	1	3.32847	0.00738056	0.0565939	CDK2|HADH|RBM38|RPA1|STMN1|UPF3A
GSE29618_PDC_VS_MDC_UP	MSigDB_C7	6	196	1.69848	1.29234	3.06122	1	3.32847	0.00738056	0.0565939	ATP2A3|BCL11A|BLNK|GGA2|SPIB|STMN1
GSE3982_BCELL_VS_TH1_UP	MSigDB_C7	6	196	1.69848	1.29234	3.06122	1	3.32847	0.00738056	0.0565939	ALDH5A1|CD22|RALGPS2|SPIB|SYK|WDR77
Human Breast_Chalabi06_57genes (16886892-Table2)	GeneSigDB	3	46	0.398623	0.628038	6.52174	1	4.14207	0.00740422	0.0565939	KPNA2|MSH2|PRKDC
Human Leukemia_Bienkowska09_46genes (19699293-TableS6)	GeneSigDB	3	46	0.398623	0.628038	6.52174	1	4.14207	0.00740422	0.0565939	ACADM|ATP2A3|STMN1
Human Liver_Breuhahn04_53genes (15342387-Table1)	GeneSigDB	3	46	0.398623	0.628038	6.52174	1	4.14207	0.00740422	0.0565939	ACADM|GRHPR|RFC4
Human Lymphoma_Tome05_151genes (16081686-SuppTable1)	GeneSigDB	3	46	0.398623	0.628038	6.52174	1	4.14207	0.00740422	0.0565939	BCL7A|MAP4K2|ZNF608
Mouse Liver_Lee04_49genes (15565109-Table2)	GeneSigDB	3	46	0.398623	0.628038	6.52174	1	4.14207	0.00740422	0.0565939	BTG2|CDC7|MCM3
V$USF_Q6	MSigDB_C3	7	258	2.23576	1.4808	2.71318	1	3.21735	0.00744332	0.0568624	CEP57|HOXA1|KIAA0922|SGOL1|SPIB|STMN1|WEE1
RESPONSE_TO_ABIOTIC_STIMULUS	MSigDB_C5	4	89	0.77125	0.872798	4.49438	1	3.69931	0.0075397	0.0574687	FEN1|POLA1|TIMELESS|TOPBP1
ERB2_UP.V1_DN	MSigDB_C6	6	197	1.70715	1.29561	3.04569	1	3.31339	0.00755892	0.0574687	MSH2|NCAPG|RAD51AP1|RMI1|SS18|TOPBP1
GSE17974_IL4_AND_ANTI_IL12_VS_UNTREATED_12H_ACT_CD4_TCELL_UP	MSigDB_C7	6	197	1.70715	1.29561	3.04569	1	3.31339	0.00755892	0.0574687	CDC45|CENPU|NCOA3|RAB30|RASGRP3|TFDP1
GSE25087_TREG_VS_TCONV_ADULT_UP	MSigDB_C7	6	197	1.70715	1.29561	3.04569	1	3.31339	0.00755892	0.0574687	BARD1|BASP1|BUB1B|CASC5|DNA2|RPL39L
GSE29618_PRE_VS_DAY7_POST_LAIV_FLU_VACCINE_MONOCYTE_DN	MSigDB_C7	6	197	1.70715	1.29561	3.04569	1	3.31339	0.00755892	0.0574687	BTG2|BTK|C1ORF112|EPM2A|KPNA2|TOPBP1
GSE34205_HEALTHY_VS_FLU_INF_INFANT_PBMC_UP	MSigDB_C7	6	197	1.70715	1.29561	3.04569	1	3.31339	0.00755892	0.0574687	BCL11A|CYB561A3|EIF3L|FCRLA|NONO|SPIB
GSE5463_CTRL_VS_DEXAMETHASONE_TREATED_THYMOCYTE_DN	MSigDB_C7	6	197	1.70715	1.29561	3.04569	1	3.31339	0.00755892	0.0574687	CDT1|MIOS|MKI67|POLA1|RAD51AP1|RFC3
Human Lung_not_cancer_Howrylak09_100genes (19174476-SuppTable1)	GeneSigDB	4	89	0.77125	0.872798	4.49438	1	3.69931	0.0075397	0.0574687	ATP2A3|BRCA1|BTG2|DHFR
V$ETS1_B	MSigDB_C3	7	259	2.24442	1.48363	2.7027	1	3.20536	0.00759547	0.0576852	CD79A|E2F5|HMGA1|HOXA1|MAP4K2|POU2AF1|SPIB
V$MAF_Q6	MSigDB_C3	7	259	2.24442	1.48363	2.7027	1	3.20536	0.00759547	0.0576852	HMGA1|MAP4K2|NCOA3|POU2AF1|RASGRP3|TIMELESS|TMEM97
Mouse Lymphoma_Wu08_1148genes (18535662-TableS2c)	GeneSigDB	0	554	4.80081	2.1564	0	0	-2.2263	0.00761129	0.0577746
GSE11864_CSF1_PAM3CYS_VS_CSF1_IFNG_PAM3CYS_IN_MAC_UP	MSigDB_C7	6	198	1.71581	1.29887	3.0303	1	3.29841	0.00774038	0.0582589	BCL7A|DKC1|IARS|IMPDH2|SSRP1|TUBB
GSE12366_PLASMA_CELL_VS_MEMORY_BCELL_DN	MSigDB_C7	6	198	1.71581	1.29887	3.0303	1	3.29841	0.00774038	0.0582589	CD22|CXCR5|KIAA0922|MTF2|SRSF1|TOPBP1
GSE13411_NAIVE_VS_MEMORY_BCELL_DN	MSigDB_C7	6	198	1.71581	1.29887	3.0303	1	3.29841	0.00774038	0.0582589	CDT1|IARS|PAX5|POU2AF1|RPL39L|TFDP1
GSE17721_CTRL_VS_CPG_24H_BMDM_DN	MSigDB_C7	6	198	1.71581	1.29887	3.0303	1	3.29841	0.00774038	0.0582589	MAP4K2|MCM3|MTF2|RCC1|SRSF2|SRSF9
GSE17721_LPS_VS_GARDIQUIMOD_6H_BMDM_DN	MSigDB_C7	6	198	1.71581	1.29887	3.0303	1	3.29841	0.00774038	0.0582589	ACADM|KIAA0922|RPA1|SS18|STMN1|TUBG1
GSE17974_1H_VS_72H_UNTREATED_IN_VITRO_CD4_TCELL_DN	MSigDB_C7	6	198	1.71581	1.29887	3.0303	1	3.29841	0.00774038	0.0582589	ASF1B|FANCA|HN1L|PAICS|SHCBP1|TMEM97
GSE19825_CD24LOW_VS_IL2RA_HIGH_DAY3_EFF_CD8_TCELL_DN	MSigDB_C7	6	198	1.71581	1.29887	3.0303	1	3.29841	0.00774038	0.0582589	AHCY|FANCA|FIGNL1|NASP|PAICS|RAD51AP1
GSE20715_0H_VS_24H_OZONE_TLR4_KO_LUNG_UP	MSigDB_C7	6	198	1.71581	1.29887	3.0303	1	3.29841	0.00774038	0.0582589	BLNK|CD79A|RAD51AP1|RALGPS2|RBM38|TMTC4
GSE22886_NAIVE_VS_IGG_IGA_MEMORY_BCELL_DN	MSigDB_C7	6	198	1.71581	1.29887	3.0303	1	3.29841	0.00774038	0.0582589	PLCG2|TFDP1|TUBB|TUBB4B|UBE2G1|WEE1
GSE2706_2H_VS_8H_R848_STIM_DC_UP	MSigDB_C7	6	198	1.71581	1.29887	3.0303	1	3.29841	0.00774038	0.0582589	AHCY|ALDH5A1|ATP2A3|BTG2|PRC1|RPL39L
GSE360_L_MAJOR_VS_B_MALAYI_LOW_DOSE_DC_DN	MSigDB_C7	6	198	1.71581	1.29887	3.0303	1	3.29841	0.00774038	0.0582589	BTK|CKS1B|HMGA1|PLCG2|POLA1|SNRPF
GSE36476_YOUNG_VS_OLD_DONOR_MEMORY_CD4_TCELL_40H_TSST_ACT_UP	MSigDB_C7	6	198	1.71581	1.29887	3.0303	1	3.29841	0.00774038	0.0582589	BCL11A|BTK|EPM2A|NONO|SPIB|ZNF215
GSE39820_TGFBETA1_VS_TGFBETA3_IN_IL6_IL23A_TREATED_CD4_TCELL_UP	MSigDB_C7	6	198	1.71581	1.29887	3.0303	1	3.29841	0.00774038	0.0582589	BUB3|DHFR|FUBP1|PLCG2|SPAG5|TMTC4
GSE9006_HEALTHY_VS_TYPE_1_DIABETES_PBMC_AT_DX_DN	MSigDB_C7	6	198	1.71581	1.29887	3.0303	1	3.29841	0.00774038	0.0582589	AURKA|BASP1|BTG2|MCM3|NCAPG|ST14
GSE9037_WT_VS_IRAK4_KO_LPS_1H_STIM_BMDM_DN	MSigDB_C7	6	198	1.71581	1.29887	3.0303	1	3.29841	0.00774038	0.0582589	E2F8|KBTBD8|KIF2C|MPP6|SMC2|TYMS
Human Leukemia_Rodriguez-Caballero08_203 (18768393-SuppTable1)	GeneSigDB	6	198	1.71581	1.29887	3.0303	1	3.29841	0.00774038	0.0582589	BCL11A|CXCR5|MAP4K2|MIF|NUDT21|TUBB4B
BROWNE_HCMV_INFECTION_8HR_DN	MSigDB_C2	3	47	0.407289	0.634815	6.38298	1	4.0842	0.00785927	0.0586283	GINS1|KIF2C|TPX2
IRITANI_MAD1_TARGETS_DN	MSigDB_C2	3	47	0.407289	0.634815	6.38298	1	4.0842	0.00785927	0.0586283	AHCY|E2F8|GGA2
POTTI_DOCETAXEL_SENSITIVITY	MSigDB_C2	3	47	0.407289	0.634815	6.38298	1	4.0842	0.00785927	0.0586283	CXCR5|PPP2R1A|TK1
SCHLOSSER_MYC_TARGETS_AND_SERUM_RESPONSE_DN	MSigDB_C2	3	47	0.407289	0.634815	6.38298	1	4.0842	0.00785927	0.0586283	DKC1|PAICS|TFDP1
TCTGATA,MIR-361	MSigDB_C3	4	90	0.779915	0.877669	4.44444	1	3.6689	0.00783795	0.0586283	BTF3|NUP153|RPA1|UBR5
NUCLEOTIDYLTRANSFERASE_ACTIVITY	MSigDB_C5	3	47	0.407289	0.634815	6.38298	1	4.0842	0.00785927	0.0586283	DKC1|POLA1|POLQ
GSE14308_TH17_VS_NAIVE_CD4_TCELL_UP	MSigDB_C7	6	199	1.72448	1.30211	3.01508	1	3.28352	0.00792496	0.0586283	HJURP|MND1|PFKM|SRSF1|SSRP1|TUBG1
GSE14308_TH1_VS_NAIVE_CD4_TCELL_UP	MSigDB_C7	6	199	1.72448	1.30211	3.01508	1	3.28352	0.00792496	0.0586283	BIK|HJURP|KIF18A|PCNA|RUVBL2|TUBG1
GSE15733_BM_VS_SPLEEN_MEMORY_CD4_TCELL_UP	MSigDB_C7	6	199	1.72448	1.30211	3.01508	1	3.28352	0.00792496	0.0586283	ASF1B|BARD1|BUB1B|IGF2BP3|PRKD3|SYK
GSE17721_0.5H_VS_12H_GARDIQUIMOD_BMDM_UP	MSigDB_C7	6	199	1.72448	1.30211	3.01508	1	3.28352	0.00792496	0.0586283	BTK|BUB1B|IMPDH2|KIF20A|PAICS|SS18
GSE17721_0.5H_VS_12H_LPS_BMDM_UP	MSigDB_C7	6	199	1.72448	1.30211	3.01508	1	3.28352	0.00792496	0.0586283	ASF1B|GINS1|KIFC1|PCNA|SLC25A13|TK1
GSE17721_CTRL_VS_LPS_24H_BMDM_UP	MSigDB_C7	6	199	1.72448	1.30211	3.01508	1	3.28352	0.00792496	0.0586283	EIF3L|KIF20A|MCM3|MCM7|SMC2|TOPBP1
GSE17721_LPS_VS_CPG_0.5H_BMDM_UP	MSigDB_C7	6	199	1.72448	1.30211	3.01508	1	3.28352	0.00792496	0.0586283	BCL11A|IARS|IMPDH2|KPNA2|RPA1|SNRPB
GSE17721_POLYIC_VS_GARDIQUIMOD_1H_BMDM_DN	MSigDB_C7	6	199	1.72448	1.30211	3.01508	1	3.28352	0.00792496	0.0586283	ACYP1|AURKA|PRKD3|RAD51AP1|RPA1|TFDP1
GSE18791_CTRL_VS_NEWCASTLE_VIRUS_DC_14H_UP	MSigDB_C7	6	199	1.72448	1.30211	3.01508	1	3.28352	0.00792496	0.0586283	DHFR|DKC1|KLHL42|MIOS|TMTC4|TUBG1
GSE18791_CTRL_VS_NEWCASTLE_VIRUS_DC_18H_UP	MSigDB_C7	6	199	1.72448	1.30211	3.01508	1	3.28352	0.00792496	0.0586283	AHCY|BRI3BP|DHFR|IMPDH2|RPA1|TFDP1
GSE2197_IMMUNOSUPPRESSIVE_DNA__VS_UNTREATEDIN_DC_DN	MSigDB_C7	6	199	1.72448	1.30211	3.01508	1	3.28352	0.00792496	0.0586283	AURKA|DNA2|KIAA0922|TEX10|UBR5|WEE1
GSE24142_EARLY_THYMIC_PROGENITOR_VS_DN2_THYMOCYTE_ADULT_DN	MSigDB_C7	6	199	1.72448	1.30211	3.01508	1	3.28352	0.00792496	0.0586283	ASF1B|AURKA|MS4A1|NEK2|TK1|TMEM97
GSE27786_CD8_TCELL_VS_NEUTROPHIL_DN	MSigDB_C7	6	199	1.72448	1.30211	3.01508	1	3.28352	0.00792496	0.0586283	CDCA8|E2F8|EPM2A|HOXA1|RAD51AP1|RBM38
GSE27786_LIN_NEG_VS_ERYTHROBLAST_DN	MSigDB_C7	6	199	1.72448	1.30211	3.01508	1	3.28352	0.00792496	0.0586283	CASC5|E2F8|KNTC1|OSBPL10|PRC1|SPAG5
GSE2826_XID_VS_BTK_KO_BCELL_UP	MSigDB_C7	6	199	1.72448	1.30211	3.01508	1	3.28352	0.00792496	0.0586283	ACYP1|BTK|FCRLA|MBD4|MS4A1|PXK
GSE32423_MEMORY_VS_NAIVE_CD8_TCELL_IL7_DN	MSigDB_C7	6	199	1.72448	1.30211	3.01508	1	3.28352	0.00792496	0.0586283	BRI3BP|HMGA1|NAT10|SPC24|SPC25|TMEM97
GSE3337_4H_VS_16H_IFNG_IN_CD8POS_DC_UP	MSigDB_C7	6	199	1.72448	1.30211	3.01508	1	3.28352	0.00792496	0.0586283	CDT1|EIF3L|NASP|RUVBL2|TK1|TMEM97
GSE3337_CTRL_VS_16H_IFNG_IN_CD8POS_DC_DN	MSigDB_C7	6	199	1.72448	1.30211	3.01508	1	3.28352	0.00792496	0.0586283	CD37|CD79A|CDT1|MCM7|UHRF1|WDHD1
GSE360_CTRL_VS_B_MALAYI_LOW_DOSE_MAC_DN	MSigDB_C7	6	199	1.72448	1.30211	3.01508	1	3.28352	0.00792496	0.0586283	BARD1|CD37|CHAF1A|FEN1|PAICS|POU2F2
GSE360_CTRL_VS_M_TUBERCULOSIS_MAC_UP	MSigDB_C7	6	199	1.72448	1.30211	3.01508	1	3.28352	0.00792496	0.0586283	MCM4|MIOS|NEK2|PLCG2|RUVBL2|SPC25
GSE360_HIGH_VS_LOW_DOSE_B_MALAYI_MAC_DN	MSigDB_C7	6	199	1.72448	1.30211	3.01508	1	3.28352	0.00792496	0.0586283	ACYP1|BTG2|PKIG|PRKDC|RPA1|ST14
GSE3982_CTRL_VS_LPS_4H_MAC_UP	MSigDB_C7	6	199	1.72448	1.30211	3.01508	1	3.28352	0.00792496	0.0586283	EPM2A|HMMR|IQCB1|KIF2C|MRPS27|RFC3
GSE3982_NEUTROPHIL_VS_CENT_MEMORY_CD4_TCELL_DN	MSigDB_C7	6	199	1.72448	1.30211	3.01508	1	3.28352	0.00792496	0.0586283	CXCR5|PARP2|RPA1|SNRPF|TUBB|ZNF395
Human Bladder_Takata05_50genes (15814643-Table3)	GeneSigDB	3	47	0.407289	0.634815	6.38298	1	4.0842	0.00785927	0.0586283	RAD51AP1|TMEM97|TOP2A
Human Bone Marrow_Zhan03_50genes_v1LDGs (12393520-Table5)	GeneSigDB	3	47	0.407289	0.634815	6.38298	1	4.0842	0.00785927	0.0586283	HMGA1|MRPS27|SNRPB
Human HeadandNeck_Cloos06_52genes_ExposureToBleomycin (16513838-Table1)	GeneSigDB	3	47	0.407289	0.634815	6.38298	1	4.0842	0.00785927	0.0586283	CD37|TPX2|UBE2G1
Myc_ChIP_PET_Expr_Down	SignatureDB	7	261	2.26175	1.48929	2.68199	1	3.18155	0.00790666	0.0586283	BASP1|BLK|NCOA3|OSBPL10|PAX5|SWAP70|SYK
LU_EZH2_TARGETS_DN	MSigDB_C2	9	397	3.44029	1.83152	2.267	1	3.03556	0.00803333	0.0586793	IGF2BP3|KPNA2|MBD4|MTF2|POLQ|TFDP1|TMTC4|TROAP|WDHD1
AACWWCAANK_UNKNOWN	MSigDB_C3	5	142	1.23053	1.10124	3.52113	1	3.42292	0.00801511	0.0586793	BUB1B|ESPL1|IGF2BP3|IMPDH2|SHMT2
V$NFY_Q6	MSigDB_C3	7	262	2.27042	1.49211	2.67176	1	3.16973	0.00806573	0.0586793	ACYP1|CEP57|E2F8|KBTBD8|MSH2|NEK2|TOP2A
MORF_BRCA1	MSigDB_C4	7	262	2.27042	1.49211	2.67176	1	3.16973	0.00806573	0.0586793	BRCA1|DNA2|MKI67|NEK2|PAXIP1|POLA1|RFC5
GOLDRATH_NAIVE_VS_MEMORY_CD8_TCELL_UP	MSigDB_C7	6	200	1.73315	1.30535	3	1	3.26873	0.00811269	0.0586793	MAP4K2|PRKDC|RALGPS2|RBM38|TOP2A|TUBB
GSE10325_CD4_TCELL_VS_LUPUS_CD4_TCELL_DN	MSigDB_C7	6	200	1.73315	1.30535	3	1	3.26873	0.00811269	0.0586793	CDCA3|CENPI|FANCA|KIF18B|RASGRP3|TFDP1
GSE14000_TRANSLATED_RNA_VS_MRNA_DC_UP	MSigDB_C7	6	200	1.73315	1.30535	3	1	3.26873	0.00811269	0.0586793	CTPS2|IARS|NAT10|NUSAP1|RFC3|ZWINT
GSE1460_NAIVE_CD4_TCELL_ADULT_BLOOD_VS_THYMIC_STROMAL_CELL_DN	MSigDB_C7	6	200	1.73315	1.30535	3	1	3.26873	0.00811269	0.0586793	DNA2|NUDT21|PFKM|RAD51AP1|SS18|TIMELESS
GSE14769_40MIN_VS_360MIN_LPS_BMDM_UP	MSigDB_C7	6	200	1.73315	1.30535	3	1	3.26873	0.00811269	0.0586793	AHCY|MCM4|MCM8|NUDT21|RFC4|STMN1
GSE15324_ELF4_KO_VS_WT_ACTIVATED_CD8_TCELL_DN	MSigDB_C7	6	200	1.73315	1.30535	3	1	3.26873	0.00811269	0.0586793	ASF1B|BTG2|HJURP|PARP2|RFC4|ST14
GSE15930_STIM_VS_STIM_AND_TRICHOSTATINA_24H_CD8_T_CELL_DN	MSigDB_C7	6	200	1.73315	1.30535	3	1	3.26873	0.00811269	0.0586793	E2F5|MBD4|NUSAP1|SRSF9|SWAP70|WDHD1
GSE17580_UNINFECTED_VS_S_MANSONI_INF_TREG_UP	MSigDB_C7	6	200	1.73315	1.30535	3	1	3.26873	0.00811269	0.0586793	BLK|CD22|CD37|MAP4K2|MS4A1|SPIB
GSE17721_CTRL_VS_GARDIQUIMOD_12H_BMDM_UP	MSigDB_C7	6	200	1.73315	1.30535	3	1	3.26873	0.00811269	0.0586793	ASF1B|CDK2|EIF3L|KIF20A|MCM7|SPC25
GSE17721_CTRL_VS_LPS_2H_BMDM_UP	MSigDB_C7	6	200	1.73315	1.30535	3	1	3.26873	0.00811269	0.0586793	ASF1B|AURKA|CDCA7L|CDT1|TIMELESS|TOPBP1
GSE17721_CTRL_VS_POLYIC_4H_BMDM_UP	MSigDB_C7	6	200	1.73315	1.30535	3	1	3.26873	0.00811269	0.0586793	KIFC1|MCM3|MCM7|PCNA|SLC25A13|SRSF9
GSE17721_LPS_VS_CPG_16H_BMDM_DN	MSigDB_C7	6	200	1.73315	1.30535	3	1	3.26873	0.00811269	0.0586793	DNA2|GRHPR|KIF20A|NCAPG2|NEK2|STMN1
GSE17721_LPS_VS_CPG_6H_BMDM_DN	MSigDB_C7	6	200	1.73315	1.30535	3	1	3.26873	0.00811269	0.0586793	EIF3L|GOT2|MAP4K2|MCM7|SPC25|UHRF1
GSE17721_LPS_VS_CPG_8H_BMDM_DN	MSigDB_C7	6	200	1.73315	1.30535	3	1	3.26873	0.00811269	0.0586793	CTPS2|DNA2|IARS|KPNA2|PRKDC|UHRF1
GSE17721_LPS_VS_GARDIQUIMOD_24H_BMDM_DN	MSigDB_C7	6	200	1.73315	1.30535	3	1	3.26873	0.00811269	0.0586793	KPNA2|MCM7|SGOL1|SMC2|SPC25|TOPBP1
GSE17721_LPS_VS_GARDIQUIMOD_8H_BMDM_DN	MSigDB_C7	6	200	1.73315	1.30535	3	1	3.26873	0.00811269	0.0586793	ACADM|EIF3L|IMPDH2|PAICS|PRKD3|RFC4
GSE17721_POLYIC_VS_CPG_16H_BMDM_DN	MSigDB_C7	6	200	1.73315	1.30535	3	1	3.26873	0.00811269	0.0586793	DHFR|EIF3L|HJURP|IMPDH2|STMN1|UBE2G1
GSE17721_POLYIC_VS_CPG_2H_BMDM_UP	MSigDB_C7	6	200	1.73315	1.30535	3	1	3.26873	0.00811269	0.0586793	KIAA0922|KLHL42|MCM7|SMC2|SNRPB|TOPBP1
GSE20366_EX_VIVO_VS_HOMEOSTATIC_CONVERSION_NAIVE_CD4_TCELL_DN	MSigDB_C7	6	200	1.73315	1.30535	3	1	3.26873	0.00811269	0.0586793	ASF1B|CD22|KPNA2|POU2AF1|SNRPB|STMN1
GSE22886_DAY0_VS_DAY1_MONOCYTE_IN_CULTURE_DN	MSigDB_C7	6	200	1.73315	1.30535	3	1	3.26873	0.00811269	0.0586793	BASP1|FEN1|TEX10|TUBB|TUBB4B|TUBG1
GSE22886_NAIVE_BCELL_VS_BM_PLASMA_CELL_UP	MSigDB_C7	6	200	1.73315	1.30535	3	1	3.26873	0.00811269	0.0586793	CD22|MS4A1|NASP|PKIG|SMC2|TIMELESS
GSE24142_DN2_VS_DN3_THYMOCYTE_FETAL_UP	MSigDB_C7	6	200	1.73315	1.30535	3	1	3.26873	0.00811269	0.0586793	BCL11A|BTK|CDCA7L|PARP2|PLCG2|ZWINT
GSE27786_ERYTHROBLAST_VS_MONO_MAC_UP	MSigDB_C7	6	200	1.73315	1.30535	3	1	3.26873	0.00811269	0.0586793	BRCA1|DHFR|IARS|KIF2C|KNTC1|NUDT17
GSE27786_LSK_VS_ERYTHROBLAST_UP	MSigDB_C7	6	200	1.73315	1.30535	3	1	3.26873	0.00811269	0.0586793	CYB561A3|GOT2|MTF2|PFAS|ST14|WDR77
GSE27786_LSK_VS_NEUTROPHIL_UP	MSigDB_C7	6	200	1.73315	1.30535	3	1	3.26873	0.00811269	0.0586793	BRCA1|GINS1|RAD51AP1|SLC25A13|ST14|TEX10
GSE27786_NKCELL_VS_MONO_MAC_UP	MSigDB_C7	6	200	1.73315	1.30535	3	1	3.26873	0.00811269	0.0586793	BLK|KLHL42|MIF|MIOS|MSH2|TEX10
GSE339_CD8POS_VS_CD4CD8DN_DC_DN	MSigDB_C7	6	200	1.73315	1.30535	3	1	3.26873	0.00811269	0.0586793	ATP2A3|CDK2|KIF2C|POLA1|RFC4|SPIB
GSE360_CTRL_VS_L_MAJOR_MAC_UP	MSigDB_C7	6	200	1.73315	1.30535	3	1	3.26873	0.00811269	0.0586793	CHAF1A|IMPDH2|MSH2|PLCG2|SRSF1|SYK
GSE360_CTRL_VS_M_TUBERCULOSIS_DC_UP	MSigDB_C7	6	200	1.73315	1.30535	3	1	3.26873	0.00811269	0.0586793	AHCY|BTF3|GGA2|PARP1|SSRP1|UPF3A
GSE360_LOW_DOSE_B_MALAYI_VS_M_TUBERCULOSIS_DC_UP	MSigDB_C7	6	200	1.73315	1.30535	3	1	3.26873	0.00811269	0.0586793	AHCY|GGA2|HMGA1|PARP1|SSRP1|SYK
GSE360_LOW_DOSE_B_MALAYI_VS_M_TUBERCULOSIS_MAC_DN	MSigDB_C7	6	200	1.73315	1.30535	3	1	3.26873	0.00811269	0.0586793	AURKA|BRCA1|MS4A1|PARP2|SNRPF|TIMELESS
GSE360_L_DONOVANI_VS_M_TUBERCULOSIS_DC_UP	MSigDB_C7	6	200	1.73315	1.30535	3	1	3.26873	0.00811269	0.0586793	AHCY|GOT2|POU2F2|RUVBL2|SYK|TK1
GSE36476_CTRL_VS_TSST_ACT_16H_MEMORY_CD4_TCELL_YOUNG_DN	MSigDB_C7	6	200	1.73315	1.30535	3	1	3.26873	0.00811269	0.0586793	EIF3B|PAICS|PFAS|RUVBL2|TUBG1|WDR77
GSE39820_CTRL_VS_IL1B_IL6_IL23A_CD4_TCELL_UP	MSigDB_C7	6	200	1.73315	1.30535	3	1	3.26873	0.00811269	0.0586793	IMPDH2|KIAA0922|KPNA2|MND1|TEX10|WEE1
GSE39820_CTRL_VS_TGFBETA1_IL6_IL23A_CD4_TCELL_UP	MSigDB_C7	6	200	1.73315	1.30535	3	1	3.26873	0.00811269	0.0586793	C1ORF112|CDC45|IQCB1|MCM8|TEX10|TOPBP1
GSE3982_CTRL_VS_LPS_1H_NEUTROPHIL_DN	MSigDB_C7	6	200	1.73315	1.30535	3	1	3.26873	0.00811269	0.0586793	CD79A|CDC7|CTPS2|FUBP1|PRKD3|TUBB
GSE3982_DC_VS_CENT_MEMORY_CD4_TCELL_UP	MSigDB_C7	6	200	1.73315	1.30535	3	1	3.26873	0.00811269	0.0586793	BASP1|BTK|FEN1|HADH|PLCG2|RASGRP3
GSE3982_MAC_VS_CENT_MEMORY_CD4_TCELL_UP	MSigDB_C7	6	200	1.73315	1.30535	3	1	3.26873	0.00811269	0.0586793	CENPU|KIF11|MBD4|SWAP70|TK1|TUBB
GSE9006_HEALTHY_VS_TYPE_2_DIABETES_PBMC_AT_DX_UP	MSigDB_C7	6	200	1.73315	1.30535	3	1	3.26873	0.00811269	0.0586793	AHCY|BTF3|NONO|SNRPF|SRSF9|SSRP1
GSE9037_WT_VS_IRAK4_KO_LPS_4H_STIM_BMDM_DN	MSigDB_C7	6	200	1.73315	1.30535	3	1	3.26873	0.00811269	0.0586793	BLNK|BRCA1|CDT1|MCM7|MIF|RPA1
REACTOME_MHC_CLASS_II_ANTIGEN_PRESENTATION	MSigDB_C2	4	91	0.788581	0.882514	4.3956	1	3.63895	0.00814386	0.0588452	KIF11|KIF18A|KIF20A|KIF2C
Human Stomach_Hofsli05_95genes (15846300-SuppTable1)	GeneSigDB	4	91	0.788581	0.882514	4.3956	1	3.63895	0.00814386	0.0588452	HOXA1|MCM3|PFKM|SYK
AMUNDSON_DNA_DAMAGE_RESPONSE_TP53	MSigDB_C2	2	16	0.138652	0.370627	12.5	1	5.02216	0.00827925	0.059343	BTG2|ST14
BIOCARTA_P53_PATHWAY	MSigDB_C2	2	16	0.138652	0.370627	12.5	1	5.02216	0.00827925	0.059343	CDK2|PCNA
FINETTI_BREAST_CANCER_KINOME_GREEN	MSigDB_C2	2	16	0.138652	0.370627	12.5	1	5.02216	0.00827925	0.059343	BTK|SYK
KOINUMA_COLON_CANCER_MSI_DN	MSigDB_C2	2	16	0.138652	0.370627	12.5	1	5.02216	0.00827925	0.059343	NCAPG|TYMS
PID_CIRCADIANPATHWAY	MSigDB_C2	2	16	0.138652	0.370627	12.5	1	5.02216	0.00827925	0.059343	NONO|TIMELESS
REACTOME_HOMOLOGOUS_RECOMBINATION_REPAIR_OF_REPLICATION_INDEPENDENT_DOUBLE_STRAND_BREAKS	MSigDB_C2	2	16	0.138652	0.370627	12.5	1	5.02216	0.00827925	0.059343	BRCA1|RPA1
ZHAN_LATE_DIFFERENTIATION_GENES_DN	MSigDB_C2	2	16	0.138652	0.370627	12.5	1	5.02216	0.00827925	0.059343	BIK|SYK
TGCGCANK_UNKNOWN	MSigDB_C3	11	545	4.72282	2.13923	2.01835	1	2.93432	0.00824334	0.059343	AURKA|BCL7A|CDC7|HMMR|HOXA1|MSH2|NONO|POLA1|SRSF1|SRSF2|TUBG1
MODULE_315	MSigDB_C4	2	16	0.138652	0.370627	12.5	1	5.02216	0.00827925	0.059343	BUB3|KIF11
MICROTUBULE_MOTOR_ACTIVITY	MSigDB_C5	2	16	0.138652	0.370627	12.5	1	5.02216	0.00827925	0.059343	KIF11|KIF2C
Human Liver_Semeus08_21genes (18366759-Table4)	GeneSigDB	2	16	0.138652	0.370627	12.5	1	5.02216	0.00827925	0.059343	E2F5|PCNA
Human Lung_Yuan04_16genes (15256063-Table1b)	GeneSigDB	2	16	0.138652	0.370627	12.5	1	5.02216	0.00827925	0.059343	CKS1B|PCNA
Human StemCell_Kubach07_23genes (17502455-Table1)	GeneSigDB	2	16	0.138652	0.370627	12.5	1	5.02216	0.00827925	0.059343	FEN1|STMN1
Human Stomach_Lee04_16genes (15467184-Table1b)	GeneSigDB	2	16	0.138652	0.370627	12.5	1	5.02216	0.00827925	0.059343	AURKA|MKI67
Mouse DendriticCells_Bar-On10_21genes (20679228-TableS5)	GeneSigDB	2	16	0.138652	0.370627	12.5	1	5.02216	0.00827925	0.059343	BLNK|SPIB
p53_up_Xray	SignatureDB	2	16	0.138652	0.370627	12.5	1	5.02216	0.00827925	0.059343	BTG2|PCNA
DOANE_BREAST_CANCER_ESR1_DN	MSigDB_C2	3	48	0.415955	0.641519	6.25	1	4.02801	0.00833049	0.0595011	BCL11A|IGF2BP3|MPP6
Human Bone Marrow_Zhan03_50genes_v2LDGs (12393520-Table6)	GeneSigDB	3	48	0.415955	0.641519	6.25	1	4.02801	0.00833049	0.0595011	BARD1|BIK|SYK
Human BoneMarrow_Zhan07_52genes (17023574-Table2)	GeneSigDB	3	48	0.415955	0.641519	6.25	1	4.02801	0.00833049	0.0595011	BCL11A|DKC1|PAICS
Human Breast_Doane06_57genes (16491124-SuppTable2)	GeneSigDB	3	48	0.415955	0.641519	6.25	1	4.02801	0.00833049	0.0595011	BCL11A|IGF2BP3|MPP6
Human Leukemia_Messina10_53genes (20564080-Table3)	GeneSigDB	3	48	0.415955	0.641519	6.25	1	4.02801	0.00833049	0.0595011	BLK|CDC7|PRKD3
Human Lymphoma_Dickens10_50genes (20215539-SuppTable2b)	GeneSigDB	3	48	0.415955	0.641519	6.25	1	4.02801	0.00833049	0.0595011	BARD1|BUB1B|DONSON
Human Lymphoma_Saez09_67genes (19373655-Table2)	GeneSigDB	3	48	0.415955	0.641519	6.25	1	4.02801	0.00833049	0.0595011	CDK2|DKC1|SNRPB
FLECHNER_BIOPSY_KIDNEY_TRANSPLANT_REJECTED_VS_OK_DN	MSigDB_C2	11	546	4.73149	2.14114	2.01465	1	2.92765	0.00835071	0.0596157	ACADM|AHCY|ALDH5A1|GOT2|GRHPR|HADH|NONO|PPP2R1A|SLC25A13|SRSF1|WEE1
Human ProteinKinases_Frevel03_425genes (12509443-Table2)	GeneSigDB	9	400	3.46629	1.83832	2.25	1	3.01021	0.00841571	0.0600497	ACADM|BUB3|CDC7|CDK2|KIF11|KNTC1|PRC1|TMEM243|TOPBP1
Human Stomach_Hofsli05_99genes_RegulatedbyPACAP (15846300-SuppTable4)	GeneSigDB	4	92	0.797247	0.887331	4.34783	1	3.60942	0.0084575	0.0603178	FUBP1|NCOA3|PFKM|SNRPB
BILD_MYC_ONCOGENIC_SIGNATURE	MSigDB_C2	6	202	1.75048	1.31181	2.9703	1	3.23944	0.00849772	0.0605744	CDCA8|CDK2|DKC1|PAICS|PFKM|TMEM97
GARY_CD5_TARGETS_UP	MSigDB_C2	10	473	4.09889	1.99596	2.11416	1	2.95653	0.00851601	0.0606744	BTG2|CD22|CD37|CDT1|HMGA1|MND1|NCOA3|POU2F2|SHMT2|SPIB
CHEN_METABOLIC_SYNDROM_NETWORK	MSigDB_C2	19	1202	10.4162	3.13237	1.5807	1	2.74036	0.00860133	0.0612518	AHCY|ASF1B|BLNK|CD22|CD37|CDC7|CDCA3|CDT1|DNA2|E2F8|ESPL1|FEN1|HMGA1|MCM3|PCNA|PLCG2|SYK|TK1|TUBB
Human Breast_Habermann09_2genes (19101988-Table2c)	GeneSigDB	1	1	0.00866573	0.0926857	100	1	10.6957	0.00866573	0.0616796	MS4A1
ATPASE_ACTIVITY_COUPLED	MSigDB_C5	4	93	0.805913	0.892122	4.30108	1	3.58033	0.00877895	0.0624232	ATP2A3|RFC3|RUVBL2|TOP2A
Human Lymphoma_Dickens10_97genes (20215539-SuppTable2a)	GeneSigDB	4	93	0.805913	0.892122	4.30108	1	3.58033	0.00877895	0.0624232	BARD1|BIK|BUB1B|DONSON
SATO_SILENCED_BY_METHYLATION_IN_PANCREATIC_CANCER_2	MSigDB_C2	3	49	0.424621	0.648154	6.12245	1	3.97341	0.00881798	0.062545	BARD1|HOXA1|ST14
REGULATION_OF_PHOSPHORYLATION	MSigDB_C5	3	49	0.424621	0.648154	6.12245	1	3.97341	0.00881798	0.062545	BARD1|CCDC88A|MCM7
Human Breast_Buffa10_51genes_Hypoxia (20087356-TableS5)	GeneSigDB	3	49	0.424621	0.648154	6.12245	1	3.97341	0.00881798	0.062545	KIF20A|MIF|SHCBP1
Human StemCell_Komor05_52genes (15955831-Table7)	GeneSigDB	3	49	0.424621	0.648154	6.12245	1	3.97341	0.00881798	0.062545	GINS3|HADH|PRKD3
Myeloma_PR_subgroup_down	SignatureDB	3	49	0.424621	0.648154	6.12245	1	3.97341	0.00881798	0.062545	BLNK|PAXIP1|RASGRP3
REGULATION_OF_CELLULAR_METABOLIC_PROCESS	MSigDB_C5	14	786	6.81126	2.55587	1.78117	1	2.81264	0.00886023	0.0628135	BARD1|BRCA1|CCDC88A|CDC45|CDK2|CDT1|HMGA1|KPNA2|MCM7|PFKM|SPIB|TFDP1|TIMELESS|UHRF1
STAT3high_ABC_DLBCL_subgroup	SignatureDB	4	94	0.814578	0.896887	4.25532	1	3.55164	0.00910827	0.0645399	AURKA|POU2AF1|PPP2R1A|TUBG1
KOYAMA_SEMA3B_TARGETS_DN	MSigDB_C2	9	406	3.51829	1.85182	2.21675	1	2.96018	0.00922186	0.0653124	ACYP1|CENPU|CKS1B|NEK2|PAXIP1|SGOL1|SHCBP1|UBE2G1|UBR5
TTGGAGA,MIR-515-5P,MIR-519E	MSigDB_C3	5	147	1.27386	1.12035	3.40136	1	3.32588	0.00922918	0.0653318	BTG2|DONSON|HOXA1|MTF2|SRSF1
Mouse Breast_Crawford07_758genes (18081427-TableS7)	GeneSigDB	10	479	4.15088	2.00832	2.08768	1	2.91244	0.00925362	0.0654723	BUB3|CENPU|DKC1|FUBP1|GINS3|KBTBD8|KPNA2|SRSF1|TFDP1|TPX2
SCHLOSSER_SERUM_RESPONSE_DN	MSigDB_C2	13	710	6.15267	2.43311	1.83099	1	2.81423	0.00927096	0.0655626	ACADM|BCL7A|BLNK|CDC7|E2F5|MBD4|MRPS27|MSH2|POU2AF1|SNAPC1|SRSF9|TOPBP1|UBE2G1
chr12q	MSigDB_C1	2	17	0.147317	0.382026	11.7647	1	4.84962	0.00932998	0.0656871	ESPL1|PFKM
DORMOY_ELAVL1_TARGETS	MSigDB_C2	2	17	0.147317	0.382026	11.7647	1	4.84962	0.00932998	0.0656871	CDC7|CDK2
HOFMANN_CELL_LYMPHOMA_UP	MSigDB_C2	3	50	0.433286	0.65472	6	1	3.92032	0.00932187	0.0656871	BLK|CKS1B|E2F5
KENNY_CTNNB1_TARGETS_UP	MSigDB_C2	3	50	0.433286	0.65472	6	1	3.92032	0.00932187	0.0656871	CCNB1|TFDP1|TK1
PID_SMAD2_3PATHWAY	MSigDB_C2	2	17	0.147317	0.382026	11.7647	1	4.84962	0.00932998	0.0656871	KPNA2|NUP153
Human Bladder_Aaboe05_20genes_TumorvNorm (16265353-Table1)	GeneSigDB	2	17	0.147317	0.382026	11.7647	1	4.84962	0.00932998	0.0656871	HMGA1|IMPDH2
Human Breast_Speers09_52genes_IDKinasesOverExpressed (19808870-Table2)	GeneSigDB	3	50	0.433286	0.65472	6	1	3.92032	0.00932187	0.0656871	BUB1B|CDC7|MAP4K2
Human Leukemia_Tavor03_52genes (14517214-Table1)	GeneSigDB	3	50	0.433286	0.65472	6	1	3.92032	0.00932187	0.0656871	BIK|BTG2|TUBB
Human Lymphoma_Miyazaki08_70genes (18537973-SuppTable1b)	GeneSigDB	3	50	0.433286	0.65472	6	1	3.92032	0.00932187	0.0656871	GRHPR|PFKM|PXK
YCATTAA_UNKNOWN	MSigDB_C3	11	555	4.80948	2.1583	1.98198	1	2.86823	0.00936663	0.0659127	HOXA1|MPP6|NONO|NUDT21|POLA1|PRKD3|RAB30|SHCBP1|SRSF2|TIMELESS|UBR5
CACTGTG,MIR-128A,MIR-128B	MSigDB_C3	8	337	2.92035	1.68959	2.37389	1	3.00644	0.00939699	0.0660937	BCL11A|BTG2|CCDC88A|NEK2|PFKM|SS18|UBR5|WEE1
Human Prostate_Zhao10_1841genes (20386565-TableS1)	GeneSigDB	12	633	5.48541	2.30117	1.89573	1	2.831	0.00946665	0.0665509	AURKA|BTG2|CDK2|EIF3B|IMPDH2|MTF2|NONO|RFC4|SWAP70|TMEM97|TPX2|TUBB4B
BRUINS_UVC_RESPONSE_LATE	MSigDB_C2	18	1128	9.77494	3.03931	1.59574	1	2.70623	0.00953374	0.0669895	ASF1B|BUB3|CDC45|CENPU|CHAF1A|DONSON|GRHPR|MCM3|MCM4|MSH2|NUDT21|POLA1|RFC3|RFC4|RPA1|SWAP70|TUBG1|UBE2T
MODULE_114	MSigDB_C4	8	338	2.92902	1.69206	2.36686	1	2.99693	0.00955536	0.0671084	ACADM|BTF3|GRHPR|IMPDH2|PCNA|SNRPB|SRSF2|STMN1
FOSTER_KDM1A_TARGETS_DN	MSigDB_C2	6	208	1.80247	1.33098	2.88462	1	3.15371	0.00973142	0.0683113	ATP2A3|BUB1B|RCCD1|RUVBL2|TFDP1|TK1
Human Breast_Finak08_164genes (18438415-SuppData)	GeneSigDB	5	149	1.29119	1.1279	3.3557	1	3.28825	0.00974845	0.0683972	CDCA7|E2F8|KIF18B|NCAPG|SGOL1
BYSTRYKH_HEMATOPOIESIS_STEM_CELL_QTL_TRANS	MSigDB_C2	15	878	7.60851	2.69598	1.70843	1	2.74167	0.00981848	0.0688547	AHCY|AURKA|BTF3|CD79A|CDCA7L|EIF3B|FIGNL1|HOXA1|NONO|NUSAP1|RFC5|RPL39L|SWAP70|SYK|UBE2T
BOYAULT_LIVER_CANCER_SUBCLASS_G123_DN	MSigDB_C2	3	51	0.441952	0.661222	5.88235	1	3.86867	0.00984226	0.0688862	GOT2|GRHPR|HADH
DAIRKEE_CANCER_PRONE_RESPONSE_BPA	MSigDB_C2	3	51	0.441952	0.661222	5.88235	1	3.86867	0.00984226	0.0688862	EIF3B|GOT2|TOP2A
FRASOR_TAMOXIFEN_RESPONSE_UP	MSigDB_C2	3	51	0.441952	0.661222	5.88235	1	3.86867	0.00984226	0.0688862	GGA2|MSH2|RAB30
ELECTRON_TRANSPORT_GO_0006118	MSigDB_C5	3	51	0.441952	0.661222	5.88235	1	3.86867	0.00984226	0.0688862	ALDH5A1|GRHPR|SLC25A13
CSR_EARLY_UP.V1_DN	MSigDB_C6	5	150	1.29986	1.13165	3.33333	1	3.26968	0.0100155	0.0700641	ACYP1|NSUN5P2|PMS2P1|WEE1|YEATS2
REGULATION_OF_METABOLIC_PROCESS	MSigDB_C5	14	798	6.91525	2.57464	1.75439	1	2.75174	0.0100289	0.0701235	BARD1|BRCA1|CCDC88A|CDC45|CDK2|CDT1|HMGA1|KPNA2|MCM7|PFKM|SPIB|TFDP1|TIMELESS|UHRF1
Human Breast_Vincent-Salomon08_1001genes (18381933-SuppTableS4)	GeneSigDB	14	799	6.92392	2.5762	1.75219	1	2.74672	0.0101315	0.0708063	BTF3|BTG2|DONSON|GGA2|HADH|HMGA1|MCM4|NUDT21|PAXIP1|PFKM|TUBB|UBR5|UPF3A|ZNF395
MODULE_169	MSigDB_C4	4	97	0.840576	0.911029	4.12371	1	3.46797	0.0101443	0.0708263	BCL7A|BIK|STMN1|ZNF608
LIGASE_ACTIVITY	MSigDB_C5	4	97	0.840576	0.911029	4.12371	1	3.46797	0.0101443	0.0708263	CTPS2|PAICS|PFAS|UBR5
VERHAAK_GLIOBLASTOMA_PRONEURAL	MSigDB_C2	6	210	1.8198	1.33731	2.85714	1	3.12582	0.0101696	0.070934	BCL7A|CDC7|RALGPS2|STMN1|SWAP70|TOPBP1
MORF_ACP1	MSigDB_C4	6	210	1.8198	1.33731	2.85714	1	3.12582	0.0101696	0.070934	BTF3|BUB3|DKC1|NONO|SRSF2|SRSF9
Human Leukemia_Haferlach09_500genes (19429869-TableS1)	GeneSigDB	8	342	2.96368	1.7019	2.33918	1	2.95924	0.0102088	0.0711727	AURKA|BIK|CDCA7|GMDS|HOXA1|MKI67|RASGRP3|ZNF608
DOUGLAS_BMI1_TARGETS_UP	MSigDB_C2	11	562	4.87014	2.17155	1.9573	1	2.8228	0.0102209	0.071222	ACYP1|BASP1|HMGA1|KIF11|KIF20A|PRC1|RBM38|RUVBL2|SPAG5|SS18|TRMT6
BANDRES_RESPONSE_TO_CARMUSTIN_MGMT_48HR_UP	MSigDB_C2	2	18	0.155983	0.393093	11.1111	1	4.69104	0.0104368	0.0719539	SNAPC1|TUBB
CHOI_ATL_CHRONIC_VS_ACUTE_DN	MSigDB_C2	2	18	0.155983	0.393093	11.1111	1	4.69104	0.0104368	0.0719539	IARS|NCOA3
GENTILE_UV_RESPONSE_CLUSTER_D1	MSigDB_C2	2	18	0.155983	0.393093	11.1111	1	4.69104	0.0104368	0.0719539	TOPBP1|WEE1
KEGG_PHENYLALANINE_METABOLISM	MSigDB_C2	2	18	0.155983	0.393093	11.1111	1	4.69104	0.0104368	0.0719539	GOT2|MIF
[truncated: 12,122 more rows]

## Sheet: COO-Classified_GO
Headings:
GeneOntology: BiologicalProcess, CellularComponent or MolecularFunction. Colour matches those used in heatmaps.
GO-ID: Gene Ontology ID
p-value: raw hypergeometric p-value
corr p-value: False discovery rate corrected p-value
x: genes in signature with ontology annotation
n: all genes with ontology annotation
X: genes in query
N: total annotated genes
Description: Ontology description
Genes in test set: enriched genes
GeneOntology	GO-ID	p-value	corr p-value	x	n	X	N	Description	Genes in test set
BiologicalProcess	278	1.6823e-42	4.2393e-39	69	754	193	15990	mitotic cell cycle	KIFC1|PRC1|E2F5|E2F8|KNTC1|AURKA|CDT1|KIF2C|CDCA8|MCM8|CDC45|MCM7|TUBG1|TOP2A|CDCA3|CDC7|PPP2R1A|KIF11|SGOL1|TPX2|NUSAP1|MBD4|ESPL1|MCM3|MCM4|CDK2|WEE1|RFC5|RFC3|RFC4|TIMELESS|SPAG5|ZWINT|BUB1B|RBM38|STMN1|CKS1B|NEK2|POLA1|PRKDC|RCC1|RPA1|SPC24|TYMS|SPC25|TUBB|CEP57|NCAPG|NCAPG2|KLHL42|FEN1|BUB3|TUBB4B|TFDP1|GINS1|NUP153|MSH2|KIF18A|KIF18B|CASC5|SMC2|CENPI|CCNB1|DNA2|DHFR|POLD2|PCNA|CENPU|KIF20A
BiologicalProcess	7049	2.1304e-37	2.6843e-34	80	1290	193	15990	cell cycle	KIFC1|E2F5|PRC1|E2F8|KNTC1|AURKA|CDT1|KIF2C|CDC45|MCM8|CDCA8|MCM7|TUBG1|TOP2A|FANCA|CDCA3|CDC7|PPP2R1A|KIF11|SGOL1|TPX2|MPP6|NUSAP1|MND1|ESPL1|MBD4|MCM3|MCM4|CDK2|WEE1|RFC5|RFC3|UHRF1|RFC4|TIMELESS|SPAG5|ZWINT|BUB1B|RBM38|STMN1|KPNA2|CKS1B|NEK2|POLA1|PRKDC|RCC1|RPA1|SPC24|TYMS|SPC25|TUBB|CEP57|HJURP|NCAPG2|NCAPG|KLHL42|FEN1|BUB3|TUBB4B|TFDP1|GINS1|NUP153|MKI67|MSH2|NASP|KIF18A|KIF18B|CASC5|SMC2|C…
BiologicalProcess	6259	1.3958e-34	1.1724e-31	65	865	193	15990	DNA metabolic process	PMS2P5|CDT1|NONO|MCM8|CDC45|MCM7|DKC1|TOP2A|FANCA|CDC7|CCDC88A|GEN1|NUSAP1|MND1|MBD4|TOPBP1|RMI2|MCM3|MCM4|HMGA1|RMI1|CDK2|RFC5|RFC3|UHRF1|RFC4|BTG2|UBR5|PMS2P3|RUVBL2|PMS2P1|KPNA2|UBE2T|POLA1|PRKDC|TK1|RPA1|TYMS|HJURP|NCAPG2|NCAPG|POLQ|ASF1B|FEN1|GINS1|SSRP1|RAD51AP1|MKI67|MSH2|SWAP70|NASP|GINS3|CASC5|SMC2|CENPI|BRCA1|DNA2|PAXIP1|POLD2|PCNA|CENPU|CHAF1A|PARP1|PARP2|BARD1
BiologicalProcess	22402	3.0866e-34	1.9446e-31	68	977	193	15990	cell cycle process	KIFC1|PRC1|KNTC1|AURKA|CDT1|KIF2C|CDCA8|MCM8|CDC45|MCM7|TUBG1|TOP2A|CDCA3|CDC7|PPP2R1A|KIF11|SGOL1|TPX2|MPP6|NUSAP1|MBD4|ESPL1|MCM3|MCM4|CDK2|WEE1|RFC5|RFC3|RFC4|TIMELESS|SPAG5|ZWINT|BUB1B|RBM38|STMN1|KPNA2|CKS1B|NEK2|POLA1|PRKDC|RCC1|RPA1|SPC24|TYMS|SPC25|TUBB|CEP57|NCAPG|NCAPG2|KLHL42|FEN1|BUB3|TUBB4B|TFDP1|NUP153|MSH2|KIF18A|KIF18B|CASC5|SMC2|BRCA1|CCNB1|DNA2|DHFR|POLD2|PCNA|BARD1|KIF20A
BiologicalProcess	1903047	7.2535e-33	3.6558e-30	57	671	193	15990	mitotic cell cycle process	KIFC1|PRC1|KNTC1|AURKA|CDT1|KIF2C|CDCA8|MCM8|CDC45|MCM7|TUBG1|TOP2A|CDCA3|CDC7|PPP2R1A|KIF11|SGOL1|TPX2|NUSAP1|MBD4|ESPL1|MCM3|MCM4|WEE1|CDK2|TIMELESS|SPAG5|ZWINT|BUB1B|RBM38|STMN1|CKS1B|NEK2|POLA1|PRKDC|RCC1|RPA1|SPC24|TYMS|SPC25|TUBB|CEP57|NCAPG|NCAPG2|KLHL42|BUB3|TUBB4B|TFDP1|NUP153|MSH2|KIF18A|KIF18B|CASC5|SMC2|CCNB1|DHFR|PCNA
CellularComponent	31981	7.7696e-26	2.5096e-23	85	2205	198	17048	nuclear lumen	SRSF1|E2F5|FIGNL1|CDT1|NONO|CDC45|MCM8|CDCA8|MCM7|DKC1|YEATS2|TUBG1|FTSJ2|FANCA|TOP2A|CDC7|SNAPC1|SGOL1|MPP6|NUSAP1|MBD4|TOPBP1|BASP1|MCM3|MCM4|HMGA1|CDK2|WEE1|RFC5|RFC3|UHRF1|RFC4|TIMELESS|SNRPB|BUB1B|CDCA7L|RUVBL2|SNRPF|KPNA2|UBE2T|CKS1B|NEK2|POLA1|PRKDC|RCC1|RPA1|SPC24|TYMS|HJURP|NCAPG2|NUDT21|BTF3|EIF3L|NAT10|ASF1B|WDHD1|POLQ|FEN1|TFDP1|GINS1|SSRP1|NUP153|MKI67|MSH2|NASP|KIF18B|CASC5|SMC2|CEN…
BiologicalProcess	6260	2.1723e-25	9.1235e-23	32	223	193	15990	DNA replication	POLA1|CDT1|TK1|RPA1|TYMS|MCM8|CDC45|MCM7|DKC1|POLQ|TOP2A|FEN1|CDC7|GINS1|SSRP1|CCDC88A|NASP|GINS3|RMI2|MCM3|MCM4|HMGA1|RMI1|CDK2|BRCA1|RFC5|DNA2|RFC3|RFC4|POLD2|PCNA|CHAF1A
CellularComponent	44428	2.2147e-23	3.5768e-21	88	2559	198	17048	nuclear part	SRSF1|E2F5|FIGNL1|CDT1|NONO|CDC45|MCM8|CDCA8|MCM7|DKC1|YEATS2|TUBG1|FTSJ2|FANCA|TOP2A|CDC7|SNAPC1|SGOL1|MPP6|NUSAP1|MBD4|TOPBP1|BASP1|MCM3|MCM4|HMGA1|CDK2|WEE1|RFC5|RFC3|UHRF1|RFC4|TIMELESS|SNRPB|BUB1B|CDCA7L|RUVBL2|SNRPF|KPNA2|UBE2T|CKS1B|NEK2|POLA1|PRKDC|RCC1|RPA1|SPC24|TYMS|TUBB|HJURP|NCAPG2|NUDT21|BTF3|EIF3L|NAT10|ASF1B|WDHD1|POLQ|FEN1|TFDP1|GINS1|TMEM97|SSRP1|NUP153|MKI67|MSH2|NASP|KIF18B|CA…
CellularComponent	5694	7.3773e-23	7.9429e-21	48	745	198	17048	chromosome	FIGNL1|NEK2|POLA1|KNTC1|RCC1|RPA1|SPC24|KIF2C|SPC25|CDCA8|MCM7|HJURP|NCAPG|TUBG1|ASF1B|WDHD1|TOP2A|BUB3|PPP2R1A|SSRP1|MKI67|MSH2|NASP|SGOL1|NUSAP1|CASC5|TOPBP1|MBD4|MCM3|SMC2|HMGA1|CENPI|CDK2|BRCA1|RFC5|CCNB1|UHRF1|RFC3|RFC4|TIMELESS|SPAG5|ZWINT|POLD2|PCNA|BUB1B|RUVBL2|CENPU|CHAF1A
BiologicalProcess	6281	3.9667e-23	1.428e-20	38	408	193	15990	DNA repair	PMS2P5|POLA1|PRKDC|RPA1|NONO|TYMS|MCM8|POLQ|FANCA|TOP2A|FEN1|SSRP1|RAD51AP1|MSH2|GEN1|TOPBP1|MBD4|HMGA1|CDK2|BRCA1|RFC5|DNA2|PAXIP1|UHRF1|RFC3|RFC4|BTG2|UBR5|POLD2|PCNA|PMS2P3|RUVBL2|PMS2P1|PARP1|CHAF1A|PARP2|UBE2T|BARD1
CellularComponent	70013	2.6161e-22	2.1125e-20	91	2825	198	17048	intracellular organelle lumen	SRSF1|E2F5|FIGNL1|CDT1|GOT2|NONO|CDC45|MCM8|CDCA8|MCM7|DKC1|YEATS2|TUBG1|HADH|FTSJ2|FANCA|TOP2A|CDC7|ACADM|ALDH5A1|SNAPC1|SGOL1|MPP6|NUSAP1|MBD4|TOPBP1|GRHPR|BASP1|MCM3|MCM4|HMGA1|CDK2|WEE1|RFC5|RFC3|UHRF1|RFC4|TIMELESS|SNRPB|BUB1B|CDCA7L|RUVBL2|SNRPF|KPNA2|UBE2T|CKS1B|NEK2|POLA1|PRKDC|RCC1|RPA1|SPC24|TYMS|HJURP|NCAPG2|NUDT21|BTF3|EIF3L|NAT10|ASF1B|WDHD1|POLQ|FEN1|TFDP1|GINS1|SSRP1|NUP153|SHMT2|M…
CellularComponent	5634	5.8521e-22	3.7804e-20	140	6333	198	17048	nucleus	KIFC1|PRC1|KNTC1|AURKA|BTK|NONO|CDCA8|CDCA7|WDR77|YEATS2|ZNF395|TUBG1|HADH|POU2AF1|SGOL1|MND1|ESPL1|TOPBP1|RMI2|BASP1|RMI1|WEE1|RFC5|RFC3|UHRF1|RFC4|TIMELESS|MTF2|UBR5|ZWINT|SNRPB|CDCA7L|SNRPF|IQCB1|NEK2|IGF2BP3|PXK|RCC1|SPC24|HOXA1|SPC25|TUBB|NCAPG2|EIF3L|BTF3|NAT10|WDHD1|POLQ|ASF1B|TUBB4B|TFDP1|GINS1|TMEM97|MKI67|GINS3|EPM2A|CASC5|DONSON|BRCA1|HN1L|UPF3A|DNA2|ZNF215|SRSF2|PAXIP1|DHFR|ATP2A3|SRS…
CellularComponent	43233	1.1687e-21	5.576e-20	91	2885	198	17048	organelle lumen	SRSF1|E2F5|FIGNL1|CDT1|GOT2|NONO|CDC45|MCM8|CDCA8|MCM7|DKC1|YEATS2|TUBG1|HADH|FTSJ2|FANCA|TOP2A|CDC7|ACADM|ALDH5A1|SNAPC1|SGOL1|MPP6|NUSAP1|MBD4|TOPBP1|GRHPR|BASP1|MCM3|MCM4|HMGA1|CDK2|WEE1|RFC5|RFC3|UHRF1|RFC4|TIMELESS|SNRPB|BUB1B|CDCA7L|RUVBL2|SNRPF|KPNA2|UBE2T|CKS1B|NEK2|POLA1|PRKDC|RCC1|RPA1|SPC24|TYMS|HJURP|NCAPG2|NUDT21|BTF3|EIF3L|NAT10|ASF1B|WDHD1|POLQ|FEN1|TFDP1|GINS1|SSRP1|NUP153|SHMT2|M…
CellularComponent	31974	1.2084e-21	5.576e-20	92	2946	198	17048	membrane-enclosed lumen	SRSF1|E2F5|FIGNL1|CDT1|GOT2|NONO|CDC45|MCM8|CDCA8|MCM7|DKC1|YEATS2|TUBG1|HADH|FTSJ2|FANCA|TOP2A|CDC7|ACADM|ALDH5A1|SNAPC1|SGOL1|MPP6|NUSAP1|MBD4|TOPBP1|GRHPR|BASP1|MCM3|MCM4|HMGA1|CDK2|WEE1|RFC5|RFC3|UHRF1|RFC4|TIMELESS|SNRPB|BUB1B|CDCA7L|RUVBL2|SNRPF|KPNA2|UBE2T|CKS1B|NEK2|POLA1|PRKDC|RCC1|RPA1|SPC24|TYMS|TUBB|HJURP|NCAPG2|NUDT21|BTF3|EIF3L|NAT10|ASF1B|WDHD1|POLQ|FEN1|TFDP1|GINS1|SSRP1|NUP153|SH…
CellularComponent	5654	2.2912e-20	9.2506e-19	63	1495	198	17048	nucleoplasm	SRSF1|E2F5|CDT1|NONO|MCM8|CDC45|MCM7|DKC1|YEATS2|TOP2A|FANCA|CDC7|SNAPC1|MBD4|TOPBP1|BASP1|MCM3|MCM4|HMGA1|CDK2|WEE1|RFC5|RFC3|RFC4|SNRPB|RUVBL2|SNRPF|KPNA2|UBE2T|CKS1B|POLA1|PRKDC|RCC1|RPA1|TYMS|HJURP|NCAPG2|NUDT21|EIF3L|POLQ|WDHD1|FEN1|TFDP1|GINS1|SSRP1|NUP153|CASC5|SMC2|CENPI|BRCA1|CCNB1|SRSF2|DNA2|PAXIP1|DHFR|SRSF9|POLD2|PCNA|CENPU|PARP1|PARP2|TEX10|KIF20A
BiologicalProcess	6271	2.5494e-20	8.0307e-18	15	35	193	15990	DNA strand elongation involved in DNA replication	GINS1|POLA1|MCM3|MCM4|RPA1|RFC5|DNA2|RFC3|MCM8|CDC45|RFC4|MCM7|POLD2|PCNA|FEN1
BiologicalProcess	280	4.9322e-20	1.381e-17	36	440	193	15990	nuclear division	KIFC1|NEK2|KNTC1|AURKA|RCC1|RPA1|SPC24|KIF2C|SPC25|CDCA8|NCAPG2|NCAPG|KLHL42|FANCA|TOP2A|BUB3|CDCA3|KIF11|MKI67|MSH2|SGOL1|KIF18A|TPX2|KIF18B|NUSAP1|CASC5|MND1|ESPL1|SMC2|CDK2|WEE1|CCNB1|TIMELESS|SPAG5|ZWINT|BUB1B
CellularComponent	793	4.0715e-19	1.4612e-17	24	175	198	17048	condensed chromosome	MKI67|NEK2|SGOL1|KNTC1|CASC5|TOPBP1|RCC1|SMC2|CDK2|BRCA1|RPA1|SPC24|CCNB1|KIF2C|SPC25|HJURP|SPAG5|NCAPG|ZWINT|BUB1B|CENPU|TUBG1|TOP2A|BUB3
BiologicalProcess	22616	7.1975e-20	1.8138e-17	15	37	193	15990	DNA strand elongation	GINS1|POLA1|MCM3|MCM4|RPA1|RFC5|DNA2|RFC3|MCM8|CDC45|RFC4|MCM7|POLD2|PCNA|FEN1
BiologicalProcess	51301	1.3755e-19	3.1512e-17	41	611	193	15990	cell division	CKS1B|KIFC1|PRC1|NEK2|KNTC1|AURKA|RCC1|RPA1|SPC24|KIF2C|SPC25|TUBB|CDCA8|NCAPG2|NCAPG|KLHL42|FANCA|TOP2A|BUB3|CDCA3|CDC7|KIF11|MKI67|MSH2|SGOL1|KIF18A|TPX2|KIF18B|NUSAP1|CASC5|MND1|ESPL1|SMC2|CDK2|WEE1|CCNB1|TIMELESS|SPAG5|ZWINT|BUB1B|KIF20A
CellularComponent	44427	1.5529e-18	5.0159e-17	40	641	198	17048	chromosomal part	NEK2|POLA1|KNTC1|RCC1|RPA1|SPC24|KIF2C|SPC25|CDCA8|MCM7|HJURP|NCAPG|ASF1B|WDHD1|BUB3|PPP2R1A|MKI67|NASP|SGOL1|CASC5|MBD4|MCM3|SMC2|HMGA1|CENPI|CDK2|RFC5|CCNB1|UHRF1|RFC3|RFC4|TIMELESS|SPAG5|ZWINT|POLD2|PCNA|BUB1B|RUVBL2|CENPU|CHAF1A
BiologicalProcess	6974	3.1189e-19	6.5496e-17	42	659	193	15990	cellular response to DNA damage stimulus	PMS2P5|POLA1|PRKDC|MIF|RPA1|NONO|TYMS|MCM8|MCM7|POLQ|FANCA|TOP2A|FEN1|SSRP1|RAD51AP1|MSH2|GEN1|TOPBP1|MBD4|HMGA1|CDK2|BRCA1|RFC5|DNA2|PAXIP1|UHRF1|RFC3|RFC4|BTG2|TIMELESS|UBR5|POLD2|PCNA|PMS2P3|RUVBL2|RBM38|PMS2P1|PARP1|CHAF1A|PARP2|UBE2T|BARD1
BiologicalProcess	48285	3.5215e-19	6.8263e-17	36	467	193	15990	organelle fission	KIFC1|NEK2|KNTC1|AURKA|RCC1|RPA1|SPC24|KIF2C|SPC25|CDCA8|NCAPG2|NCAPG|KLHL42|FANCA|TOP2A|BUB3|CDCA3|KIF11|MKI67|MSH2|SGOL1|KIF18A|TPX2|KIF18B|NUSAP1|CASC5|MND1|ESPL1|SMC2|CDK2|WEE1|CCNB1|TIMELESS|SPAG5|ZWINT|BUB1B
CellularComponent	43228	6.5676e-18	1.7678e-16	94	3461	198	17048	non-membrane-bounded organelle	KIFC1|PRC1|FIGNL1|KNTC1|AURKA|KIF2C|CDC45|CDCA8|MCM7|DKC1|RPL39L|YEATS2|TUBG1|HADH|FTSJ2|FANCA|TOP2A|CDC7|PPP2R1A|KIF11|GEN1|SGOL1|TPX2|MPP6|NUSAP1|TOPBP1|ESPL1|MBD4|BASP1|MCM3|HMGA1|CDK2|RFC5|SS18|RFC3|UHRF1|RFC4|TIMELESS|SPAG5|ZWINT|BUB1B|CDCA7L|RUVBL2|STMN1|IQCB1|NEK2|POLA1|PRKDC|PXK|RCC1|RPA1|SPC24|TYMS|SPC25|TUBB|CEP57|HJURP|NCAPG|NUDT21|KBTBD8|BTF3|EIF3L|KLHL42|NAT10|ASF1B|WDHD1|FEN1|BUB3|T…
CellularComponent	43232	6.5676e-18	1.7678e-16	94	3461	198	17048	intracellular non-membrane-bounded organelle	KIFC1|PRC1|FIGNL1|KNTC1|AURKA|KIF2C|CDC45|CDCA8|MCM7|DKC1|RPL39L|YEATS2|TUBG1|HADH|FTSJ2|FANCA|TOP2A|CDC7|PPP2R1A|KIF11|GEN1|SGOL1|TPX2|MPP6|NUSAP1|TOPBP1|ESPL1|MBD4|BASP1|MCM3|HMGA1|CDK2|RFC5|SS18|RFC3|UHRF1|RFC4|TIMELESS|SPAG5|ZWINT|BUB1B|CDCA7L|RUVBL2|STMN1|IQCB1|NEK2|POLA1|PRKDC|PXK|RCC1|RPA1|SPC24|TYMS|SPC25|TUBB|CEP57|HJURP|NCAPG|NUDT21|KBTBD8|BTF3|EIF3L|KLHL42|NAT10|ASF1B|WDHD1|FEN1|BUB3|T…
BiologicalProcess	7067	1.6393e-18	2.9507e-16	30	318	193	15990	mitotic nuclear division	KIFC1|NEK2|KNTC1|AURKA|RCC1|SPC24|SPC25|KIF2C|CDCA8|NCAPG|NCAPG2|KLHL42|BUB3|CDCA3|KIF11|SGOL1|KIF18A|TPX2|KIF18B|CASC5|NUSAP1|ESPL1|SMC2|CDK2|WEE1|CCNB1|TIMELESS|SPAG5|ZWINT|BUB1B
BiologicalProcess	34641	4.4975e-18	7.5558e-16	120	5113	193	15990	cellular nitrogen compound metabolic process	PMS2P5|BTK|NONO|GOT2|CDCA7|WDR77|ZNF395|TUBG1|POU2AF1|MND1|TOPBP1|RMI2|RMI1|RFC5|UHRF1|RFC3|RFC4|TIMELESS|UBR5|SNRPB|PMS2P3|CDCA7L|PMS2P1|SNRPF|AHCY|CTPS2|TK1|HOXA1|SPC25|TUBB|NCAPG2|BTF3|POLQ|WDHD1|ASF1B|TUBB4B|TFDP1|GINS1|MKI67|GINS3|CASC5|BRCA1|UPF3A|ZNF215|SRSF2|DNA2|PAXIP1|DHFR|SLC25A13|ATP2A3|SRSF9|POLD2|PCNA|CHAF1A|PARP1|PARP2|SRSF1|E2F5|FIGNL1|E2F8|PAX5|CDT1|FUBP1|MCM8|CDC45|MCM7|DKC1|TRM…
BiologicalProcess	6139	1.168e-17	1.8396e-15	114	4729	193	15990	nucleobase-containing compound metabolic process	PMS2P5|BTK|NONO|CDCA7|WDR77|ZNF395|TUBG1|POU2AF1|MND1|TOPBP1|RMI2|RMI1|RFC5|UHRF1|RFC3|RFC4|TIMELESS|UBR5|SNRPB|PMS2P3|CDCA7L|PMS2P1|SNRPF|CTPS2|TK1|HOXA1|TUBB|NCAPG2|BTF3|POLQ|WDHD1|ASF1B|TUBB4B|TFDP1|GINS1|MKI67|GINS3|CASC5|BRCA1|UPF3A|SRSF2|ZNF215|DNA2|PAXIP1|DHFR|SLC25A13|ATP2A3|SRSF9|POLD2|PCNA|CHAF1A|PARP1|PARP2|SRSF1|E2F5|FIGNL1|E2F8|PAX5|CDT1|FUBP1|MCM8|CDC45|MCM7|DKC1|TRMT6|SPIB|TOP2A|FA…
BiologicalProcess	46483	1.8608e-17	2.7584e-15	116	4901	193	15990	heterocycle metabolic process	PMS2P5|BTK|NONO|GOT2|CDCA7|WDR77|ZNF395|TUBG1|POU2AF1|MND1|TOPBP1|RMI2|RMI1|RFC5|UHRF1|RFC3|RFC4|TIMELESS|UBR5|SNRPB|PMS2P3|CDCA7L|PMS2P1|SNRPF|CTPS2|TK1|HOXA1|TUBB|NCAPG2|BTF3|POLQ|WDHD1|ASF1B|TUBB4B|TFDP1|GINS1|MKI67|GINS3|CASC5|BRCA1|UPF3A|SRSF2|ZNF215|DNA2|PAXIP1|DHFR|SLC25A13|ATP2A3|SRSF9|POLD2|PCNA|CHAF1A|PARP1|PARP2|SRSF1|E2F5|FIGNL1|E2F8|PAX5|CDT1|FUBP1|MCM8|CDC45|MCM7|DKC1|TRMT6|SPIB|TOP…
BiologicalProcess	6725	2.4035e-17	3.3649e-15	116	4916	193	15990	cellular aromatic compound metabolic process	PMS2P5|BTK|NONO|GOT2|CDCA7|WDR77|ZNF395|TUBG1|POU2AF1|MND1|TOPBP1|RMI2|RMI1|RFC5|UHRF1|RFC3|RFC4|TIMELESS|UBR5|SNRPB|PMS2P3|CDCA7L|PMS2P1|SNRPF|CTPS2|TK1|HOXA1|TUBB|NCAPG2|BTF3|POLQ|WDHD1|ASF1B|TUBB4B|TFDP1|GINS1|MKI67|GINS3|CASC5|BRCA1|UPF3A|SRSF2|ZNF215|DNA2|PAXIP1|DHFR|SLC25A13|ATP2A3|SRSF9|POLD2|PCNA|CHAF1A|PARP1|PARP2|SRSF1|E2F5|FIGNL1|E2F8|PAX5|CDT1|FUBP1|MCM8|CDC45|MCM7|DKC1|TRMT6|SPIB|TOP…
BiologicalProcess	1902589	7.626e-17	1.0114e-14	59	1501	193	15990	single-organism organelle organization	KIFC1|PRC1|KNTC1|AURKA|KIF2C|CDCA8|DKC1|YEATS2|TUBG1|TOP2A|CDCA3|KIF11|SGOL1|TPX2|NUSAP1|ESPL1|HMGA1|CDK2|WEE1|RFC5|SS18|RFC3|UHRF1|RFC4|NCOA3|TIMELESS|SPAG5|ZWINT|BUB1B|RUVBL2|STMN1|NEK2|POLA1|PRKDC|RCC1|RPA1|SPC24|SPC25|TUBB|CEP57|NCAPG2|NCAPG|KLHL42|WDHD1|FEN1|BUB3|MSH2|KIF18A|KIF18B|CASC5|SMC2|BRCA1|CCNB1|DNA2|PAXIP1|POLD2|PCNA|PARP1|KIF20A
BiologicalProcess	51276	9.6534e-17	1.2163e-14	43	810	193	15990	chromosome organization	KIFC1|NEK2|POLA1|PRKDC|RPA1|CDCA8|DKC1|HJURP|NCAPG2|NCAPG|YEATS2|ASF1B|WDHD1|TOP2A|FEN1|BUB3|MSH2|NASP|KIF18A|NUSAP1|CASC5|ESPL1|SMC2|HMGA1|CENPI|CDK2|CCNB1|RFC5|DNA2|UHRF1|RFC3|PAXIP1|RFC4|NCOA3|SPAG5|MTF2|ZWINT|POLD2|PCNA|RUVBL2|CENPU|PARP1|CHAF1A
BiologicalProcess	90304	1.2455e-16	1.4946e-14	100	3890	193	15990	nucleic acid metabolic process	PMS2P5|BTK|NONO|CDCA7|WDR77|ZNF395|POU2AF1|MND1|TOPBP1|RMI2|RMI1|RFC5|UHRF1|RFC3|RFC4|TIMELESS|UBR5|SNRPB|PMS2P3|CDCA7L|PMS2P1|SNRPF|TK1|HOXA1|NCAPG2|BTF3|POLQ|WDHD1|ASF1B|TFDP1|GINS1|MKI67|GINS3|CASC5|BRCA1|UPF3A|SRSF2|ZNF215|DNA2|PAXIP1|SRSF9|POLD2|PCNA|CHAF1A|PARP1|PARP2|SRSF1|E2F5|E2F8|PAX5|CDT1|FUBP1|MCM8|CDC45|MCM7|DKC1|TRMT6|SPIB|TOP2A|FANCA|FTSJ2|CDC7|PPP2R1A|CCDC88A|SNAPC1|GEN1|NUSAP1|MP…
BiologicalProcess	6261	2.9764e-16	3.4093e-14	18	103	193	15990	DNA-dependent DNA replication	GINS1|POLA1|MCM3|MCM4|HMGA1|RPA1|RFC5|DNA2|CDC45|RFC3|MCM8|MCM7|RFC4|POLD2|PCNA|POLQ|TOP2A|FEN1
BiologicalProcess	6807	3.356e-16	3.6771e-14	122	5528	193	15990	nitrogen compound metabolic process	PMS2P5|BTK|NONO|GOT2|CDCA7|WDR77|ZNF395|TUBG1|POU2AF1|MND1|TOPBP1|RMI2|RMI1|RFC5|UHRF1|RFC3|RFC4|TIMELESS|UBR5|SNRPB|PMS2P3|CDCA7L|PMS2P1|SNRPF|AHCY|CTPS2|TK1|HOXA1|SPC25|TUBB|NCAPG2|BTF3|POLQ|WDHD1|ASF1B|TUBB4B|TFDP1|GINS1|MKI67|GINS3|CASC5|BRCA1|UPF3A|ZNF215|SRSF2|DNA2|PAXIP1|DHFR|SLC25A13|ATP2A3|SRSF9|POLD2|PCNA|CHAF1A|PARP1|PARP2|SRSF1|E2F5|FIGNL1|E2F8|PAX5|CDT1|FUBP1|MCM8|CDC45|MCM7|DKC1|TRM…
BiologicalProcess	44770	4.1177e-16	4.303e-14	27	303	193	15990	cell cycle phase transition	CKS1B|NEK2|POLA1|AURKA|RCC1|CDT1|RPA1|TYMS|TUBB|MCM8|CDC45|MCM7|CEP57|TUBG1|TUBB4B|TFDP1|CDC7|PPP2R1A|MCM3|MCM4|WEE1|CDK2|CCNB1|DHFR|TIMELESS|PCNA|BUB1B
BiologicalProcess	226	4.2689e-16	4.303e-14	26	277	193	15990	microtubule cytoskeleton organization	PRC1|NEK2|AURKA|RCC1|SPC25|KIF2C|TUBB|CEP57|TUBG1|BUB3|KIF11|SGOL1|KIF18A|KIF18B|CASC5|NUSAP1|ESPL1|WEE1|BRCA1|CDK2|SS18|SPAG5|ZWINT|BUB1B|STMN1|KIF20A
BiologicalProcess	1901360	9.0602e-16	8.7814e-14	116	5137	193	15990	organic cyclic compound metabolic process	PMS2P5|BTK|NONO|GOT2|CDCA7|WDR77|ZNF395|TUBG1|POU2AF1|MND1|TOPBP1|RMI2|RMI1|RFC5|UHRF1|RFC3|RFC4|TIMELESS|UBR5|SNRPB|PMS2P3|CDCA7L|PMS2P1|SNRPF|CTPS2|TK1|HOXA1|TUBB|NCAPG2|BTF3|POLQ|WDHD1|ASF1B|TUBB4B|TFDP1|GINS1|MKI67|GINS3|CASC5|BRCA1|UPF3A|SRSF2|ZNF215|DNA2|PAXIP1|DHFR|SLC25A13|ATP2A3|SRSF9|POLD2|PCNA|CHAF1A|PARP1|PARP2|SRSF1|E2F5|FIGNL1|E2F8|PAX5|CDT1|FUBP1|MCM8|CDC45|MCM7|DKC1|TRMT6|SPIB|TOP…
BiologicalProcess	7059	1.6867e-15	1.5743e-13	20	151	193	15990	chromosome segregation	PPP2R1A|KIFC1|NEK2|SGOL1|KIF18A|NUSAP1|CASC5|ESPL1|RCC1|SMC2|BRCA1|CCNB1|KIF2C|SPC25|HJURP|SPAG5|NCAPG|ZWINT|TOP2A|BUB3
BiologicalProcess	6996	2.2678e-15	2.041e-13	74	2422	193	15990	organelle organization	KIFC1|PRC1|KNTC1|AURKA|KIF2C|CDCA8|DKC1|YEATS2|TUBG1|FANCA|TOP2A|CDCA3|PPP2R1A|KIF11|SGOL1|TPX2|NUSAP1|MND1|ESPL1|HMGA1|CDK2|WEE1|RFC5|SS18|RFC3|UHRF1|RFC4|NCOA3|TIMELESS|MTF2|SPAG5|ZWINT|BUB1B|RUVBL2|STMN1|IQCB1|NEK2|POLA1|PRKDC|RCC1|RPA1|SPC24|SPC25|TUBB|CEP57|HJURP|NCAPG2|NCAPG|KLHL42|ASF1B|WDHD1|FEN1|BUB3|NUP153|MKI67|MSH2|NASP|KIF18A|KIF18B|CASC5|SMC2|CENPI|BRCA1|CCNB1|DNA2|PAXIP1|RAB30|POLD…
BiologicalProcess	44772	2.9525e-15	2.5656e-13	26	300	193	15990	mitotic cell cycle phase transition	CDC7|CKS1B|PPP2R1A|NEK2|POLA1|AURKA|MCM3|RCC1|MCM4|CDK2|WEE1|CDT1|RPA1|CCNB1|TYMS|CDC45|MCM8|TUBB|MCM7|DHFR|CEP57|PCNA|BUB1B|TUBG1|TFDP1|TUBB4B
CellularComponent	15630	1.9155e-14	4.7592e-13	42	930	198	17048	microtubule cytoskeleton	IQCB1|KIFC1|PRC1|NEK2|KNTC1|AURKA|PXK|KIF2C|CDC45|TUBB|CDCA8|CEP57|NCAPG|NUDT21|KBTBD8|YEATS2|KLHL42|TUBG1|TUBB4B|CDC7|PPP2R1A|SHMT2|KIF11|GEN1|SGOL1|KIF18A|TPX2|KIF18B|NUSAP1|TOPBP1|ESPL1|MCM3|CDK2|BRCA1|CCNB1|SS18|SPAG5|PCNA|BUB1B|CENPU|STMN1|KIF20A
CellularComponent	775	2.1965e-14	5.0677e-13	19	156	198	17048	chromosome, centromeric region	PPP2R1A|MKI67|NEK2|SGOL1|KNTC1|CASC5|CENPI|CCNB1|SPC24|KIF2C|SPC25|CDCA8|HJURP|SPAG5|ZWINT|BUB1B|CENPU|WDHD1|BUB3
CellularComponent	32993	2.8088e-14	6.0482e-13	25	312	198	17048	protein-DNA complex	PPP2R1A|MKI67|NEK2|SGOL1|POLA1|KNTC1|CASC5|MCM3|SMC2|CENPI|RPA1|SPC24|CCNB1|KIF2C|SPC25|CDCA8|HJURP|SPAG5|NCAPG|ZWINT|POLD2|BUB1B|CENPU|WDHD1|BUB3
BiologicalProcess	6310	1.3112e-14	1.1014e-12	21	190	193	15990	DNA recombination	RAD51AP1|MSH2|GEN1|SWAP70|POLA1|PRKDC|MND1|BRCA1|RPA1|NONO|RFC5|DNA2|MCM8|RFC3|PAXIP1|RFC4|POLD2|PCNA|RUVBL2|TOP2A|FEN1
CellularComponent	44446	8.2939e-14	1.6743e-12	128	6580	198	17048	intracellular organelle part	KIFC1|PRC1|KNTC1|AURKA|NONO|GOT2|CDCA8|MIOS|YEATS2|TUBG1|HADH|SGOL1|ESPL1|TOPBP1|BASP1|WEE1|RFC5|UHRF1|RFC3|RFC4|TIMELESS|SPAG5|ZWINT|SNRPB|CDCA7L|STMN1|SNRPF|IQCB1|NEK2|MAP4K2|PXK|RCC1|SPC24|SPC25|TUBB|NCAPG2|KBTBD8|EIF3L|BTF3|NAT10|POLQ|WDHD1|ASF1B|TUBB4B|TFDP1|GINS1|TMEM97|BRI3BP|MKI67|CASC5|CYB561A3|BRCA1|SRSF2|DNA2|PAXIP1|DHFR|SLC25A13|ATP2A3|SRSF9|POLD2|PCNA|CHAF1A|PARP1|PARP2|SRSF1|E2F5|FI…
CellularComponent	43227	1.3206e-13	2.5091e-12	175	11180	198	17048	membrane-bounded organelle	KIFC1|PRC1|KNTC1|AURKA|BTK|NONO|GOT2|CDCA8|MIOS|CDCA7|WDR77|YEATS2|MS4A1|ZNF395|TUBG1|HADH|SYK|POU2AF1|SGOL1|MND1|ESPL1|TOPBP1|RMI2|BASP1|RMI1|WEE1|RFC5|CD37|RFC3|UHRF1|RFC4|TIMELESS|MTF2|UBR5|ZWINT|ST14|SNRPB|CDCA7L|STMN1|SNRPF|IQCB1|AHCY|NEK2|MAP4K2|CTPS2|PXK|IGF2BP3|RCC1|SPC24|SPC25|HOXA1|TUBB|EIF3B|NCAPG2|KBTBD8|BTF3|EIF3L|NAT10|ASF1B|WDHD1|POLQ|TFDP1|TUBB4B|MRPS27|GINS1|TMEM97|BRI3BP|MKI67|G…
BiologicalProcess	6312	9.1353e-14	7.4261e-12	11	33	193	15990	mitotic recombination	RPA1|RFC5|DNA2|RFC3|RFC4|GEN1|POLD2|POLA1|PCNA|TOP2A|FEN1
MolecularFunction	166	3.7411e-14	9.7134e-12	71	2330	192	15573	nucleotide binding	SRSF1|KIFC1|PMS2P5|FIGNL1|UBE2G1|AURKA|BTK|NONO|KIF2C|MCM8|MCM7|TUBG1|HADH|TOP2A|IMPDH2|SYK|CDC7|ACADM|KIF11|TPX2|PFKM|GRHPR|MCM3|MCM4|CDK2|WEE1|RFC5|RFC3|UHRF1|RFC4|BUB1B|PMS2P3|RUVBL2|RBM38|PMS2P1|UBE2T|PRKD3|NEK2|BLK|POLA1|MAP4K2|PRKDC|CTPS2|PXK|IGF2BP3|PFAS|TK1|IARS|TYMS|TUBB|EIF3B|NAT10|POLQ|TUBB4B|GMDS|MKI67|MSH2|SWAP70|KIF18A|KIF18B|SMC2|UPF3A|DNA2|SRSF2|DHFR|RAB30|ATP2A3|SRSF9|PARP1|PAICS…
MolecularFunction	1901265	3.8242e-14	9.7134e-12	71	2331	192	15573	nucleoside phosphate binding	SRSF1|KIFC1|PMS2P5|FIGNL1|UBE2G1|AURKA|BTK|NONO|KIF2C|MCM8|MCM7|TUBG1|HADH|TOP2A|IMPDH2|SYK|CDC7|ACADM|KIF11|TPX2|PFKM|GRHPR|MCM3|MCM4|CDK2|WEE1|RFC5|RFC3|UHRF1|RFC4|BUB1B|PMS2P3|RUVBL2|RBM38|PMS2P1|UBE2T|PRKD3|NEK2|BLK|POLA1|MAP4K2|PRKDC|CTPS2|PXK|IGF2BP3|PFAS|TK1|IARS|TYMS|TUBB|EIF3B|NAT10|POLQ|TUBB4B|GMDS|MKI67|MSH2|SWAP70|KIF18A|KIF18B|SMC2|UPF3A|DNA2|SRSF2|DHFR|RAB30|ATP2A3|SRSF9|PARP1|PAICS…
CellularComponent	44422	7.6203e-13	1.3674e-11	128	6754	198	17048	organelle part	KIFC1|PRC1|KNTC1|AURKA|NONO|GOT2|CDCA8|MIOS|YEATS2|TUBG1|HADH|SGOL1|ESPL1|TOPBP1|BASP1|WEE1|RFC5|UHRF1|RFC3|RFC4|TIMELESS|SPAG5|ZWINT|SNRPB|CDCA7L|STMN1|SNRPF|IQCB1|NEK2|MAP4K2|PXK|RCC1|SPC24|SPC25|TUBB|NCAPG2|KBTBD8|EIF3L|BTF3|NAT10|POLQ|WDHD1|ASF1B|TUBB4B|TFDP1|GINS1|TMEM97|BRI3BP|MKI67|CASC5|CYB561A3|BRCA1|SRSF2|DNA2|PAXIP1|DHFR|SLC25A13|ATP2A3|SRSF9|POLD2|PCNA|CHAF1A|PARP1|PARP2|SRSF1|E2F5|FI…
CellularComponent	777	1.1165e-12	1.8981e-11	14	86	198	17048	condensed chromosome kinetochore	NEK2|SGOL1|KNTC1|CASC5|CCNB1|SPC24|SPC25|KIF2C|HJURP|SPAG5|ZWINT|BUB1B|CENPU|BUB3
MolecularFunction	97159	1.5024e-13	2.1457e-11	122	5828	192	15573	organic cyclic compound binding	KIFC1|PMS2P5|AURKA|NSUN5P2|BTK|NONO|GOT2|ZNF395|TUBG1|HADH|SYK|POU2AF1|MND1|TOPBP1|RMI2|BASP1|WEE1|RFC5|UHRF1|RFC3|RFC4|MTF2|UBR5|SNRPB|PMS2P3|PMS2P1|SNRPF|NEK2|BLK|MAP4K2|CTPS2|IGF2BP3|PXK|RCC1|TK1|HOXA1|TUBB|EIF3B|EIF3L|BTF3|NAT10|POLQ|WDHD1|TUBB4B|TFDP1|MKI67|BRCA1|HN1L|UPF3A|ZNF215|SRSF2|DNA2|DHFR|ATP2A3|SRSF9|POLD2|PCNA|PARP1|PARP2|SRSF1|E2F5|FIGNL1|UBE2G1|E2F8|PAX5|CDT1|FUBP1|KIF2C|MCM8|MCM…
MolecularFunction	1901363	1.6895e-13	2.1457e-11	121	5759	192	15573	heterocyclic compound binding	KIFC1|PMS2P5|AURKA|NSUN5P2|BTK|NONO|GOT2|ZNF395|TUBG1|HADH|SYK|POU2AF1|MND1|TOPBP1|RMI2|BASP1|WEE1|RFC5|UHRF1|RFC3|RFC4|MTF2|UBR5|SNRPB|PMS2P3|PMS2P1|SNRPF|NEK2|BLK|MAP4K2|CTPS2|IGF2BP3|PXK|RCC1|TK1|HOXA1|TUBB|EIF3B|EIF3L|BTF3|NAT10|POLQ|WDHD1|TUBB4B|TFDP1|MKI67|BRCA1|HN1L|UPF3A|ZNF215|SRSF2|DNA2|DHFR|ATP2A3|SRSF9|POLD2|PCNA|PARP1|PARP2|SRSF1|E2F5|FIGNL1|UBE2G1|E2F8|PAX5|CDT1|FUBP1|KIF2C|MCM8|MCM…
CellularComponent	776	1.6371e-12	2.6439e-11	15	107	198	17048	kinetochore	NEK2|SGOL1|KNTC1|CASC5|CENPI|CCNB1|SPC24|SPC25|KIF2C|HJURP|SPAG5|ZWINT|BUB1B|CENPU|BUB3
CellularComponent	779	2.4981e-12	3.8422e-11	14	91	198	17048	condensed chromosome, centromeric region	NEK2|SGOL1|KNTC1|CASC5|CCNB1|SPC24|SPC25|KIF2C|HJURP|SPAG5|ZWINT|BUB1B|CENPU|BUB3
BiologicalProcess	7017	7.2857e-13	5.7375e-11	28	445	193	15990	microtubule-based process	KIFC1|PRC1|NEK2|AURKA|RCC1|SPC25|KIF2C|TUBB|CEP57|TUBG1|BUB3|TUBB4B|KIF11|SGOL1|KIF18A|KIF18B|CASC5|NUSAP1|ESPL1|WEE1|BRCA1|CDK2|SS18|SPAG5|ZWINT|BUB1B|STMN1|KIF20A
CellularComponent	5819	4.5509e-12	6.3978e-11	21	265	198	17048	spindle	KIFC1|KIF11|PRC1|NEK2|SGOL1|KIF18A|TPX2|KNTC1|KIF18B|NUSAP1|TOPBP1|AURKA|CCNB1|CDCA8|SPAG5|YEATS2|KBTBD8|BUB1B|KLHL42|TUBG1|KIF20A
CellularComponent	43226	4.5557e-12	6.3978e-11	179	11961	198	17048	organelle	KIFC1|PRC1|KNTC1|AURKA|BTK|NONO|GOT2|CDCA8|MIOS|CDCA7|WDR77|YEATS2|MS4A1|ZNF395|TUBG1|HADH|SYK|POU2AF1|SGOL1|MND1|RMI2|TOPBP1|ESPL1|BASP1|RMI1|WEE1|RFC5|CD37|RFC3|UHRF1|RFC4|TIMELESS|MTF2|SPAG5|UBR5|ZWINT|ST14|SNRPB|CDCA7L|STMN1|SNRPF|IQCB1|AHCY|NEK2|MAP4K2|CTPS2|PXK|IGF2BP3|RCC1|SPC24|SPC25|HOXA1|TUBB|EIF3B|NCAPG2|KBTBD8|BTF3|EIF3L|NAT10|ASF1B|WDHD1|POLQ|TFDP1|TUBB4B|MRPS27|GINS1|TMEM97|BRI3BP|M…
MolecularFunction	36094	8.6165e-13	8.7543e-11	73	2597	192	15573	small molecule binding	SRSF1|KIFC1|PMS2P5|FIGNL1|UBE2G1|AURKA|BTK|NONO|KIF2C|MCM8|MCM7|TUBG1|HADH|TOP2A|IMPDH2|SYK|CDC7|ACADM|KIF11|TPX2|PFKM|GRHPR|MCM3|MCM4|CDK2|WEE1|RFC5|RFC3|UHRF1|RFC4|BUB1B|PMS2P3|OSBPL10|RUVBL2|RBM38|PMS2P1|UBE2T|PRKD3|NEK2|BLK|POLA1|MAP4K2|PRKDC|CTPS2|PXK|IGF2BP3|PFAS|TK1|IARS|TYMS|TUBB|EIF3B|NAT10|POLQ|TUBB4B|SHMT2|GMDS|MKI67|MSH2|SWAP70|KIF18A|KIF18B|SMC2|UPF3A|DNA2|SRSF2|DHFR|RAB30|ATP2A3|SRS…
BiologicalProcess	82	1.2508e-12	9.2706e-11	18	164	193	15990	G1/S transition of mitotic cell cycle	CDC7|CKS1B|POLA1|MCM3|RCC1|MCM4|CDK2|WEE1|CDT1|RPA1|CCNB1|TYMS|MCM8|CDC45|DHFR|MCM7|PCNA|TFDP1
BiologicalProcess	44843	1.2508e-12	9.2706e-11	18	164	193	15990	cell cycle G1/S phase transition	CDC7|CKS1B|POLA1|MCM3|RCC1|MCM4|CDK2|WEE1|CDT1|RPA1|CCNB1|TYMS|MCM8|CDC45|DHFR|MCM7|PCNA|TFDP1
BiologicalProcess	32201	1.9591e-12	1.4106e-10	9	22	193	15990	telomere maintenance via semi-conservative replication	RPA1|RFC5|DNA2|RFC3|RFC4|POLD2|POLA1|PCNA|FEN1
CellularComponent	44424	1.1204e-11	1.5079e-10	184	12672	198	17048	intracellular part	KIFC1|PMS2P5|PRC1|KNTC1|AURKA|BTK|NONO|GOT2|CDCA8|MIOS|CDCA7|WDR77|YEATS2|ZNF395|TUBG1|HADH|SYK|CDCA3|POU2AF1|SGOL1|MND1|RMI2|TOPBP1|ESPL1|BASP1|RMI1|WEE1|RFC5|RFC3|UHRF1|RFC4|TIMELESS|MTF2|SPAG5|UBR5|ZWINT|SNRPB|PMS2P3|CDCA7L|STMN1|PMS2P1|SNRPF|IQCB1|RALGPS2|AHCY|NEK2|MAP4K2|CTPS2|PXK|IGF2BP3|RCC1|TK1|SPC24|SPC25|HOXA1|TUBB|EIF3B|NCAPG2|RCCD1|KBTBD8|BTF3|EIF3L|NAT10|ASF1B|WDHD1|POLQ|TFDP1|TUBB4B…
BiologicalProcess	44237	3.2939e-12	2.2551e-10	149	8503	193	15990	cellular metabolic process	PMS2P5|AURKA|BTK|NONO|GOT2|CDCA7|WDR77|YEATS2|ZNF395|TUBG1|HADH|CDCA3|SYK|POU2AF1|MND1|TOPBP1|RMI2|RMI1|WEE1|RFC5|RFC3|UHRF1|RFC4|TIMELESS|UBR5|SNRPB|PMS2P3|CDCA7L|PMS2P1|SNRPF|AHCY|NEK2|BLK|MAP4K2|CTPS2|IGF2BP3|PXK|TK1|HOXA1|SPC25|TUBB|EIF3B|NCAPG2|EIF3L|BTF3|WDHD1|POLQ|ASF1B|TUBB4B|TFDP1|GINS1|MKI67|GINS3|EPM2A|CASC5|BRCA1|UPF3A|DNA2|ZNF215|SRSF2|PAXIP1|SLC25A13|DHFR|ATP2A3|SRSF9|PLCG2|POLD2|PC…
BiologicalProcess	44260	3.3111e-12	2.2551e-10	124	6337	193	15990	cellular macromolecule metabolic process	PMS2P5|AURKA|BTK|NONO|CDCA7|WDR77|YEATS2|ZNF395|CDCA3|SYK|POU2AF1|MND1|TOPBP1|RMI2|RMI1|WEE1|RFC5|RFC3|UHRF1|RFC4|TIMELESS|UBR5|SNRPB|PMS2P3|CDCA7L|PMS2P1|SNRPF|NEK2|BLK|MAP4K2|IGF2BP3|PXK|TK1|HOXA1|SPC25|EIF3B|NCAPG2|EIF3L|BTF3|WDHD1|POLQ|ASF1B|TUBB4B|TFDP1|GINS1|MKI67|GINS3|EPM2A|CASC5|BRCA1|UPF3A|ZNF215|SRSF2|DNA2|PAXIP1|SRSF9|POLD2|PCNA|CHAF1A|PARP1|PARP2|SRSF1|E2F5|UBE2G1|E2F8|PAX5|CDT1|FUBP…
BiologicalProcess	8152	3.6239e-12	2.4032e-10	162	9782	193	15990	metabolic process	KIFC1|PMS2P5|AURKA|NSUN5P2|BTK|NONO|GOT2|CDCA7|WDR77|YEATS2|ZNF395|TUBG1|HADH|CDCA3|SYK|NUDT17|POU2AF1|MND1|ESPL1|TOPBP1|RMI2|RMI1|WEE1|RFC5|RFC3|UHRF1|RFC4|TIMELESS|UBR5|ST14|SNRPB|PMS2P3|CDCA7L|PMS2P1|SNRPF|AHCY|NEK2|BLK|MAP4K2|CTPS2|PXK|IGF2BP3|TK1|SPC25|HOXA1|TUBB|EIF3B|NCAPG2|BTF3|EIF3L|NAT10|ASF1B|WDHD1|POLQ|TFDP1|TUBB4B|GINS1|MKI67|GINS3|EPM2A|CASC5|CYB561A3|BRCA1|UPF3A|DNA2|ZNF215|SRSF2|P…
BiologicalProcess	33260	5.0436e-12	3.259e-10	9	24	193	15990	nuclear cell cycle DNA replication	RPA1|RFC5|DNA2|RFC3|RFC4|POLD2|POLA1|PCNA|FEN1
BiologicalProcess	33554	6.1701e-12	3.8872e-10	46	1258	193	15990	cellular response to stress	PMS2P5|MAP4K2|POLA1|PRKDC|MIF|RPA1|NONO|TYMS|MCM8|MCM7|POLQ|FANCA|TOP2A|FEN1|SYK|SSRP1|RAD51AP1|MKI67|MSH2|GEN1|TOPBP1|MBD4|HMGA1|CDK2|BRCA1|CCNB1|RFC5|DNA2|UHRF1|RFC3|PAXIP1|RFC4|BTG2|TIMELESS|UBR5|POLD2|PCNA|PMS2P3|RUVBL2|RBM38|PMS2P1|PARP1|CHAF1A|PARP2|UBE2T|BARD1
BiologicalProcess	44786	7.7991e-12	4.7936e-10	9	25	193	15990	cell cycle DNA replication	RPA1|RFC5|DNA2|RFC3|RFC4|POLD2|POLA1|PCNA|FEN1
CellularComponent	5622	4.5474e-11	5.8753e-10	184	12795	198	17048	intracellular	KIFC1|PMS2P5|PRC1|KNTC1|AURKA|BTK|NONO|GOT2|CDCA8|MIOS|CDCA7|WDR77|YEATS2|ZNF395|TUBG1|HADH|SYK|CDCA3|POU2AF1|SGOL1|MND1|RMI2|TOPBP1|ESPL1|BASP1|RMI1|WEE1|RFC5|RFC3|UHRF1|RFC4|TIMELESS|MTF2|SPAG5|UBR5|ZWINT|SNRPB|PMS2P3|CDCA7L|STMN1|PMS2P1|SNRPF|IQCB1|RALGPS2|AHCY|NEK2|MAP4K2|CTPS2|PXK|IGF2BP3|RCC1|TK1|SPC24|SPC25|HOXA1|TUBB|EIF3B|NCAPG2|RCCD1|KBTBD8|BTF3|EIF3L|NAT10|ASF1B|WDHD1|POLQ|TFDP1|TUBB4B…
BiologicalProcess	10833	1.0055e-11	6.0329e-10	10	36	193	15990	telomere maintenance via telomere lengthening	RPA1|RFC5|DNA2|RFC3|RFC4|DKC1|POLD2|POLA1|PCNA|FEN1
CellularComponent	43231	5.5506e-11	6.8955e-10	159	9987	198	17048	intracellular membrane-bounded organelle	KIFC1|PRC1|KNTC1|AURKA|BTK|NONO|GOT2|CDCA8|MIOS|CDCA7|WDR77|YEATS2|ZNF395|TUBG1|HADH|SYK|POU2AF1|SGOL1|MND1|ESPL1|TOPBP1|RMI2|BASP1|RMI1|WEE1|RFC5|RFC3|UHRF1|RFC4|TIMELESS|MTF2|UBR5|ZWINT|SNRPB|CDCA7L|SNRPF|IQCB1|AHCY|NEK2|MAP4K2|CTPS2|PXK|IGF2BP3|RCC1|SPC24|SPC25|HOXA1|TUBB|NCAPG2|KBTBD8|BTF3|EIF3L|NAT10|ASF1B|WDHD1|POLQ|TFDP1|TUBB4B|MRPS27|GINS1|TMEM97|BRI3BP|MKI67|GINS3|EPM2A|CASC5|DONSON|CYB5…
BiologicalProcess	722	1.1804e-11	6.918e-10	9	26	193	15990	telomere maintenance via recombination	RPA1|RFC5|DNA2|RFC3|RFC4|POLD2|POLA1|PCNA|FEN1
BiologicalProcess	819	1.5628e-11	8.9505e-10	12	65	193	15990	sister chromatid segregation	CCNB1|KIFC1|NCAPG|NEK2|SPAG5|ZWINT|KIF18A|NUSAP1|ESPL1|SMC2|TOP2A|BUB3
BiologicalProcess	7051	1.6564e-11	9.2759e-10	13	82	193	15990	spindle organization	SPC25|TUBB|KIF11|PRC1|NEK2|SPAG5|ZWINT|BUB1B|ESPL1|AURKA|STMN1|TUBG1|RCC1
[truncated: 497 more rows]

## Sheet: COO-Unclassified_SigE
Meta profile gene enrichment: shows the enrichemnt of 14,104 gene signatures against the meta profile COO-Unclassified (n=127 genes)
Headings:
[truncated: 14,120 more rows]

## Sheet: COO-Unclassified_GO
Headings:
[truncated: 482 more rows]
