# Supplementary material for: Gene expression meta-analysis reveals immune response convergence on the IFNγ-STAT1-IRF1 axis and adaptive immune resistance mechanisms in lymphoma
Source: Genome Med. 2015 Sep 11;7(1):96. doi: 10.1186/s13073-015-0218-3 (PMC4566848; doi:10.1186/s13073-015-0218-3)
Supplement: Additional file 16: Table S4. — Details for survival/outcome data related to the linear score. (XLSX 17 kb) [file 13073_2015_218_MOESM16_ESM.xlsx]

## Sheet: TcellScore_Continous
				T-Cell-Score Increase of 1			T-Cell-Score Increase of		10
Dataset	Class	coef	se(coef)	Hazard Ratio	95% Conf Intervals		Hazard Ratio	95% Conf Intervals		p-value
GSE10846 R-CHOP	AllData	-0.009254	0.006966	0.990789	0.977353	1.00441	0.911613	0.79527	1.04498	0.184
	ABC	-0.01159	0.01129	0.988477	0.966844	1.01059	0.890564	0.713777	1.11114	0.305
	GCB	-0.02073	0.01446	0.979483	0.952113	1.00764	0.812776	0.612188	1.07909	0.152
	COO-Unclassified	-0.015	0.01265	0.985112	0.960987	1.00984	0.860708	0.671702	1.1029	0.236
GSE31312	AllData	-0.10738	0.05098	0.898184	0.812775	0.992569	0.341708	0.125807	0.928122	0.0352
	ABC	-0.008823	0.079448	0.991216	0.848283	1.15823	0.91555	0.192933	4.34467	0.912
	GCB	-0.27186	0.08586	0.761961	0.643943	0.901609	0.065967	0.0122595	0.354962	0.00154
	COO-Unclassified	-0.06448	0.10078	0.937555	0.769504	1.14231	0.524767	0.0727965	3.78289	0.522
GSE32918	AllData	-0.03693	0.01146	0.963744	0.942338	0.985636	0.691218	0.552161	0.865296	0.00128
	ABC	-0.0241	0.02223	0.976188	0.934568	1.01966	0.785842	0.508288	1.21496	0.278
	GCB	-0.02594	0.01857	0.974394	0.939566	1.01051	0.771514	0.536134	1.11024	0.162
	COO-Unclassified	-0.06032	0.02769	0.941463	0.89173	0.993971	0.547058	0.31793	0.941316	0.0294

## Sheet: TcellScore_TopBottom
					Top %
Dataset	% Top/Bottom	Class	coef	se(coef)	Hazard Ratio	95% Conf Intervals		p-value
GSE10846 R-CHOP	25	AllData	-0.2404	0.3449	0.786313	0.399955	1.5459	0.486
		ABC	-0.3027	0.5043	0.738821	0.27496	1.98522	0.548
		GCB	-0.9402	0.7107	0.39055	0.0969876	1.57267	0.186
		COO-Unclassified	-1.1418	0.8802	0.319244	0.0568697	1.79211	0.195
GSE31312	25	AllData	-0.26	0.2174	0.771052	0.503534	1.1807	0.232
		ABC	0.3702	0.3331	1.44802	0.753764	2.78174	0.266
		GCB	-0.845	0.3498	0.429557	0.216404	0.852662	0.0157
		COO-Unclassified	-0.2162	0.5569	0.805574	0.270435	2.39965	0.698
GSE32918	25	AllData	-0.6733	0.3033	0.510023	0.281459	0.924195	0.0264
		ABC	-0.1754	0.4891	0.839121	0.321732	2.18854	0.72
		GCB	-0.5368	0.4343	0.584616	0.249567	1.36948	0.216
		COO-Unclassified	-2.0881	1.0836	0.123922	0.0148174	1.0364	0.054

## Sheet: NonSurvival-vs-TcellScore
Dataset	Type	p-value	Skew for T-Cell High
GSE10846 R-CHOP	Age	0.211961	Higher
GSE10846 CHOP	Age	0.41392	Higher
GSE22470	Age	0.0902217	Lower
GSE31312	Age	0.0446024	Lower
GSE32918	Age	0.00822287	Lower
GSE4475	Age	0.139884	Lower
Dataset	Type	p-value
GSE10846 R-CHOP	Sex	0.0421682	Male
GSE10846 CHOP	Sex	0.0707349	Female
GSE22470	Sex	0.157341	Female
GSE31312	Sex	0.255977	Female
GSE32918	Sex	0.325824	Female
GSE4475	Sex	0.232076	Male
