# Supplementary material for: Gene expression meta-analysis reveals immune response convergence on the IFNγ-STAT1-IRF1 axis and adaptive immune resistance mechanisms in lymphoma
Source: Genome Med. 2015 Sep 11;7(1):96. doi: 10.1186/s13073-015-0218-3 (PMC4566848; doi:10.1186/s13073-015-0218-3)
Supplement: Additional file 17: Table S6. — Signature and ontology enrichments for the leading edge of most correlated genes for each focus gene context. (XLSX 2731 kb) [file 13073_2015_218_MOESM17_ESM.xlsx]

## Sheet: FGL2_SigE
Meta profile gene enrichment: shows the enrichemnt of 14,104 gene signatures against the genes with a correlation >=0.45 with FGL2 (n= 382 genes)
Headings:
Gene Signature: name of gene signature, see below for information on different gene signature sets
Source: origin of gene signature, either MSigDB (C1 -- C7; Molecular Signatures Database v4), DU_MQ (from Ming-Qing Du), GeneSigDB (Version 4), SHIPP (from http://www.ncbi.nlm.nih.gov/pubmed/15550490) or SignatureDB (from http://lymphochip.nih.gov/signaturedb/index.html)
	MSigDB: These signatures can be searched for at http://www.broadinstitute.org/gsea/msigdb/index.jsp
	GeneSigDB: the code in parentheses is the Pubmed publication code that the signature is from followed by the table/figure location. The gene set can be searched for at http://compbio.dfci.harvard.edu/genesigdb/ by entering the text within the parentheses (e.g. 16166618-SuppTable4).
	SignatureDB: these signatures are from http://lymphochip.nih.gov/signaturedb/index.html. Signatures can be searched for at http://lymphochip.nih.gov/signaturedb/query.htm.
Overlapping: number of up-regulated genes that overlap with the gene signature.
GeneSigSize: number of genes in gene signature
randomAvg: the average number of overlapping genes
randomSD: the random standard deviation
%Overlap: the percentage of GeneSigSize that Overlapping genes represents
Enriched: 1 if probability of enrichment is < probability of depletion
Zscore: the standard score for the observed Overlapping; using the randomAvg and randomSD
probability: the probability of Overlapping given the GeneSigSize, drawSize (number of meta profile genes) and the genes present on all platforms used to generate the meta-profile; from hypergeometric distribution.
FDR: false discovery rate, Benjamini and Hochberg correction of probability scores
EnrichedGenes: Genes contributing to enrichment separated with '|'
Gene Signature	GeneSet	Overlapping	GeneSetSize	randomAvg	randomSD	%Overlap	Enriched	Zscore	probability	FDR	EnrichedGenes
Human Lymphoma_VanLoo09_407genes (19797726-SuppTable1b)	GeneSigDB	119	381	6.03458	2.41773	31.2336	1	46.7237	1.1731e-123	1.11664e-120	ADAP2|ALDH1A1|ANKRD22|AOAH|APOBEC3A|APOL3|APOL6|ATP6AP2|ATP6V1B2|BATF2|BRI3|C1QA|C1QB|C1QC|C2|C3AR1|CCL8|CCR1|CCRL2|CD14|CD163|CD300LF|CLEC12A|CMKLR1|CPNE8|CREG1|CSF3R|CTSB|CTSS|CXCL10|CXCL16|DOCK4|DPYD|DSE|DYNLT1|EPB41L3|FAM105A|FCER1G|FCGR3B|FNIP2|GALC|GBP1|GBP5|GCH1|GLIPR2|GNS|GRIN3A|GZMA|GZMH|HAVCR2|HEXB|HNMT|IDH1|IDO1|IFI27|IFI35|IFI6|IFIT3|IL18BP|LAP3|LGALS8|LILRB2|LPCAT2|LRRC25|MCTP1|ME1|M…
Human Viral_Chetaille09_425genes (19096012-TableS3)	GeneSigDB	115	350	5.54358	2.3188	32.8571	1	47.204	3.27116e-122	2.9191e-119	ADAP2|AIF1|ALDH1A1|AOAH|APOL3|APOL6|ATP6V1B2|BTN3A3|C1QA|C1QB|C3AR1|CALCOCO2|CASP1|CASP4|CCL5|CCL8|CCR1|CCRL2|CD14|CD163|CD300A|CD68|CEBPD|CECR1|CMKLR1|CREG1|CTSB|CTSS|CXCL10|CXCL11|CXCL9|CYFIP1|DDX58|DOCK4|DPYD|EMR2|FCER1G|FCGR3B|FYB|GAA|GALC|GBP1|GCH1|GNS|GPR65|GZMA|HSD11B1|IDH1|IDO1|IFIH1|IFIT5|IFNG|IGSF6|KCNJ2|KCTD12|KIAA1598|LAIR1|LAP3|LGALS8|LILRB2|LIPA|LST1|MAFB|MCTP1|ME1|MFSD1|MNDA|MS4A6A…
IMMUNE	SHIPP	127	685	10.8496	3.22101	18.5401	1	36.0603	6.87281e-101	5.16473e-98	AIF1|ANKRD22|ARL4C|C1QA|C1QB|C3AR1|CAPN2|CASP1|CASP4|CCL4|CCL5|CCL8|CCR2|CD14|CD163|CD2|CD28|CD3D|CD3E|CD3G|CD6|CD8B|CD97|CEBPD|CECR1|CELF2|CERS6|CHST12|CLEC2B|CPVL|CREG1|CST3|CST7|CTSB|CTSC|CXCL10|CXCL12|CXCL9|CXCR6|CYLD|DAB2|DAPK1|DRAM1|EOMES|FAM26F|FCER1G|FCGR1B|FCGRT|FGR|FTL|FYB|FYN|GATA3|GBP1|GBP2|GCH1|GIMAP4|GIMAP5|GIMAP6|GIMAP7|GNLY|GNS|GPR171|GZMA|GZMB|GZMH|GZMK|HEXB|HLA-E|HLA-F|HLA-G|HSD…
FULCHER_INFLAMMATORY_RESPONSE_LECTIN_VS_LPS_DN	MSigDB_C2	90	462	7.31752	2.65781	19.4805	1	31.1092	5.40526e-72	3.35549e-69	AIF1|ALDH1A1|AMICA1|APOBEC3A|APOL3|ARL4C|C1ORF162|C2|C3AR1|CALCOCO2|CCR5|CD14|CD163|CD300A|CD302|CD4|CD97|CEBPD|CMKLR1|CPNE8|CSF3R|CTSC|CXCL10|CXCL11|CXCL9|DDX58|EMR2|EPSTI1|FAM26F|FAM46A|FCGR3B|FNIP2|FYB|GBP1|GBP2|GCH1|GIMAP5|GNS|GPX3|HERC5|HNMT|IDO1|IFI27|IFI44L|IFIH1|IFIT1|IFIT3|IFIT5|IFITM1|KCTD12|LAIR1|LCP2|LGALS8|LGMN|LILRB2|LILRB3|LPAR6|LST1|LY6E|MAF|MAFB|ME1|MNDA|MS4A4A|MS4A6A|MS4A7|OASL|…
MODULE_84	MSigDB_C4	94	546	8.64798	2.88421	17.2161	1	29.5928	4.18098e-70	2.48734e-67	AIF1|AOAH|C10ORF54|C1QB|C1QC|C2|C3AR1|CASP1|CCL4|CCL5|CCR1|CD14|CD163|CD2|CD300A|CD302|CD3D|CD4|CD6|CD8A|CD8B|CELF2|CLEC2B|CPVL|CREG1|CSF3R|CST7|CTSC|CTSS|CXCL12|CXCL16|CXCL9|DAB2|DPYD|EPB41L3|FCER1G|FCGR2A|FCGRT|FGR|GBP1|GBP2|GCH1|GIMAP4|GNA15|GNLY|GPR65|GPX3|GZMA|GZMB|GZMK|IFI27|IFI35|IFI44L|IFIT1|IGSF6|IL32|IRF1|ITM2A|LAIR1|LAP3|LCP2|LGMN|LILRB2|LILRB3|LIPA|LST1|MAFB|MNDA|MS4A4A|MS4A7|N4BP2L1|…
GSE13485_CTRL_VS_DAY7_YF17D_VACCINE_PBMC_DN	MSigDB_C7	66	200	3.16776	1.75837	33	1	35.7333	5.37591e-69	3.07029e-66	ADAP2|ANKRD22|APOBEC3A|APOL6|AXL|BATF2|C2|C3AR1|CCL8|CCR1|CCR5|CECR1|CXCL10|CXCL11|DDX58|DDX60|DDX60L|EPSTI1|FBXO6|FCGR1B|GBP1|GBP3|GBP4|GCH1|GRIN3A|HERC5|IFI27|IFI35|IFI44L|IFI6|IFIH1|IFIT1|IFIT3|IFIT5|IFITM1|IL15|LAIR1|LAP3|LCP2|LY6E|MS4A4A|MS4A7|MYOF|NAGK|OASL|PARP9|PLSCR1|PSME2|RGL1|RNF213|RTP4|SAMD9L|SASH1|SCARB2|SECTM1|SERPING1|SIGLEC1|SLC31A2|SPATS2L|STAT1|TAP1|TCN2|TNFSF10|TNFSF13B|UBE2L6…
Lymph_node_DLBCL	SignatureDB	56	156	2.47085	1.55438	35.8974	1	34.4377	6.89148e-61	3.64432e-58	AIF1|ALDH1A1|BTN3A2|C3AR1|CASP1|CASP4|CCL5|CCR1|CCR5|CD14|CD4|CD68|CD97|CREG1|CSF3R|CST3|CTSB|CTSS|CXCL10|CXCL9|CXCR6|DAB2|DAPK1|DPYD|FASLG|FCER1G|FCGRT|FTL|GBP1|GLIPR2|GNLY|GPX1|GZMA|GZMB|GZMH|HLA-E|HLA-G|IFITM1|IL32|IRF1|ITM2B|KCTD12|LAIR1|LCP2|NKG7|SAT1|SCARB2|SLC31A2|STAT1|STAT4|TAP1|TNFAIP2|TYROBP|UBE2L6|VAMP5|WARS
GSE24634_TEFF_VS_TCONV_DAY3_IN_CULTURE_DN	MSigDB_C7	59	199	3.15192	1.754	29.6482	1	31.8403	1.88857e-58	9.63034e-56	ADAP2|AOAH|BTN3A3|C1QA|C2|CCL4|CCR1|CCR5|CCRL2|CD14|CD163|CD302|CD68|CECR1|CLEC2B|CLEC4A|CPVL|CREBL2|DAB2|DRAM1|EPB41L3|FCER1G|FCGR2A|FCGRT|FGR|GIMAP5|GNS|HNMT|IDH1|KCTD12|LAIR1|LILRB2|LIPA|LPAR6|LY96|MAFB|MFSD1|MNDA|MS4A4A|MYOF|NAGK|OSBPL1A|P2RY13|PILRA|PSTPIP2|RARRES3|RGL1|SAMHD1|SERPINA1|SERPING1|SLAMF8|SLC31A2|SLC38A6|SLC7A7|SMCO4|STOM|TLR2|TLR8|VSIG4
GSE10325_BCELL_VS_MYELOID_DN	MSigDB_C7	58	200	3.16776	1.75837	29	1	31.1836	8.00525e-57	3.94134e-54	AIF1|AOAH|APOBEC3A|C3AR1|CASP1|CCR1|CCR2|CCR5|CD163|CD244|CD300A|CD302|CEBPD|CECR1|CLEC10A|CLEC4A|CLEC7A|CMKLR1|CPVL|CTSB|CYFIP1|DAPK1|DRAM1|EMR2|FCGR1B|FCGR2A|FCGRT|GALC|GNA15|GNS|HEXB|IGSF6|KCTD12|LILRB2|LILRB3|LST1|MAFB|MS4A6A|MYO1F|NAAA|NAGA|OASL|OSBPL1A|P2RY13|PILRA|PSAP|RAB27A|RNF130|SASH1|SAT1|SECTM1|SERPINA1|SLC31A2|SLC7A7|SMCO4|TBXAS1|TLR2|TNFAIP2
WALLACE_PROSTATE_CANCER_RACE_UP	MSigDB_C2	66	297	4.70412	2.13841	22.2222	1	28.6642	2.43139e-56	1.15718e-53	APOL6|ARL4C|BCL11B|BTN3A1|BTN3A2|C1ORF54|C1QA|C1QB|CCL4|CCL5|CCL8|CCR5|CD2|CD28|CD3D|CD8A|CD97|CEBPD|CECR1|CELF2|CLEC4A|CTSC|CTSS|CXCL11|CXCL9|DDX60|FCER1G|FYB|FYN|GBP1|GIMAP6|GPR171|GPR65|GZMA|GZMK|HERC5|HLA-E|HLA-F|HLA-G|IDO1|IFI27|IFI44L|IFI6|IFIT1|IFIT3|IFITM1|IFNG|IL15|IRF1|LCP2|LILRB2|LY96|MS4A4A|NKG7|PECAM1|PRF1|SECTM1|STAT1|STOM|TAP1|TRAC|TRAT1|TRBC1|UBE2L6|VSIG4|XAF1
GSE13485_CTRL_VS_DAY3_YF17D_VACCINE_PBMC_DN	MSigDB_C7	57	199	3.15192	1.754	28.6432	1	30.7001	1.70976e-55	7.87481e-53	ADAP2|ANKRD22|APOBEC3A|BATF2|C1ORF162|C1QA|C1QB|C2|C3AR1|CXCL10|CXCL11|DDX58|DDX60|DDX60L|EPSTI1|FBXO6|FCGR1B|FCGR3B|FNIP2|GBP1|GCH1|GNS|HERC5|IFI27|IFI44L|IFI6|IFIH1|IFIT1|IFIT3|IFITM1|IL15|LAP3|LCP2|LY6E|MS4A4A|MYOF|OASL|PARP9|PLSCR1|PSME2|RGL1|RTP4|SAMD9L|SAMHD1|SASH1|SCARB2|SECTM1|SERPING1|SIGLEC1|SLC31A2|SMCO4|SPATS2L|STAT1|TAP1|TNFSF13B|UBE2L6|XAF1
GSE10325_LUPUS_BCELL_VS_LUPUS_MYELOID_DN	MSigDB_C7	57	200	3.16776	1.75837	28.5	1	30.6149	2.35936e-55	1.05272e-52	ADAP2|AIF1|APOBEC3A|ATP6V1B2|C1ORF54|C3AR1|CD163|CLEC4A|CLEC7A|CREG1|CSF3R|CST3|CTSB|CYFIP1|DAPK1|DOK2|DYNLT1|EMR2|EPB41L3|FCER1G|FCGR1B|FCGR2A|FCGRT|FLVCR2|FTL|GAA|GALC|GNA15|GNS|HEXB|HNMT|IGSF6|KCNJ2|KCTD12|LILRB2|LILRB3|LPAR6|LST1|MAFB|MYO1F|MYOF|PECAM1|PILRA|PSAP|PSTPIP2|RNF130|SAT1|SDCBP|SECTM1|SERPINA1|SLC31A2|SLC7A7|SMCO4|TBXAS1|TLR2|TNFAIP2|TYROBP
GSE1432_CTRL_VS_IFNG_24H_MICROGLIA_DN	MSigDB_C7	56	200	3.16776	1.75837	28	1	30.0462	6.76545e-54	2.92718e-51	APOL3|APOL6|ASCL2|BTN3A3|CALCOCO2|CD97|CST7|CXCL10|CXCL11|CXCL9|CYLD|DDX60|DYNLT1|FCGR1B|GBP1|GBP2|GCH1|GIMAP4|GIMAP6|HERC5|HLA-E|HLA-F|IDO1|IFI27|IFI35|IFIH1|IFIT3|IFIT5|IFITM1|IL15|IL32|IRF1|LAG3|LAP3|LY6E|MYOF|PLA2G4A|PSME2|PSTPIP2|RALB|RAPGEF2|RARRES3|RTP4|SECTM1|SERPING1|SLAMF7|SMCO4|SNX10|STAT1|STOM|TAP1|TNFAIP2|TNFSF10|UBE2L6|VAMP5|WARS
MODULE_75	MSigDB_C4	71	395	6.25632	2.46102	17.9747	1	26.3076	8.09571e-54	3.39972e-51	AIF1|C1QA|C2|C3AR1|CCL4|CCL8|CCR1|CCR2|CCR5|CD14|CD2|CD3D|CD3G|CD4|CD6|CD8A|CD8B|CLEC2B|CREG1|CSF3R|CST7|CTSC|CTSS|CXCL10|CXCL11|CXCL12|CXCL9|DAB2|DAPK1|FASLG|FCER1G|FCGR2A|FCGR3B|FCGRT|FGR|FYB|FYN|GATA3|GBP1|GBP2|GNLY|GPR65|GPX1|GPX3|GZMA|HLA-F|HLA-G|IFI27|IFIT1|IFIT5|IFITM1|IGSF6|IL15|IRF1|LCP2|LILRB2|LILRB3|LILRB5|LST1|LY6E|MNDA|OASL|PRF1|PSTPIP1|PTGER4|SERPING1|SH2D1A|STAT1|TLR2|TNFSF10|TYROBP
GSE13485_PRE_VS_POST_YF17D_VACCINATION_PBMC_DN	MSigDB_C7	55	199	3.15192	1.754	27.6382	1	29.5598	1.38669e-52	5.65689e-50	ADAP2|ANKRD22|APOBEC3A|BATF2|BTN3A3|C1ORF162|C1QA|C2|C3AR1|CECR1|CREBL2|CXCL10|CXCL11|DDX58|DDX60|DDX60L|EPSTI1|FCGR1B|FCGR3B|GBP1|HERC5|IDH1|IFI27|IFI35|IFI44L|IFI6|IFIH1|IFIT1|IFIT3|IFITM1|LAIR1|LAP3|LY6E|MS4A4A|MYOF|OASL|PARP9|PSME2|RALB|RGL1|RTP4|SAMD9L|SAMHD1|SCARB2|SERPING1|SIGLEC1|SLAMF7|SMCO4|SPATS2L|STAT1|TAP1|TLR8|TNFSF13B|UBE2L6|XAF1
Human Breast_Bertucci06_2537genes (16651414-Supp2)	GeneSigDB	125	1635	25.8964	4.87437	7.64526	1	20.3316	1.63277e-52	6.47575e-50	AIF1|APOBEC3A|APOL3|APOL6|ARL4C|ATP6V1B2|AXL|BCL11B|BTN3A1|BTN3A2|BTN3A3|C1ORF162|C1QA|C1QB|C1QC|C3AR1|CASP1|CCL4|CCL5|CCL8|CCR1|CCR5|CD14|CD163|CD2|CD3D|CD4|CD8A|CECR1|CELF2|CLEC4A|CLEC7A|CPVL|CST3|CTSB|CTSC|CTSS|CXCL10|CXCL11|CXCL12|CXCL9|CXCR6|DAB2|DDX58|DDX60|DRAM1|DSE|DYNLT1|EPSTI1|FAM26F|FBXO6|FCER1G|FCGR3B|FYB|FYN|GATA3|GBP1|GBP2|GBP4|GBP5|GIMAP4|GIMAP7|GNLY|GZMB|HERC5|HLA-E|HLA-F|HLA-G|ID…
GSE10325_LUPUS_CD4_TCELL_VS_LUPUS_MYELOID_DN	MSigDB_C7	55	200	3.16776	1.75837	27.5	1	29.4775	1.88701e-52	7.28182e-50	ADAP2|AIF1|APOBEC3A|ATP6V1B2|CCR1|CD14|CEBPD|CLEC4A|CLEC7A|CREG1|CSF3R|CST3|CTSB|CYFIP1|DAPK1|DSE|EMR2|EPB41L3|FCER1G|FCGR1B|FCGR2A|FCGR3B|FCGRT|FTL|GAA|GPX1|HEXB|HNMT|IGSF6|KCNJ2|KCTD12|LILRB2|LILRB3|LST1|MAFB|MYOF|NAGA|NAGK|PECAM1|PILRA|PSAP|RBM47|RNF130|SDCBP|SECTM1|SERPINA1|SLC31A2|SLC7A7|SMCO4|SNX10|TBXAS1|TLR2|TNFAIP2|TYROBP|WARS
MODULE_46	MSigDB_C4	68	391	6.19297	2.44874	17.3913	1	25.2404	1.66109e-50	6.24134e-48	C1QA|C2|C3AR1|CCL4|CCL8|CCR1|CCR2|CCR5|CD14|CD2|CD3D|CD3G|CD4|CD6|CD8A|CD8B|CLEC2B|CREG1|CSF3R|CST7|CTSC|CTSS|CXCL10|CXCL11|CXCL12|CXCL9|DAB2|FASLG|FCER1G|FCGR2A|FCGR3B|FCGRT|FGR|FYB|FYN|GATA3|GBP1|GBP2|GNLY|GPR65|GPX3|GZMA|HLA-F|HLA-G|IFI27|IFIT1|IFIT5|IFITM1|IGSF6|IL15|IRF1|LCP2|LILRB2|LILRB3|LILRB5|LST1|LY6E|MNDA|OASL|PRF1|PSTPIP1|PTGER4|SERPING1|SH2D1A|STAT1|TLR2|TNFSF10|TYROBP
Human Lymphoma_Tome05_357genes (16081686-SuppTable2)	GeneSigDB	49	157	2.48669	1.55932	31.2102	1	29.8293	8.5443e-50	3.12809e-47	AIF1|ALDH1A1|BTN3A2|C3AR1|CASP1|CASP4|CCL5|CCR1|CCR5|CD14|CD68|CREG1|CSF3R|CST3|CTSS|CXCL10|CXCL9|CXCR6|DAB2|DAPK1|DPYD|FASLG|FCER1G|FCGRT|FTL|GBP1|GNLY|GZMA|GZMB|GZMH|HLA-E|HLA-G|IFITM1|IL32|IRF1|ITM2B|LAG3|LAIR1|LCP2|NKG7|PRF1|SAT1|SLC31A2|STAT1|STAT4|TAP1|TYROBP|VAMP5|WARS
MODULE_45	MSigDB_C4	78	580	9.1865	2.97051	13.4483	1	23.1655	2.14633e-49	7.66133e-47	AIF1|AOAH|ARL4C|ARL6IP5|BTN3A2|C2|CASP1|CASP4|CCL5|CCR1|CD14|CD2|CD300A|CD302|CD3D|CD3E|CD6|CD8A|CD8B|CD97|CELF2|CLEC2B|CPVL|CSF3R|CST7|CTSC|CTSS|DOK2|DPYD|FCER1G|FCGR2A|FCGR3B|FCGRT|FGR|FYB|GBP1|GBP2|GCH1|GNLY|GZMA|GZMB|GZMK|IFI35|IFIT1|IFIT3|IGSF6|IL32|IQGAP2|IRF1|LAIR1|LCP2|LILRB2|LILRB3|LILRB5|LIPA|LST1|LY96|MNDA|N4BP2L1|NKG7|OASL|PECAM1|PLSCR1|PRF1|RARRES3|SECTM1|SERPINA1|SLC31A2|SLC7A7|STAT…
Human Prostate_Wallace08_489genes (18245496-SuppTable2)	GeneSigDB	66	389	6.16129	2.44257	16.9666	1	24.4983	2.81408e-48	9.79985e-46	APOL6|ARL4C|BCL11B|BTN3A1|BTN3A2|C1ORF54|C1QA|C1QB|CCL4|CCL5|CCL8|CCR5|CD2|CD28|CD3D|CD8A|CD97|CEBPD|CECR1|CELF2|CLEC4A|CTSC|CTSS|CXCL11|CXCL9|DDX60|FCER1G|FYB|FYN|GBP1|GIMAP6|GPR171|GPR65|GZMA|GZMK|HERC5|HLA-E|HLA-F|HLA-G|IDO1|IFI27|IFI44L|IFI6|IFIT1|IFIT3|IFITM1|IFNG|IL15|IRF1|LCP2|LGALS8|LILRB2|LY96|MS4A4A|NKG7|PECAM1|PRF1|RTN1|SECTM1|STAT1|STOM|TAP1|TRAT1|UBE2L6|VSIG4|XAF1
GSE13485_DAY1_VS_DAY7_YF17D_VACCINE_PBMC_DN	MSigDB_C7	51	200	3.16776	1.75837	25.5	1	27.2026	8.61192e-47	2.92764e-44	APOBEC3A|APOL6|C3AR1|CASP1|CCR1|CCR5|CXCL10|DDX58|DDX60|DDX60L|EPSTI1|FAM26F|FBXO6|FNIP2|GBP1|GBP3|GBP4|GCH1|HAVCR2|HERC5|IFI27|IFI44L|IFI6|IFIH1|IFIT1|IFIT3|IFIT5|IFITM1|LAP3|MS4A4A|MYOF|OASL|PARP9|PLSCR1|PSME2|RGL1|RTP4|SAMD9L|SCARB2|SECTM1|SERPING1|SIGLEC1|SLC31A2|SNX6|SPATS2L|STAT1|TAP1|TNFSF10|UBE2L6|WARS|XAF1
WIELAND_UP_BY_HBV_INFECTION	MSigDB_C2	40	101	1.59972	1.25214	39.604	1	30.6677	1.17773e-45	3.91061e-43	APOL3|C1ORF54|C1QB|C3AR1|CCL5|CD3D|CD68|CECR1|CTSB|CTSC|CXCL10|CXCL11|CXCL9|DRAM1|FCER1G|FCGR1B|GBP1|GBP2|GIMAP5|GZMA|GZMK|HLA-E|HLA-F|IFI27|IGSF6|LAP3|PPT1|PSME2|RAB20|RAB27A|RARRES3|RGL1|SLC7A7|STAT1|TARP|TRBC1|TYROBP|UBE2L6|VSIG4|WARS
IFN_meta	SignatureDB	59	317	5.0209	2.20831	18.612	1	24.4436	1.52228e-45	4.9398e-43	ANKRD22|AXL|CASP1|CCL5|CCL8|CCRL2|CST7|CXCL10|CXCL11|CXCL9|DDX58|DDX60|DDX60L|DYNLT1|EPSTI1|ETV7|FASLG|FBXO6|GBP1|GBP2|GBP4|GCH1|HERC5|IDO1|IFI35|IFI44L|IFI6|IFIH1|IFIT1|IFIT3|IFIT5|IFITM1|IL15|IRF1|LAG3|LAP3|LY6E|OASL|P2RY13|PARP9|PLSCR1|PRF1|PSME2|RNF213|RTP4|SAMD9L|SAMHD1|SECTM1|SERPING1|SIGLEC1|SPATS2L|STAT1|STOM|TAP1|TNFSF10|UBE2L6|VAMP5|WARS|XAF1
GSE29618_BCELL_VS_MONOCYTE_DAY7_FLU_VACCINE_DN	MSigDB_C7	50	200	3.16776	1.75837	25	1	26.6339	2.08282e-45	6.60854e-43	AOAH|C1ORF54|CCR1|CD14|CD163|CD302|CD4|CD68|CEBPD|CLEC4A|CREG1|CSF3R|CST3|CYFIP1|DAPK1|DOCK5|EMR2|FAM105A|FCGRT|FLVCR2|FTL|GAA|GNA15|GNS|GPX1|HEXB|ITM2B|LILRB3|LST1|MAFB|MCTP1|MYO1F|NAGA|NDFIP1|PHACTR2|PILRA|PSAP|PSTPIP1|PTGER2|RAB20|RAB27A|RBM47|RNF130|RTN1|SCARB2|SDCBP|SLC30A1|SLC31A2|TBXAS1|TYROBP
Blood_Module-2.1_Cytotoxic_cells	SignatureDB	46	158	2.50253	1.56424	29.1139	1	27.8073	3.47548e-45	1.07876e-42	AMICA1|C1ORF162|CASP1|CCL4|CCL5|CD2|CD300A|CD8A|CD8B|CHST12|CST7|CTSS|CTSW|CYFIP1|EOMES|FAM26F|FGFBP2|FYB|FYN|GNLY|GPR56|GZMA|GZMB|GZMH|GZMK|HEXB|HNMT|IL15|KLRD1|LPCAT2|MLKL|MS4A6A|MS4A7|MYOF|NKG7|PRF1|PRKCH|RARRES3|SAMD3|SAMHD1|SCARB2|SH2D2A|SLC8A1|SMCO4|STAT4|TARP
Human Breast_Farmer05_3198genes_basal_apocrine_luminal (15897907-SuppTable2)	GeneSigDB	158	3107	49.2111	6.49571	5.08529	1	16.7478	1.65078e-44	5.01486e-42	ALDH1A1|APOBEC3A|APOL3|ARHGEF3|ARL4C|AXL|BTN3A2|BTN3A3|C1QA|C1QB|C3AR1|CAPN2|CASP1|CASP4|CCL5|CCL8|CCR1|CCR2|CCR5|CD14|CD163|CD2|CD302|CD3D|CD8A|CEBPD|CECR1|CELF2|CERS6|CLEC2B|CLEC4A|CLEC7A|CPVL|CREBL2|CST3|CTSB|CTSC|CTSS|CXCL10|CXCL11|CXCL12|CXCL9|CYLD|DAB2|DAPK1|DDX58|DDX60|DOCK4|DPYD|DRAM1|DSE|EPB41L3|F2R|FAM46A|FCER1G|FYB|FYN|GAA|GALC|GATA3|GBP1|GBP2|GCH1|GIMAP4|GIMAP6|GNLY|GPR171|GPR56|GPR65…
Human Leukemia_Toren05_224genes (16140871-SuppTable7)	GeneSigDB	45	154	2.43917	1.54445	29.2208	1	27.5574	2.70383e-44	8.04276e-42	BCL11B|CCL4|CCL5|CD14|CD163|CD2|CD3D|CD3G|CD8A|CPVL|CRTAM|CST3|CST7|CTSB|DOK2|FCGR2A|FGR|FYB|FYN|GNLY|GPR65|GZMA|GZMB|GZMH|GZMK|HNMT|KCTD12|KLRD1|MAFB|MGAT4A|MNDA|MS4A6A|MYO1F|NKG7|PILRA|PRF1|PSAP|PSTPIP1|RAB27A|RTN1|SAMHD1|SECTM1|SERPINA1|SLC7A7|SMPDL3A
JAATINEN_HEMATOPOIETIC_STEM_CELL_DN	MSigDB_C2	51	224	3.54789	1.85995	22.7679	1	25.5126	4.54215e-44	1.29706e-41	ARL4C|BCL11B|CCL4|CCL5|CCR1|CD14|CD163|CD2|CD28|CD3D|CD8A|CD8B|CEBPD|CLEC10A|CLEC4A|CLEC7A|CPVL|CST7|CTSB|CXCL16|DOK2|FCER1G|FCGR2A|FCGR3B|FGFBP2|FGR|FYB|GIMAP4|GNLY|GPR65|GZMA|GZMB|GZMH|GZMK|IGSF6|KCTD12|MNDA|MS4A6A|NKG7|PIK3R5|PRF1|PSAP|RTN1|SAMD3|SAMHD1|SECTM1|SERPINA1|THEMIS|TRAT1|TRBC1|TYROBP
Human Lymphoma_Chng09_209genes (18974375-TableS2)	GeneSigDB	46	166	2.62924	1.60309	27.7108	1	27.0545	4.46252e-44	1.29706e-41	AIF1|ARL4C|BCL11B|CCL4|CCL5|CD28|CD300A|CD3D|CD3G|CD6|CD8A|CD8B|CLEC10A|CLEC2B|CRTAM|CST7|CTSW|CXCR3|FYN|GATA3|GCH1|GNLY|GPR171|GPR56|GZMA|GZMB|GZMH|GZMK|IFNG|IL32|INPP4B|ITM2A|MAF|NKG7|PRF1|PTGER4|RNF125|SCML1|SH2D1A|SH2D2A|SIGLEC1|SIRPG|SLC27A2|TLR8|TRAT1|UBASH3A
GSE1432_CTRL_VS_IFNG_6H_MICROGLIA_DN	MSigDB_C7	49	200	3.16776	1.75837	24.5	1	26.0652	4.89118e-44	1.31767e-41	APOL3|APOL6|CALCOCO2|CASP4|CCL8|CERS6|CXCL10|CXCL11|CXCL9|CYLD|DDX58|DDX60|DYNLT1|ETV7|FCGR1B|GBP1|GBP2|GCH1|GIMAP5|HLA-E|HLA-F|IDO1|IFI44L|IFIH1|IFIT5|IFITM1|IL15|IL32|IRF1|LAP3|LCP2|MYOF|PLSCR1|PSME2|RAB20|RAB27A|RALB|RARRES3|SECTM1|SERPING1|SLAMF7|SLAMF8|SMCO4|STAT1|STOM|TAP1|TNFSF10|VAMP5|WARS
GSE22886_NAIVE_CD8_TCELL_VS_MONOCYTE_DN	MSigDB_C7	49	200	3.16776	1.75837	24.5	1	26.0652	4.89118e-44	1.31767e-41	ADAP2|APOBEC3A|CCR1|CD14|CEBPD|CLEC4A|CLEC7A|CPVL|CREG1|CSF3R|CST3|CTSB|CTSS|DAPK1|DPYD|FCER1G|FCGR2A|FGR|FLVCR2|FTL|GNS|GPX1|HEXB|IGSF6|KCTD12|LILRB2|LILRB3|LY96|MAFB|MCTP1|MFSD1|MNDA|MS4A6A|NAGK|NPC2|PILRA|PSAP|RNF130|RTN1|SAT1|SDCBP|SERPINA1|SLC31A2|SLC7A7|SMCO4|TLR2|TNFAIP2|TYROBP|WARS
GSE29618_MONOCYTE_VS_PDC_DAY7_FLU_VACCINE_UP	MSigDB_C7	49	200	3.16776	1.75837	24.5	1	26.0652	4.89118e-44	1.31767e-41	ADAP2|AIF1|ALDH1A1|AOAH|APOBEC3A|APOL3|APOL6|CASP1|CD14|CD163|CD244|CEBPD|CLEC7A|CREG1|CSF3R|CTSS|CYFIP1|DOCK5|DPYD|EPB41L3|FGR|FLVCR2|FTL|GBP2|GCH1|IGSF6|ITM2B|LILRB3|LST1|LYST|MAFB|MYO1F|PILRA|PSTPIP1|PTGER2|RAB20|RAB27A|RALB|RARRES3|RTN1|SAT1|SCPEP1|SERPINA1|SLC31A2|SLC7A7|TBXAS1|TLR2|TMBIM1|TNFAIP2
GNF2_HCK	MSigDB_C4	38	94	1.48885	1.20815	40.4255	1	30.2208	7.94578e-44	2.10092e-41	AIF1|APOBEC3A|CASP1|CCR1|CD14|CD302|CECR1|CLEC4A|CLEC7A|CPVL|CTSS|DPYD|FCER1G|FCGR2A|FGR|IGSF6|LILRB2|LILRB3|LST1|LY96|MNDA|MS4A6A|MYO1F|NAGK|PECAM1|PILRA|PPT1|PSAP|RNF130|SDCBP|SECTM1|SLC7A7|TBXAS1|TLR2|TLR8|TNFAIP2|TNFSF10|TYROBP
GSE10325_CD4_TCELL_VS_BCELL_UP	MSigDB_C7	47	199	3.15192	1.754	23.6181	1	24.9988	1.9126e-41	4.79091e-39	ACVR1|ARL4C|BCL11B|CCL5|CCR2|CCR5|CD2|CD28|CD3G|CD6|CYLD|DPYD|FYB|FYN|GATA3|GIMAP4|GIMAP5|GIMAP6|GZMA|GZMK|IFITM1|IPCEF1|ITM2A|LEPROTL1|LGALS8|LPAR6|MAF|MGAT4A|PHACTR2|PRF1|PRKCH|PRKCQ|PTGER2|RARRES3|SAMHD1|SH2D1A|SH2D2A|SIRPG|SPATS2L|STAT4|STOM|TARP|TNFSF10|TRAT1|TRBC1|UBASH3A|VAMP5
GSE13485_DAY3_VS_DAY7_YF17D_VACCINE_PBMC_DN	MSigDB_C7	47	199	3.15192	1.754	23.6181	1	24.9988	1.9126e-41	4.79091e-39	ANKRD22|APOBEC3A|APOL6|AXL|C3AR1|CCL4|CCL8|CCR1|CCR5|CXCL10|CXCL11|DDX58|DDX60|DDX60L|EPSTI1|FRMD3|GBP1|GCH1|HERC5|IFI27|IFI44L|IFI6|IFIH1|IFIT1|IFIT3|IFIT5|IFITM1|LAP3|LY6E|OASL|PARP9|PLSCR1|RGL1|RNF213|RTP4|SAMD9L|SERPING1|SIGLEC1|SPATS2L|STAT1|STOM|SUCNR1|TAP1|TNFSF10|UBE2L6|WARS|XAF1
Human Breast_Desmedt08_95genes_STAT1_Module (18698033-tableS1-STAT1)	GeneSigDB	36	93	1.47301	1.20173	38.7097	1	28.7312	9.95406e-41	2.45041e-38	BTN3A2|CCL5|CCL8|CCRL2|CD2|CD3G|CECR1|CLEC4A|CTSC|CXCL10|CXCL11|CXCL9|DDX58|DDX60|ETV7|FASLG|GPR171|GZMK|HERC5|IDO1|IFI44L|IFI6|IFIT3|IFIT5|IFITM1|IGSF6|IPCEF1|IRF1|LAG3|RTP4|SECTM1|SH2D1A|SNX10|STAT1|STAT4|TAP1
HECKER_IFNB1_TARGETS	MSigDB_C2	36	95	1.50469	1.21453	37.8947	1	28.4022	2.52536e-40	6.11136e-38	APOBEC3A|C1QA|C1QB|C1QC|C3AR1|CCL8|CD163|CXCL10|DDX58|DDX60|EPSTI1|GBP1|GGTA1P|GZMB|HERC5|IFI27|IFI35|IFI44L|IFI6|IFIT1|IFIT3|IFIT5|KLRD1|LAP3|LY6E|MS4A4A|OASL|PARP9|PLSCR1|RTP4|SAMD9L|SERPING1|SIGLEC1|STAT1|TMEM140|XAF1
BOSCO_TH1_CYTOTOXIC_MODULE	MSigDB_C2	38	114	1.80562	1.32992	33.3333	1	27.2154	5.29231e-40	1.23875e-37	ANKRD22|APOL3|BATF2|CCL8|CCR5|CD28|CMKLR1|CXCL10|CXCL11|CXCL9|F2R|FAM26F|GIMAP4|GIMAP5|GIMAP7|GIMAP8|GNLY|GPR171|GZMB|GZMK|HAPLN3|HS3ST3B1|IDO1|IFNG|IL15|KLRD1|LILRB5|NKG7|PRF1|PRKCQ|PTGER2|RGL1|RTP4|SAMD3|SH2D1A|SLA2|STAT4|TRAT1
GSE29618_BCELL_VS_MONOCYTE_DN	MSigDB_C7	46	200	3.16776	1.75837	23	1	24.3591	5.28991e-40	1.23875e-37	AOAH|ATP6AP2|ATP6V1B2|CAPN2|CASP1|CCR1|CD14|CD300A|CD68|CEBPD|CECR1|CLEC4A|CREG1|CSF3R|CTSB|CTSS|CYFIP1|DAPK1|DPYD|EMR2|EPB41L3|FAM105A|FTL|FYB|GIMAP4|GNS|ITM2B|LILRB3|MAFB|MCTP1|MYO1F|NAGA|NDFIP1|PECAM1|PILRA|PSAP|RAB20|RBM47|RNF130|RTN1|SDCBP|SLC31A2|SLC7A7|STOM|TBXAS1|WARS
GSE18791_UNSTIM_VS_NEWCATSLE_VIRUS_DC_6H_DN	MSigDB_C7	45	198	3.13608	1.74963	22.7273	1	23.9273	6.78425e-39	1.56235e-36	APOL6|BATF2|C5ORF56|CCL8|CXCL10|CXCL11|CXCL9|DDX58|DDX60|DDX60L|DYNLT1|EPSTI1|ETV7|FAM46A|FLJ32255|GBP1|GBP5|GCH1|GIMAP2|HERC5|IFI44L|IFI6|IFIH1|IFIT1|IFIT3|IFIT5|IRF1|LAP3|OASL|PARP9|PLSCR1|RGL1|RNF213|RTP4|SAMD9L|SECTM1|SIGLEC1|SLC31A2|STAT1|STOM|TAP1|TNFSF10|WARS|XAF1|XRN1
GSE14000_UNSTIM_VS_4H_LPS_DC_DN	MSigDB_C7	45	199	3.15192	1.754	22.6131	1	23.8586	8.64598e-39	1.95948e-36	APOBEC3A|APOL6|BATF2|C5ORF56|CCL4|CCL5|CXCL11|DDX58|DDX60L|DYNLT1|EPSTI1|ETV7|GBP1|GBP2|GBP5|GCH1|HERC5|IDO1|IFI27|IFI35|IFI44L|IFI6|IFIH1|IFIT1|IFIT3|IFIT5|IFITM1|IL15|IRF1|OASL|PARP9|PLA2G4A|PTGER4|RTP4|SERPING1|SLAMF7|SLC31A2|SMCO4|TMEM140|TNFAIP2|TNFSF10|TTC39B|UBE2L6|WARS|XAF1
GSE14000_UNSTIM_VS_4H_LPS_DC_TRANSLATED_RNA_DN	MSigDB_C7	45	200	3.16776	1.75837	22.5	1	23.7904	1.10025e-38	2.38021e-36	APOBEC3A|APOL6|BATF2|C5ORF56|CCL4|CCL5|CCL8|CXCL11|DDX58|DDX60L|DRAM1|DYNLT1|EPSTI1|ETV7|FLJ32255|GBP1|GBP2|GBP5|GCH1|HERC5|HS3ST3B1|IDO1|IFI27|IFI44L|IFIH1|IFIT1|IFIT3|IFIT5|IFITM1|IL15|IRF1|LILRB3|OASL|PARP9|PTGER4|RTP4|SERPING1|SLAMF7|SLC31A2|STAT1|TNFSF10|TTC39B|UBE2L6|WARS|XAF1
GSE22886_NAIVE_TCELL_VS_MONOCYTE_DN	MSigDB_C7	45	200	3.16776	1.75837	22.5	1	23.7904	1.10025e-38	2.38021e-36	ADAP2|APOBEC3A|ATP6V1B2|CASP1|CCR1|CD14|CEBPD|CLEC4A|CLEC7A|CPVL|CREG1|CSF3R|CTSB|DAPK1|DPYD|FCGR2A|FGR|FLVCR2|FTL|GNS|GPX1|HEXB|IGSF6|KCTD12|LILRB3|LY96|MCTP1|MFSD1|MNDA|NAGK|NPC2|PILRA|PLSCR1|PSAP|RBM47|RNF130|RTN1|SCPEP1|SDCBP|SLC31A2|SLC7A7|SMCO4|SNX10|TLR2|TNFAIP2
GSE24634_TREG_VS_TCONV_POST_DAY10_IL4_CONVERSION_DN	MSigDB_C7	45	200	3.16776	1.75837	22.5	1	23.7904	1.10025e-38	2.38021e-36	C1ORF54|C1QA|C1QB|C2|CCR1|CD14|CD163|CLEC10A|CLEC7A|CREG1|CTSB|CTSC|CYFIP1|FCGR2A|FCGRT|FGR|FTL|GPX1|IDH1|IGSF6|KIAA1598|LIPA|LPAR6|LY96|MNDA|MS4A4A|MYOF|NAGA|NPC2|OSBPL1A|PILRA|PSAP|RBM47|RGL1|RNF130|RTN1|SCPEP1|SLAMF8|SLC31A2|SLC38A6|SLC7A7|STOM|TCN2|TSPAN4|TYROBP
Mouse Lung_Beisiegel09_262genes (19795415-Table1)	GeneSigDB	46	214	3.3895	1.81834	21.4953	1	23.4338	1.4586e-38	3.10834e-36	C3AR1|CCL4|CCL5|CCL8|CCR1|CCR5|CCRL2|CD14|CD28|CD6|CD68|CD8A|CD8B|CD97|CLEC7A|CSF3R|CTSC|CTSW|CXCL10|CXCL11|CXCL12|CXCL16|CXCL9|CXCR3|FASLG|FCER1G|GATA3|GZMA|GZMB|GZMK|IDO1|IFNG|IL15|IL18BP|IRF1|KLRD1|LAG3|LCP2|PRF1|PSAP|SERPING1|TAP1|TLR2|TNFSF10|TNFSF13B|WARS
Human Leukemia_Marcucci08_696genes (18450603-Table3S)	GeneSigDB	64	525	8.31537	2.82946	12.1905	1	19.6803	9.7497e-38	2.04715e-35	AMICA1|ARL4C|ATP6V1B2|BRI3|BTBD11|C10ORF54|C1ORF162|C3AR1|CAPN2|CASP1|CD300A|CD300LF|CD302|CLEC7A|CPNE8|CPVL|CREBL2|CRTAM|CSF3R|CST3|CTSB|CTSS|EPB41L3|FCER1G|FGR|FNIP2|GCH1|GNS|HAVCR2|HEXB|HNMT|IGSF6|LAIR1|LILRB2|LST1|LYST|MFSD1|MNDA|MS4A6A|MS4A7|NAGA|NAGK|NDFIP1|NPC2|PECAM1|PILRA|PLA2G4A|PLSCR1|PSTPIP1|RNF13|RNF149|SERPINA1|SLC38A6|SMCO4|SNX10|TBXAS1|TCN2|TLR2|TLR8|TMEM71|TNFAIP2|TNFSF13B|TYROBP…
GSE22886_NAIVE_CD4_TCELL_VS_MONOCYTE_DN	MSigDB_C7	44	200	3.16776	1.75837	22	1	23.2217	2.21781e-37	4.58926e-35	ADAP2|APOBEC3A|CASP1|CCR1|CD14|CEBPD|CLEC4A|CLEC7A|CREG1|CSF3R|CTSB|CTSS|DAPK1|DPYD|EMR2|FCER1G|FCGR2A|FGR|FLVCR2|FTL|GNS|GPX1|HEXB|IGSF6|KCTD12|LILRB2|LILRB3|LY96|MFSD1|MNDA|NAGK|NPC2|PILRA|PLSCR1|PSAP|RNF130|SCPEP1|SDCBP|SLC31A2|SLC7A7|SMCO4|SNX10|TLR2|TNFAIP2
Human Breast_Reyal08_159genes (19014521-TableS6b)	GeneSigDB	40	154	2.43917	1.54445	25.974	1	24.3199	3.66957e-37	7.48487e-35	CCL5|CCR1|CCR2|CCR5|CD2|CD28|CD3D|CD3E|CD4|CD6|CD8A|CST7|CTSS|CXCL10|CXCL11|CXCL9|FCER1G|FCGRT|FYB|GBP1|GZMA|GZMB|HLA-F|IDO1|IFI6|IFIT1|IFIT3|IFITM1|IRF1|LAIR1|LCP2|LST1|MNDA|PRF1|PSME2|PTGER4|SERPING1|STAT4|TAP1|TNFSF10
RUTELLA_RESPONSE_TO_HGF_VS_CSF2RB_AND_IL4_UP	MSigDB_C2	57	408	6.46223	2.50051	13.9706	1	20.211	7.3803e-37	1.48417e-34	AIF1|AOAH|C1QA|C3AR1|CASP1|CCL8|CCR1|CCR5|CCRL2|CD14|CD163|CD300A|CD68|CMKLR1|CRTAM|CTSB|CXCL10|CXCL9|DAB2|DOCK4|EPB41L3|FYB|FYN|GALC|GNS|HEXB|HLA-E|HSD11B1|IDO1|IFI6|IQGAP2|LAIR1|LILRB2|MAFB|MCTP1|ME1|MS4A4A|MYOF|NKG7|OSBPL1A|PECAM1|PLSCR1|PSTPIP1|PTGER2|RAB20|RARRES3|RBM47|RGL1|SCARB2|SLAMF7|SLAMF8|SLC30A1|SLC7A7|SNX10|STAT1|STOM|VSIG4
GSE18791_CTRL_VS_NEWCASTLE_VIRUS_DC_8H_DN	MSigDB_C7	43	197	3.12024	1.74524	21.8274	1	22.8506	2.17525e-36	4.31364e-34	APOL6|BATF2|C5ORF56|CCL8|CXCL10|CXCL11|CXCL9|DDX58|DDX60|DDX60L|EPSTI1|ETV7|FAM46A|GBP1|GBP4|GBP5|GCH1|HERC5|IDO1|IFI44L|IFI6|IFIH1|IFIT1|IFIT3|IFIT5|IL15|IRF1|OASL|PARP9|PLSCR1|RNF213|RTP4|SAMD9L|SECTM1|SERPING1|SIGLEC1|SLC31A2|TAP1|TMEM140|TNFSF10|UBE2L6|WARS|XAF1
GSE24634_IL4_VS_CTRL_TREATED_NAIVE_CD4_TCELL_DAY3_DN	MSigDB_C7	43	199	3.15192	1.754	21.608	1	22.7184	3.44725e-36	6.74245e-34	APOL3|APOL6|BTN3A3|CALCOCO2|CASP1|CCR2|CD2|CD6|CLEC2B|CXCL10|CXCL11|CXCL9|FCGR1B|GBP1|GBP2|GCH1|GIMAP4|GIMAP5|GPR65|HERC5|IDO1|IFI44L|IFIT3|IFITM1|IL15|IRF1|P2RY6|RARRES3|SAMHD1|SERPINA1|SERPING1|SLAMF7|SMCO4|SNX10|STAT1|STOM|TAP1|TLR8|TNFSF10|UBE2L6|VAMP5|VSIG4|WARS
GSE29618_BCELL_VS_MDC_DAY7_FLU_VACCINE_DN	MSigDB_C7	43	200	3.16776	1.75837	21.5	1	22.653	4.33066e-36	8.35584e-34	AIF1|AOAH|ATP8B4|C1ORF54|CASP1|CD302|CD4|CEBPD|CLEC10A|CLEC4A|CLEC7A|CPVL|CREG1|CST3|CST7|CYFIP1|DAPK1|DOCK5|FAM105A|FCER1G|FCGRT|GNA15|GPX1|HEXB|IGSF6|KCTD12|KIAA1598|LST1|MCTP1|NAGA|NDFIP1|P2RY13|PPT1|PSAP|PSTPIP2|RNF130|RTN1|SAMHD1|SLC30A1|SPATS2L|TBXAS1|TNFAIP2|TYROBP
GNF2_CASP1	MSigDB_C4	35	111	1.75811	1.31239	31.5315	1	25.3293	6.21783e-36	1.18371e-33	AIF1|AOAH|APOBEC3A|CASP1|CCR1|CD302|CECR1|CLEC4A|CPVL|CTSS|FAM105A|FCER1G|FGR|IGSF6|LILRB2|LILRB3|LST1|MAFB|MFSD1|MNDA|MS4A6A|MYO1F|NAAA|PECAM1|PILRA|PLSCR1|PPT1|PSAP|PSTPIP1|SAMHD1|TBXAS1|TLR2|TLR8|TNFAIP2|TYROBP
SANA_RESPONSE_TO_IFNG_UP	MSigDB_C2	31	77	1.21959	1.09384	40.2597	1	27.2255	7.56089e-36	1.42045e-33	APOL3|APOL4|BATF2|CASP1|CXCL10|CXCL11|CXCL9|DDX60|ETV7|GBP1|GBP3|GBP4|GIMAP7|HLA-E|IDO1|IFI35|IFI44L|IFIH1|IL18BP|LAP3|MLKL|PARP9|RARRES3|RNF213|SAMD9L|SAMHD1|SERPING1|TNFSF10|UBE2L6|VAMP5|WARS
Monocyte_4x_U133plus	SignatureDB	47	259	4.10225	1.99852	18.1467	1	21.4648	8.6444e-36	1.60292e-33	ADAP2|APOBEC3A|C3AR1|CCRL2|CD14|CD163|CD68|CLEC12A|CLEC7A|CPVL|CREG1|CSF3R|CST3|CTSB|CXCL16|DOCK4|DRAM1|DSE|EMR2|EPB41L3|HNMT|IFIH1|IGSF6|KCNJ2|KCTD12|KIAA1598|LILRB2|LILRB3|LRRC25|MAFB|MCTP1|MS4A7|MYOF|PILRA|PLA2G4A|RBM47|RGL1|RHOU|RTN1|SASH1|SCARB2|SERPINA1|SLC31A2|SLC8A1|TLR2|TLR8|TNFAIP2
Human Immune_Kong10_5640genes_ImmPort_ComprehensiveListofImmune-RelatedGenes (20460173-ImmPortComprehensiveListofImmune-RelatedGenes)	GeneSigDB	166	4007	63.466	7.21704	4.14275	1	14.2072	1.48292e-35	2.7145e-33	ACVR1|AIF1|AMICA1|ARHGEF3|BCL11B|C1QA|C1QB|C1QC|C2|C3AR1|CALCOCO2|CARD16|CASP1|CASP4|CCL4|CCL5|CCL8|CCR1|CCR2|CCR5|CCRL2|CD14|CD163|CD2|CD244|CD28|CD300A|CD300LF|CD302|CD3D|CD3E|CD3G|CD4|CD6|CD68|CD8A|CD8B|CD97|CECR1|CLEC10A|CLEC4A|CLEC7A|CMKLR1|CRTAM|CSF3R|CTSB|CTSC|CTSS|CTSW|CXCL10|CXCL11|CXCL12|CXCL16|CXCL9|CXCR3|CXCR6|DAPK1|DDX58|DOCK4|DOCK5|DRAM1|DYNLT1|EOMES|F2R|FASLG|FCER1G|FCGR1B|FCGR2A|F…
CHEN_METABOLIC_SYNDROM_NETWORK	MSigDB_C2	89	1202	19.0382	4.21943	7.40433	1	16.5808	2.81347e-35	5.0849e-33	ADAP2|AIF1|ATP6AP2|ATP6V1B2|BATF2|C10ORF54|C1ORF54|C1QB|C1QC|C3AR1|CAPN2|CASP1|CCL4|CCR5|CCRL2|CD14|CD244|CD300A|CD3E|CD68|CD97|CERS6|CHST12|CLEC7A|CREG1|CSF3R|CTSB|CTSS|CXCL16|CYFIP1|DOK2|DRAM1|DSE|EPB41L3|EPSTI1|FAM105A|FCER1G|FCGR2A|GCH1|GNS|GPR65|HAVCR2|HEXB|HLA-G|IFIT3|IGSF6|IL18BP|IQGAP2|KIAA1598|LAIR1|LCP2|LDOC1L|LGMN|LIPA|LPCAT2|LRRC25|MAFB|MS4A6A|MS4A7|MYO1F|MYOF|NAGK|NPC2|OASL|P2RY13|P2…
GSE1432_1H_VS_24H_IFNG_MICROGLIA_DN	MSigDB_C7	42	200	3.16776	1.75837	21	1	22.0842	8.18806e-35	1.46136e-32	APOL3|APOL6|BTN3A1|BTN3A3|CALCOCO2|CASP4|CD97|CXCL11|CXCL9|CYLD|DDX60|FCGR1B|GBP1|GBP2|GIMAP4|GIMAP6|HLA-E|HLA-F|IDO1|IFI44L|IFIH1|IFITM1|IL32|LAG3|LAP3|MYOF|P2RY6|PLA2G4A|PSME2|RALB|RARRES3|SECTM1|SERPING1|SLAMF8|SMCO4|STAT1|STOM|TAP1|TNFAIP2|TNFSF10|VAMP5|WARS
Blood_Module-3.1_Interferon_inducible	SignatureDB	32	93	1.47301	1.20173	34.4086	1	25.4026	2.40593e-34	4.24097e-32	ANKRD22|CXCL10|DDX58|DDX60|DDX60L|EPSTI1|ETV7|FBXO6|GBP1|GCH1|HERC5|IFI35|IFI44L|IFI6|IFIH1|IFIT3|IFITM1|LAP3|LY6E|OASL|PARP9|PLSCR1|RNF213|SAMD9L|SERPING1|SIGLEC1|SPATS2L|STAT1|TAP1|TNFSF10|UBE2L6|XAF1
SMID_BREAST_CANCER_NORMAL_LIKE_UP	MSigDB_C2	58	473	7.49175	2.68864	12.2622	1	18.7858	2.50817e-34	4.36727e-32	AIF1|ALDH1A1|AOAH|ARL4C|BCL11B|BTN3A2|BTN3A3|CASP1|CCL5|CCR2|CD2|CD244|CD302|CD3D|CD3G|CD4|CD6|CD8A|CELF2|CLEC10A|CLEC2B|CLEC4A|CPVL|CTSC|CTSW|CXCL12|CYLD|DOK2|FYB|FYN|GIMAP4|GIMAP5|GIMAP6|GPR171|GZMA|GZMB|GZMK|ITM2A|KCTD12|LCP2|LILRB3|LST1|LY96|MS4A6A|NKG7|PECAM1|PRF1|PRKCQ|PTGER4|RNF125|SERPING1|SH2D1A|SIGLEC1|TARP|TRAC|TRAT1|TRBC1|VAMP5
GNF2_CARD15	MSigDB_C4	29	70	1.10872	1.04309	41.4286	1	26.7391	4.77557e-34	8.21513e-32	AIF1|APOBEC3A|CASP1|CCR1|CD14|CD302|CECR1|CLEC4A|CPVL|CTSS|IGSF6|LILRB2|LILRB3|LST1|MAFB|MFSD1|MNDA|MS4A6A|PECAM1|PILRA|PPT1|PSAP|RNF130|SLC7A7|TBXAS1|TLR2|TLR8|TNFAIP2|TYROBP
RUTELLA_RESPONSE_TO_CSF2RB_AND_IL4_DN	MSigDB_C2	49	315	4.98922	2.20142	15.5556	1	19.992	5.58674e-34	9.49613e-32	AIF1|AOAH|C1QA|C3AR1|CASP1|CCR1|CCR5|CCRL2|CD14|CD163|CD300A|CD68|CEBPD|CMKLR1|CRTAM|CTSB|CXCL10|DAB2|EPB41L3|FYB|FYN|GALC|GNS|HEXB|HLA-E|IDO1|IFI6|IQGAP2|LAIR1|LILRB2|MAFB|MCTP1|MS4A4A|MS4A6A|MYOF|NKG7|OSBPL1A|PECAM1|PLSCR1|PSTPIP1|PTGER2|RAB20|RARRES3|SCARB2|SLC30A1|SLC7A7|SNX10|STAT1|VSIG4
RODWELL_AGING_KIDNEY_UP	MSigDB_C2	58	484	7.66598	2.71909	11.9835	1	18.5113	8.93947e-34	1.50162e-31	AMICA1|ARL4C|AXL|C10ORF54|C1QA|C1QB|C1QC|CASP1|CCL5|CCR1|CD14|CD97|CELF2|CLEC10A|CLEC4A|CLEC7A|CXCL16|DDX58|DRAM1|EMR2|FAM26F|FCER1G|FYB|GBP5|GGTA1P|GIMAP2|GLIPR2|GPR56|GPX1|GZMA|GZMK|HLA-E|HLA-F|HLA-G|IFITM1|IL32|LCP2|LST1|LY6E|MS4A6A|MS4A7|MYO1F|MYOF|NKG7|PSME2|RARRES3|RNF125|RNF213|RTN1|SAMD9L|SAMHD1|SERPING1|SLAMF8|TAP1|TBXAS1|TNFAIP2|TRBC1|TYROBP
POOLA_INVASIVE_BREAST_CANCER_UP	MSigDB_C2	46	286	4.52989	2.09892	16.0839	1	19.7578	1.34819e-32	2.23831e-30	AIF1|CCL4|CCL8|CCR1|CD163|CD2|CD3D|CD6|CD68|CLEC7A|CST7|CTSC|CTSS|CXCL10|CXCL11|CXCL9|CXCR3|CYLD|EMR2|FCER1G|FCGR1B|FCGR2A|FCGR3B|FYB|GBP1|GNLY|GPR171|GPR65|GZMA|GZMB|GZMK|IL32|LCP2|LILRB2|LST1|LY96|MAFB|MNDA|PSTPIP1|SLAMF8|SLC7A7|STAT4|TARP|TRAC|TRAT1|TRBC1
GSE10325_LUPUS_CD4_TCELL_VS_LUPUS_BCELL_UP	MSigDB_C7	40	199	3.15192	1.754	20.1005	1	21.008	2.15155e-32	3.53101e-30	ACVR1|ARL4C|BCL11B|CD2|CD28|CD3D|CD3E|CD3G|CD4|CD6|CREBL2|CYLD|FYB|FYN|GATA3|GIMAP4|GIMAP5|GIMAP6|GPR171|IL32|INPP4B|IPCEF1|ITM2A|ITM2B|LCP2|LEPROTL1|LPAR6|MAF|MGAT4A|PRKCH|PRKCQ|PTGER2|RARRES3|SH2D2A|SIRPG|STAT4|TRAC|TRAT1|TRBC1|UBASH3A
GSE1432_1H_VS_6H_IFNG_MICROGLIA_DN	MSigDB_C7	40	200	3.16776	1.75837	20	1	20.9468	2.65197e-32	4.11575e-30	APOL3|APOL6|CALCOCO2|CASP4|CERS6|CXCL11|CXCL9|CYLD|DDX60|DYNLT1|ETV7|FCGR1B|GBP1|GBP2|GIMAP4|HLA-E|IDO1|IFI44L|IFIH1|IL15|IL32|LAP3|PLSCR1|PSME2|RAB27A|RALB|RAPGEF2|RARRES3|RGL1|SECTM1|SERPING1|SLAMF7|SLAMF8|SMCO4|STAT1|TAP1|TNFAIP2|TNFSF10|VAMP5|WARS
GSE18791_CTRL_VS_NEWCASTLE_VIRUS_DC_6H_DN	MSigDB_C7	40	200	3.16776	1.75837	20	1	20.9468	2.65197e-32	4.11575e-30	BATF2|C5ORF56|CCL8|CXCL10|CXCL11|CXCL9|CYLD|DDX58|DDX60|DDX60L|DYNLT1|EPSTI1|FAM46A|GBP1|GBP5|GCH1|HERC5|IFI44L|IFI6|IFIH1|IFIT1|IFIT3|IFIT5|IL15|IRF1|OASL|PARP9|PLSCR1|RGL1|RNF213|RTP4|SAMD9L|SECTM1|SIGLEC1|SLC31A2|STAT1|TAP1|TMEM140|TNFSF10|XAF1
GSE22886_NAIVE_BCELL_VS_NEUTROPHIL_DN	MSigDB_C7	40	200	3.16776	1.75837	20	1	20.9468	2.65197e-32	4.11575e-30	AIF1|APOBEC3A|ATP6V1B2|CASP4|CD300A|CD302|CD97|CEBPD|CLEC4A|CLEC7A|CSF3R|CTSC|EMR2|FCER1G|FCGR2A|FCGR3B|GIMAP4|IFI6|IFIT1|IFIT3|IFITM1|IGSF6|KCNJ2|LILRB3|LST1|LY96|MNDA|MYO1F|P2RY13|PILRA|PPT1|RALB|RNF130|SECTM1|SERPINA1|SLC31A2|TMBIM1|TMEM140|TNFSF10|TYROBP
GSE29618_MONOCYTE_VS_MDC_DAY7_FLU_VACCINE_UP	MSigDB_C7	40	200	3.16776	1.75837	20	1	20.9468	2.65197e-32	4.11575e-30	AIF1|ALDH1A1|APOBEC3A|ATP6AP2|ATP6V1B2|C3AR1|CD14|CD163|CD68|CLEC7A|CREG1|CSF3R|CTSB|CTSS|DRAM1|FCGR2A|FTL|GIMAP4|GIMAP5|GIMAP6|GNS|HLA-F|HNMT|ITM2B|LAIR1|LILRB2|NAAA|NPC2|PILRA|PSAP|PTGER2|SASH1|SAT1|SCPEP1|SDCBP|SERPINA1|SLC7A7|SMPDL3A|TBXAS1|TMBIM1
GSE29618_MONOCYTE_VS_PDC_UP	MSigDB_C7	40	200	3.16776	1.75837	20	1	20.9468	2.65197e-32	4.11575e-30	AIF1|ALDH1A1|AOAH|APOBEC3A|APOL3|CAPN2|CASP1|CD14|CD163|CLEC4A|CLEC7A|CREG1|CTSS|DPYD|EPB41L3|FAM46A|FGR|FTL|FYB|GBP2|HLA-F|IL15|ITM2B|LILRB3|LST1|LYST|MAFB|MYO1F|P2RY13|PILRA|RAB20|SCPEP1|SDCBP|SERPINA1|SLC31A2|SLC7A7|TBXAS1|TLR2|TNFAIP2|TYROBP
IFN_PMBC_2x_Up	SignatureDB	35	139	2.20159	1.46776	25.1799	1	22.3459	4.17842e-32	6.415e-30	CCL8|CXCL10|CXCL11|CXCL9|DYNLT1|FASLG|GBP1|GBP2|GCH1|IDO1|IFI35|IFI44L|IFI6|IFIT1|IFIT3|IFIT5|IL15|IRF1|LAG3|LY6E|OASL|PLSCR1|PRF1|PSME2|SAMHD1|SECTM1|SERPING1|STAT1|STOM|TAP1|TNFSF10|UBE2L6|VAMP5|WARS|XAF1
GNF2_TNFRSF1B	MSigDB_C4	27	65	1.02952	1.00525	41.5385	1	25.8349	8.21779e-32	1.24823e-29	AIF1|AOAH|CASP1|CCR1|CECR1|CLEC4A|CPVL|CTSS|DOK2|FCER1G|FGR|IGSF6|LILRB2|LILRB3|LST1|MS4A6A|NAGK|PECAM1|PILRA|PPT1|PSAP|PSTPIP1|RNF130|SLC7A7|TBXAS1|TLR2|TYROBP
MODULE_170	MSigDB_C4	31	100	1.58388	1.24595	31	1	23.6094	1.12641e-31	1.69294e-29	AIF1|APOL3|C3AR1|CCL5|CCR1|CCR2|CCR5|CD14|CEBPD|CTSB|CXCL12|CXCL9|CXCR6|DAB2|DAPK1|FCER1G|FCGR2A|FTL|GBP1|GBP2|GNLY|GPX1|GZMK|IFITM1|IL32|KCTD12|LAG3|LGMN|LPAR6|TNFSF10|TYROBP
BROWNE_INTERFERON_RESPONSIVE_GENES	MSigDB_C2	27	68	1.07704	1.02812	39.7059	1	25.2139	3.70094e-31	5.45343e-29	CASP1|CCL8|CXCL10|CXCL11|GBP1|GBP2|GCH1|HLA-F|IDO1|IFI27|IFI35|IFI44L|IFI6|IFIT3|IFIT5|IL15|OASL|PLSCR1|RARRES3|RGL1|SAMHD1|STAT1|TAP1|TNFSF10|UBE2L6|WARS|XAF1
GSE18791_UNSTIM_VS_NEWCATSLE_VIRUS_DC_10H_DN	MSigDB_C7	39	199	3.15192	1.754	19.598	1	20.4379	3.70488e-31	5.45343e-29	APOL6|BATF2|C5ORF56|CARD16|CXCL10|CXCL11|CXCL9|DDX58|DDX60|DYNLT1|EPSTI1|ETV7|GBP4|GBP5|GCH1|HERC5|IDO1|IFI44L|IFI6|IFIH1|IFIT3|IFIT5|KCNJ2|OASL|PARP9|PLSCR1|RGL1|RTP4|SAMD9L|SASH1|SECTM1|SERPING1|SIGLEC1|SLC31A2|STAT1|TAP1|TNFSF10|WARS|XAF1
GSE10325_BCELL_VS_LUPUS_BCELL_DN	MSigDB_C7	39	200	3.16776	1.75837	19.5	1	20.3781	4.5381e-31	6.54495e-29	APOBEC3A|APOL3|CCR1|CCR2|CHST12|CLEC2B|CTSC|DDX60|DYNLT1|GBP1|HERC5|HLA-E|IFI27|IFI35|IFI44L|IFI6|IFIT1|IFIT3|IFITM1|LAP3|NAGA|NKG7|OASL|PLSCR1|PSME2|RAB27A|RAPGEF2|RBM47|RTP4|SAT1|SLC31A2|SPATS2L|STAT1|TAP1|TMEM140|UBE2L6|VAMP5|WARS|XAF1
GSE3982_MEMORY_CD4_TCELL_VS_BCELL_UP	MSigDB_C7	39	200	3.16776	1.75837	19.5	1	20.3781	4.5381e-31	6.54495e-29	BCL11B|CD2|CD28|CD3D|CD3E|CD3G|CD4|CD6|CD97|DOK2|FRMD4B|GATA3|GBP1|GIMAP4|GIMAP5|GIMAP6|GPR171|GZMK|IFITM1|IL32|INPP4B|IPCEF1|LCP2|LPAR6|MVB12B|PHACTR2|PRKCH|PRKCQ|PSTPIP2|PTGER2|SAMHD1|SASH1|SH2D1A|STAT4|TMEM144|TRAC|TRAT1|TRBC1|UBASH3A
GNF2_PECAM1	MSigDB_C4	25	56	0.886972	0.933238	44.6429	1	25.838	1.59515e-30	2.25501e-28	AIF1|CASP1|CCR1|CD302|CEBPD|CECR1|CLEC4A|CTSS|FCER1G|IGSF6|LILRB2|LILRB3|LST1|MAFB|MFSD1|MS4A6A|PECAM1|PPT1|PSAP|RNF130|TBXAS1|TLR2|TLR8|TNFAIP2|TYROBP
Blood_Module-1.5_Myeloid_lineage-1	SignatureDB	31	108	1.71059	1.29461	28.7037	1	22.624	1.68149e-30	2.35375e-28	ADAP2|AIF1|CD14|CD163|CPVL|CST3|CTSB|CTSS|EMR2|EPB41L3|FCGR2A|GAA|GNS|HNMT|IGSF6|KIAA1598|LILRB2|LILRB3|LST1|NAAA|NAGA|PECAM1|PILRA|RNF130|SCPEP1|SECTM1|SERPINA1|SLC7A7|TBXAS1|TLR2|TSPAN4
Human Leukemia_Takeda06_475genes (16818636-TableS3)	GeneSigDB	48	354	5.60693	2.33181	13.5593	1	18.1803	1.76714e-30	2.44964e-28	ALDH1A1|C1QA|C1QB|C1QC|CD14|CD163|CLEC2B|CLEC4A|CLEC7A|CST7|CTSB|DAB2|DDX58|DDX60|DOCK4|EPSTI1|F2R|FYB|GBP1|GCH1|GLIPR2|GZMB|HERC5|HS3ST3B1|HSD11B1|IDO1|IFI27|IFI44L|IFI6|IFIH1|IFIT1|IFIT3|IFIT5|IFITM1|ITM2A|LCP2|LGMN|LY6E|MAF|ME1|RAPGEF2|RNF213|SERPINA1|SLAMF8|SLC7A7|STAT1|TRAT1|XAF1
Human HeadandNeck_Martens06_209genes (16440291-SuppTable1)	GeneSigDB	39	207	3.27863	1.78861	18.8406	1	19.9715	1.81651e-30	2.49385e-28	AXL|BCL11B|C1QA|C1QB|CCR2|CD14|CD163|CD302|CD3E|CLEC10A|CPVL|CST3|CTSC|CXCL12|DAB2|FCER1G|FCGRT|GATA3|GIMAP4|GIMAP6|GNS|GPR171|IQGAP2|KCTD12|LCP2|LGMN|LIPA|MS4A4A|MS4A6A|P2RY13|PECAM1|PTGER4|RGL1|SERPING1|SIGLEC1|STAT4|STOM|TSPAN4|TYROBP
NUYTTEN_EZH2_TARGETS_UP	MSigDB_C2	77	1036	16.409	3.93142	7.43243	1	15.412	1.86577e-30	2.53709e-28	APOL3|APOL6|ARL4C|ATP6AP2|BATF2|BRI3|BTN3A3|C1ORF54|CASP1|CCR1|CLEC2B|CLEC7A|CPNE8|CTSB|CTSC|CXCL10|CYLD|DDX58|DDX60|DDX60L|DRAM1|DSE|DYNLT1|EPSTI1|FAM46A|FLVCR2|FYB|GBP2|GBP3|GBP4|GBP5|GLIPR2|GPR155|GPX1|HERC5|HLA-E|HLA-F|HLA-G|IFIH1|IFIT5|IFITM1|IL32|IRF1|LAP3|LGALS8|LGMN|LIPA|LYST|MFSD1|MLKL|OASL|PARP9|PLA2G4A|PLSCR1|PSME2|RGL1|RHOU|RNF149|RTP4|SAMD9L|SAMHD1|SAT1|SCARB2|SECTM1|SEPW1|SLC31A2|SP…
Human Breast_Huang03_176genes_LNmetastasis (12747878-Table2)	GeneSigDB	35	155	2.45501	1.54942	22.5806	1	21.0046	2.55472e-30	3.409e-28	BTN3A2|BTN3A3|CASP4|CCL5|CD2|CD3D|CXCL10|CXCL11|CXCL9|GBP1|GBP2|GCH1|GNLY|GZMB|GZMK|HLA-F|IDO1|IFI27|IFI35|IFI44L|IFI6|IFIT1|IFIT3|IFITM1|IRF1|LAG3|OASL|OSBPL1A|PSME2|RARRES3|STAT1|TAP1|UBE2L6|WARS|XAF1
Human Lymphoma_Knoops07_201genes (17483295-TableS1)	GeneSigDB	32	121	1.91649	1.36995	26.4463	1	21.9596	3.47626e-30	4.59574e-28	ANKRD22|ARHGEF3|C1QA|C1QB|CD68|CREG1|CTSC|CXCL10|CXCL11|CXCL9|EPB41L3|FCER1G|FTL|FYB|GBP1|GBP5|IGSF6|LAIR1|LGMN|LILRB2|LILRB3|LIPA|LST1|MS4A6A|PSAP|RAB20|SLAMF8|STAT1|TCN2|TNFSF10|TNFSF13B|TYROBP
VERHAAK_AML_WITH_NPM1_MUTATED_UP	MSigDB_C2	37	183	2.8985	1.68258	20.2186	1	20.2674	3.98931e-30	5.22563e-28	APOBEC3A|C1QA|C1QB|C2|C3AR1|CASP1|CCL4|CCR1|CD14|CD163|CPVL|CXCL10|EPB41L3|FCGR3B|FGR|GCH1|GNS|HNMT|KCNJ2|LILRB2|LILRB3|MAFB|MCTP1|PILRA|PLA2G4A|SAT1|SCPEP1|SECTM1|SERPINA1|SMCO4|SMPDL3A|SNX10|TARP|TBXAS1|TNFAIP2|TNFSF10|WARS
GSE17974_IL4_AND_ANTI_IL12_VS_UNTREATED_72H_ACT_CD4_TCELL_DN	MSigDB_C7	38	198	3.13608	1.74963	19.1919	1	19.9265	5.0577e-30	6.50575e-28	CLEC2B|CXCL9|CYFIP1|EPSTI1|GBP1|GBP4|GBP5|GCH1|GIMAP1|GIMAP4|GIMAP7|GIMAP8|GPR155|GPR174|GZMK|IFI27|IFI35|IFIH1|IFIT5|IQGAP2|ITM2A|LGMN|LYST|PARP9|PRKCH|PTGER4|RAPGEF2|RHOU|SAMD9L|SCML1|STAT1|TAP1|TNFSF10|TNFSF13B|TRAT1|TRBV7-8|UBE2L6|XRN1
GSE34205_RSV_VS_FLU_INF_INFANT_PBMC_DN	MSigDB_C7	38	198	3.13608	1.74963	19.1919	1	19.9265	5.0577e-30	6.50575e-28	C1QA|C1QB|C1QC|C2|CAPN2|CCL4|CCL8|CCR5|CD3G|CHST12|DDX60|DOK2|EPSTI1|FTL|GNLY|GPR56|GZMB|HLA-E|HLA-F|HLA-G|IFI27|IFI35|IFI44L|IFITM1|ITM2B|KLRD1|LY6E|MVB12B|NKG7|OASL|PLD3|PRF1|RGL1|SARAF|SH2D2A|SIGLEC1|SLC38A6|SPATS2L
MODULE_5	MSigDB_C4	51	432	6.84236	2.5717	11.8056	1	17.1706	2.05364e-29	2.61802e-27	AIF1|ALDH1A1|C1QB|C2|CASP4|CCL5|CCR1|CD14|CD163|CD302|CD97|CLEC2B|CSF3R|CST7|CTSC|DAB2|DPYD|EPB41L3|FCER1G|FCGR2A|FCGR3B|FCGRT|FGR|GBP1|GNS|GPX3|IFI27|IL32|IRF1|LAIR1|LCP2|LGMN|LILRB3|LIPA|LST1|MNDA|NKG7|PECAM1|PLSCR1|RARRES3|SECTM1|SERPINA1|SLC7A7|STAT1|TAP1|TLR2|TNFAIP2|TNFSF10|UBE2L6|VAMP5|VSIG4
DEURIG_T_CELL_PROLYMPHOCYTIC_LEUKEMIA_DN	MSigDB_C2	45	319	5.05257	2.21517	14.1066	1	18.0336	2.30325e-29	2.91024e-27	ARL6IP5|CAPN2|CASP1|CASP4|CCL4|CCL5|CD2|CD244|CD28|CD3D|CD8A|CLEC2B|CRTAM|CST7|CTSW|CYLD|DYNLT1|F2R|FYN|GBP2|GCH1|GNLY|GPR56|GPR65|GZMA|GZMB|GZMH|GZMK|IFITM1|IFNG|KLRD1|LCP2|LEPROTL1|LGALS8|LPAR6|MAF|NKG7|PHACTR2|PRF1|RAB27A|RARRES3|SCML1|STAT4|TNFSF10|TRBC1
MODULE_128	MSigDB_C4	29	97	1.53636	1.2272	29.8969	1	22.3792	3.51743e-29	4.40542e-27	AIF1|APOL3|C3AR1|CCL5|CCR1|CCR2|CCR5|CD14|CEBPD|CTSB|CXCL12|CXCL9|CXCR6|DAB2|DAPK1|FCER1G|FCGR2A|FTL|GBP1|GBP2|GNLY|GPX1|GZMK|IFITM1|IL32|KCTD12|LAG3|LGMN|TYROBP
Human Leukemia_Takeda06_309genes (16818636-TableS2)	GeneSigDB	38	209	3.31031	1.79716	18.1818	1	19.3025	4.18489e-29	5.19581e-27	ALDH1A1|APOL4|ARHGEF3|C5ORF56|CD163|CLEC10A|CLEC2B|CXCL10|DDX58|DDX60|DDX60L|EPSTI1|GBP1|GBP3|HERC5|IDO1|IFI27|IFI35|IFI44L|IFI6|IFIH1|IFIT1|IFIT3|IFIT5|IFITM1|INPP4B|LY6E|MAFB|OASL|PARP9|PLA2G4A|PLSCR1|RNF213|RTN1|SAMD9L|SERPING1|STAT1|XAF1
MODULE_79	MSigDB_C4	29	99	1.56804	1.23973	29.2929	1	22.1273	6.86637e-29	8.37932e-27	AIF1|APOL3|C3AR1|CCL5|CCR1|CCR2|CCR5|CD14|CEBPD|CTSB|CXCL12|CXCL9|CXCR6|DAB2|DAPK1|FCER1G|FCGR2A|FTL|GBP1|GBP2|GNLY|GPX1|GZMK|IFITM1|IL32|KCTD12|LAG3|LGMN|TYROBP
Human Breast_van'tVeer02_2460genes_Ergenes (11823860-SuppTable3)	GeneSigDB	104	1973	31.2499	5.31415	5.27116	1	13.6899	7.73865e-29	9.28508e-27	AIF1|AMICA1|ARL4C|BATF2|BCL11B|C1QA|C1QB|CASP1|CASP4|CCL4|CCL5|CCR1|CCR2|CCR5|CD14|CD163|CD2|CD300A|CD3D|CD3G|CD68|CERS6|CLEC4A|CPVL|CREBL2|CTSC|CTSS|CXCL10|CXCL11|CXCL9|CXCR3|CXCR6|DAPK1|DRAM1|EPSTI1|ETV7|FAM26F|FAM46A|FASLG|FCGR2A|FCGR3B|FRMD3|FTL|FYB|GATA3|GBP1|GBP2|GBP5|GCH1|GIMAP4|GIMAP5|GLIPR2|GNA15|GZMA|GZMB|HAPLN3|HLA-F|IDO1|IGSF6|IL32|INPP4B|IPCEF1|KLRD1|LAP3|LCP2|LILRB2|LILRB3|LILRB5|LY…
GSE10325_MYELOID_VS_LUPUS_MYELOID_DN	MSigDB_C7	37	200	3.16776	1.75837	18.5	1	19.2407	1.19802e-28	1.39068e-26	APOL6|C1QB|CCL8|CXCL10|CXCL11|DDX60|EPB41L3|FCGR1B|FLVCR2|GBP1|GIMAP4|HERC5|IFI27|IFI35|IFI6|IFIH1|IFIT1|IFIT3|IFIT5|IFITM1|IGSF6|LAIR1|LAP3|LY6E|OASL|PHACTR2|PLSCR1|PSME2|RGL1|RTP4|SERPING1|SIGLEC1|SPATS2L|STAT1|TAP1|UBE2L6|XAF1
GSE24634_TEFF_VS_TCONV_DAY7_IN_CULTURE_DN	MSigDB_C7	37	200	3.16776	1.75837	18.5	1	19.2407	1.19802e-28	1.39068e-26	AIF1|C1QA|C1QB|CD300A|CLEC10A|CLEC7A|CTSB|CTSS|CYFIP1|DAB2|DDX60|DOCK4|DSE|EMR2|EPB41L3|FCGRT|FGR|GNS|GPX1|HLA-F|HNMT|HSD11B1|IFI6|LAP3|LILRB2|LIPA|LPAR6|MNDA|NPC2|PSAP|PSME2|RNF13|RNF130|SAT1|SCPEP1|TLR2|TYROBP
GSE26495_NAIVE_VS_PD1LOW_CD8_TCELL_DN	MSigDB_C7	37	200	3.16776	1.75837	18.5	1	19.2407	1.19802e-28	1.39068e-26	ASCL2|CAPN2|CCL4|CCL5|CCR5|CD244|CHST12|CLEC2B|CST7|CTSC|DOK2|EOMES|FAM179A|FGFBP2|FYN|GBP5|GNLY|GPR56|GZMA|GZMB|GZMH|JAKMIP1|KLRD1|LAG3|MAF|NKG7|PIK3R5|PQLC3|PRF1|PRR5L|RAB27A|RHOU|SLAMF7|SPATS2L|STOM|SYTL3|TARP
GSE29618_MONOCYTE_VS_MDC_UP	MSigDB_C7	37	200	3.16776	1.75837	18.5	1	19.2407	1.19802e-28	1.39068e-26	AIF1|ALDH1A1|AOAH|APOBEC3A|ATP6AP2|CCR1|CD14|CD163|CD68|CREG1|CSF3R|CTSB|CTSS|DRAM1|FCER1G|FCGR2A|FGR|FTL|FYB|GIMAP5|GNS|HLA-F|HNMT|IL15|ITM2B|LILRB3|MAFB|NPC2|PILRA|PSAP|PTGER2|SCPEP1|SDCBP|SERPINA1|SLC31A2|SLC7A7|TYROBP
Human Leukemia_Verhaak05_568genes (16109776-TableS1)	GeneSigDB	50	429	6.79484	2.56292	11.655	1	16.8578	1.39272e-28	1.60365e-26	APOBEC3A|C1QA|C1QB|C3AR1|CASP1|CCL4|CCR1|CCR2|CD14|CD163|CD2|CD3D|CLEC10A|CPVL|CSF3R|CST7|CXCL10|DSE|EPB41L3|FAM105A|FCGR3B|FGR|GALC|GATA3|GCH1|GNS|HNMT|IFI44L|IFITM1|ITM2A|KCNJ2|LILRB2|LPAR6|MAFB|MCTP1|PILRA|PLA2G4A|PTGER4|SAT1|SCPEP1|SECTM1|SERPINA1|SERPING1|SMCO4|SMPDL3A|SNX10|TBXAS1|TNFAIP2|TNFSF10|WARS
Human Lymphoma_VanLoo09_40genes (19797726-Table2b)	GeneSigDB	21	39	0.617713	0.779084	53.8462	1	26.1619	4.33615e-28	4.95292e-26	C1QA|C1QC|C2|C3AR1|CCL8|CCR1|CCRL2|CD14|CD163|CSF3R|CXCL10|CXCL16|FCER1G|FCGR3B|IFI6|IFIT3|IL18BP|STAT1|TLR2|TLR8|VSIG4
SCHUETZ_BREAST_CANCER_DUCTAL_INVASIVE_UP	MSigDB_C2	45	349	5.52774	2.31553	12.894	1	17.0467	1.16094e-27	1.31555e-25	ARL4C|AXL|C1ORF54|C1QA|C1QB|C3AR1|CASP1|CCL5|CCR1|CD163|CELF2|CLEC2B|CLEC4A|CLEC7A|CPVL|CTSS|DAB2|DPYD|DSE|F2R|FCER1G|FCGR1B|FCGR2A|FCGR3B|FTL|FYN|GBP1|GIMAP4|GIMAP6|GPR65|KCNJ2|KCTD12|LCP2|LY96|MAF|MAFB|MNDA|MS4A4A|MS4A6A|PECAM1|SERPING1|SLAMF8|SLC7A7|SMCO4|TYROBP
GSE24026_PD1_LIGATION_VS_CTRL_IN_ACT_TCELL_LINE_UP	MSigDB_C7	36	199	3.15192	1.754	18.0905	1	18.7275	1.53523e-27	1.72598e-25	APOL6|BTN3A2|C1ORF54|CCR1|CCRL2|CD28|CD3D|CLEC2B|CST7|DOK2|FASLG|GBP1|GZMA|HLA-E|IFI35|IFI6|IFIH1|IFIT3|IRF1|ITM2A|LCP2|LY96|PSME2|RAB27A|RARRES3|SEPW1|SH2D2A|SLAMF8|STAT1|STAT4|TAP1|TARP|TNFSF10|TRAC|TRBC1|UBE2L6
MODULE_64	MSigDB_C4	53	517	8.18866	2.8083	10.2515	1	15.9568	1.60845e-27	1.79417e-25	AXL|C3AR1|CCL4|CCL8|CCR1|CCR2|CCR5|CD14|CD163|CD2|CD3D|CD3E|CD3G|CD4|CD6|CD8A|CD8B|CLEC2B|CSF3R|CXCL10|CXCL11|CXCL12|CXCL9|CXCR6|DAPK1|FASLG|FCER1G|FCGR2A|FCGRT|FGR|GNA15|GPR65|IFITM1|IFNG|IGSF6|IL15|KCNJ2|LAG3|LILRB2|LILRB3|LPAR6|LY6E|NKG7|PRKCH|PRKCQ|SH2D1A|STAT1|STAT4|STOM|TLR2|TNFSF10|TSPAN4|TYROBP
GSE13484_UNSTIM_VS_YF17D_VACCINE_STIM_PBMC_DN	MSigDB_C7	36	200	3.16776	1.75837	18	1	18.672	1.84593e-27	1.99668e-25	APOL6|CASP4|CCL4|CHST12|DDX58|DDX60|DRAM1|DYNLT1|GBP1|HERC5|HLA-E|IFI35|IFI44L|IFI6|IFIH1|IFIT1|IFIT3|IFIT5|IFITM1|IRF1|KCNJ2|LAG3|LAP3|LY6E|OASL|PLSCR1|RAPGEF2|RTP4|SLAMF7|SPATS2L|STAT1|TAP1|TMEM140|TNFSF10|UBE2L6|XAF1
GSE22886_CTRL_VS_LPS_24H_DC_DN	MSigDB_C7	36	200	3.16776	1.75837	18	1	18.672	1.84593e-27	1.99668e-25	APOBEC3A|BTN3A1|BTN3A2|BTN3A3|CCL5|DDX58|DDX60|DYNLT1|GBP1|GCH1|HERC5|HLA-E|HLA-F|HLA-G|IDO1|IFI27|IFI35|IFI44L|IFI6|IFIH1|IFIT1|IFIT3|IFIT5|IFITM1|LAP3|OASL|PSME2|PTGER4|RTP4|SLAMF7|STAT1|TAP1|TNFSF10|UBE2L6|WARS|XAF1
GSE22886_NAIVE_BCELL_VS_MONOCYTE_DN	MSigDB_C7	36	200	3.16776	1.75837	18	1	18.672	1.84593e-27	1.99668e-25	CASP1|CD14|CD300A|CERS6|CLEC7A|CREG1|CTSB|DPYD|DYNLT1|FCER1G|FCGR2A|FTL|GNS|GPX1|HEXB|IQGAP2|KCTD12|LILRB2|LILRB3|LY96|MAFB|MNDA|MYO1F|NAGK|PPT1|PSAP|RBM47|RNF130|SDCBP|SERPINA1|SLC31A2|SLC7A7|TLR2|TNFAIP2|TYROBP|WARS
GSE24634_TREG_VS_TCONV_POST_DAY3_IL4_CONVERSION_DN	MSigDB_C7	36	200	3.16776	1.75837	18	1	18.672	1.84593e-27	1.99668e-25	C1ORF54|C1QA|C1QB|CEBPD|CLEC2B|CMKLR1|CREBL2|CREG1|CTSB|CTSC|DAB2|DSE|EPB41L3|FAM46A|FCGR2A|GBP1|GPX1|HEXB|ITM2B|KCTD12|LAIR1|LY96|MCTP1|MNDA|NAGA|NAGK|OSBPL1A|P2RY13|PPT1|PSAP|RNF130|SASH1|SLAMF7|SLC38A6|SNX6|STOM
Human Leukemia_Zangrando09_1001genes (19549311-SuppTable2-MMLandPhenotype)	GeneSigDB	58	644	10.2002	3.12586	9.00621	1	15.2918	3.96655e-27	4.25823e-25	AIF1|ARHGEF3|ATP6AP2|C10ORF54|C1ORF162|C3AR1|C5ORF56|CASP1|CD300A|CD300LF|CD302|CEBPD|CECR1|CLEC12A|CPNE8|CREG1|CSF3R|CST3|CTSB|CTSC|CTSS|DOCK5|FAM105A|FAM46A|FCER1G|FGR|FYB|GLIPR2|GNS|IDH1|LCP2|LPAR6|LPCAT2|MCTP1|MFSD1|MLKL|MS4A4A|MS4A6A|MS4A7|MYO1F|NAAA|NDFIP1|NKG7|PHACTR2|PQLC3|PSTPIP2|PTGER4|RAB27A|RNF130|RNF213|SAMHD1|SCPEP1|SNX10|TBXAS1|TLR2|TNFSF13B|TYROBP|WARS
IFN_PMBC_4x_Up	SignatureDB	26	82	1.29878	1.12868	31.7073	1	21.8851	4.91389e-27	5.23586e-25	CCL8|CXCL10|CXCL11|CXCL9|FASLG|GBP1|GCH1|IDO1|IFI35|IFI44L|IFI6|IFIT1|IFIT3|IFIT5|LAG3|LY6E|OASL|PLSCR1|SECTM1|SERPING1|STAT1|TAP1|TNFSF10|UBE2L6|WARS|XAF1
Mouse Lung_not_cancer_Woodruff05_2371genes (16166618-SuppTable4)	GeneSigDB	88	1518	24.0433	4.70893	5.7971	1	13.582	5.03762e-27	5.32794e-25	AOAH|ARL4C|AXL|C1QA|C1QB|C1QC|C2|C3AR1|CCL5|CCR2|CCR5|CD2|CD28|CD300A|CD302|CD3G|CD97|CLEC10A|CMKLR1|CPNE8|CTSB|CXCL16|CXCR3|CXCR6|DAPK1|DOCK4|DOCK5|DRAM1|EPSTI1|FAM105A|FCGRT|FGR|FLVCR2|FNIP2|FRMD4B|FYB|GATA3|GGTA1P|GIMAP6|GIMAP8|GPR155|GPR171|GPR65|HAVCR2|HEXB|HNMT|HS3ST3B1|IFITM1|IQGAP2|KLRD1|LAIR1|LGMN|LPAR6|MAF|MAFB|MFSD1|MGAT4A|MNDA|MS4A7|NDFIP1|P2RY13|PILRA|PPT1|PRKCH|PRR5L|PSTPIP1|PSTPIP2…
Human Viral_Urosevic07_341genes (17823660-TableS1b)	GeneSigDB	41	298	4.71996	2.14196	13.7584	1	16.9378	2.19382e-26	2.28638e-24	CALCOCO2|CAPN2|CASP1|CCR1|CCRL2|CERS6|CXCL10|DYNLT1|FGR|GBP1|IDO1|IFI35|IFI44L|IFI6|IFIT1|IFIT3|IFIT5|IFITM1|IL15|INPP4B|IPCEF1|LAG3|LY6E|MNDA|MYOF|OASL|PLSCR1|PRF1|PTGER2|RALB|RAPGEF2|RARRES3|SAMHD1|SAT1|SCARB2|SERPING1|STAT1|TLR2|TNFAIP2|TNFSF10|WARS
GSE18791_CTRL_VS_NEWCASTLE_VIRUS_DC_10H_DN	MSigDB_C7	35	199	3.15192	1.754	17.5879	1	18.1574	2.29522e-26	2.35764e-24	APOL6|BATF2|C5ORF56|CXCL9|CYLD|DDX58|DDX60|DYNLT1|EPSTI1|ETV7|FAM46A|GBP4|GBP5|GCH1|HERC5|IDO1|IFIH1|IFIT1|IFIT3|IFIT5|IRF1|OASL|PLSCR1|RNF213|RTP4|SAMD9L|SECTM1|SERPING1|SLC31A2|TAP1|TLR2|TMEM140|TNFSF10|WARS|XAF1
GSE24634_IL4_VS_CTRL_TREATED_NAIVE_CD4_TCELL_DAY5_DN	MSigDB_C7	35	199	3.15192	1.754	17.5879	1	18.1574	2.29522e-26	2.35764e-24	APOL3|BTN3A1|BTN3A2|BTN3A3|CALCOCO2|CASP4|CD2|CD97|DDX60|DYNLT1|GBP1|GBP2|GIMAP5|GIMAP6|GPR171|GZMB|HERC5|HLA-F|IDO1|IFI44L|IFI6|IFIT3|IFIT5|IFITM1|IPCEF1|RALB|RARRES3|SLAMF7|STOM|TAP1|TMEM140|TRAC|UBE2L6|VAMP5|XAF1
GSE13485_DAY7_VS_DAY21_YF17D_VACCINE_PBMC_UP	MSigDB_C7	35	200	3.16776	1.75837	17.5	1	18.1033	2.74293e-26	2.7974e-24	APOBEC3A|APOL6|CAPN2|DAB2|DDX60|DDX60L|EPSTI1|FAM46A|FBXO6|FNIP2|HERC5|IFI27|IFI44L|IFI6|IFIT1|IFIT3|IFIT5|LAP3|LILRB2|LY6E|MAFB|MYOF|OASL|PARP9|PHACTR2|PLSCR1|RGL1|SAMD9L|SASH1|SCARB2|SERPING1|SIGLEC1|SPATS2L|STAT1|XAF1
MCLACHLAN_DENTAL_CARIES_UP	MSigDB_C2	38	250	3.9597	1.96386	15.2	1	17.3334	3.94841e-26	3.99825e-24	C1QA|C1QB|C3AR1|CCL5|CCL8|CCR1|CCR2|CD14|CD163|CD4|CEBPD|CECR1|CLEC2B|CLEC7A|CPVL|CTSB|CTSC|CTSS|CXCL12|CXCL9|FCER1G|FCGR2A|FCGR3B|FYB|GZMB|LCP2|LY96|MNDA|MS4A4A|MS4A6A|PECAM1|PTGER4|SAT1|SERPINA1|SLAMF8|TRBC1|TYROBP|WARS
IMMUNE_SYSTEM_PROCESS	MSigDB_C5	42	332	5.25848	2.25924	12.6506	1	16.2628	1.56155e-25	1.57013e-23	C2|CCL4|CCL5|CCR1|CCR2|CCR5|CD2|CD28|CD3D|CD3E|CD4|CD97|CLEC7A|CMKLR1|CRTAM|CST7|CTSC|CTSS|CTSW|CXCL12|FCGR3B|FCGRT|FYB|FYN|GBP2|GPR65|GZMA|IFI6|IGSF6|IL15|IL18BP|IL32|LCP2|LILRB2|LST1|MAFB|PTGER4|SECTM1|SIRPG|SLA2|TLR8|TRAT1
TAKEDA_TARGETS_OF_NUP98_HOXA9_FUSION_3D_UP	MSigDB_C2	33	181	2.86682	1.67343	18.232	1	18.0069	1.92472e-25	1.90842e-23	ALDH1A1|ARHGEF3|C5ORF56|CLEC2B|CXCL10|DDX58|DDX60|DDX60L|EPSTI1|GBP1|GBP3|HERC5|IDO1|IFI27|IFI35|IFI44L|IFI6|IFIH1|IFIT1|IFIT3|IFIT5|IFITM1|INPP4B|LY6E|OASL|PARP9|PLA2G4A|RNF213|RTN1|SAMD9L|SERPING1|STAT1|XAF1
Resting_monocyte_GNF	SignatureDB	33	181	2.86682	1.67343	18.232	1	18.0069	1.92472e-25	1.90842e-23	ADAP2|AIF1|APOBEC3A|CCR1|CD14|CD163|CEBPD|CSF3R|CTSS|DPYD|EPB41L3|FCGR2A|HNMT|IFIT1|IGSF6|LILRB2|LILRB3|LST1|MAFB|MNDA|P2RY13|PILRA|PPT1|RAB20|SECTM1|SERPINA1|SLC31A2|SLC7A7|SMCO4|TBXAS1|TLR2|TNFAIP2|TNFSF10
GSE29618_PDC_VS_MDC_DAY7_FLU_VACCINE_DN	MSigDB_C7	34	200	3.16776	1.75837	17	1	17.5346	3.92786e-25	3.86772e-23	AIF1|AOAH|APOL3|ATP8B4|CASP1|CD163|CEBPD|CLEC10A|CLEC4A|CLEC7A|CST3|CST7|DOCK5|DOK2|DPYD|FCGR2A|FGR|FYN|IGSF6|KCTD12|LST1|LYST|MNDA|P2RY13|PILRA|PSTPIP1|PSTPIP2|PTGER4|RARRES3|RTN1|SAT1|SERPINA1|TLR2|TNFAIP2
MOSERLE_IFNA_RESPONSE	MSigDB_C2	18	31	0.491003	0.694712	58.0645	1	25.2033	4.50943e-25	4.40997e-23	CXCL10|DDX58|DDX60|DDX60L|EPSTI1|GBP1|HERC5|IFI44L|IFIH1|IFIT1|IFIT3|IFIT5|IFITM1|OASL|RTP4|SAMD9L|STAT1|TNFSF10
Monocyte_8x_U133plus	SignatureDB	28	121	1.91649	1.36995	23.1405	1	19.0398	8.74206e-25	8.4911e-23	APOBEC3A|CCRL2|CD14|CD163|CD68|CLEC7A|CPVL|CXCL16|DOCK4|EMR2|HNMT|IGSF6|KCNJ2|KCTD12|KIAA1598|LILRB2|LILRB3|MAFB|MS4A7|PILRA|RBM47|RHOU|RTN1|SASH1|SCARB2|SERPINA1|TLR2|TNFAIP2
GNF2_CD33	MSigDB_C4	21	52	0.823617	0.899365	40.3846	1	22.434	1.107e-24	1.06796e-22	CASP1|CD14|CD163|CD302|CECR1|CLEC4A|CPVL|CTSS|LILRB2|LILRB3|MAFB|MFSD1|MS4A6A|PPT1|RNF130|SLC7A7|TBXAS1|TLR2|TLR8|TNFAIP2|TYROBP
GNF2_CD1D	MSigDB_C4	20	45	0.712746	0.836766	44.4444	1	23.0498	1.32634e-24	1.27098e-22	AIF1|CASP1|CD14|CD302|CECR1|CLEC4A|CPVL|CTSS|IGSF6|LILRB2|LILRB3|MAFB|MS4A6A|PSAP|RNF130|SLC7A7|TBXAS1|TLR2|TNFAIP2|TYROBP
REACTOME_IMMUNE_SYSTEM	MSigDB_C2	64	895	14.1757	3.66525	7.15084	1	13.5937	2.48261e-24	2.36311e-22	AMICA1|C1QA|C1QB|C1QC|C2|CASP1|CASP4|CCR2|CD14|CD28|CD3D|CD3E|CD3G|CD4|CD8A|CD8B|CRTAM|CTSB|CTSC|CTSS|CYLD|DDX58|EIF4E3|FBXO6|FCGR1B|FYB|FYN|GBP1|GBP2|GBP4|GBP5|HERC5|HLA-F|HLA-G|IFI27|IFI35|IFI6|IFIH1|IFIT1|IFIT3|IFITM1|IFNG|IRF1|KLRD1|LCP2|LGMN|LILRB2|LILRB3|LILRB5|LY96|OASL|OSBPL1A|PRKCQ|PSME2|PSTPIP1|RNF125|STAT1|TAP1|TLR2|TLR8|TRAT1|TYROBP|UBE2L6|XAF1
GSE11057_PBMC_VS_MEM_CD4_TCELL_UP	MSigDB_C7	33	196	3.1044	1.74084	16.8367	1	17.1731	2.77052e-24	2.6197e-22	ALDH1A1|AOAH|ATP8B4|CCR1|CD163|CD300LF|CD8B|CLEC4A|CMKLR1|CSF3R|CTSS|DOCK5|EMR2|EPB41L3|FCGR2A|FCGRT|IGSF6|KIAA1598|LILRB2|LILRB3|LPCAT2|LYST|MAFB|MYOF|NAGK|P2RY13|PLA2G4A|RTN1|SCPEP1|SLC31A2|SLC7A7|SMPDL3A|TNFAIP2
GNF2_S100A4	MSigDB_C4	20	47	0.744423	0.855123	42.5532	1	22.5179	3.96878e-24	3.72804e-22	AIF1|APOBEC3A|CASP1|CCR1|CLEC4A|CPVL|DOK2|FCER1G|FGR|IGSF6|LILRB2|LILRB3|LST1|MYO1F|PECAM1|PILRA|PSTPIP1|TBXAS1|TNFSF10|TYROBP
GSE24634_TREG_VS_TCONV_POST_DAY7_IL4_CONVERSION_DN	MSigDB_C7	33	199	3.15192	1.754	16.5829	1	17.0171	4.58747e-24	4.25324e-22	C1ORF54|C1QA|CD14|CD163|CD68|CMKLR1|CREG1|CTSB|CTSC|CTSS|CYFIP1|FCGRT|FTL|HEXB|HNMT|KCTD12|KIAA1598|LIPA|LPAR6|LY96|MNDA|P2RY13|PSAP|RAB20|RBM47|RGL1|RNF130|RTN1|SAT1|SCPEP1|SLC30A1|SLC38A6|TYROBP
GSE26495_NAIVE_VS_PD1HIGH_CD8_TCELL_DN	MSigDB_C7	33	199	3.15192	1.754	16.5829	1	17.0171	4.58747e-24	4.25324e-22	CAPN2|CASP1|CCL5|CCR5|CLEC2B|CST7|CTSC|DOK2|EOMES|FAM179A|FGFBP2|FYN|GALM|GBP5|GPR56|GZMA|GZMH|GZMK|IL15|JAKMIP1|KLRD1|LAG3|MAF|NKG7|PRF1|PRR5L|RAB27A|RHOU|SLAMF7|SPATS2L|STOM|SYTL3|TARP
GSE18791_CTRL_VS_NEWCASTLE_VIRUS_DC_4H_DN	MSigDB_C7	33	200	3.16776	1.75837	16.5	1	16.9659	5.41637e-24	4.95736e-22	APOBEC3A|BATF2|C5ORF56|CCL8|CXCL10|CXCL11|DDX58|DDX60|DDX60L|EPSTI1|FAM46A|GCH1|HERC5|IFI35|IFI44L|IFI6|IFIH1|IFIT1|IFIT3|IFIT5|IFITM1|IRF1|OASL|PARP9|PLSCR1|RNF213|RTP4|SAMD9L|SIRPG|SLC31A2|TAP1|TNFSF10|XAF1
GSE24634_TREG_VS_TCONV_POST_DAY5_IL4_CONVERSION_DN	MSigDB_C7	33	200	3.16776	1.75837	16.5	1	16.9659	5.41637e-24	4.95736e-22	BCL11B|BTN3A1|C1ORF54|CCR1|CD302|CD68|CLEC7A|CREG1|CTSB|CTSS|DDX60|DPYD|FCER1G|FCGRT|FTL|HLA-E|HLA-F|IGSF6|IPCEF1|LIPA|MS4A6A|NPC2|PECAM1|RAB20|RGL1|RNF130|RTN1|SCML1|SLC31A2|SLC7A7|TBXAS1|TSPAN4|TYROBP
MODULE_44	MSigDB_C4	40	324	5.13177	2.23223	12.3457	1	15.6204	5.94774e-24	5.3748e-22	C1QB|C2|CASP4|CD14|CD163|CD2|CD3D|CD3E|CD6|CD8A|CD8B|CELF2|CPVL|CREG1|CTSC|CXCL12|DAB2|EPB41L3|FCGRT|FYB|GPX3|IFI27|IFI35|IFI44L|IFIT1|IFIT3|IL32|ITM2A|LAIR1|LCP2|LGMN|LIPA|N4BP2L1|PECAM1|PLSCR1|RARRES3|STAT1|TAP1|UBE2L6|VSIG4
Human Prostate_Wallace08_86genes (18245496-SuppTable3)	GeneSigDB	22	64	1.01368	0.997507	34.375	1	21.0388	5.92534e-24	5.3748e-22	C1QA|C1QB|CCL4|CCL5|CD28|CLEC4A|CTSC|CXCL9|FYB|GBP1|HLA-F|HLA-G|IDO1|IFI27|IFI6|IFIT3|IFITM1|IL15|IRF1|LCP2|LY96|TRAT1
Human Viral_Harenberg08_60genes (18691624-Table1)	GeneSigDB	20	48	0.760262	0.864154	41.6667	1	22.2642	6.70626e-24	6.02214e-22	BATF2|CCL8|CXCL10|DDX58|GBP1|GBP4|HERC5|HLA-G|IFI27|IFI44L|IFIH1|IFIT3|IFIT5|IFITM1|IRF1|OASL|SIGLEC1|STAT1|TAP1|TNFSF10
Human Liver_Skawran08_551genes (18277965-TableS1b)	GeneSigDB	45	431	6.82652	2.56878	10.4408	1	14.8606	8.84067e-24	7.88919e-22	AIF1|C1QA|C1QC|C3AR1|CASP1|CCR1|CD14|CD163|CD300A|CD4|CD68|CELF2|CLEC2B|CTSS|DPYD|EPB41L3|FAM26F|FCER1G|FNIP2|GBP1|GCH1|HLA-F|IFITM1|IL32|LAP3|LPAR6|MAFB|MNDA|MS4A4A|MS4A6A|MS4A7|NAAA|OSBPL1A|PHACTR2|PLA2G4A|RAB27A|RARRES3|SERPING1|SMPDL3A|SPG20|STOM|TBXAS1|TLR8|UBE2L6|VSIG4
RPS14_DN.V1_UP	MSigDB_C6	32	191	3.02521	1.71867	16.7539	1	16.8588	1.642e-23	1.45618e-21	AIF1|ARHGEF3|ARL4C|ATP8B4|C3AR1|CASP1|CD14|CD300A|CECR1|CLEC2B|CLEC7A|CRTAM|CTSS|FLVCR2|IGSF6|KCTD12|LST1|LY96|MAF|MNDA|MS4A6A|MYO1F|NKG7|PILRA|PTGER4|RBM47|RGL1|SH2D2A|SLAMF8|SLC31A2|TNFAIP2|TYROBP
FARMER_BREAST_CANCER_CLUSTER_1	MSigDB_C2	19	43	0.681068	0.817994	44.186	1	22.395	2.25573e-23	1.9881e-21	CCR2|CCR5|CD2|CD3D|CD8A|GIMAP4|GPR171|GZMA|GZMK|HERC5|IFI44L|IFI6|IFIT1|IFIT3|LCP2|OASL|SH2D1A|TRBC1|XAF1
HOXA9_DN.V1_UP	MSigDB_C6	32	194	3.07273	1.73201	16.4948	1	16.7016	2.71023e-23	2.37403e-21	ARHGEF3|ARL4C|CCR2|CECR1|CRY1|CYLD|FAM105A|FCER1G|FCGRT|FYN|GALC|GNS|IPCEF1|KIAA1598|LPAR6|LY96|MNDA|MS4A4A|MS4A6A|MYOF|NAGK|NDFIP1|PECAM1|PTGER4|RBM47|RNF11|RNF130|SAMHD1|SCPEP1|SLC30A1|SNX10|TYROBP
MODULE_171	MSigDB_C4	28	138	2.18575	1.4625	20.2899	1	17.6507	4.26573e-23	3.71379e-21	APOL3|CARD16|CD14|CD2|CD3D|CD8B|CEBPD|CMKLR1|CPVL|CXCL9|CXCR6|GBP1|GBP2|GNLY|GZMA|IFI35|IFI44L|IFIT1|IFIT5|IFITM1|IL15|KCTD12|LGMN|LPAR6|PLSCR1|SAMHD1|SLC7A7|TNFSF10
Thymic_SP_CD4+Tcell_gt_Thymic_DP_Tcell	SignatureDB	26	113	1.78978	1.32411	23.0088	1	18.2842	4.98617e-23	4.3147e-21	AMICA1|BTN3A3|CYLD|DDX60|GBP1|GBP2|GIMAP4|GIMAP5|GIMAP7|GIMAP8|GPR171|GPR65|HLA-E|HLA-F|IFI44L|IFIT1|IFITM1|LPAR6|NDFIP1|SAMD3|SAMHD1|SCML1|SIRPG|STAT1|TNFSF10|XAF1
Human Zola07_426genes_CellDifferentiationMarkers (17174972-TableS1)	GeneSigDB	40	344	5.44854	2.29913	11.6279	1	15.0281	5.73602e-23	4.93366e-21	BTN3A1|CCR1|CCR2|CCR5|CD14|CD163|CD2|CD244|CD28|CD300A|CD302|CD3D|CD3E|CD3G|CD4|CD6|CD68|CD8A|CD97|CLEC10A|CSF3R|CXCR3|CXCR6|EMR2|FASLG|FCGR2A|FCGR3B|IFITM1|KLRD1|LAG3|LAIR1|LILRB2|LILRB3|LILRB5|PECAM1|SLAMF7|TLR2|TLR8|TNFSF10|TNFSF13B
GOLDRATH_NAIVE_VS_MEMORY_CD8_TCELL_DN	MSigDB_C7	32	199	3.15192	1.754	16.0804	1	16.447	6.12339e-23	5.20415e-21	AIF1|CAPN2|CASP1|CASP4|CCL4|CCL5|CCR2|CCR5|CRTAM|CST7|CTSW|CXCR3|CYFIP1|DOCK5|EOMES|F2R|FASLG|FCGRT|GATA3|GZMA|GZMB|GZMK|IFNG|IL15|KCTD12|MYO1F|PLSCR1|PQLC3|PRF1|SAMHD1|SNX10|TSPAN4
GSE18791_CTRL_VS_NEWCASTLE_VIRUS_DC_12H_DN	MSigDB_C7	32	199	3.15192	1.754	16.0804	1	16.447	6.12339e-23	5.20415e-21	APOL6|C5ORF56|CXCL9|DDX58|DDX60|DYNLT1|EPSTI1|ETV7|FAM46A|GBP4|GBP5|GIMAP2|HERC5|IDO1|IFIH1|IFIT3|IFIT5|IL15|IRF1|KCNJ2|PLSCR1|RNF213|RTP4|SAMD9L|SECTM1|SIGLEC1|SLC31A2|STOM|TAP1|TMEM140|WARS|XAF1
GSE10325_CD4_TCELL_VS_LUPUS_CD4_TCELL_DN	MSigDB_C7	32	200	3.16776	1.75837	16	1	16.3972	7.18658e-23	6.07159e-21	ARHGEF3|CAPN2|CASP1|CCR1|DDX60|FCGR3B|GBP1|GCH1|HERC5|IFI27|IFI35|IFI44L|IFI6|IFIH1|IFIT1|IFIT3|IFIT5|IFITM1|IFNG|LAG3|LAP3|OASL|PLSCR1|PSME2|RTP4|SAT1|SPATS2L|STAT1|TAP1|UBE2L6|WARS|XAF1
IMMUNE_RESPONSE	MSigDB_C5	34	235	3.72212	1.90463	14.4681	1	15.897	9.16534e-23	7.69781e-21	C2|CCL4|CCL5|CCR1|CCR2|CCR5|CD28|CD97|CMKLR1|CRTAM|CST7|CTSC|CTSS|CTSW|CXCL12|FCGR3B|FCGRT|FYB|FYN|GBP2|GPR65|GZMA|IFI6|IGSF6|IL15|IL18BP|IL32|LCP2|LILRB2|PTGER4|SECTM1|SLA2|TLR8|TRAT1
ICHIBA_GRAFT_VERSUS_HOST_DISEASE_35D_UP	MSigDB_C2	27	131	2.07488	1.42514	20.6107	1	17.4896	1.66452e-22	1.38982e-20	AIF1|C1QA|C1QB|C1QC|CASP1|CCL4|CCL5|CCR1|CD14|CD68|CTSC|CTSS|CXCL9|GBP1|GBP4|GPX3|IL18BP|LCP2|LGMN|PLD3|SAMHD1|SNX10|STAT1|TAP1|TSPAN4|TYROBP|WARS
GSE6269_HEALTHY_VS_FLU_INF_PBMC_DN	MSigDB_C7	29	160	2.53421	1.57405	18.125	1	16.8138	2.05009e-22	1.70182e-20	APOBEC3A|C2|CD68|FCGR1B|FLVCR2|FTL|HERC5|HLA-G|IFI27|IFI35|IFI44L|IFI6|IFIT1|IFIT3|IFITM1|IGSF6|LY6E|MS4A4A|OASL|PHACTR2|PLD3|PLSCR1|RGL1|SERPING1|SIGLEC1|SLC38A6|SPATS2L|TLR2|XAF1
ICHIBA_GRAFT_VERSUS_HOST_DISEASE_D7_UP	MSigDB_C2	25	107	1.69475	1.28863	23.3645	1	18.0852	2.28792e-22	1.87741e-20	C1QB|C1QC|CD14|CTSS|CXCL10|CXCL9|GBP1|GBP2|GBP4|GIMAP4|IFI27|IFI35|IFIT1|IFIT3|IL18BP|IRF1|LCP2|PLD3|PSME2|SAMHD1|SNX10|STAT1|TAP1|TYROBP|WARS
Human Breast_Mackay07_1395GenesUpRegulated (17555561-Table2)	GeneSigDB	72	1223	19.3708	4.25418	5.88716	1	12.3712	2.2873e-22	1.87741e-20	ACVR1|ARHGEF3|ATP6V1B2|BTN3A3|C3AR1|CAPN2|CASP1|CCR5|CD2|CD8A|CEBPD|CLEC2B|CLEC4A|CMKLR1|CPVL|CREG1|CTSC|CXCL12|CYFIP1|DAPK1|DDX60L|DOCK4|DRAM1|F2R|FAM46A|FNIP2|FYB|GALC|GBP1|GBP4|GGTA1P|GIMAP6|GPR65|GZMK|HERC5|HLA-E|IDH1|IL15|INPP4B|IQGAP2|IRF1|ITM2A|ITM2B|LAP3|LGMN|LPAR6|LPCAT2|MAF|MNDA|MS4A6A|MYOF|PIK3R5|PLSCR1|PPT1|PRKCH|PSAP|RAB20|RGL1|RNF11|RNF13|RNF213|SASH1|SAT1|SLAMF8|SLC30A1|SLC31A2|SLC…
Mouse Viral_Mendoza-Villanueva08_1830genes (19036130-TableS1a)	GeneSigDB	82	1569	24.8511	4.78198	5.22626	1	11.9509	3.41582e-22	2.78691e-20	AIF1|ALDH1A1|ANKRD22|ARL4C|ARL6IP5|AXL|C1QA|C1QB|C1QC|C2|C3AR1|CASP4|CCL8|CCR1|CCR2|CCR5|CD14|CD163|CD302|CD68|CD97|CEBPD|CST3|CTSB|CTSS|CTSW|CXCL12|CXCL9|DAB2|DAPK1|DPYD|EPSTI1|F2R|FCER1G|FCGRT|FYB|GATA3|GBP1|GBP2|GBP3|GIMAP4|GNS|GPR155|GZMA|HEXB|HNMT|IFI35|IFIH1|IFIT1|IFIT3|IGSF6|IRF1|ITM2A|KCTD12|LAP3|LCP2|LGALS8|LILRB3|LST1|LY96|NAGK|NPC2|P2RY6|PARP9|PECAM1|PLD3|PRKCH|PTGER4|RNF13|RNF149|RTP4…
GSE18791_UNSTIM_VS_NEWCATSLE_VIRUS_DC_18H_DN	MSigDB_C7	31	195	3.08856	1.73643	15.8974	1	16.074	4.20206e-22	3.40892e-20	BATF2|C5ORF56|CCL5|CCL8|CXCL10|DDX58|DDX60|DDX60L|EPSTI1|FAM26F|FLJ32255|GBP1|GBP2|GBP5|HAPLN3|HERC5|IFI44L|IFIH1|IFIT1|IFIT5|IL15|IRF1|OASL|PLSCR1|SAMD9L|SAT1|SECTM1|SLAMF7|STAT1|TNFSF10|XAF1
Human Cervical_Rosty05_814genes (15869706-TableS2)	GeneSigDB	51	621	9.83589	3.07103	8.21256	1	13.404	4.31404e-22	3.48e-20	AIF1|AOAH|BTN3A2|BTN3A3|C1QA|C1QB|CCL5|CD14|CD163|CD300A|CD4|CECR1|CHST12|CTSW|CXCL12|CXCL9|CYLD|DDX58|EMR2|EPB41L3|FCGR3B|FYB|FYN|GBP1|GIMAP6|GNLY|GZMA|GZMB|HLA-G|HNMT|IDO1|IFI44L|IFIH1|IFIT1|KLRD1|LAG3|LCP2|LILRB2|LST1|MS4A4A|NKG7|PECAM1|RARRES3|RTP4|SERPING1|SLC27A2|SNX10|STAT1|TAP1|TMEM144|WARS
FLECHNER_BIOPSY_KIDNEY_TRANSPLANT_REJECTED_VS_OK_UP	MSigDB_C2	23	87	1.37797	1.16246	26.4368	1	18.6002	5.16073e-22	4.1396e-20	AIF1|AOAH|C1QB|CCL5|CD14|CD163|CD2|CD3D|CD8A|CELF2|FCER1G|GBP2|GZMA|HLA-F|IFITM1|LST1|RAB27A|STAT1|TRBC1|TYROBP|UBE2L6|VSIG4|WARS
MARKEY_RB1_ACUTE_LOF_UP	MSigDB_C2	32	215	3.40534	1.82254	14.8837	1	15.6894	7.11978e-22	5.64757e-20	ATP6V1B2|C1QB|C1QC|C2|C3AR1|CASP4|CCL4|CCL5|CCR1|CTSB|CXCL10|FCER1G|GBP1|GBP2|GBP4|HLA-G|IFI35|IFIH1|IFIT1|IFIT3|IL18BP|LGMN|LST1|PSME2|SAT1|SERPING1|SMPDL3A|STAT1|STOM|TAP1|TYROBP|UBE2L6
GSE30083_SP2_VS_SP4_THYMOCYTE_DN	MSigDB_C7	31	199	3.15192	1.754	15.5779	1	15.8769	7.85748e-22	6.16424e-20	ATP8B4|BTBD11|CASP1|CCR2|CD68|CD97|CLEC10A|CREBL2|CTSS|CXCR3|DSE|FAM46A|FCGR2A|GIMAP5|GNA15|HS3ST3B1|IFIT1|IFIT3|IFNG|IPCEF1|LAIR1|MAF|MS4A6A|N4BP2L1|PQLC3|SMPDL3A|SNX10|STAT4|TAP1|TMEM71|TTC39B
KAECH_NAIVE_VS_MEMORY_CD8_TCELL_DN	MSigDB_C7	31	199	3.15192	1.754	15.5779	1	15.8769	7.85748e-22	6.16424e-20	CAPN2|CASP1|CASP4|CCL4|CCL5|CCR2|CCR5|CD97|CRTAM|CST7|CTSW|CXCR3|DOCK5|EOMES|F2R|FASLG|FCGRT|FGR|GATA3|GBP4|GZMB|GZMK|IFNG|IQGAP2|MYO1F|PLSCR1|PRF1|SH2D1A|SH2D2A|SNX10|TNFSF10
GSE29618_PDC_VS_MDC_DN	MSigDB_C7	31	200	3.16776	1.75837	15.5	1	15.8284	9.16697e-22	7.15224e-20	AIF1|AOAH|APOL3|C1ORF54|CASP1|CEBPD|CLEC10A|CLEC7A|CREG1|CST3|CYFIP1|DPYD|FCGR2A|FGR|GBP1|GBP2|IPCEF1|LST1|MNDA|P2RY13|PILRA|PPT1|PSTPIP1|PSTPIP2|PTGER4|RARRES3|RTN1|STOM|TMBIM1|TNFAIP2|XAF1
RUTELLA_RESPONSE_TO_HGF_UP	MSigDB_C2	42	418	6.62062	2.53043	10.0478	1	13.9816	1.32261e-21	1.02632e-19	ARL6IP5|C1QA|C3AR1|CCL8|CCR1|CCR5|CCRL2|CD68|CERS6|CMKLR1|CREBL2|CREG1|CRTAM|CTSB|CXCL10|CXCL9|DAB2|DOCK4|EPB41L3|GNS|HEXB|HSD11B1|IDO1|IFI6|LAIR1|MCTP1|ME1|MYOF|NKG7|OSBPL1A|PSTPIP1|RAB20|RBM47|RGL1|SCARB2|SLAMF7|SLAMF8|SLC30A1|SNX10|STAT1|STOM|VSIG4
GNF2_TNFSF10	MSigDB_C4	16	30	0.475164	0.683429	53.3333	1	22.7161	1.36307e-21	1.05199e-19	AIF1|APOBEC3A|CCR1|CLEC7A|CSF3R|FCGR2A|IGSF6|LST1|LY96|MNDA|MYO1F|P2RY13|PILRA|SDCBP|SECTM1|TNFSF10
THUM_SYSTOLIC_HEART_FAILURE_UP	MSigDB_C2	42	419	6.63645	2.5334	10.0239	1	13.9589	1.44944e-21	1.11264e-19	AIF1|APOL4|ATP6AP2|BTN3A2|C1QA|C1QB|C1QC|C3AR1|CASP1|CCL4|CCL8|CD14|CECR1|CLEC2B|CTSB|CTSC|CTSS|CXCL12|FCER1G|GIMAP1|GIMAP2|GNLY|HNMT|LAIR1|LAP3|LPAR6|LST1|LY96|MNDA|MS4A4A|MS4A6A|OASL|P2RY13|PLA2G4A|RALB|RNF125|SCARB2|SLC8A1|STAT1|TNFSF10|TYROBP|VSIG4
Human Colon_Jorissen08_829genes (19088021-supptable2)	GeneSigDB	53	695	11.008	3.24374	7.6259	1	12.9456	1.84772e-21	1.41079e-19	AIF1|APOL3|APOL6|BTN3A3|C1QB|C1QC|CCL5|CCL8|CCR1|CD163|CD8A|CTSB|CXCL10|CXCL9|DAB2|DDX60|DOCK4|DOCK5|DRAM1|FAM46A|GBP2|GBP5|GIMAP5|GNLY|GZMA|GZMH|IDO1|IFI6|IFIT3|IFIT5|IL15|IL18BP|IRF1|LAIR1|LAP3|LCP2|LGALS8|LIPA|MS4A4A|MS4A6A|NAGK|PHACTR2|PRF1|PRR5L|PSME2|SAMD9L|SAMHD1|SECTM1|STAT1|TNFSF13B|UBE2L6|WARS|XAF1
GSE17974_IL4_AND_ANTI_IL12_VS_UNTREATED_24H_ACT_CD4_TCELL_DN	MSigDB_C7	30	196	3.1044	1.74084	15.3061	1	15.4498	6.17464e-21	4.68945e-19	CCL4|CXCL10|CXCR3|EPSTI1|FCER1G|GBP5|GIMAP1|GIMAP4|GPR155|GZMB|HERC5|HSD11B1|IFI27|IFI44L|IFI6|IFIH1|IFIT1|IFIT3|IQGAP2|LYST|OASL|PLSCR1|RHOU|SAMD9L|SLAMF7|SLC27A2|TMEM140|TNFSF10|TNFSF13B|XAF1
LI_INDUCED_T_TO_NATURAL_KILLER_UP	MSigDB_C2	36	307	4.86251	2.17365	11.7264	1	14.3249	6.87152e-21	5.19109e-19	AMICA1|ARL6IP5|CAPN2|CASP1|CCL4|CCL5|CCR5|CD244|CTSW|CXCL9|CXCR3|DOK2|F2R|FAM26F|FAM46A|FCER1G|FCGR2A|FTL|GLIPR2|HAVCR2|HSD11B1|IFITM1|IFNG|IQGAP2|KLRD1|LAG3|MLKL|MYO1F|NDFIP1|NKG7|PLSCR1|SAMD9L|SLAMF7|SMCO4|TNFSF10|TYROBP
BOYLAN_MULTIPLE_MYELOMA_C_D_DN	MSigDB_C2	33	252	3.99138	1.97162	13.0952	1	14.7131	9.70123e-21	7.29022e-19	ARL4C|CASP4|CCL5|CCR2|CD28|CD3D|CD3E|CD3G|CD8B|CTSW|CXCR6|EOMES|F2R|FYB|GIMAP4|GIMAP8|GPR174|GZMA|HSD11B1|IGSF6|IQGAP2|KLRD1|MAF|MVB12B|MYO1F|NKG7|PLSCR1|PRKCQ|RTP4|SARAF|SH2D1A|STAT4|TTC39B
MODULE_208	MSigDB_C4	25	124	1.96401	1.38674	20.1613	1	16.6116	1.12083e-20	8.22347e-19	APOL3|CARD16|CD14|CD2|CD3D|CD8B|CEBPD|CMKLR1|CPVL|CXCL9|GBP1|GBP2|GNLY|GZMA|IFI35|IFI44L|IFIT1|IFIT5|IFITM1|IL15|KCTD12|LGMN|LPAR6|PLSCR1|TNFSF10
GSE13485_DAY1_VS_DAY3_YF17D_VACCINE_PBMC_DN	MSigDB_C7	30	200	3.16776	1.75837	15	1	15.2597	1.12311e-20	8.22347e-19	APOBEC3A|CASP1|CCR1|CLEC12A|CTSC|DDX60|DDX60L|EPSTI1|FBXO6|FNIP2|GBP1|GCH1|HAVCR2|IFI44L|IFIH1|IFIT3|IFIT5|IFITM1|MBOAT1|PARP9|PLSCR1|PSME2|SCARB2|SECTM1|SERPING1|SIGLEC1|SLC31A2|STAT1|TAP1|XAF1
GSE22886_NAIVE_CD8_TCELL_VS_DC_DN	MSigDB_C7	30	200	3.16776	1.75837	15	1	15.2597	1.12311e-20	8.22347e-19	ATP6AP2|ATP6V1B2|CCR1|CLEC7A|CREG1|CST3|CTSB|CTSS|CYFIP1|DAB2|DAPK1|DPYD|DSE|FCER1G|FLVCR2|FTL|GPX1|IDH1|LAP3|LST1|LY96|MFSD1|MNDA|NAGA|PPT1|RAPGEF2|RNF130|SLC31A2|SMCO4|SPG20
GSE22886_TCELL_VS_BCELL_NAIVE_UP	MSigDB_C7	30	200	3.16776	1.75837	15	1	15.2597	1.12311e-20	8.22347e-19	ARL4C|BCL11B|BTN3A1|BTN3A3|CD2|CD3D|CD3E|CD3G|CD97|DYNLT1|FYB|GATA3|GBP1|GBP2|GIMAP5|GIMAP6|IFITM1|IL32|INPP4B|ITM2A|LEPROTL1|LY6E|NDFIP1|PRKCH|PRKCQ|RARRES3|SAMHD1|SEPW1|TRAC|UBASH3A
Human Viral_Wang04_1482genes (15220918-TableS1a)	GeneSigDB	68	1193	18.8957	4.20443	5.69992	1	11.6792	2.34569e-20	1.70009e-18	APOL3|ARHGEF3|ARL4C|BTN3A3|C1ORF54|C1QA|C1QB|CCL5|CCL8|CCR5|CD97|CHST12|CST3|CXCL10|DAB2|DOCK4|DRAM1|EPB41L3|F2R|FCGRT|FYN|GBP1|GCH1|GIMAP4|GIMAP5|GIMAP6|GNS|GZMA|HEXB|HLA-E|HLA-F|HLA-G|IFI35|IFITM1|IL32|IQGAP2|KCTD12|LAIR1|LAP3|LCP2|LEPROTL1|LGMN|LY96|NAGA|PECAM1|PHACTR2|PLD3|PRF1|PTGER4|RAB27A|RALB|RGL1|RTN1|SASH1|SAT1|SLAMF8|SLC7A7|SNX10|SNX6|STAT1|STOM|TLR2|TMEM140|TNFSF10|TSPAN4|UBE2L6|VAMP5…
ALTEMEIER_RESPONSE_TO_LPS_WITH_MECHANICAL_VENTILATION	MSigDB_C2	25	128	2.02737	1.40881	19.5312	1	16.3064	2.55331e-20	1.84122e-18	CASP4|CCL4|CCR1|CCR2|CCRL2|CD14|CEBPD|CSF3R|CXCL10|FCER1G|FCGR2A|GBP1|GBP4|GCH1|GPR65|IFIH1|IFIT1|IL15|LCP2|LST1|MS4A6A|RAB20|STAT1|TLR2|TNFAIP2
Mouse Immune_Carmody02_151genes (12446012-Table2)	GeneSigDB	24	115	1.82146	1.33572	20.8696	1	16.6042	2.83228e-20	2.03213e-18	AOAH|CASP4|CCL5|CCR1|CCR2|CCR5|CD2|CD3D|CD6|CTSC|CXCL10|CXCL9|DAB2|GBP2|GCH1|GZMB|IFIT1|IFIT3|IL18BP|IRF1|LCP2|SAMHD1|STAT1|TAP1
MCLACHLAN_DENTAL_CARIES_DN	MSigDB_C2	32	243	3.84883	1.93645	13.1687	1	14.5375	3.21879e-20	2.29789e-18	C1QB|C3AR1|CCL5|CCL8|CCR1|CCR2|CD14|CD4|CEBPD|CLEC2B|CLEC7A|CPVL|CTSB|CTSC|CTSS|CXCL12|CXCL9|FCER1G|FCGR2A|FCGR3B|FYB|GZMB|ITM2A|LCP2|LY96|MNDA|MS4A6A|PECAM1|PTGER4|SAT1|SERPINA1|WARS
GNF2_PTPN4	MSigDB_C4	18	51	0.807778	0.890694	35.2941	1	19.302	4.57258e-20	3.24813e-18	ARHGEF3|ARL4C|BTN3A3|CCL4|CST7|CTSW|FYN|GNLY|GPR56|GPR65|GZMA|GZMH|KLRD1|NKG7|PRF1|PRKCH|PTGER2|RARRES3
Human StemCell_Ehrchen07_45genes (17018861-TableS2)	GeneSigDB	17	43	0.681068	0.817994	39.5349	1	19.95	5.04231e-20	3.56407e-18	CCL5|CST7|CXCL10|CXCL11|CXCL9|GBP1|GZMB|IFITM1|IGSF6|LST1|MYOF|PSME2|RARRES3|RTN1|STAT1|TNFSF10|WARS
GSE29617_DAY3_VS_DAY7_TIV_FLU_VACCINE_PBMC_2008_UP	MSigDB_C7	29	196	3.1044	1.74084	14.7959	1	14.8753	7.43354e-20	5.22838e-18	AIF1|ANKRD22|ARL6IP5|C1ORF162|CALCOCO2|CD300A|CST3|CTSC|CXCL10|EMR2|FAM46A|FNIP2|GBP1|GBP2|GCH1|KLRD1|LST1|MS4A7|MYOF|NAAA|NPC2|PSAP|SAMHD1|SECTM1|SLC31A2|STOM|SUCNR1|TNFSF13B|VAMP5
GSE11057_CD4_EFF_MEM_VS_PBMC_DN	MSigDB_C7	29	198	3.13608	1.74963	14.6465	1	14.7825	9.9241e-20	6.9459e-18	AOAH|ASCL2|ATP6V1B2|ATP8B4|CD244|CD300LF|CECR1|CREG1|DAPK1|DPYD|EMR2|EPB41L3|FTL|GPX1|LILRB3|LYST|MFSD1|MS4A7|NAGK|PLSCR1|PSAP|RAB20|RNF130|RTN1|SCPEP1|SDCBP|SLC31A2|SLC7A7|TLR2
GSE22886_CD4_TCELL_VS_BCELL_NAIVE_UP	MSigDB_C7	29	199	3.15192	1.754	14.5729	1	14.7366	1.14518e-19	7.82341e-18	AIF1|APOL3|BCL11B|CCL5|CD2|CD28|CD3D|CD3G|CD4|CD6|CD97|FCGRT|FYB|GATA3|GBP1|GBP2|GIMAP6|IL32|INPP4B|IQGAP2|ITM2A|LEPROTL1|NDFIP1|PRKCH|SH2D1A|TARP|TRAC|TRAT1|UBASH3A
GSE24634_IL4_VS_CTRL_TREATED_NAIVE_CD4_TCELL_DAY10_DN	MSigDB_C7	29	199	3.15192	1.754	14.5729	1	14.7366	1.14518e-19	7.82341e-18	ATP6V1B2|CALCOCO2|CASP1|CCR1|CREG1|DSE|DYNLT1|GBP1|GBP2|HSD11B1|IFIT3|IQGAP2|IRF1|LAP3|MNDA|MYOF|PLA2G4A|PSME2|RAB20|RTN1|SECTM1|SERPING1|SLC30A1|SNX10|STAT1|TLR8|TYROBP|UBE2L6|WARS
GSE2706_UNSTIM_VS_8H_R848_DC_DN	MSigDB_C7	29	199	3.15192	1.754	14.5729	1	14.7366	1.14518e-19	7.82341e-18	APOBEC3A|CXCL10|CXCL11|DDX58|DDX60L|EPSTI1|FRMD3|GBP1|HERC5|IFI35|IFI6|IFIH1|IFIT1|IFIT3|IL15|LILRB2|PARP9|PTGER4|RAPGEF2|RNF213|SAMD9L|SAT1|SLAMF7|STAT1|STAT4|TNFAIP2|TNFSF10|WARS|XAF1
GSE360_T_GONDII_VS_M_TUBERCULOSIS_DC_DN	MSigDB_C7	29	199	3.15192	1.754	14.5729	1	14.7366	1.14518e-19	7.82341e-18	ASCL2|BTN3A1|C1QB|C3AR1|CASP1|CCL4|CD14|CD163|CD6|CD97|CLEC2B|CXCL9|DYNLT1|FCER1G|GBP1|GCH1|IFI35|IFIT3|KCTD12|LILRB2|LIPA|MNDA|PSME2|SCARB2|SERPING1|TAP1|TNFAIP2|UBE2L6|VAMP5
GSE9650_NAIVE_VS_MEMORY_CD8_TCELL_DN	MSigDB_C7	29	199	3.15192	1.754	14.5729	1	14.7366	1.14518e-19	7.82341e-18	CAPN2|CASP1|CASP4|CCL4|CCL5|CCR2|CCR5|CRTAM|CST7|CTSW|CXCR3|DOCK5|EOMES|F2R|FASLG|FGR|GATA3|GBP4|GZMB|GZMK|IFNG|IQGAP2|MYO1F|PLSCR1|PRF1|SH2D1A|SH2D2A|SNX10|TNFSF10
GSE22886_DC_VS_MONOCYTE_DN	MSigDB_C7	29	200	3.16776	1.75837	14.5	1	14.691	1.32035e-19	8.97712e-18	APOBEC3A|APOL3|BTN3A1|BTN3A3|CASP1|CD14|CD244|CD300A|CD97|CEBPD|CSF3R|FYN|GBP2|GCH1|HLA-F|IL15|IRF1|LILRB2|LILRB3|LYST|MYO1F|PLSCR1|PSTPIP1|RAB27A|SERPINA1|SLC7A7|SMPDL3A|TLR2|TNFSF10
QI_PLASMACYTOMA_UP	MSigDB_C2	32	259	4.10225	1.99852	12.3552	1	13.9592	2.26225e-19	1.53083e-17	ARL6IP5|AXL|CASP1|CASP4|CCL4|CCL5|CCR1|CCR2|CCR5|CD244|CD3D|CD3E|CD3G|CD4|CST7|FGR|FRMD4B|GNA15|IFI35|IL18BP|IRF1|KLRD1|LAG3|LST1|PLSCR1|PSTPIP1|RGL1|SH2D1A|SNX10|TNFAIP2|TNFSF13B|TRAT1
Human Viral_Urosevic07_347genes (17823660-TableS1a)	GeneSigDB	34	304	4.81499	2.16314	11.1842	1	13.4919	3.93023e-19	2.64697e-17	CAPN2|CASP4|CCL5|CCR1|CCR2|CCRL2|CREBL2|CXCL10|CXCL9|DYNLT1|FASLG|FCGR3B|FGR|GBP1|IDO1|IFI35|IFI44L|IFI6|IFIT1|IFIT3|IFIT5|IFITM1|IFNG|KLRD1|LAIR1|LGALS8|MNDA|OASL|PLSCR1|SAMHD1|SAT1|STAT1|TNFSF10|TRAT1
TAKEDA_TARGETS_OF_NUP98_HOXA9_FUSION_10D_UP	MSigDB_C2	28	193	3.05689	1.72758	14.5078	1	14.4382	5.62418e-19	3.77005e-17	ALDH1A1|APOL6|CXCL10|DDX58|DDX60|DDX60L|EPSTI1|GBP1|HERC5|HS3ST3B1|IDO1|IFI27|IFI44L|IFI6|IFIH1|IFIT1|IFIT3|IFITM1|IL15|INPP4B|LY6E|OASL|RARRES3|RTP4|SAMD9L|SLC8A1|STAT1|XAF1
Human Leukemia_Saito10_259genes (20371479-TableS2)	GeneSigDB	31	249	3.94386	1.95997	12.4498	1	13.8044	6.72188e-19	4.48481e-17	ATP6V1B2|C3AR1|CCL4|CCL5|CD3D|CD97|CLEC12A|CST7|CTSC|CXCL10|DOK2|EMR2|FCER1G|FYB|GPR65|HAVCR2|IDH1|LPAR6|ME1|MGAT4A|MNDA|MYO1F|NAGA|PRR5L|RAB20|SAMHD1|SH2D1A|SLC31A2|SUCNR1|TNFSF13B|TYROBP
Rat Immune_Rioja04_438genes (15642130-TableS1)	GeneSigDB	35	332	5.25848	2.25924	10.5422	1	13.1644	7.84555e-19	5.21018e-17	AIF1|CCL4|CCL5|CCR1|CCR2|CCR5|CD14|CD2|CD3D|CD4|CD8A|CLEC10A|CMKLR1|CXCL10|CXCR3|F2R|FCGR2A|FGR|GCH1|IGSF6|IL18BP|IRF1|LCP2|LGMN|LILRB3|LIPA|LST1|P2RY6|PLSCR1|PTGER4|SCARB2|SLC7A7|TAP1|TBXAS1|TCN2
GSE2706_2H_VS_8H_R848_STIM_DC_DN	MSigDB_C7	28	197	3.12024	1.74524	14.2132	1	14.2558	9.85561e-19	6.51474e-17	DDX58|DDX60|DOCK4|DYNLT1|EPSTI1|FRMD3|GBP1|GIMAP8|HAPLN3|HERC5|HSD11B1|IFI35|IFI44L|IFI6|LAP3|PARP9|PLA2G4A|PRR5L|SAMD9L|SERPING1|SPG20|STAT1|TARP|TNFSF10|UBE2L6|WARS|XAF1|XRN1
BROWN_MYELOID_CELL_DEVELOPMENT_UP	MSigDB_C2	26	165	2.6134	1.59829	15.7576	1	14.6323	1.25902e-18	8.28399e-17	AOAH|ARHGEF3|ATP6V1B2|C10ORF54|C2|CCR1|CCR2|CD68|CEBPD|CLEC4A|CTSS|DAB2|FCGR2A|FGR|GLIPR2|GNS|HEXB|LST1|PSTPIP2|SAMD9L|SAT1|SCARB2|SLC31A2|STOM|TLR2|TYROBP
GSE22886_NAIVE_CD8_TCELL_VS_MONOCYTE_UP	MSigDB_C7	28	199	3.15192	1.754	14.0704	1	14.1665	1.29807e-18	8.50179e-17	BCL11B|CD2|CD28|CD3D|CD3E|CD3G|CD6|CD8A|CD8B|CXCR3|GATA3|GNLY|GPR171|GZMA|GZMB|GZMH|GZMK|IL32|INPP4B|ITM2A|MGAT4A|NKG7|PRF1|PRKCQ|SH2D1A|SIRPG|TSPAN5|UBASH3A
GSE22886_CD8_TCELL_VS_BCELL_NAIVE_UP	MSigDB_C7	28	200	3.16776	1.75837	14	1	14.1223	1.48789e-18	9.61274e-17	APOL3|BCL11B|CCL5|CD2|CD3G|CRTAM|CST7|DDX60|FYB|GALC|GBP1|GBP2|GIMAP6|GNLY|GPR171|GZMA|IL32|INPP4B|ITM2A|LEPROTL1|NDFIP1|NKG7|PRF1|PRKCQ|PTGER2|RAB27A|TARP|UBASH3A
GSE22886_NAIVE_TCELL_VS_DC_DN	MSigDB_C7	28	200	3.16776	1.75837	14	1	14.1223	1.48789e-18	9.61274e-17	ADAP2|ATP8B4|C1QA|CECR1|CREG1|DAB2|DAPK1|DOCK4|DSE|EPB41L3|FLVCR2|FTL|GAA|GPX1|IGSF6|KCNJ2|KCTD12|LIPA|LY96|MFSD1|NAGA|PPT1|RBM47|SDCBP|SLAMF8|SLC31A2|SMCO4|SYNJ1
GSE29618_BCELL_VS_MDC_DN	MSigDB_C7	28	200	3.16776	1.75837	14	1	14.1223	1.48789e-18	9.61274e-17	ARL4C|ATP6AP2|AXL|C1ORF54|CASP1|CCR5|CEBPD|CLEC10A|CSF3R|CST3|CTSB|CYFIP1|DAB2|DPYD|FAM105A|FYB|IPCEF1|KCTD12|KIAA1598|MYOF|NAGA|NDFIP1|PSTPIP2|RNF130|RTN1|SLC30A1|SPATS2L|STOM
Human Lymphoma_Piccaluga07_70genes (17304354-Table3s)	GeneSigDB	17	51	0.807778	0.890694	33.3333	1	18.1793	1.57594e-18	1.01357e-16	CCL5|CD244|CD8A|CD8B|CRTAM|CST7|CTSW|EOMES|GNLY|GZMK|IFNG|KLRD1|MS4A6A|NKG7|PECAM1|SAMD3|STAT4
GSE6269_FLU_VS_STREP_PNEUMO_INF_PBMC_UP	MSigDB_C7	26	169	2.67676	1.61741	15.3846	1	14.4201	2.33409e-18	1.49445e-16	CHST12|CXCL11|DDX60|GBP1|GCH1|HERC5|HLA-E|HLA-F|IFI35|IFI44L|IFI6|IFIH1|IFIT1|IFIT3|IFITM1|LY6E|OASL|PHACTR2|PSME2|RTP4|SERPING1|SIGLEC1|SPATS2L|STAT1|UBE2L6|XAF1
Human Leukemia_Li09_419genes (19755675-TableS6)	GeneSigDB	38	413	6.54142	2.51552	9.20097	1	12.5058	2.53691e-18	1.61705e-16	ARL4C|ARL6IP5|CAPN2|CASP1|CD2|CD3D|CD3E|CD97|CLEC2B|CTSC|DAPK1|DYNLT1|FCGRT|FGR|FRMD4B|FYB|GATA3|GNA15|IFI44L|IFITM1|IL32|IQGAP2|ITM2A|LST1|NKG7|PECAM1|PLSCR1|PRKCQ|PSAP|RGL1|SAT1|SDCBP|SEPW1|SH2D1A|SLC27A2|STOM|TRAT1|TYROBP
WANG_RESPONSE_TO_GSK3_INHIBITOR_SB216763_UP	MSigDB_C2	37	392	6.20881	2.45182	9.43878	1	12.5585	3.11044e-18	1.97381e-16	AMICA1|ATP8B4|CASP1|CD300LF|CD4|CD68|CECR1|CSF3R|CTSB|CTSS|FAM105A|FLVCR2|FYB|GAA|GIMAP2|GNS|HEXB|IFIH1|IPCEF1|MGAT4A|MS4A7|NKG7|PARP9|PLD3|PLSCR1|PSAP|PSTPIP2|RHOU|RNF130|RNF213|SAT1|SCARB2|SLC38A6|TMEM144|TNFAIP2|TNFSF13B|XAF1
GAL_LEUKEMIC_STEM_CELL_DN	MSigDB_C2	30	243	3.84883	1.93645	12.3457	1	13.5047	3.19406e-18	2.01791e-16	ADAP2|AOAH|C1QA|C3AR1|CASP1|CCL4|CCL5|CCR1|CD14|CD163|CD68|CEBPD|CXCR3|FCGR1B|FGR|GIMAP5|GPR65|HNMT|IGSF6|LILRB3|MAFB|MNDA|MS4A4A|MS4A6A|PILRA|SAMHD1|SECTM1|SERPINA1|TLR2|VSIG4
MODULE_345	MSigDB_C4	23	126	1.99569	1.39782	18.254	1	15.0265	4.24458e-18	2.66978e-16	APOL3|CARD16|CD14|CD2|CD3D|CEBPD|CXCL9|EMR2|GBP1|GBP2|GNLY|IFI27|IFI35|IFI44L|IFIT1|IFITM1|KCTD12|LGMN|LPAR6|STAT1|TAP1|TNFSF10|UBE2L6
NAKAYAMA_SOFT_TISSUE_TUMORS_PCA1_UP	MSigDB_C2	19	75	1.18791	1.07959	25.3333	1	16.499	5.09644e-18	3.19154e-16	AIF1|C1QA|C1QB|CCL5|CD14|CD163|CTSC|CXCL10|CXCL9|GZMA|GZMK|IFI44L|LY96|MS4A4A|SERPINA1|SIGLEC1|SLAMF8|TRBC1|VSIG4
Mouse StemCell_Hutton04_134genes (15504237-Table1)	GeneSigDB	21	100	1.58388	1.24595	21	1	15.5834	5.89513e-18	3.67558e-16	C1QC|CASP4|CCL4|CCR2|CD14|CD97|CLEC7A|CTSS|CXCL9|DOK2|GBP2|GBP4|GPR65|GZMB|KLRD1|LCP2|LPAR6|LST1|PILRA|STAT1|STAT4
Human Lung_Dauer05_150genes (15735721-SuppTable1b)	GeneSigDB	24	143	2.26495	1.48861	16.7832	1	14.6009	6.04965e-18	3.75552e-16	BTN3A3|DDX58|DDX60|FAM46A|HERC5|IFI27|IFI35|IFI44L|IFI6|IFIH1|IFIT1|IFIT3|IFITM1|IQGAP2|LAP3|LPAR6|OASL|PLA2G4A|PLSCR1|SAMHD1|STAT1|TAP1|TNFSF10|UBE2L6
GNF2_ITGAL	MSigDB_C4	17	55	0.871134	0.924887	30.9091	1	17.4387	6.87382e-18	4.24868e-16	ARHGEF3|ARL4C|BTN3A1|BTN3A2|BTN3A3|CD97|CLEC2B|CTSW|DDX58|FYN|GIMAP6|GPR65|HLA-F|LCP2|PRKCH|PTGER2|RARRES3
GNF2_CD97	MSigDB_C4	15	38	0.601874	0.769046	39.4737	1	18.7221	8.37048e-18	5.12934e-16	AOAH|CD244|CD300A|CD97|CLEC2B|DOK2|GIMAP6|GPR65|HLA-E|HLA-F|HLA-G|MYO1F|PSTPIP1|PTGER2|PTGER4
GSE17974_IL4_AND_ANTI_IL12_VS_UNTREATED_48H_ACT_CD4_TCELL_DN	MSigDB_C7	27	196	3.1044	1.74084	13.7755	1	13.7265	9.47411e-18	5.78082e-16	C5ORF56|CD2|EPSTI1|GBP1|GBP5|GIMAP4|GIMAP5|GIMAP7|HERC5|IDO1|IFI44L|IFNG|IQGAP2|LAP3|LPAR6|LY96|PARP9|PIK3R5|RAPGEF2|RARRES3|SCML1|SLC27A2|STAT1|TMEM140|TNFSF13B|TRAT1|WARS
SMID_BREAST_CANCER_LUMINAL_B_DN	MSigDB_C2	43	559	8.85389	2.91754	7.69231	1	11.7037	1.10481e-17	6.71255e-16	ALDH1A1|ARL4C|BCL11B|BTN3A2|CCL5|CCR2|CD2|CD3D|CD3G|CLEC10A|CLEC4A|CTSC|CTSW|CXCL10|CXCL11|CXCL12|CXCL9|FYN|GBP1|GIMAP5|GNLY|GPR171|GZMA|GZMB|GZMH|GZMK|HLA-G|IDO1|IL32|ITM2A|NKG7|PECAM1|PLA2G4A|PTGER4|SAT1|SERPING1|SH2D1A|SMCO4|TAP1|TRAC|TRAT1|TRBC1|WARS
BOSCO_INTERFERON_INDUCED_ANTIVIRAL_MODULE	MSigDB_C2	19	78	1.23543	1.1009	24.359	1	16.1364	1.14217e-17	6.91013e-16	APOL6|DDX60|EPSTI1|GBP4|GCH1|HERC5|IFI35|IFI44L|IFI6|IFIH1|IFIT1|IFIT3|IFIT5|MS4A6A|OASL|SAMD9L|SLAMF7|TNFSF10|XAF1
Mouse Bone_Boylan07_823genes (17483317-TableS5)	GeneSigDB	46	642	10.1685	3.12113	7.16511	1	11.4803	1.17926e-17	7.10444e-16	ARL4C|BCL11B|CASP1|CASP4|CCL5|CCR2|CD28|CD3D|CD3E|CD3G|CD8B|CERS6|CTSW|CXCR6|DOCK5|DRAM1|EOMES|F2R|FYB|GCH1|GIMAP4|GIMAP8|GPR174|GZMA|HSD11B1|IGSF6|IPCEF1|IQGAP2|KLRD1|LILRB3|MAF|MVB12B|MYO1F|MYOF|NKG7|PRKCQ|PSTPIP2|RAB20|RNF125|RTP4|SARAF|SAT1|SH2D1A|SLC30A1|STAT4|TTC39B
GSE10325_CD4_TCELL_VS_MYELOID_UP	MSigDB_C7	27	199	3.15192	1.754	13.5678	1	13.5964	1.40877e-17	8.38099e-16	ARL4C|BCL11B|CD2|CD28|CD3D|CD3G|CD6|CYLD|GATA3|GIMAP5|GPR171|GZMK|IL32|INPP4B|ITM2A|LEPROTL1|MAF|MGAT4A|PRKCH|PRKCQ|RARRES3|SH2D1A|SIRPG|STAT4|TRAC|TRAT1|UBASH3A
GSE29618_BCELL_VS_PDC_DAY7_FLU_VACCINE_DN	MSigDB_C7	27	199	3.15192	1.754	13.5678	1	13.5964	1.40877e-17	8.38099e-16	CCR2|CD302|CD4|CD68|CERS6|CST3|CTSC|DAB2|DAPK1|FAM105A|FCER1G|FCGRT|GNA15|GPR171|GPX1|GZMB|HERC5|HEXB|IQGAP2|KIAA1598|LAIR1|MGAT4A|NAGA|PSAP|RNF130|SCARB2|TYROBP
KAECH_NAIVE_VS_DAY15_EFF_CD8_TCELL_DN	MSigDB_C7	27	199	3.15192	1.754	13.5678	1	13.5964	1.40877e-17	8.38099e-16	CAPN2|CASP1|CASP4|CCL4|CCL5|CCR2|CCR5|CD4|CRTAM|CXCR3|DOCK5|EOMES|F2R|FASLG|FCGRT|FGR|GBP4|GZMA|GZMB|GZMK|IFNG|KLRD1|MYO1F|PLSCR1|PRF1|SH2D1A|SNX10
GSE18791_CTRL_VS_NEWCASTLE_VIRUS_DC_16H_DN	MSigDB_C7	27	200	3.16776	1.75837	13.5	1	13.5536	1.60541e-17	9.47193e-16	APOL6|BATF2|C5ORF56|CXCL9|DDX58|DDX60|EPSTI1|FLJ32255|GBP4|GBP5|GCH1|HERC5|HS3ST3B1|IDO1|IFI6|IFIT1|IFIT3|IFIT5|IRF1|OASL|PLSCR1|RTP4|SERPING1|SIGLEC1|SLAMF7|WARS|XAF1
GSE24634_TEFF_VS_TCONV_DAY10_IN_CULTURE_DN	MSigDB_C7	27	200	3.16776	1.75837	13.5	1	13.5536	1.60541e-17	9.47193e-16	C1QA|CCR1|CECR1|CLEC10A|CMKLR1|CREG1|DAB2|DAPK1|EPB41L3|FCER1G|FTL|IDH1|KIAA1598|LIPA|MNDA|MS4A4A|NPC2|P2RY6|PSAP|RNF13|RTN1|SCPEP1|SDCBP|SPG20|TBXAS1|TLR2|TLR8
Human StemCell_Jaitin06_49genes (16479007-Table3)	GeneSigDB	16	48	0.760262	0.864154	33.3333	1	17.6354	1.63117e-17	9.58433e-16	CASP1|CASP4|DDX58|GBP1|HLA-F|IFI35|IFI44L|IFI6|IFIH1|IFIT1|IFIT3|IRF1|PSME2|RARRES3|STAT1|TNFSF10
ZHENG_BOUND_BY_FOXP3	MSigDB_C2	40	490	7.76101	2.73555	8.16327	1	11.7852	2.10337e-17	1.23082e-15	ARHGEF3|AXL|BCL11B|CD28|CELF2|FAM105A|FASLG|FRMD4B|FYB|FYN|GATA3|GGTA1P|GIMAP1|GIMAP4|GIMAP6|GPR65|GPRIN3|IDH1|IFIT3|IFNG|INPP4B|ITM2B|KIAA1598|LEPROTL1|MGC40069|MS4A6A|MS4A7|PRKCH|PRKCQ|PTGER2|PTGER4|RNF125|SAMHD1|SH2D1A|STAT4|THEMIS|TLR8|TMEM71|TRAT1|TTC39B
GNF2_CD7	MSigDB_C4	15	40	0.633552	0.788992	37.5	1	18.2086	2.11466e-17	1.23237e-15	ARL4C|BTN3A3|CCL4|CST7|CTSW|GIMAP6|GNLY|GZMA|GZMH|KLRD1|NKG7|PRF1|PRKCH|PTGER2|RARRES3
MODULE_436	MSigDB_C4	23	137	2.16991	1.45722	16.7883	1	14.2944	2.98055e-17	1.72993e-15	APOL3|CARD16|CD14|CD2|CD3D|CEBPD|CXCL9|EMR2|GBP1|GBP2|GNLY|IFI27|IFI35|IFI44L|IFIT1|IFITM1|KCTD12|LGMN|LPAR6|STAT1|TAP1|TNFSF10|UBE2L6
Mouse Viral_Buonomo11_5307genes (21205295-TableS1)	GeneSigDB	114	3252	51.5078	6.62258	3.50554	1	9.43624	3.96684e-17	2.29306e-15	ADAP2|ALDH1A1|AMICA1|AOAH|AXL|BATF2|BCL11B|BTBD11|C2|CALCOCO2|CASP1|CASP4|CCL4|CCL5|CCR2|CCRL2|CD244|CD8A|CD8B|CD97|CELF2|CPNE8|CRTAM|CSF3R|CST7|CXCL9|CXCR3|CXCR6|DDX58|DDX60|DOCK4|DOCK5|DPYD|DSE|EPSTI1|FAM179A|FASLG|FCGRT|FGR|FLVCR2|FRMD3|FYB|GALM|GATA3|GBP1|GBP2|GBP3|GBP4|GBP5|GCH1|GIMAP1|GIMAP4|GIMAP5|GIMAP6|GIMAP7|GPR155|GPRIN3|GZMA|HNMT|IDH1|IDO1|IFNG|IGSF6|IL15|IPCEF1|IQGAP2|IRF1|ITM2B|JAKM…
TAKEDA_TARGETS_OF_NUP98_HOXA9_FUSION_8D_UP	MSigDB_C2	24	155	2.45501	1.54942	15.4839	1	13.9052	4.16168e-17	2.39599e-15	ALDH1A1|CLEC2B|DDX58|DDX60|EPSTI1|F2R|GBP1|GCH1|GZMB|HERC5|HS3ST3B1|IDO1|IFI27|IFI44L|IFI6|IFIH1|IFIT1|IFIT3|IFIT5|IFITM1|LY6E|RNF213|STAT1|XAF1
DEFENSE_RESPONSE	MSigDB_C5	30	270	4.27647	2.04005	11.1111	1	12.6093	6.21518e-17	3.56387e-15	AIF1|AOAH|APOL3|C2|C3AR1|CCL4|CCL5|CCR1|CCR2|CCR5|CD97|CRTAM|CSF3R|CXCL10|CXCL11|CXCL9|GATA3|GNLY|HLA-G|IL32|LILRB2|LILRB3|LILRB5|LY96|LYST|MNDA|PRF1|TLR8|TRAT1|TYROBP
GNF2_CD14	MSigDB_C4	14	35	0.554358	0.738111	40	1	18.2163	8.4659e-17	4.83505e-15	CD14|CD302|CTSS|LILRB2|LILRB3|MAFB|MS4A6A|PSAP|RNF130|SLC7A7|TBXAS1|TLR2|TNFAIP2|TYROBP
GSE11057_NAIVE_CD4_VS_PBMC_CD4_TCELL_DN	MSigDB_C7	26	199	3.15192	1.754	13.0653	1	13.0262	1.46209e-16	8.31704e-15	AIF1|C3AR1|CD244|CEBPD|DPYD|GALC|GNLY|LAP3|LILRB3|LY96|LYST|MCTP1|NAGA|NAGK|PLSCR1|PRR5L|RAB27A|RALB|RHOU|RNF130|RNF149|RTN1|SECTM1|SLC31A2|SLC7A7|STOM
JISON_SICKLE_CELL_DISEASE_UP	MSigDB_C2	25	181	2.86682	1.67343	13.8122	1	13.2263	1.48916e-16	8.4374e-15	AXL|CALCOCO2|CCR2|CCRL2|CXCL10|DYNLT1|GBP1|GBP2|GPX1|IFI35|IFIT1|IFIT3|IL15|LIPA|LY6E|OASL|PSME2|RGL1|SERPING1|STAT1|TAP1|TCN2|UBE2L6|VAMP5|VSIG4
SIGNAL_TRANSDUCTION	MSigDB_C5	74	1634	25.8806	4.87299	4.52876	1	9.87472	1.53194e-16	8.64546e-15	ACVR1|APOL3|ATP6AP2|AXL|C3AR1|CASP1|CCL4|CCL5|CCL8|CCR1|CCR2|CCR5|CCRL2|CD14|CD2|CD244|CD28|CD3E|CD3G|CLEC4A|CLEC7A|CREBL2|CXCL10|CXCL11|CXCL12|CXCL9|CXCR6|DAPK1|DOK2|F2R|FASLG|FYB|FYN|GNA15|GPR65|GPX1|GZMA|GZMB|IFI6|IFITM1|IFNG|IGSF6|IL15|INPP4B|IQGAP2|KLRD1|LCP2|LILRB2|LILRB3|LILRB5|LY6E|LY96|LYST|NDFIP1|P2RY6|PECAM1|PILRA|PPT1|PSTPIP1|PTGER2|PTGER4|RALB|SECTM1|SH2D2A|SIRPG|SLA2|SNX6|STAT1|STAT…
GSE14000_UNSTIM_VS_16H_LPS_DC_TRANSLATED_RNA_DN	MSigDB_C7	26	200	3.16776	1.75837	13	1	12.9849	1.65658e-16	9.2393e-15	APOBEC3A|APOL6|CCL4|CCL5|CCL8|CERS6|DRAM1|DYNLT1|GBP1|GCH1|HERC5|IDO1|IFI44L|IFIH1|IFIT1|IFIT3|IFIT5|IFITM1|IL15|N4BP2L1|SAMD9L|SLAMF7|SLC31A2|TNFAIP2|TNFSF10|WARS
GSE22886_NAIVE_CD4_TCELL_VS_DC_DN	MSigDB_C7	26	200	3.16776	1.75837	13	1	12.9849	1.65658e-16	9.2393e-15	ATP6AP2|ATP6V1B2|CCR1|CLEC7A|CREG1|CST3|CTSB|CTSC|DAPK1|DPYD|FCGRT|FLVCR2|FTL|GPX1|IDH1|LAP3|LIPA|LY96|MFSD1|MNDA|PPT1|RNF130|SDCBP|SLC30A1|SLC31A2|SMCO4
GSE2706_UNSTIM_VS_8H_LPS_AND_R848_DC_DN	MSigDB_C7	26	200	3.16776	1.75837	13	1	12.9849	1.65658e-16	9.2393e-15	ANKRD22|CAPN2|CCRL2|CXCL10|CXCL11|CXCL9|DDX58|DDX60|DDX60L|DYNLT1|GCH1|IDO2|IFI27|IFIH1|IFIT1|IL15|IRF1|KCNJ2|PTGER4|RAPGEF2|SAT1|SERPINA1|STAT4|TARP|TNFAIP2|WARS
GNF2_IL2RB	MSigDB_C4	15	47	0.744423	0.855123	31.9149	1	16.6708	3.57316e-16	1.96979e-14	ARL4C|ASCL2|CCL4|CD244|CST7|CTSW|GNLY|GPR56|GZMA|GZMH|KLRD1|NKG7|PRF1|PRKCH|PTGER2
GNF2_ITGB2	MSigDB_C4	16	57	0.902811	0.941514	28.0702	1	16.035	3.67991e-16	2.0131e-14	AIF1|AOAH|CASP1|CD97|CECR1|DOK2|FCER1G|FGR|IRF1|LST1|MYO1F|PECAM1|PSTPIP1|PTGER4|RAB27A|TYROBP
GNF2_MCL1	MSigDB_C4	16	57	0.902811	0.941514	28.0702	1	16.035	3.67991e-16	2.0131e-14	AIF1|CASP1|CCR1|CD302|CECR1|CLEC4A|CTSS|FAM105A|IGSF6|MFSD1|MNDA|PECAM1|PPT1|SAMHD1|TLR2|TLR8
Mouse Lung_not_cancer_Kahnert06_163genes (16479545-SuppTable1)	GeneSigDB	21	122	1.93233	1.37557	17.2131	1	13.8617	4.31149e-16	2.3496e-14	ARHGEF3|CASP4|CCL4|CCL5|CCR1|CCRL2|CD14|CXCL10|CXCL11|CXCL9|GBP2|GCH1|GPR65|IL15|IRF1|LPAR6|MAFB|PTGER4|SPATA13|TLR2|TNFAIP2
CHYLA_CBFA2T3_TARGETS_UP	MSigDB_C2	34	384	6.0821	2.42708	8.85417	1	11.5027	5.33975e-16	2.89889e-14	ARHGEF3|ATP8B4|C1ORF54|CASP1|CELF2|CERS6|CLEC10A|CLEC12A|CST7|CTSC|CXCR6|DRAM1|F2R|FCGR2A|GBP4|GGTA1P|GPR171|GPR65|GZMA|GZMH|HNMT|HSD11B1|IDH1|IGSF6|ITM2A|MCTP1|NKG7|PRKCQ|PTGER2|RAB27A|RALB|SLA2|TCN2|TMEM144
Mouse StemCell_Lindmark04_950genes (15474998-tableS1b)	GeneSigDB	47	741	11.7365	3.34608	6.34278	1	10.5387	5.76791e-16	3.11948e-14	AIF1|ARL4C|ATP6V1B2|BRI3|C1QA|C1QB|C1QC|C3AR1|CAPN2|CCL4|CD28|CD68|CD97|CST3|CTSB|CTSC|CTSS|DAB2|FCER1G|FGR|GCH1|GNS|IDH1|ITM2B|LGMN|LILRB3|LIPA|LST1|LY6E|MYO1F|NAGK|NDFIP1|NPC2|PLA2G4A|PLD3|PQLC3|PSAP|RNF149|SAMHD1|SAT1|SCARB2|SLC7A7|SPATA13|STOM|TBXAS1|TMBIM1|TNFAIP2
Blood_Module-2.6_Myeloid_lineage-2	SignatureDB	22	142	2.24911	1.48342	15.493	1	13.3144	8.59378e-16	4.59558e-14	BRI3|C10ORF54|CD163|CREG1|CTSB|DOCK5|DRAM1|FCER1G|FGR|FTL|LILRB3|LST1|MS4A6A|NPC2|P2RY13|RALB|RNF130|SDCBP|SERPINA1|SLC31A2|TNFSF13B|TYROBP
GSE11864_CSF1_PAM3CYS_VS_CSF1_IFNG_PAM3CYS_IN_MAC_DN	MSigDB_C7	25	196	3.1044	1.74084	12.7551	1	12.5776	1.00933e-15	5.37733e-14	APOBEC3A|ARHGEF3|CD244|CLEC2B|CTSC|FCGR1B|GBP3|GBP4|GIMAP8|GZMB|IDO2|IFI27|IFIH1|IPCEF1|LAP3|LPAR6|OASL|PARP9|SAT1|SCPEP1|SECTM1|TCN2|TMEM140|TNFSF13B|VAMP5
GSE2706_R848_VS_R848_AND_LPS_2H_STIM_DC_DN	MSigDB_C7	25	197	3.12024	1.74524	12.6904	1	12.5368	1.13952e-15	6.04836e-14	CCL5|CCRL2|CXCL11|CXCL9|DDX58|DDX60|GBP1|GBP2|GBP5|GCH1|HAPLN3|HERC5|HS3ST3B1|IDO1|IFIH1|IFIT1|IFIT3|IFIT5|IFITM1|OASL|RNF149|SLAMF7|TAP1|TARP|TRBV7-8
Human StemCell_Nuytten08_2072genes (17724462-TableS2)	GeneSigDB	77	1818	28.7949	5.11896	4.23542	1	9.41696	1.29169e-15	6.83067e-14	ALDH1A1|APOL3|APOL6|ARL4C|ATP6AP2|BATF2|BTN3A3|C1QB|CASP1|CCR1|CERS6|CLEC2B|CLEC7A|CPNE8|CREBL2|CTSB|CTSC|CXCL10|CYLD|DYNLT1|EPSTI1|F2R|FAM105A|FAM46A|FLVCR2|FTL|FYB|GBP2|GBP3|GBP4|GBP5|GNS|GPX1|HERC5|HLA-E|HLA-F|HLA-G|IFIH1|IFIT5|IFITM1|IL32|INPP4B|IRF1|LGALS8|LGMN|LIPA|LYST|ME1|MFSD1|OASL|PLA2G4A|PLSCR1|PSME2|RGL1|RHOU|RTP4|SAMD9L|SAT1|SCARB2|SECTM1|SEPW1|SERPINA1|SLC27A2|SLC31A2|SMCO4|STAT1|ST…
SEITZ_NEOPLASTIC_TRANSFORMATION_BY_8P_DELETION_UP	MSigDB_C2	17	73	1.15623	1.06514	23.2877	1	14.8748	1.37375e-15	7.23777e-14	CCL5|CXCL10|CXCL11|DDX58|DDX60|FAM46A|GBP1|HERC5|IDO1|IFI27|IFI44L|IFIH1|IFIT1|IFIT3|OASL|PTGER4|RARRES3
MODULE_117	MSigDB_C4	46	728	11.5306	3.31752	6.31868	1	10.3901	1.39576e-15	7.32669e-14	ALDH1A1|AOAH|C1QB|CCL4|CCL8|CCR2|CCR5|CD3G|CD68|CPVL|CTSS|CXCL10|CXCL11|CXCL9|CXCR6|DAPK1|EPB41L3|FASLG|FYB|GNLY|GPR65|GZMA|GZMB|GZMK|IFI27|IFNG|IGSF6|IL15|LAG3|LCP2|LILRB3|LST1|MNDA|P2RY6|PHACTR2|PRF1|PRKCH|PSTPIP1|RTN1|SH2D1A|SLC27A2|TBXAS1|TNFSF10|TRAT1|TYROBP|XAF1
GSE16755_CTRL_VS_IFNA_TREATED_MAC_DN	MSigDB_C7	25	199	3.15192	1.754	12.5628	1	12.4561	1.44926e-15	7.52454e-14	APOL3|BATF2|CXCL10|CXCL11|CYLD|DDX58|DYNLT1|FAM46A|GBP1|GBP2|GBP5|HAPLN3|HS3ST3B1|IDO1|IDO2|IFI35|IFIH1|IFITM1|IL15|IRF1|LAP3|SAMD9L|SLC31A2|STAT4|TNFSF10
GSE360_L_DONOVANI_VS_M_TUBERCULOSIS_MAC_DN	MSigDB_C7	25	199	3.15192	1.754	12.5628	1	12.4561	1.44926e-15	7.52454e-14	C1QB|CASP4|CCL5|CCL8|CD2|CXCL10|DYNLT1|EPB41L3|GBP1|GBP2|GCH1|IDO1|IFITM1|INPP4B|IRF1|LILRB2|PSME2|SECTM1|SERPING1|STAT4|STOM|TLR2|TNFAIP2|UBE2L6|VAMP5
GSE7460_CD8_TCELL_VS_CD4_TCELL_ACT_UP	MSigDB_C7	25	199	3.15192	1.754	12.5628	1	12.4561	1.44926e-15	7.52454e-14	ATP8B4|BTBD11|CCL5|CCR5|CD8A|CD8B|CST7|CTSW|CXCR3|CXCR6|DSE|EPSTI1|FAM26F|FASLG|GBP4|GZMA|GZMK|IFNG|IRF1|KCTD12|MYO1F|NKG7|PSME2|SLAMF7|TNFSF10
GSE34205_HEALTHY_VS_FLU_INF_INFANT_PBMC_DN	MSigDB_C7	25	200	3.16776	1.75837	12.5	1	12.4162	1.63263e-15	8.4154e-14	C1QC|C2|CAPN2|CREG1|DDX60|EPSTI1|FTL|HERC5|IFI27|IFI35|IFI44L|IFI6|IFITM1|LY6E|MS4A4A|OASL|PLSCR1|SAT1|SERPING1|SIGLEC1|SLC38A6|SPATS2L|TCN2|TLR2|XAF1
GSE360_HIGH_DOSE_B_MALAYI_VS_M_TUBERCULOSIS_DC_DN	MSigDB_C7	25	200	3.16776	1.75837	12.5	1	12.4162	1.63263e-15	8.4154e-14	BTN3A3|CCL4|CCL8|CD163|CST7|GBP1|GBP2|GCH1|IFI44L|IFI6|IFIT1|IFNG|MYOF|PLSCR1|PSME2|PTGER4|RAPGEF2|RTN1|SAT1|SERPINA1|SERPING1|TNFAIP2|UBE2L6|VAMP5|WARS
IRF3_target_gene	SignatureDB	23	164	2.59756	1.59347	14.0244	1	12.8038	1.77517e-15	9.11724e-14	AXL|CASP1|CCL5|CCL8|CCRL2|CST7|CXCL10|CXCL11|CXCL9|GBP2|GBP4|IFI35|IFIH1|IFIT3|IL15|P2RY13|PARP9|RTP4|SAMHD1|STAT1|TAP1|TNFSF10|UBE2L6
RADAEVA_RESPONSE_TO_IFNA1_UP	MSigDB_C2	15	52	0.823617	0.899365	28.8462	1	15.7627	1.98275e-15	1.01469e-13	CXCL10|CXCL11|HLA-E|IFI27|IFI35|IFI44L|IFI6|IFIT1|IFITM1|IRF1|PLSCR1|PRKCQ|STAT1|TNFSF10|UBE2L6
Human Breast_Teschendorff07_813genes_ERneg (17683518-813GeneTable)	GeneSigDB	44	675	10.6912	3.19809	6.51852	1	10.4152	1.99884e-15	1.01927e-13	ACVR1|AIF1|APOL3|AXL|C1QA|CCL4|CD2|CD28|CD3G|CEBPD|CST3|CTSC|CXCL10|CXCL9|CXCR3|FYB|GATA3|GPR171|GZMB|HLA-F|HLA-G|HNMT|IDH1|IFIT1|IFITM1|KIAA1598|LEPROTL1|LILRB2|LILRB3|LY96|MAFB|MGAT4A|PLA2G4A|PLSCR1|PSME2|RARRES3|RNF11|SASH1|SEPW1|SLC7A7|STAT1|TAP1|TLR2|UBE2L6
Human StemCell_Ehrchen07_20genes (17018861-Table2)	GeneSigDB	11	20	0.316776	0.558133	55	1	19.141	2.01609e-15	1.0244e-13	CCL5|CST7|CXCL10|CXCL11|CXCL9|GBP1|IFITM1|LST1|STAT1|TNFSF10|WARS
DIAZ_CHRONIC_MEYLOGENOUS_LEUKEMIA_DN	MSigDB_C2	20	116	1.8373	1.34148	17.2414	1	13.5393	2.11471e-15	1.0707e-13	ADAP2|CCR2|CEBPD|CECR1|CLEC4A|CST7|EPB41L3|GATA3|GPX3|HERC5|LILRB3|MAFB|ME1|MNDA|MS4A4A|MS4A6A|MYOF|NKG7|TLR2|VAMP5
GNF2_RAB7L1	MSigDB_C4	13	34	0.538519	0.727506	38.2353	1	17.1291	2.21385e-15	1.11301e-13	ARL4C|BTN3A3|CCL4|CTSW|GPR65|GZMA|GZMH|KLRD1|NKG7|PRF1|PRKCH|PTGER2|RARRES3
GNF2_SPI1	MSigDB_C4	13	34	0.538519	0.727506	38.2353	1	17.1291	2.21385e-15	1.11301e-13	APOBEC3A|CLEC7A|CSF3R|FCGR2A|IGSF6|LST1|LY96|MNDA|MYO1F|P2RY13|PILRA|SECTM1|TNFSF10
BERTUCCI_MEDULLARY_VS_DUCTAL_BREAST_CANCER_UP	MSigDB_C2	25	204	3.23111	1.77572	12.2549	1	12.2592	2.61096e-15	1.30805e-13	ANKRD22|BTN3A1|BTN3A3|CEBPD|CLEC7A|CTSS|DRAM1|ETV7|FAM26F|GALM|GBP4|GBP5|GZMA|IL15|IL32|IRF1|LAG3|LAP3|PSAP|SCML1|STAT1|TAP1|TLR2|TNFAIP2|WARS
PLASMA_MEMBRANE	MSigDB_C5	66	1426	22.5861	4.57329	4.62833	1	9.49292	3.19569e-15	1.58983e-13	ACVR1|ADAP2|ATP6AP2|AXL|C3AR1|CCR1|CCR2|CCR5|CCRL2|CD14|CD163|CD28|CD3E|CD4|CD6|CD8B|CD97|CLEC10A|CLEC2B|CLEC4A|CMKLR1|CRTAM|CSF3R|CXCR3|CXCR6|DAB2|EPB41L3|F2R|FASLG|FCER1G|FYN|GNA15|GPR56|GPR65|GZMA|GZMB|HS3ST3B1|IFITM1|IGSF6|IL15|KCNJ2|KLRD1|LILRB2|LILRB3|LY6E|LY96|MYOF|NKG7|P2RY6|PECAM1|PLSCR1|PPT1|PTGER2|SCARB2|SDCBP|SLA2|SLC31A2|SLC7A7|SLC8A1|STOM|TLR2|TNFSF10|TRAT1|TSPAN4|TYROBP|VAMP5
MODULE_292	MSigDB_C4	21	136	2.15408	1.45193	15.4412	1	12.9799	4.20723e-15	2.08579e-13	APOL3|CARD16|CD14|CD2|CD3D|CEBPD|CXCL9|EMR2|GBP1|GBP2|GNLY|IFI35|IFI44L|IFIT1|IFIT5|IFITM1|KCTD12|LGMN|LPAR6|PLSCR1|TNFSF10
REACTOME_INTERFERON_SIGNALING	MSigDB_C2	22	154	2.43917	1.54445	14.2857	1	12.6653	4.95724e-15	2.44912e-13	DDX58|EIF4E3|FCGR1B|GBP1|GBP2|GBP4|GBP5|HERC5|HLA-F|HLA-G|IFI27|IFI35|IFI6|IFIT1|IFIT3|IFITM1|IFNG|IRF1|OASL|STAT1|UBE2L6|XAF1
LINDGREN_BLADDER_CANCER_CLUSTER_2B	MSigDB_C2	33	390	6.17713	2.44566	8.46154	1	10.9676	5.45955e-15	2.68798e-13	AIF1|ARL4C|C1ORF54|C3AR1|CD302|CD97|CELF2|CLEC10A|CRTAM|CST7|CXCL12|DAB2|FLVCR2|FYB|FYN|GLIPR2|HLA-E|IFITM1|IL32|IQGAP2|ITM2A|LCP2|MAF|MAFB|MS4A4A|MYO1F|PECAM1|PRKCH|RALB|RGL1|SAMHD1|SERPING1|STOM
Blood_Module-3.3_Inflammation-2	SignatureDB	26	231	3.65876	1.88851	11.2554	1	11.8301	5.69761e-15	2.79555e-13	AOAH|C10ORF54|CD302|CLEC4A|CPNE8|CSF3R|CTSB|CTSS|DAPK1|EIF4E3|FAM105A|FCGRT|GNS|GPX1|LPCAT2|LY96|MBOAT1|MFSD1|MYO1F|NAAA|PPT1|PSTPIP1|PSTPIP2|RBM47|RHOU|SNX10
Human Lypmhoma_Leval07_644genes (17284527-TableS1)	GeneSigDB	37	496	7.85604	2.75189	7.45968	1	10.5905	6.25006e-15	3.05611e-13	ANKRD22|APOL4|AXL|BCL11B|BTBD11|CCL8|CCR2|CD163|CELF2|CLEC7A|CXCL11|EPB41L3|FAM26F|FCGR3B|FGFBP2|FRMD3|FYB|GBP1|GBP4|GPR174|GPRIN3|IFI44L|IFIT1|KCNJ2|KLRD1|MAF|MCTP1|ME1|MS4A7|PILRA|RBM47|SAMHD1|SIGLEC1|SUCNR1|TLR8|TMEM155|VSIG4
Human Lung_not_cancer_Lockstone10_50genes (20194811-Figure1b)	GeneSigDB	14	47	0.744423	0.855123	29.7872	1	15.5014	1.0496e-14	5.11476e-13	CLEC7A|CPVL|FYB|GBP5|HAVCR2|IGSF6|LY96|MYO1F|P2RY13|PILRA|PSTPIP2|SLAMF7|SLAMF8|SNX10
Mouse Lung_not_cancer_Woodruff05_2037genes (16166618-SuppTable3)	GeneSigDB	62	1314	20.8122	4.40084	4.71842	1	9.35908	1.06029e-14	5.14927e-13	ARHGEF3|ARL4C|ATP8B4|AXL|C1QA|C1QB|C1QC|C2|C3AR1|CCL8|CCR5|CD2|CD300A|CD97|CEBPD|CELF2|CLEC10A|CMKLR1|CTSB|CTSC|CXCL16|DAPK1|DOCK5|FAM105A|FCGRT|FLVCR2|FNIP2|GGTA1P|GPR155|HEXB|HNMT|IFITM1|IQGAP2|LAP3|LCP2|LGMN|LST1|LY6E|LYST|MAF|MAFB|MLKL|MS4A7|P2RY13|PILRA|PRKCH|PRR5L|PSTPIP1|PSTPIP2|PTGER4|RAB27A|RGL1|RHOU|SAMHD1|SCPEP1|SLAMF7|SLAMF8|SLC31A2|SLC38A6|TLR2|TMEM144|TSPAN4
Human Leukemia_Chiaretti10_405genes (20418243-SuppTable1a)	GeneSigDB	30	326	5.16345	2.23901	9.20245	1	11.0926	1.06994e-14	5.17852e-13	APOBEC3A|ATP6AP2|BRI3|C10ORF54|C1ORF162|CD2|CD302|CEBPD|CLEC7A|CREG1|CTSS|DYNLT1|FCER1G|FGR|MNDA|MYO1F|NKG7|PIK3R5|PLSCR1|PSTPIP2|RAB27A|RNF149|SAT1|SCPEP1|SDCBP|SERPINA1|STOM|SYNJ1|TLR2|TYROBP
HELLER_SILENCED_BY_METHYLATION_UP	MSigDB_C2	28	282	4.46654	2.08436	9.92908	1	11.2905	1.25529e-14	6.05506e-13	ARL4C|CLEC7A|CST7|CTSS|CXCL10|DDX58|DDX60|GATA3|GBP1|HNMT|IFI27|IFI44L|IFIH1|IFIT1|IFIT3|IFIT5|IFITM1|IL15|IL32|MAFB|MYOF|PECAM1|PRF1|PTGER4|SAT1|SLAMF7|STAT1|TNFAIP2
SANA_TNF_SIGNALING_UP	MSigDB_C2	17	83	1.31462	1.13552	20.4819	1	13.8134	1.37136e-14	6.56123e-13	APOL3|CASP1|CCL8|CXCL10|CXCL11|DDX60|DRAM1|GBP1|IFI44L|IFIH1|IFIT1|IL32|SAMD9L|SAMHD1|SAT1|TLR2|TNFAIP2
GSE30083_SP3_VS_SP4_THYMOCYTE_DN	MSigDB_C7	24	199	3.15192	1.754	12.0603	1	11.886	1.37008e-14	6.56123e-13	ATP8B4|BTBD11|CASP1|CD68|CD97|CLEC10A|CTSW|CXCR3|DSE|EOMES|FAM46A|GZMB|HS3ST3B1|IFNG|KLRD1|LAIR1|MAF|NKG7|SMPDL3A|SNX10|STAT4|TMEM71|TTC39B|TYROBP
GSE15767_MED_VS_SCS_MAC_LN_UP	MSigDB_C7	24	200	3.16776	1.75837	12	1	11.8475	1.53465e-14	7.27964e-13	CD68|CLEC10A|CLEC7A|CREG1|DOCK4|DSE|EPB41L3|FAM26F|FAM46A|FCER1G|GZMA|HNMT|IQGAP2|MFSD1|NPC2|P2RY6|RALB|RBM47|SASH1|SIGLEC1|SLAMF8|SLC7A7|TCN2|TLR8
GSE22886_DAY0_VS_DAY1_MONOCYTE_IN_CULTURE_UP	MSigDB_C7	24	200	3.16776	1.75837	12	1	11.8475	1.53465e-14	7.27964e-13	AIF1|CCR2|CD244|CD302|CEBPD|CECR1|CPVL|CSF3R|CST3|DOK2|FAM46A|FCGR1B|FYB|GBP2|GIMAP4|IPCEF1|MNDA|MS4A6A|P2RY13|PECAM1|SAMHD1|SCPEP1|SECTM1|TNFSF10
LIAN_LIPA_TARGETS_3M	MSigDB_C2	15	59	0.934489	0.95785	25.4237	1	14.6845	1.59627e-14	7.54688e-13	C1QA|C1QB|C1QC|C3AR1|CCR1|CD244|CD68|CTSB|FCER1G|FCGR2A|IGSF6|MAFB|MS4A7|SNX6|TNFAIP2
ONKEN_UVEAL_MELANOMA_UP	MSigDB_C2	46	782	12.3859	3.43439	5.88235	1	9.7875	1.94289e-14	9.15532e-13	BTN3A3|C1QA|C1QB|C2|CAPN2|CASP1|CD97|CEBPD|CELF2|CERS6|CLEC2B|CTSB|CTSC|CTSS|DAPK1|DDX60|DOCK4|FCER1G|FRMD4B|GCH1|GNS|GPR56|HLA-E|HLA-F|HLA-G|IFITM1|INPP4B|KCTD12|KIAA1598|LAP3|LGALS8|LY6E|LY96|ME1|MYOF|PSAP|PSME2|PTGER4|RARRES3|SLC38A6|STAT1|STOM|TNFAIP2|TRBC1|TYROBP|WARS
BENNETT_SYSTEMIC_LUPUS_ERYTHEMATOSUS	MSigDB_C2	12	31	0.491003	0.694712	38.7097	1	16.5666	2.25917e-14	1.05759e-12	C2|IFI35|IFI44L|IFIT3|LY6E|OASL|PLSCR1|SERPING1|STAT1|TAP1|TNFSF10|XAF1
Human StemCell_Kuttruff08_108genes (18922855-Table1)	GeneSigDB	18	100	1.58388	1.24595	18	1	13.1756	2.48045e-14	1.15738e-12	CCL4|CCR2|CD244|CD28|CD300A|CD8B|CXCL9|CXCR3|FCGR3B|GZMA|GZMB|GZMK|HLA-G|IL15|NKG7|PECAM1|PRF1|TRAT1
TAKEDA_TARGETS_OF_NUP98_HOXA9_FUSION_8D_DN	MSigDB_C2	24	205	3.24695	1.78003	11.7073	1	11.6588	2.67894e-14	1.24592e-12	C1QA|C1QB|C1QC|CD14|CD163|CLEC4A|CLEC7A|CST7|CTSB|DAB2|DOCK4|FYB|GLIPR2|HSD11B1|ITM2A|LCP2|LGMN|MAF|ME1|RAPGEF2|SERPINA1|SLAMF8|SLC7A7|TRAT1
DAUER_STAT3_TARGETS_DN	MSigDB_C2	14	50	0.79194	0.881937	28	1	14.9762	2.75996e-14	1.27944e-12	DDX58|DDX60|HERC5|IFI27|IFI35|IFIH1|IFIT1|IFIT3|IFIT5|IFITM1|LAP3|OASL|STAT1|TNFSF10
LIAN_LIPA_TARGETS_6M	MSigDB_C2	16	74	1.17207	1.07239	21.6216	1	13.827	3.34727e-14	1.54668e-12	C1QA|C1QB|C1QC|C3AR1|CCR1|CD244|CD68|CTSB|FCER1G|FCGR2A|GALC|IGSF6|MAFB|MS4A7|SNX6|TNFAIP2
GNF2_JAK1	MSigDB_C4	12	32	0.506841	0.705813	37.5	1	16.2836	3.56351e-14	1.636e-12	ARHGEF3|ARL4C|BTN3A3|CD97|CLEC2B|CTSW|FYN|GPR65|HLA-E|PRKCH|PTGER2|RARRES3
Splenic_marginal_zone_Bcell_gt_GC_Bcell	SignatureDB	14	51	0.807778	0.890694	27.451	1	14.8112	3.75011e-14	1.71616e-12	APOL3|ARL4C|CASP1|CASP4|CCL4|CD6|CLEC2B|CTSB|GBP2|IFIT1|ITM2B|LEPROTL1|PARP9|SCARB2
Human Immune_Kong10_544genes_ImmPort_Antimicrobials (20460173-ImmPortAntimicrobials)	GeneSigDB	35	473	7.49175	2.68864	7.39958	1	10.2313	4.45543e-14	2.03242e-12	APOBEC3A|CCL4|CCL5|CCL8|CCR1|CCR5|CD14|CD4|CD8A|CTSS|CXCL10|CXCL11|CXCL12|CXCL16|CXCL9|CXCR6|CYLD|DDX58|F2R|FASLG|FGR|GBP2|GNLY|IDO1|IFIH1|IFNG|IL15|IRF1|OASL|PLSCR1|RARRES3|STAT1|TLR2|TLR8|TNFSF10
PID_IL12_2PATHWAY	MSigDB_C2	15	63	0.997844	0.989704	23.8095	1	14.1478	4.61379e-14	2.09129e-12	CCL4|CCR5|CD3D|CD3E|CD3G|CD4|CD8A|CD8B|EOMES|FASLG|GZMA|GZMB|IFNG|STAT1|STAT4
VERHAAK_GLIOBLASTOMA_NEURAL	MSigDB_C2	24	210	3.32615	1.80142	11.4286	1	11.4765	4.60178e-14	2.09129e-12	CASP4|CCR5|CLEC2B|CTSB|CTSC|DAB2|DSE|FCGR2A|FGR|GNA15|LAIR1|LCP2|LILRB2|LILRB3|LY96|MYO1F|MYOF|NPC2|PTGER4|RAB27A|RBM47|SERPINA1|SLAMF8|TLR2
GOLDRATH_ANTIGEN_RESPONSE	MSigDB_C2	30	346	5.48022	2.3057	8.67052	1	10.6344	5.20153e-14	2.34963e-12	CAPN2|CASP1|CCL4|CCL5|CCR2|CCR5|CD244|CD68|CST3|CXCR3|CYFIP1|DOCK5|F2R|FASLG|FYN|GZMA|GZMB|GZMK|IFNG|ITM2B|LAG3|MYO1F|PLSCR1|PQLC3|PRF1|PTGER4|SCPEP1|SNX10|TTC39B|TYROBP
Human Viral_Urosevic07_495genes (17823660-TableS2)	GeneSigDB	34	450	7.12746	2.62373	7.55556	1	10.2421	5.73477e-14	2.57488e-12	ATP6V1B2|CASP1|CLEC10A|CLEC2B|CXCL10|DAB2|DAPK1|DYNLT1|GBP1|GBP2|IDO1|IFI27|IFI35|IFI44L|IFI6|IFIT1|IFIT3|IFITM1|IRF1|LY6E|NAAA|NAGA|PLSCR1|PRKCQ|PSME2|RARRES3|RTN1|SCARB2|SECTM1|SLC31A2|STAT1|TAP1|UBE2L6|WARS
REACTOME_IMMUNOREGULATORY_INTERACTIONS_BETWEEN_A_LYMPHOID_AND_A_NON_LYMPHOID_CELL	MSigDB_C2	15	64	1.01368	0.997507	23.4375	1	14.0213	5.94023e-14	2.65877e-12	AMICA1|CD3D|CD3E|CD3G|CD8A|CD8B|CRTAM|HLA-F|HLA-G|IFITM1|KLRD1|LILRB2|LILRB3|LILRB5|TYROBP
Mouse StemCell_Ramos06_1087genes (17009876-tableS1b)	GeneSigDB	46	810	12.8294	3.49323	5.67901	1	9.49567	6.92541e-14	3.09003e-12	ARHGEF3|ARL4C|ARL6IP5|CCR2|CCR5|CD2|CD28|CD3D|CD3E|CD3G|CD6|CD8A|CD8B|CRTAM|CST7|CTSW|CXCR3|EOMES|FASLG|FYN|GALM|GIMAP1|GIMAP4|GLIPR2|GPR65|GZMK|HSD11B1|IDO1|IFI35|KLRD1|LY6E|MYO1F|NPC2|PLSCR1|PRF1|PRKCQ|PSAP|SAMHD1|SH2D2A|SPATA13|STAT1|TAP1|TMEM71|TNFSF10|TRAC|TRBC1
Human Leukemia_Wilson06_50genes_DifferentialClusterF (16597596-TableS1-6)	GeneSigDB	13	43	0.681068	0.817994	30.2326	1	15.0599	7.67199e-14	3.41248e-12	AOAH|CASP1|CCR1|EPB41L3|FCGR2A|FGR|GAA|GNS|HNMT|LILRB2|MYOF|PSAP|SAMHD1
JOHNSTONE_PARVB_TARGETS_3_UP	MSigDB_C2	33	429	6.79484	2.56292	7.69231	1	10.2247	8.26671e-14	3.66559e-12	APOL6|ARL4C|BRI3|BTN3A3|CEBPD|CREG1|CST3|CTSB|CTSS|FAM179A|GAA|GNS|GPR56|HLA-E|HLA-F|HLA-G|HNMT|IFI35|IFITM1|LGALS8|LGMN|LIPA|MYOF|NDFIP1|NPC2|PLD3|PSAP|RBM47|RNF149|SAMHD1|SLC30A1|TNFAIP2|TNFSF10
GSE360_DC_VS_MAC_M_TUBERCULOSIS_UP	MSigDB_C7	23	196	3.1044	1.74084	11.7347	1	11.4287	8.89235e-14	3.9308e-12	CCL4|CCL5|CCL8|CD3D|CERS6|CST7|CTSC|CXCL10|CXCL11|DYNLT1|GBP1|HSD11B1|IFI35|IFIT1|IFIT3|IFITM1|IRF1|LIPA|LYST|N4BP2L1|OASL|PSME2|PTGER4
KUMAR_TARGETS_OF_MLL_AF9_FUSION	MSigDB_C2	32	405	6.41471	2.49146	7.90123	1	10.2692	9.59908e-14	4.23011e-12	C1QC|CCL5|CD2|CD3E|CD6|CD8A|CD8B|CTSB|CTSC|CTSW|CXCR3|EOMES|F2R|FYN|GATA3|GIMAP1|GIMAP4|GPX3|GZMA|IDH1|IFIT1|IFIT3|ITM2A|KLRD1|MGC40069|PLA2G4A|PRKCQ|PTGER4|RNF11|SPATA13|TBXAS1|TTC39B
Human Immune_Kulaeva_03_85genes (12821946-Table5)	GeneSigDB	16	79	1.25126	1.10791	20.2532	1	13.3122	9.98801e-14	4.38796e-12	HLA-F|IFI27|IFI44L|IFI6|IFIT3|IFITM1|IL32|LY6E|OASL|RARRES3|SECTM1|STAT1|TNFAIP2|TNFSF10|UBE2L6|VAMP5
MODULE_27	MSigDB_C4	30	356	5.63861	2.33829	8.42697	1	10.4184	1.09975e-13	4.81662e-12	AXL|C3AR1|CCR1|CCR2|CCR5|CD14|CD163|CD2|CD3D|CD3G|CD4|CD6|CD8A|CD8B|CSF3R|CXCR6|FCER1G|FCGR2A|FCGRT|GPR171|GPR65|HLA-G|IGSF6|LILRB2|LILRB3|LPAR6|P2RY6|PRKCH|PTGER2|TLR2
GSE9650_NAIVE_VS_EFF_CD8_TCELL_DN	MSigDB_C7	23	198	3.13608	1.74963	11.6162	1	11.3532	1.10673e-13	4.8324e-12	CAPN2|CASP1|CASP4|CCL5|CCR2|CCR5|CD68|CXCR3|DOCK5|FASLG|FCGRT|GZMA|GZMB|GZMK|HSD11B1|IFNG|MYO1F|PLSCR1|PQLC3|PRF1|SH2D1A|SH2D2A|SNX10
GSE3982_CTRL_VS_LPS_48H_DC_DN	MSigDB_C7	23	200	3.16776	1.75837	11.5	1	11.2788	1.3738e-13	5.98021e-12	C1QB|CCL4|CCL5|CXCL10|DRAM1|HERC5|HSD11B1|IDO1|IFI27|IFI44L|IFI6|IFIT1|IFIT3|IFIT5|IFITM1|MVB12B|P2RY6|PSME2|SERPINA1|SERPING1|SIGLEC1|SLAMF7|STOM
T_NK_Node1604	SignatureDB	10	20	0.316776	0.558133	50	1	17.3493	1.41811e-13	6.13568e-12	CCL5|CD2|CD3D|CD3G|CTSW|GNLY|GZMH|PRF1|SH2D1A|TARP
T_NK_Node5808	SignatureDB	10	20	0.316776	0.558133	50	1	17.3493	1.41811e-13	6.13568e-12	CD28|CD6|CD8A|CD8B|GIMAP5|GPR171|KLRD1|MAF|SH2D1A|SIRPG
MEMBRANE	MSigDB_C5	77	1993	31.5667	5.33861	3.86352	1	8.51033	1.6524e-13	7.12779e-12	ACVR1|ADAP2|ARL6IP5|ATP6AP2|AXL|C3AR1|CCR1|CCR2|CCR5|CCRL2|CD14|CD163|CD28|CD3E|CD4|CD6|CD68|CD8B|CD97|CLEC10A|CLEC2B|CLEC4A|CLEC7A|CMKLR1|CRTAM|CSF3R|CXCR3|CXCR6|DAB2|EMR2|EPB41L3|F2R|FASLG|FCER1G|FYN|GNA15|GPR56|GPR65|GZMA|GZMB|HS3ST3B1|IFITM1|IGSF6|IL15|KCNJ2|KLRD1|LILRB2|LILRB3|LST1|LY6E|LY96|MCTP1|MYOF|NKG7|P2RY6|PECAM1|PLSCR1|PPT1|PSAP|PTGER2|PTGER4|RTN1|SCARB2|SDCBP|SECTM1|SIRPG|SLA2|SLC31…
ZHANG_RESPONSE_TO_IKK_INHIBITOR_AND_TNF_UP	MSigDB_C2	24	223	3.53205	1.85583	10.7623	1	11.029	1.75206e-13	7.53491e-12	ANKRD22|CCL5|CXCL10|CXCL11|CXCL16|DDX58|DOCK4|DRAM1|DSE|FRMD4B|GBP3|GCH1|IFIH1|IFIT1|IFIT3|IL15|IL32|IRF1|LPAR6|OASL|TAP1|TLR2|TNFAIP2|TNFSF10
PICCALUGA_ANGIOIMMUNOBLASTIC_LYMPHOMA_UP	MSigDB_C2	23	204	3.23111	1.77572	11.2745	1	11.1329	2.10057e-13	9.00657e-12	C1QA|C1QB|C1QC|C2|CMKLR1|CTSC|CXCL10|CXCL11|CXCL12|CXCL9|CYFIP1|DAB2|DOCK4|HNMT|IDH1|IFI27|KCTD12|NAGK|P2RY13|RGL1|SAMD9L|SERPING1|SLAMF8
SENGUPTA_NASOPHARYNGEAL_CARCINOMA_UP	MSigDB_C2	27	293	4.64077	2.12414	9.21502	1	10.5263	2.31355e-13	9.89006e-12	ANKRD22|CD14|CTSC|CXCL10|CXCL11|CXCL9|DDX60|DOCK4|DRAM1|FCGR1B|FCGR2A|FCGR3B|GBP1|GNLY|GZMA|GZMB|GZMH|HAVCR2|IDH1|IFIH1|IFNG|IGSF6|IL15|OSBPL1A|SCML1|STAT1|XAF1
Human Immune_Allen10_2900genes (20220088-SuppTable1)	GeneSigDB	73	1844	29.2067	5.15243	3.95879	1	8.49954	2.47457e-13	1.05468e-11	APOL4|APOL6|ATP6V1B2|ATP8B4|AXL|BCL11B|BTBD11|C1QC|C3AR1|CCR1|CD14|CD2|CD300LF|CELF2|CREG1|CTSC|CTSW|EMR2|FCER1G|FGR|FYN|GATA3|GCH1|GGTA1P|GPR155|GPR171|GPRIN3|GPX3|HERC5|IDO2|IFI6|IFITM1|INPP4B|IQGAP2|ITM2B|KIAA1598|LCP2|LILRB2|LPCAT2|LRRC25|MAF|ME1|MNDA|N4BP2L1|NDFIP1|OASL|OSBPL1A|PECAM1|PLD3|PLSCR1|PRKCH|PSTPIP1|RARRES3|RNF130|RNF213|SAMHD1|SASH1|SAT1|SCPEP1|SERPINA1|SIGLEC1|SLAMF7|SLC27A2|SLC…
Human Leukemia_Larsson06_37genes (16423051-Table2)	GeneSigDB	12	37	0.586035	0.758876	32.4324	1	15.0406	2.72251e-13	1.1569e-11	AIF1|ARHGEF3|C3AR1|CCL4|CCR1|CD302|CLEC2B|FYB|LAIR1|LST1|MNDA|PECAM1
Human Breast_Bertucci06_527genes (16651414-Supp4)	GeneSigDB	30	373	5.90787	2.39262	8.0429	1	10.0694	3.70407e-13	1.56934e-11	APOL6|BTN3A3|CCL5|CCR1|CD300A|CERS6|CLEC7A|CTSS|CXCL10|CXCL16|DRAM1|ETV7|FAM26F|GATA3|GBP4|GBP5|HLA-F|HLA-G|IL15|IL32|IRF1|LAP3|LCP2|LILRB2|PRF1|PSTPIP2|SH2D2A|TAP1|TNFAIP2|WARS
Human Lung_Dauer05_50genes_Repressed (15735721-Table2)	GeneSigDB	13	48	0.760262	0.864154	27.0833	1	14.1638	3.76744e-13	1.59147e-11	DDX58|DDX60|HERC5|IFI27|IFI35|IFIH1|IFIT1|IFIT3|IFITM1|LAP3|OASL|STAT1|TNFSF10
Human Leukemia_Pellegrini08_2692genes (18801183-SuppTable1)	GeneSigDB	79	2110	33.4199	5.47853	3.74408	1	8.31978	3.82376e-13	1.61049e-11	ADAP2|ALDH1A1|APOL3|APOL4|APOL6|BCL11B|BTN3A2|BTN3A3|C1ORF54|C1QA|C1QB|C3AR1|CAPN2|CCR1|CCR2|CD14|CD3D|CD3E|CD3G|CD8A|CLEC12A|CLEC2B|CLEC4A|CPVL|CRTAM|CSF3R|CST7|CTSW|CXCL10|CXCL16|CXCR3|DAB2|DDX60|DOCK4|DPYD|F2R|FCGR3B|GATA3|GBP2|GIMAP1|GIMAP5|GNS|GPR65|GZMA|HERC5|HNMT|HSD11B1|IFIH1|IFIT1|IFIT5|IFNG|IL15|IL18BP|LCP2|LYST|MAF|MAFB|MS4A4A|MS4A6A|MS4A7|NKG7|P2RY13|PHACTR2|PRF1|PRR5L|RAB20|RHOU|RTN1…
KRASNOSELSKAYA_ILF3_TARGETS_UP	MSigDB_C2	12	38	0.601874	0.769046	31.5789	1	14.8211	3.92274e-13	1.64732e-11	CLEC2B|HLA-E|IFI27|IFI35|IFI6|IFIT1|IFIT3|IFITM1|PLSCR1|STAT1|TAP1|XAF1
Human Leukemia_Ge06_105genes (16249385-Table2)	GeneSigDB	16	86	1.36214	1.15578	18.6047	1	12.6649	4.04811e-13	1.69498e-11	ARHGEF3|BTN3A2|CASP1|CCL5|CD14|CD3D|CECR1|CHST12|DPYD|GBP1|LYST|MAFB|MNDA|NKG7|SERPINA1|TNFSF10
LIU_VAV3_PROSTATE_CARCINOGENESIS_UP	MSigDB_C2	16	88	1.39381	1.1691	18.1818	1	12.4936	5.89078e-13	2.45931e-11	C1QA|CASP1|CTSS|FCER1G|GBP2|GPX3|IFIT3|IRF1|LILRB3|SAT1|STAT1|TAP1|TLR2|TNFSF10|TNFSF13B|TYROBP
Human Breast_Laere08_263genes (19010862-TableS1)	GeneSigDB	22	196	3.1044	1.74084	11.2245	1	10.8543	7.74274e-13	3.22306e-11	ACVR1|C1ORF162|C1QA|C1QB|CCL5|CD163|CD2|CPVL|CTSC|CTSS|CXCL10|CXCL9|EPSTI1|FAM26F|FYB|GATA3|GIMAP4|LCP2|LY96|MS4A4A|MS4A6A|TNFSF13B
UROSEVIC_RESPONSE_TO_IMIQUIMOD	MSigDB_C2	10	23	0.364292	0.598494	43.4783	1	16.0999	8.41729e-13	3.49367e-11	CCL8|CXCL11|IDO1|IFI35|IFI6|IFITM1|OASL|RARRES3|SECTM1|STAT1
LEE_DIFFERENTIATING_T_LYMPHOCYTE	MSigDB_C2	22	197	3.12024	1.74524	11.1675	1	10.8179	8.59136e-13	3.5453e-11	AIF1|BCL11B|CD2|CD3D|CD3G|CECR1|CELF2|FYB|GATA3|GIMAP2|IPCEF1|ITM2A|MGAT4A|PRKCH|PRKCQ|SH2D1A|SPATA13|TARP|TMEM71|TRAT1|TRBC1|UBASH3A
GSE24081_CONTROLLER_VS_PROGRESSOR_HIV_SPECIFIC_CD8_TCELL_DN	MSigDB_C7	22	197	3.12024	1.74524	11.1675	1	10.8179	8.59136e-13	3.5453e-11	CLEC2B|DDX60|GBP2|GPR56|GZMB|GZMH|IFI27|IFI35|IFI44L|IFI6|LY96|MNDA|PLA2G4A|PLSCR1|PRF1|PSME2|SLAMF7|STAT1|TARP|TRAC|UBE2L6|XAF1
GSE2706_UNSTIM_VS_2H_LPS_AND_R848_DC_DN	MSigDB_C7	22	198	3.13608	1.74963	11.1111	1	10.7817	9.52694e-13	3.90878e-11	APOBEC3A|BATF2|CCRL2|CXCL10|CXCL11|CXCL9|DRAM1|GBP1|HS3ST3B1|IFIH1|IFIT1|IFIT3|IL15|IRF1|KCNJ2|OASL|PTGER4|RAPGEF2|RTP4|SLAMF7|STAT4|TNFAIP2
GSE360_L_DONOVANI_VS_M_TUBERCULOSIS_DC_DN	MSigDB_C7	22	198	3.13608	1.74963	11.1111	1	10.7817	9.52694e-13	3.90878e-11	BTN3A3|C3AR1|CASP1|CCL4|CCL8|CD14|CD163|CD3D|EPB41L3|GCH1|IFI44L|IFIT1|LCP2|LY6E|MNDA|OASL|SAMHD1|SERPING1|SLC31A2|SLC7A7|TNFSF10|UBE2L6
GSE11057_NAIVE_VS_EFF_MEMORY_CD4_TCELL_DN	MSigDB_C7	22	199	3.15192	1.754	11.0553	1	10.7457	1.05578e-12	4.29469e-11	CCL5|CCR2|CD28|CTSC|CXCR3|FRMD4B|GBP3|GZMA|GZMK|IFI27|IFNG|IQGAP2|MYO1F|PHACTR2|PRR5L|RAB27A|RHOU|RNF149|SH2D1A|SMCO4|STOM|TRAC
GSE11057_PBMC_VS_MEM_CD4_TCELL_DN	MSigDB_C7	22	199	3.15192	1.754	11.0553	1	10.7457	1.05578e-12	4.29469e-11	ACVR1|CD2|CD28|CD3D|CD3E|CD6|GATA3|HAPLN3|INPP4B|ITM2A|MAF|PHACTR2|PRKCH|PRKCQ|RARRES3|SH2D1A|SIRPG|TC2N|TRAC|TRAT1|TRBC1|UBASH3A
GSE2706_2H_VS_8H_LPS_STIM_DC_DN	MSigDB_C7	22	199	3.15192	1.754	11.0553	1	10.7457	1.05578e-12	4.29469e-11	APOBEC3A|CCL5|DDX60|DDX60L|DYNLT1|EPSTI1|ETV7|GBP4|HAPLN3|HLA-F|HLA-G|IDO2|IFI35|IFITM1|LILRB2|PLSCR1|PRR5L|PSME2|SERPINA1|TAP1|TMEM140|UBE2L6
GNF2_FOS	MSigDB_C4	12	41	0.64939	0.798777	29.2683	1	14.21	1.09651e-12	4.43511e-11	CD163|CD302|CECR1|CPVL|CTSS|FAM105A|LILRB2|MAFB|MFSD1|MS4A6A|RNF130|SCPEP1
Human Lung_Dauer05_137genes (15735721-Table3)	GeneSigDB	17	107	1.69475	1.28863	15.8879	1	11.8771	1.1056e-12	4.45924e-11	CASP4|CEBPD|CTSB|HERC5|IFI27|IFI35|IFI6|IFIH1|IFIT1|IFIT3|IFITM1|IRF1|OASL|PLSCR1|RAB27A|STAT1|TNFSF10
ROSS_AML_WITH_CBFB_MYH11_FUSION	MSigDB_C2	13	52	0.823617	0.899365	25	1	13.5389	1.17111e-12	4.68379e-11	CCR2|CEBPD|CLEC10A|CLEC4A|CLEC7A|CTSS|DYNLT1|FYB|GIMAP4|KCTD12|NAGA|SLC7A7|TNFAIP2
GSE13306_RA_VS_UNTREATED_MEM_CD4_TCELL_UP	MSigDB_C7	22	200	3.16776	1.75837	11	1	10.7101	1.16929e-12	4.68379e-11	CELF2|CLEC10A|CTSB|CTSW|DOCK5|EPSTI1|F2R|FASLG|GIMAP4|GIMAP7|IFIH1|IPCEF1|LPAR6|LY6E|MCTP1|MS4A6A|NPC2|PRKCH|RNF130|SAMD9L|SMPDL3A|TNFSF10
GSE2706_2H_VS_8H_R848_AND_LPS_STIM_DC_DN	MSigDB_C7	22	200	3.16776	1.75837	11	1	10.7101	1.16929e-12	4.68379e-11	ANKRD22|APOL6|BTN3A3|DDX60|DDX60L|DYNLT1|EPB41L3|FRMD3|HAPLN3|HSD11B1|IFI27|IFITM1|IL15|PARP9|PLA2G4A|PSME2|SERPINA1|SLAMF7|STAT4|TARP|XAF1|XRN1
MODULE_119	MSigDB_C4	19	142	2.24911	1.48342	13.3803	1	11.2921	1.23392e-12	4.92119e-11	APOL3|CARD16|CASP1|CPVL|CXCR6|FYN|GZMA|HLA-G|IL15|IRF1|LPAR6|MYOF|PRKCH|PRKCQ|SAMHD1|SLC7A7|STAT4|TNFAIP2|XRN1
BIOCARTA_NO2IL12_PATHWAY	MSigDB_C2	9	17	0.269259	0.514606	52.9412	1	16.9659	1.24164e-12	4.93821e-11	CCR5|CD2|CD3D|CD3E|CD3G|CD4|CXCR3|IFNG|STAT4
MQ_NFKB	DU_MQ	25	267	4.22896	2.02881	9.3633	1	10.238	1.27985e-12	5.07602e-11	CASP4|CCL4|CCL5|CCR5|CD3G|CTSB|CXCL10|CXCL11|CXCL12|CXCL9|FASLG|GBP1|GZMB|HLA-G|IFI44L|IFNG|IL15|IL32|IRF1|PLA2G4A|PRF1|SERPINA1|TAP1|TLR2|TNFSF13B
Human Lymphoma_Chin09_1201genes (19377508-SuppTable1)	GeneSigDB	41	716	11.3406	3.29091	5.72626	1	9.01254	1.35334e-12	5.35261e-11	ALDH1A1|AMICA1|CASP4|CD244|CD302|CD3D|CD3G|CD6|CD97|CPNE8|CXCL10|CXCL11|DPYD|EMR2|FYB|GNA15|GPR155|GPR56|IFITM1|IL32|INPP4B|LAIR1|LCP2|LILRB2|LYST|MNDA|MS4A4A|PTGER4|RAPGEF2|RHOU|RNF125|RNF149|RTN1|SECTM1|SIRPG|SLC25A30|STAT4|SUCNR1|TBXAS1|TNFAIP2|TYROBP
Human Leukemia_Montesinos-Rongen08_12genes (17989719-SuppTableS2a)	GeneSigDB	8	12	0.190066	0.4324	66.6667	1	18.0618	1.72476e-12	6.80278e-11	CCL5|CD3D|CXCL12|CXCL9|GZMA|GZMK|IL32|SH2D1A
Human Lymphoma_Piccaluga07_260genes (18006812-TableS1)	GeneSigDB	22	204	3.23111	1.77572	10.7843	1	10.5698	1.74853e-12	6.87757e-11	C1QA|C1QB|C1QC|CMKLR1|CTSC|CXCL10|CXCL11|CXCL12|CXCL9|CYFIP1|DAB2|DOCK4|HNMT|IDH1|IFI27|KCTD12|NAGK|P2RY13|RGL1|SAMD9L|SERPING1|SLAMF8
Human Bone_Heller08_284genes (18172295-SuppTable1)	GeneSigDB	24	248	3.92802	1.95607	9.67742	1	10.2614	1.78949e-12	7.00011e-11	CLEC7A|CST7|CTSS|CXCL10|DDX58|GATA3|GBP1|HNMT|IFI27|IFI44L|IFIH1|IFIT1|IFIT3|IFIT5|IFITM1|IL15|IL32|MAFB|PECAM1|PRF1|PTGER4|SLAMF7|STAT1|TNFAIP2
Human Leukemia_Mullighan07_838genes (17597811-SuppTable6)	GeneSigDB	40	691	10.9446	3.23467	5.78871	1	8.98249	1.84627e-12	7.20245e-11	ARHGEF3|ARL6IP5|ATP8B4|BTN3A3|CASP1|CCR1|CD302|CD3D|DAB2|DAPK1|GAA|GNS|HEXB|IFITM1|ITM2A|LAIR1|LEPROTL1|LILRB2|LST1|MFSD1|MVB12B|MYO1F|NAGA|NKG7|OSBPL1A|PECAM1|PILRA|PLA2G4A|PLD3|PPT1|PRF1|PRKCH|PRKCQ|RBM47|SCPEP1|SMCO4|SNX10|STAT4|STOM|TNFAIP2
VALK_AML_CLUSTER_5	MSigDB_C2	11	33	0.52268	0.716742	33.3333	1	14.618	1.93166e-12	7.49462e-11	CCR1|EPB41L3|GNS|HNMT|LILRB2|LILRB3|MAFB|PILRA|PSAP|SMPDL3A|TLR8
Myeloma_LB_subgroup_down	SignatureDB	12	43	0.681068	0.817994	27.907	1	13.8374	2.06953e-12	8.00777e-11	CASP4|CCR2|DDX60|IFI27|IFI35|IFI6|IFIT5|IRF1|LY6E|RTP4|STAT1|XAF1
GNF2_MATK	MSigDB_C4	10	25	0.39597	0.623947	40	1	15.3924	2.33802e-12	9.02222e-11	ARHGEF3|ARL4C|BTN3A3|CTSW|GZMA|GZMH|KLRD1|NKG7|PRF1|PRKCH
BOWIE_RESPONSE_TO_TAMOXIFEN	MSigDB_C2	9	18	0.285098	0.529514	50	1	16.4583	2.44874e-12	9.39868e-11	CCL5|IFI27|IFI35|IFI6|IFIT1|IFIT3|IFITM1|IRF1|STAT1
Human Viral_Guo05_21genes (16254373-Table3)	GeneSigDB	9	18	0.285098	0.529514	50	1	16.4583	2.44874e-12	9.39868e-11	IFI27|IFI6|IFIH1|IFIT1|IFITM1|PARP9|PLSCR1|STAT1|UBE2L6
GSE6269_HEALTHY_VS_STREP_AUREUS_INF_PBMC_DN	MSigDB_C7	20	167	2.64508	1.60788	11.976	1	10.7937	2.57926e-12	9.8731e-11	C2|CD68|CLEC7A|CREG1|CSF3R|CTSB|DSE|FCGR1B|FLVCR2|GNA15|GPX1|HS3ST3B1|NPC2|PLD3|PPT1|RAB20|RNF130|SDCBP|SERPINA1|TLR2
ZHAN_MULTIPLE_MYELOMA_LB_DN	MSigDB_C2	12	44	0.696907	0.827433	27.2727	1	13.6604	2.80534e-12	1.07098e-10	CASP4|CCR2|DDX60|IFI27|IFI35|IFI6|IFIT5|IRF1|LY6E|RTP4|STAT1|XAF1
Human StemCell_Majeti09_3024genes (19218430-TableS3)	GeneSigDB	93	2823	44.7129	6.23343	3.29437	1	7.74648	3.22729e-12	1.22878e-10	ADAP2|ALDH1A1|APOL4|ARL6IP5|ATP6V1B2|BTBD11|C3AR1|CALCOCO2|CASP1|CASP4|CCR1|CCRL2|CD244|CD300A|CD3D|CD97|CELF2|CERS6|CLEC4A|CPNE8|CRTAM|CSF3R|CTSB|CTSC|CTSS|CYLD|DAB2|DDX58|DDX60|DOCK4|DOK2|EMR2|EPB41L3|F2R|FAM46A|FCER1G|FGR|FNIP2|FYB|FYN|GALM|GATA3|GBP1|GBP2|GGTA1P|GIMAP6|GLIPR2|GPR171|HAVCR2|HERC5|IDH1|IL15|IQGAP2|ITM2A|KIAA1598|LCP2|LDOC1L|LEPROTL1|LILRB2|LPCAT2|LY96|MS4A6A|MS4A7|MVB12B|MYO1F|…
CELLULAR_DEFENSE_RESPONSE	MSigDB_C5	13	58	0.91865	0.949717	22.4138	1	12.721	5.34131e-12	2.02828e-10	CCL5|CCR2|CCR5|CXCL9|GNLY|HLA-G|LILRB2|LY96|LYST|MNDA|PRF1|TRAT1|TYROBP
ZHU_CMV_8_HR_UP	MSigDB_C2	12	47	0.744423	0.855123	25.5319	1	13.1625	6.65936e-12	2.52208e-10	CCL5|CXCL10|GBP1|GCH1|HLA-E|IDO1|IFI6|IFIT1|IFITM1|LGMN|PLA2G4A|WARS
REACTOME_CYTOKINE_SIGNALING_IN_IMMUNE_SYSTEM	MSigDB_C2	24	264	4.18144	2.01751	9.09091	1	9.82329	6.84645e-12	2.58027e-10	CASP1|DDX58|EIF4E3|FCGR1B|FYN|GBP1|GBP2|GBP4|GBP5|HERC5|HLA-F|HLA-G|IFI27|IFI35|IFI6|IFIT1|IFIT3|IFITM1|IFNG|IRF1|OASL|STAT1|UBE2L6|XAF1
STK33_UP	MSigDB_C6	25	288	4.56157	2.10616	8.68056	1	9.70413	6.84916e-12	2.58027e-10	ACVR1|C10ORF54|CCL4|CLEC2B|DAPK1|DOCK4|GBP3|GPR65|GPRIN3|HAVCR2|HNMT|KCNJ2|LPAR6|LRRC25|LY96|MAFB|RNF149|RTN1|SAMD9L|SLC38A6|SYNJ1|TMEM71|TRAC|TYROBP|VSIG4
SANSOM_APC_TARGETS_DN	MSigDB_C2	28	366	5.797	2.37041	7.65027	1	9.36674	7.70275e-12	2.89421e-10	C1QC|CASP1|CCL5|CD2|CD28|CD302|CD3D|CD3E|CD3G|CD6|CD8A|CST7|CTSW|FLVCR2|GALM|GBP2|GIMAP4|GNS|GZMA|GZMB|IDO1|IQGAP2|IRF1|LIPA|MGC40069|TARP|TYROBP|VAMP5
GSE18791_CTRL_VS_NEWCASTLE_VIRUS_DC_18H_DN	MSigDB_C7	21	198	3.13608	1.74963	10.6061	1	10.2101	7.783e-12	2.90145e-10	BTN3A1|C5ORF56|CCL5|CXCL11|CXCL9|DDX58|DDX60|DDX60L|EPSTI1|GBP4|GBP5|GIMAP2|HAPLN3|HS3ST3B1|IFIH1|IL15|IRF1|SECTM1|SIGLEC1|TAP1|TNFSF10
GSE22886_NAIVE_CD8_TCELL_VS_DC_UP	MSigDB_C7	21	198	3.13608	1.74963	10.6061	1	10.2101	7.783e-12	2.90145e-10	BCL11B|BTN3A1|BTN3A2|CD2|CD28|CD3E|CD6|DDX60|GPR171|GZMA|HLA-F|IL32|INPP4B|IPCEF1|ITM2A|LEPROTL1|NKG7|PRF1|PRKCQ|TARP|UBASH3A
KAECH_NAIVE_VS_DAY8_EFF_CD8_TCELL_DN	MSigDB_C7	21	198	3.13608	1.74963	10.6061	1	10.2101	7.783e-12	2.90145e-10	CASP1|CASP4|CCL5|CCR2|CCR5|CST7|CXCR3|DOCK5|F2R|FASLG|GZMA|GZMB|GZMK|IFNG|MYO1F|PLSCR1|PQLC3|PRF1|SH2D1A|SH2D2A|SNX10
RIGGINS_TAMOXIFEN_RESISTANCE_DN	MSigDB_C2	22	220	3.48453	1.84342	10	1	10.0441	7.98569e-12	2.96155e-10	APOL6|CD302|CEBPD|DDX60|IFI27|IFI6|IFIH1|IFIT5|INPP4B|KIAA1598|LAP3|LGALS8|MYOF|RAPGEF2|RARRES3|RBM47|SCARB2|STAT1|TARP|TNFSF10|TSPAN5|UBE2L6
STK33_NOMO_UP	MSigDB_C6	25	290	4.59325	2.11337	8.62069	1	9.65603	7.97204e-12	2.96155e-10	ACVR1|ARL4C|C1QC|C3AR1|CCL4|CLEC2B|CLEC7A|CREBL2|DAB2|DAPK1|DCANP1|DOCK4|EMR2|EOMES|GBP3|GPRIN3|HAVCR2|HNMT|HSD11B1|KCNJ2|LRRC25|LY96|RNF149|SAMD9L|SYNJ1
GSE22886_NAIVE_CD8_TCELL_VS_NEUTROPHIL_DN	MSigDB_C7	21	199	3.15192	1.754	10.5528	1	10.1756	8.57666e-12	3.17248e-10	CCL8|CCRL2|CD4|CEBPD|CLEC7A|CTSS|DRAM1|FCGR3B|HSD11B1|KCNJ2|LST1|LY96|MNDA|RAB20|RNF130|SASH1|SAT1|SDCBP|SERPINA1|TNFSF10|TYROBP
GSE11864_CSF1_IFNG_VS_CSF1_PAM3CYS_IN_MAC_UP	MSigDB_C7	21	200	3.16776	1.75837	10.5	1	10.1414	9.44568e-12	3.40569e-10	APOBEC3A|C2|CHST12|CLEC10A|CSF3R|DDX58|DOCK5|FBXO6|FRMD3|FYB|GBP2|HAVCR2|IFI35|IL18BP|LPAR6|MYO1F|PARP9|RALB|SARAF|SIGLEC1|TCN2
GSE1460_INTRATHYMIC_T_PROGENITOR_VS_CD4_THYMOCYTE_DN	MSigDB_C7	21	200	3.16776	1.75837	10.5	1	10.1414	9.44568e-12	3.40569e-10	ARL6IP5|CD6|CRTAM|DOK2|GBP2|GCH1|GIMAP4|GIMAP5|GPR65|HLA-G|IFI44L|IFITM1|LCP2|LEPROTL1|PRKCH|SARAF|SCML1|SIRPG|SLC7A7|STAT1|TNFSF10
GSE16522_MEMORY_VS_NAIVE_ANTI_CD3CD28_STIM_CD8_TCELL_DN	MSigDB_C7	21	200	3.16776	1.75837	10.5	1	10.1414	9.44568e-12	3.40569e-10	BCL11B|CASP1|CASP4|CD2|CD8A|CD8B|CTSS|FASLG|GBP2|HLA-G|HSD11B1|IFI27|IFIT1|IL18BP|IRF1|LAG3|RNF213|SAMHD1|SMPDL3A|STAT1|UBE2L6
GSE17580_UNINFECTED_VS_S_MANSONI_INF_TEFF_DN	MSigDB_C7	21	200	3.16776	1.75837	10.5	1	10.1414	9.44568e-12	3.40569e-10	CASP1|CASP4|CCR2|CCR5|CST7|CTSW|CXCR6|EOMES|F2R|FRMD4B|GATA3|GBP2|GBP4|GZMB|GZMK|HLA-G|IFNG|SAT1|SMPDL3A|TMEM140|TTC39B
GSE22886_NAIVE_CD4_TCELL_VS_NEUTROPHIL_DN	MSigDB_C7	21	200	3.16776	1.75837	10.5	1	10.1414	9.44568e-12	3.40569e-10	APOBEC3A|ATP6V1B2|CD302|CD8A|CEBPD|CLEC7A|DRAM1|FCGR2A|FCGR3B|FTL|HSD11B1|LST1|LY96|MNDA|P2RY13|PLSCR1|RAB20|SASH1|SDCBP|SMCO4|TNFSF10
GSE24142_EARLY_THYMIC_PROGENITOR_VS_DN2_THYMOCYTE_UP	MSigDB_C7	21	200	3.16776	1.75837	10.5	1	10.1414	9.44568e-12	3.40569e-10	C10ORF54|CCL5|CCR2|CCR5|CD244|CD300A|CD68|CXCR3|DOCK5|FAM105A|FASLG|FCGR2A|FYN|IQGAP2|KCTD12|KLRD1|PLA2G4A|RNF149|SAMHD1|SASH1|TYROBP
GSE24142_EARLY_THYMIC_PROGENITOR_VS_DN3_THYMOCYTE_UP	MSigDB_C7	21	200	3.16776	1.75837	10.5	1	10.1414	9.44568e-12	3.40569e-10	C1ORF54|CCL5|CD244|CD300A|CD68|CST3|CYFIP1|DOCK5|FAM105A|FASLG|FCGR2A|GNA15|GPR65|KCTD12|KLRD1|PLA2G4A|RNF149|SASH1|TMBIM1|TSPAN4|TYROBP
GSE24634_IL4_VS_CTRL_TREATED_NAIVE_CD4_TCELL_DAY5_UP	MSigDB_C7	21	200	3.16776	1.75837	10.5	1	10.1414	9.44568e-12	3.40569e-10	CD302|CD68|CPVL|CREG1|CST3|DAPK1|FTL|GAA|GNA15|HNMT|IGSF6|LAIR1|LGMN|MS4A4A|NAGA|NPC2|PILRA|RAB20|TBXAS1|TNFAIP2|TSPAN4
GSE3982_MAST_CELL_VS_BCELL_UP	MSigDB_C7	21	200	3.16776	1.75837	10.5	1	10.1414	9.44568e-12	3.40569e-10	ALDH1A1|CD300A|CST7|CYFIP1|DAPK1|DRAM1|DYNLT1|FAM105A|FCER1G|FCGR3B|FRMD4B|FYN|HNMT|IDH1|IPCEF1|LIPA|MS4A4A|PHACTR2|SLAMF8|SLC27A2|TBXAS1
Human HeadandNeck_Sengupta06_403genes (16912175-SuppTable3a)	GeneSigDB	25	292	4.62493	2.12055	8.56164	1	9.60837	9.26697e-12	3.40569e-10	ANKRD22|CD14|CTSC|CXCL10|CXCL11|CXCL9|DDX60|DOCK4|DRAM1|FCGR3B|GBP1|GNLY|GZMA|GZMB|GZMH|HAVCR2|IDH1|IFIH1|IFNG|IGSF6|IL15|OSBPL1A|SCML1|STAT1|XAF1
DER_IFN_ALPHA_RESPONSE_UP	MSigDB_C2	14	74	1.17207	1.07239	18.9189	1	11.962	9.51374e-12	3.42159e-10	GBP1|HLA-E|IFI35|IFI6|IFIT1|IFIT3|IFITM1|IRF1|LIPA|OASL|PLSCR1|SDCBP|STAT1|TAP1
Human Skin_Zimmerer08_22genes (18794103-Table1)	GeneSigDB	8	14	0.221743	0.467026	57.1429	1	16.6549	1.01771e-11	3.65098e-10	CASP4|CCL8|CXCL10|GBP1|IFIH1|IFIT1|IFIT3|SAMD9L
REACTOME_INTERFERON_ALPHA_BETA_SIGNALING	MSigDB_C2	13	62	0.982005	0.981839	20.9677	1	12.2403	1.32817e-11	4.75279e-10	GBP2|HLA-F|HLA-G|IFI27|IFI35|IFI6|IFIT1|IFIT3|IFITM1|IRF1|OASL|STAT1|XAF1
GOZGIT_ESR1_TARGETS_DN	MSigDB_C2	41	770	12.1959	3.40881	5.32468	1	8.44991	1.34502e-11	4.79767e-10	BATF2|CCL5|CD8B|CERS6|CTSS|CXCL12|CXCL16|DPYD|FAM105A|FAM46A|FNIP2|GATA3|GBP2|GPR56|IFI27|IFI44L|IFI6|IFIT1|IFIT3|INPP4B|LGALS8|LILRB3|LPAR6|MAF|MBOAT1|NPC2|PSTPIP2|SAMD9L|SAT1|SCPEP1|SECTM1|SERPINA1|SLC25A30|SLC27A2|SPATA13|SPG20|STAT1|TC2N|TMEM140|TNFSF10|XAF1
Rat Hypothalamic_Mansuy10_1270genes (20937356-TableS1)	GeneSigDB	45	907	14.3658	3.68878	4.96141	1	8.30469	1.34743e-11	4.79767e-10	APOL3|CD302|CPNE8|CREBL2|CST3|CTSC|CTSW|CXCL16|DAPK1|DDX58|FAM46A|FCGRT|FGR|HSD11B1|IDH1|IFI27|IFI35|IFIT1|IFITM1|IL18BP|IRF1|ITM2A|ITM2B|KCNJ2|LGMN|LIPA|LY6E|MAF|MAFB|N4BP2L1|NAAA|NAGA|PARP9|PLD3|PPT1|RNF125|RTP4|SARAF|SCARB2|SERPING1|SLAMF8|SMPDL3A|TCN2|TMEM140|UBE2L6
Human Lymphoma_Kaminski03_28genes (12946996-Table4)	GeneSigDB	9	21	0.332615	0.571905	42.8571	1	15.1553	1.41946e-11	5.04154e-10	CCL4|CCL5|CCR1|CCR2|CCR5|CXCL11|CXCL9|CXCR3|CXCR6
LEE_BMP2_TARGETS_UP	MSigDB_C2	40	740	11.7207	3.34389	5.40541	1	8.457	1.5386e-11	5.45114e-10	ARL4C|C10ORF54|CASP1|CD14|CEBPD|CELF2|CREG1|CTSB|CXCL12|DAPK1|DPYD|FCGRT|FRMD4B|GAA|GBP1|GBP2|GBP4|IFI44L|IFIH1|IFITM1|ITM2A|ITM2B|MAF|NAAA|NAGA|PHACTR2|PLSCR1|RAB20|RNF130|SASH1|SAT1|SCARB2|SEPW1|SERPING1|SLC31A2|SLC7A7|SMPDL3A|STOM|TCN2|TMEM140
Human Leukemia_Mullighan07_744genes (17597811-SuppTable5)	GeneSigDB	36	612	9.69334	3.04928	5.88235	1	8.62716	1.61333e-11	5.70175e-10	ARHGEF3|ARL6IP5|ATP8B4|BTN3A3|C1ORF54|CASP1|CCR1|CD302|CD3D|DAPK1|GNS|HEXB|IFIT1|IFITM1|IPCEF1|ITM2A|LILRB2|LST1|LYST|MAF|MFSD1|MVB12B|MYO1F|NAGK|NKG7|PECAM1|PILRA|PLD3|PRF1|PRKCQ|RAB27A|SCPEP1|SMCO4|SNX10|STAT4|STOM
Human Breast_Sabatier10_368genes (20490655-ST3)	GeneSigDB	27	355	5.62277	2.33506	7.60563	1	9.15491	2.10735e-11	7.41102e-10	ACVR1|ANKRD22|BTN3A1|BTN3A3|CAPN2|CEBPD|CLEC7A|CTSS|DRAM1|ETV7|FAM26F|GALM|GBP4|GBP5|GZMA|IL15|IL32|IRF1|LAG3|LAP3|PSAP|SCML1|STAT1|TAP1|TLR2|TNFAIP2|WARS
GRAESSMANN_RESPONSE_TO_MC_AND_SERUM_DEPRIVATION_UP	MSigDB_C2	21	211	3.34199	1.80566	9.95261	1	9.77925	2.6311e-11	9.23019e-10	CD2|CXCL10|DDX60|HLA-E|HSD11B1|IFI35|IFIH1|IFIT1|IFIT3|IRF1|KCTD12|LDOC1L|LIPA|N4BP2L1|PARP9|PRF1|RTP4|SAMHD1|STAT1|TLR2|TMEM140
BIOCARTA_TCAPOPTOSIS_PATHWAY	MSigDB_C2	7	10	0.158388	0.394742	70	1	17.3319	2.72743e-11	9.54466e-10	CCR5|CD28|CD3D|CD3E|CD3G|CD4|FASLG
Dendritic_cell_CD16pos_blood	SignatureDB	11	41	0.64939	0.798777	26.8293	1	12.9581	2.81513e-11	9.8275e-10	EPB41L3|FCGR3B|GBP5|IL15|MS4A7|P2RY13|PTGER2|SAT1|SERPINA1|SLC7A7|TLR8
Human Leukemia_McWeeney10_885genes (19837975-TableS1)	GeneSigDB	35	593	9.3924	3.00279	5.90219	1	8.52794	2.85862e-11	9.95496e-10	ACVR1|ARL4C|CEBPD|CECR1|CLEC7A|CREBL2|DAPK1|EPSTI1|FCER1G|FGR|FRMD4B|GIMAP6|GIMAP7|GNLY|HERC5|IDH1|IFI27|IFI6|INPP4B|KIAA1598|LPAR6|MAF|MAFB|MCTP1|OASL|RAB20|RAB27A|RAPGEF2|RBM47|RNF149|SERPINA1|SLC30A1|SLC7A7|TC2N|TYROBP
MODULE_76	MSigDB_C4	14	80	1.2671	1.11488	17.5	1	11.4209	2.88736e-11	1.00306e-09	AIF1|AOAH|C3AR1|CCL4|CCL8|CCR1|CCR2|CCR5|CD14|CXCL10|CXCL11|CXCL12|CXCL9|TLR2
RUTELLA_RESPONSE_TO_HGF_DN	MSigDB_C2	22	235	3.72212	1.90463	9.3617	1	9.59655	2.9489e-11	1.02195e-09	AIF1|AOAH|CASP1|CD14|CD163|CD300A|CEBPD|CELF2|FYB|FYN|GALC|HLA-E|IQGAP2|LILRB2|MAFB|MS4A4A|MS4A6A|PECAM1|PLSCR1|PTGER2|RARRES3|SLC7A7
Quiescence_heme_cluster1	SignatureDB	18	150	2.37582	1.52438	12	1	10.2495	3.14122e-11	1.08596e-09	AOAH|ARL4C|ARL6IP5|CASP4|CD97|CLEC2B|DOK2|HLA-E|HLA-F|HLA-G|LAIR1|NAAA|PECAM1|PSTPIP1|SAMHD1|TMEM71|TNFSF10|VAMP5
MULLIGHAN_MLL_SIGNATURE_2_UP	MSigDB_C2	29	417	6.60478	2.52746	6.95444	1	8.86077	3.28088e-11	1.13151e-09	ARHGEF3|ARL6IP5|ATP8B4|CASP1|CCR1|CD302|FCGR1B|GAA|GNS|HEXB|LAIR1|LILRB2|LST1|MFSD1|MVB12B|MYO1F|NAGA|NKG7|OSBPL1A|PECAM1|PILRA|PLA2G4A|PLD3|PPT1|RBM47|SCPEP1|SMCO4|SNX10|TNFAIP2
PLASMA_MEMBRANE_PART	MSigDB_C5	51	1158	18.3413	4.14546	4.40415	1	7.87818	4.04716e-11	1.39242e-09	ACVR1|ATP6AP2|AXL|C3AR1|CCR1|CCR2|CCR5|CCRL2|CD163|CD28|CD3E|CD6|CD8B|CD97|CLEC2B|CLEC4A|CMKLR1|CSF3R|CXCR3|CXCR6|DAB2|EPB41L3|F2R|FASLG|FCER1G|GPR56|GPR65|GZMA|GZMB|HS3ST3B1|IGSF6|IL15|KCNJ2|LILRB2|LILRB3|LY6E|NKG7|P2RY6|PPT1|PTGER2|SCARB2|SDCBP|SLC31A2|SLC7A7|SLC8A1|STOM|TLR2|TNFSF10|TRAT1|TSPAN4|TYROBP
TARTE_PLASMA_CELL_VS_PLASMABLAST_UP	MSigDB_C2	28	393	6.22465	2.45489	7.12468	1	8.8702	4.12897e-11	1.41715e-09	ALDH1A1|CD3D|CD3E|CD8B|CST3|CXCL12|CYFIP1|DAB2|DAPK1|FCER1G|FCGR3B|FCGRT|FGR|FTL|GAA|GPX3|GZMA|HLA-F|IFI44L|IFIT5|IFITM1|LGMN|LST1|PSAP|SERPINA1|SERPING1|TCN2|TNFAIP2
MEK_UP.V1_DN	MSigDB_C6	20	194	3.07273	1.73201	10.3093	1	9.7732	4.15288e-11	1.42194e-09	DDX58|DDX60|GALC|IFI27|IFI35|IFI44L|IFI6|IFIH1|IFIT1|IFIT5|IFITM1|INPP4B|KIAA1598|MAFB|OASL|SAMHD1|SMPDL3A|SNX10|TAP1|UBE2L6
Human Breast_Einav05_34genes (16007187-GeneList)	GeneSigDB	10	32	0.506841	0.705813	31.25	1	13.45	4.18046e-11	1.42796e-09	IFI35|IFI44L|IFI6|IFIT1|IFIT3|LY6E|PLSCR1|PSME2|STAT1|UBE2L6
REACTOME_INNATE_IMMUNE_SYSTEM	MSigDB_C2	23	264	4.18144	2.01751	8.71212	1	9.32763	4.49917e-11	1.53315e-09	C1QA|C1QB|C1QC|C2|CASP1|CASP4|CCR2|CD14|CD4|CTSB|CTSS|CYLD|DDX58|HERC5|IFIH1|IRF1|LGMN|LY96|PSTPIP1|RNF125|TLR2|TLR8|UBE2L6
CHUNG_BLISTER_CYTOTOXICITY_UP	MSigDB_C2	17	134	2.1224	1.44127	12.6866	1	10.3226	4.55832e-11	1.54961e-09	ADAP2|C1QB|C1QC|CCR5|CD3D|CD8B|CTSB|CTSC|FLVCR2|GNA15|GNLY|GZMB|HAVCR2|LDOC1L|SERPING1|SLAMF8|SYTL3
MODULE_60	MSigDB_C4	29	423	6.69981	2.54525	6.85579	1	8.76148	4.62085e-11	1.56668e-09	C1QB|C2|CCL5|CCR1|CD14|CD3E|CD8A|CD8B|CD97|CST7|FCER1G|FCGRT|FGR|GAA|GPX3|IFI27|IFI35|IL32|LAIR1|LGMN|LST1|NKG7|PRF1|RARRES3|TAP1|TNFAIP2|UBE2L6|VAMP5|VSIG4
TAKEDA_TARGETS_OF_NUP98_HOXA9_FUSION_16D_UP	MSigDB_C2	19	174	2.75595	1.64099	10.9195	1	9.89894	4.70405e-11	1.58781e-09	ANKRD22|CCR2|DCANP1|EPSTI1|IDO1|IFI27|IFI44L|IFI6|IFIT1|IFIT3|IFITM1|LY6E|OASL|SAMHD1|SLAMF7|SMPDL3A|STAT1|TNFSF10|XAF1
REACTOME_CHEMOKINE_RECEPTORS_BIND_CHEMOKINES	MSigDB_C2	12	55	0.871134	0.924887	21.8182	1	12.0327	4.98943e-11	1.68017e-09	CCL4|CCL5|CCR1|CCR2|CCR5|CXCL10|CXCL11|CXCL12|CXCL16|CXCL9|CXCR3|CXCR6
Human Breast_Bertucci06_534genes (16651414-Supp3)	GeneSigDB	27	370	5.86035	2.38313	7.2973	1	8.87056	5.41413e-11	1.81889e-09	ACVR1|ANKRD22|BTN3A1|BTN3A3|CAPN2|CEBPD|CLEC7A|CTSS|DRAM1|ETV7|FAM26F|GALM|GBP4|GBP5|GZMA|IL15|IL32|IRF1|LAG3|LAP3|PSAP|SCML1|STAT1|TAP1|TLR2|TNFAIP2|WARS
GSE7852_TREG_VS_TCONV_DN	MSigDB_C7	20	197	3.12024	1.74524	10.1523	1	9.67188	5.49287e-11	1.84102e-09	ARL4C|ATP8B4|CD28|CD4|DSE|GIMAP4|GIMAP6|GPR171|HS3ST3B1|HSD11B1|IDO1|KLRD1|LAIR1|LPAR6|LYST|MBOAT1|NPC2|PIK3R5|PRKCQ|THEMIS
Human Leukemia_Juric07_617genes (17312329-SuppTable2)	GeneSigDB	30	456	7.22249	2.64083	6.57895	1	8.62513	5.82667e-11	1.94832e-09	ALDH1A1|BCL11B|CD3D|DPYD|F2R|FYN|GBP2|GBP4|GIMAP4|GIMAP6|GPR56|GZMK|IFI27|IL15|IL18BP|LCP2|LILRB3|MCTP1|MLKL|MS4A6A|PECAM1|PRKCH|PRR5L|PSTPIP2|RAB27A|RALB|RBM47|RTN1|SPATS2L|TNFSF10
CELL_SURFACE_RECEPTOR_LINKED_SIGNAL_TRANSDUCTION_GO_0007166	MSigDB_C5	36	641	10.1527	3.11877	5.61622	1	8.28768	5.92108e-11	1.97526e-09	ACVR1|C3AR1|CCR1|CCR2|CCR5|CCRL2|CD14|CD2|CD28|CD3E|CD3G|CLEC4A|CXCL10|CXCL12|CXCL9|CXCR6|DOK2|FYN|GNA15|GPR65|IFITM1|IFNG|IGSF6|KLRD1|LCP2|LILRB2|LILRB3|LILRB5|LY6E|LY96|P2RY6|PTGER2|PTGER4|SLA2|SNX6|TRAT1
REACTOME_ADAPTIVE_IMMUNE_SYSTEM	MSigDB_C2	32	516	8.17282	2.80564	6.20155	1	8.49261	5.98662e-11	1.98135e-09	AMICA1|CD28|CD3D|CD3E|CD3G|CD4|CD8A|CD8B|CRTAM|CTSB|CTSC|CTSS|FBXO6|FCGR1B|FYB|FYN|HLA-F|HLA-G|IFITM1|KLRD1|LCP2|LGMN|LILRB2|LILRB3|LILRB5|OSBPL1A|PRKCQ|PSME2|TAP1|TRAT1|TYROBP|UBE2L6
GSE18791_CTRL_VS_NEWCASTLE_VIRUS_DC_14H_DN	MSigDB_C7	20	198	3.13608	1.74963	10.101	1	9.63857	6.0226e-11	1.98135e-09	APOL6|BATF2|C5ORF56|CXCL9|DDX60|EPSTI1|FLJ32255|GBP4|GBP5|GCH1|HERC5|HS3ST3B1|IDO1|IFIT1|IFIT3|IRF1|LILRB5|PLSCR1|SLAMF7|XAF1
GSE22886_NAIVE_CD4_TCELL_VS_MONOCYTE_UP	MSigDB_C7	20	198	3.13608	1.74963	10.101	1	9.63857	6.0226e-11	1.98135e-09	BCL11B|CD28|CD3D|CD3E|CD3G|CD6|GPR171|GZMA|IL32|INPP4B|ITM2A|MGAT4A|PRKCH|PRKCQ|SH2D1A|SIRPG|TRAC|TRAT1|TRBC1|UBASH3A
GSE2706_UNSTIM_VS_2H_R848_DC_DN	MSigDB_C7	20	198	3.13608	1.74963	10.101	1	9.63857	6.0226e-11	1.98135e-09	APOBEC3A|CCL4|CCL5|CCRL2|CXCL10|DRAM1|GBP1|GCH1|HS3ST3B1|IFIT3|KCNJ2|LILRB2|PIK3R5|PTGER4|RAPGEF2|SLAMF7|STAT4|TAP1|TNFAIP2|TRAT1
GSE30083_SP1_VS_SP4_THYMOCYTE_DN	MSigDB_C7	20	198	3.13608	1.74963	10.101	1	9.63857	6.0226e-11	1.98135e-09	BTBD11|CD97|CREBL2|CRTAM|CTSS|CTSW|DSE|HS3ST3B1|IFIH1|IPCEF1|MAF|MS4A6A|OASL|PQLC3|RNF213|SAMD9L|SMPDL3A|TAP1|TMEM71|TTC39B
GSE3982_MAST_CELL_VS_NKCELL_DN	MSigDB_C7	20	198	3.13608	1.74963	10.101	1	9.63857	6.0226e-11	1.98135e-09	CAPN2|CD300A|CLEC2B|CTSW|DOK2|F2R|FYN|GCH1|GIMAP6|HLA-F|IFITM1|LILRB2|NKG7|PRR5L|RTP4|SECTM1|SH2D1A|SNX6|STAT4|STOM
ONO_AML1_TARGETS_UP	MSigDB_C2	9	24	0.380131	0.611354	37.5	1	14.0996	6.05449e-11	1.98726e-09	CD244|CXCR6|EOMES|FASLG|GZMA|HAVCR2|IFNG|NKG7|SLAMF7
Human Breast_Martin09_46genes (19225562-TableS2)	GeneSigDB	11	44	0.696907	0.827433	25	1	12.4519	6.54893e-11	2.14462e-09	CXCL10|CXCL11|IFI27|IFIH1|IFIT1|OASL|PHACTR2|RTP4|STAT1|STOM|TNFSF10
GSE15930_STIM_VS_STIM_AND_IFNAB_48H_CD8_T_CELL_DN	MSigDB_C7	20	199	3.15192	1.754	10.0503	1	9.6055	6.59969e-11	2.14648e-09	C1QB|CASP4|CCRL2|CD244|CREG1|CXCL10|EOMES|FASLG|GPR65|GZMB|HLA-G|IFI35|IFIH1|IFIT3|IFNG|IL15|RNF11|SAMHD1|STAT1|TAP1
GSE7764_NKCELL_VS_SPLENOCYTE_UP	MSigDB_C7	20	199	3.15192	1.754	10.0503	1	9.6055	6.59969e-11	2.14648e-09	ATP8B4|BTBD11|C10ORF54|CAPN2|CCR2|CD244|CMKLR1|CRTAM|CXCR3|FASLG|GPRIN3|GZMB|IQGAP2|KLRD1|NKG7|PLSCR1|PRF1|PRR5L|PTGER4|TSPAN5
GSE7852_LN_VS_THYMUS_TCONV_UP	MSigDB_C7	20	199	3.15192	1.754	10.0503	1	9.6055	6.59969e-11	2.14648e-09	ADAP2|BTBD11|CASP1|CASP4|CCL5|CRTAM|CST7|CXCR3|DAPK1|FAM26F|GBP4|GNS|HLA-E|IFNG|KLRD1|LY6E|LYST|NKG7|PLSCR1|TTC39B
GSE10325_CD4_TCELL_VS_MYELOID_DN	MSigDB_C7	20	200	3.16776	1.75837	10	1	9.57265	7.22804e-11	2.31914e-09	CCR1|CLEC7A|DSE|EMR2|FCGR1B|FCGR2A|FGR|HEXB|LILRB3|LYST|NAGK|P2RY13|RBM47|SAT1|SCPEP1|SLC31A2|SLC7A7|SNX10|TSPAN4|WARS
GSE12845_PRE_GC_VS_DARKZONE_GC_TONSIL_BCELL_UP	MSigDB_C7	20	200	3.16776	1.75837	10	1	9.57265	7.22804e-11	2.31914e-09	BTN3A3|C1ORF54|CASP1|CD14|CHST12|CLEC2B|CTSB|FCER1G|GPX1|HLA-E|IFI6|LST1|MAFB|NPC2|PSAP|RBM47|SCML1|TAP1|TYROBP|UBE2L6
GSE2706_LPS_VS_R848_AND_LPS_8H_STIM_DC_UP	MSigDB_C7	20	200	3.16776	1.75837	10	1	9.57265	7.22804e-11	2.31914e-09	ANKRD22|BATF2|CCR1|EIF4E3|GBP4|GIMAP2|GLIPR2|MYO1F|NAGK|PARP9|RALB|RGL1|SAMD9L|SAMHD1|SLC8A1|STAT1|TMEM140|TNFSF10|VAMP5|XAF1
GSE360_DC_VS_MAC_B_MALAYI_HIGH_DOSE_DN	MSigDB_C7	20	200	3.16776	1.75837	10	1	9.57265	7.22804e-11	2.31914e-09	BTN3A3|CALCOCO2|CCL5|CD14|CD163|CD300A|CEBPD|DYNLT1|IDO1|IFI6|IFNG|LILRB5|MYO1F|PSME2|PTGER2|RAB27A|RTN1|SAT1|SERPINA1|TNFAIP2
GSE3982_DC_VS_TH1_UP	MSigDB_C7	20	200	3.16776	1.75837	10	1	9.57265	7.22804e-11	2.31914e-09	ADAP2|ALDH1A1|C1ORF54|C1QA|CECR1|CLEC10A|CTSS|DRAM1|FAM46A|FGR|IGSF6|MVB12B|MYOF|NPC2|PILRA|PSAP|SCARB2|SCPEP1|TLR2|TMBIM1
GSE7460_CD8_TCELL_VS_TREG_ACT_UP	MSigDB_C7	20	200	3.16776	1.75837	10	1	9.57265	7.22804e-11	2.31914e-09	ARL6IP5|C3AR1|CCL4|CCR2|CD97|CTSW|CXCR6|DSE|EPB41L3|EPSTI1|FAM26F|FCGRT|GIMAP8|GZMK|LYST|MYO1F|P2RY13|SARAF|SH2D1A|SYTL3
DER_IFN_BETA_RESPONSE_UP	MSigDB_C2	15	102	1.61556	1.2583	14.7059	1	10.637	7.5277e-11	2.40988e-09	CEBPD|GBP1|HLA-E|IFI35|IFI6|IFIT1|IFIT3|IFIT5|IFITM1|IRF1|LIPA|OASL|PLSCR1|STAT1|TAP1
RECEPTOR_ACTIVITY	MSigDB_C5	34	583	9.23402	2.97799	5.8319	1	8.31633	7.66294e-11	2.44768e-09	ACVR1|AXL|C3AR1|CCR5|CD14|CD244|CD28|CD3G|CD4|CD97|CLEC4A|CLEC7A|CMKLR1|CRY1|CSF3R|CXCL16|CXCR6|EMR2|F2R|FCGRT|GPR56|HLA-E|HLA-F|HLA-G|IGSF6|KLRD1|LILRB2|LILRB3|LILRB5|LY96|PRKCH|PTGER2|PTGER4|TLR2
LEE_EARLY_T_LYMPHOCYTE_DN	MSigDB_C2	12	57	0.902811	0.941514	21.0526	1	11.7865	7.81775e-11	2.49156e-09	CYLD|GIMAP1|GIMAP4|GIMAP7|GPR171|HLA-E|HLA-F|IFITM1|SAMD3|SAMHD1|SCML1|TNFSF10
ZHU_CMV_ALL_UP	MSigDB_C2	16	120	1.90066	1.3643	13.3333	1	10.3345	7.97386e-11	2.53565e-09	CCL5|CXCL10|GBP1|GCH1|HLA-E|IDO1|IFI27|IFI6|IFIT1|IFITM1|IRF1|LGMN|PLA2G4A|SCARB2|TAP1|WARS
KEGG_LYSOSOME	MSigDB_C2	16	121	1.91649	1.36995	13.2231	1	10.2803	9.05781e-11	2.87394e-09	CD68|CTSB|CTSC|CTSS|CTSW|GAA|GALC|GNS|HEXB|LGMN|LIPA|NAGA|NPC2|PPT1|PSAP|SCARB2
Human StemCell_Macaulay07_516genes (17192395-TableS2b)	GeneSigDB	31	495	7.8402	2.74918	6.26263	1	8.42427	9.47304e-11	2.99902e-09	ALDH1A1|AOAH|ARL6IP5|BTN3A3|CASP4|CCL5|CD4|CTSW|CYFIP1|DAB2|DOK2|FCER1G|FYB|FYN|GPR171|GPR56|HLA-G|LCP2|LIPA|LST1|MYO1F|PECAM1|PIK3R5|PRR5L|PSTPIP2|RARRES3|RNF130|SLA2|STOM|SUCNR1|TBXAS1
Mouse Liver_Ryschich06_100genes_UpRegulated (16397233-Table1)	GeneSigDB	14	88	1.39381	1.1691	15.9091	1	10.7828	1.0981e-10	3.46872e-09	CCL4|CCL5|CCL8|CCR2|CCR5|CCRL2|CELF2|CST3|CTSB|CTSC|CTSS|GPR65|PTGER4|TNFAIP2
GAURNIER_PSMD4_TARGETS	MSigDB_C2	13	73	1.15623	1.06514	17.8082	1	11.1195	1.17858e-10	3.71473e-09	C2|C3AR1|CCL5|CCL8|CCR1|CCR5|CXCL10|CXCL11|CXCL16|CXCL9|HLA-E|HLA-F|HLA-G
DELYS_THYROID_CANCER_UP	MSigDB_C2	29	443	7.01659	2.60363	6.54628	1	8.44337	1.3845e-10	4.35417e-09	ATP6V1B2|C1QA|C1QB|C2|C3AR1|CCR1|CD97|CTSB|CTSC|CTSS|DPYD|FCGR2A|FLVCR2|FYN|GBP2|GPX1|IGSF6|LST1|LY6E|MNDA|MS4A6A|NPC2|PLD3|RAB27A|SERPINA1|SH2D1A|STAT1|TLR2|WARS
MATSUDA_NATURAL_KILLER_DIFFERENTIATION	MSigDB_C2	30	473	7.49175	2.68864	6.34249	1	8.37161	1.41812e-10	4.45008e-09	ATP6AP2|BCL11B|CCL4|CCL5|CCR1|CCR5|CD244|CD302|CXCL10|CXCR3|CXCR6|EPB41L3|F2R|FASLG|FRMD4B|GZMB|HSD11B1|IFITM1|IFNG|KCTD12|KLRD1|LYST|MYO1F|NKG7|PLSCR1|PRF1|SAT1|SLAMF7|STAT4|TTC39B
Human Liver_Skawran08_43genes_DysregulatedinSAM_GSEA (18277965-Table6)	GeneSigDB	10	36	0.570197	0.748566	27.7778	1	12.5972	1.55683e-10	4.87466e-09	C3AR1|CD14|CD163|CD4|IFITM1|MS4A4A|MS4A6A|MS4A7|SERPING1|UBE2L6
Human Immune_Kong10_135genes_ImmPort_NaturalKillerCellCytotoxicity (20460173-ImmPortNaturalKillerCellCytotoxicity)	GeneSigDB	16	126	1.99569	1.39782	12.6984	1	10.0187	1.6821e-10	5.25537e-09	CD244|FASLG|FCER1G|FCGR3B|FYN|GZMB|HLA-E|HLA-G|IFNG|KLRD1|LCP2|PIK3R5|PRF1|SH2D1A|TNFSF10|TYROBP
NUYTTEN_NIPP1_TARGETS_UP	MSigDB_C2	39	767	12.1484	3.40238	5.08475	1	7.89202	1.69908e-10	5.29683e-09	BATF2|CALCOCO2|CASP1|CASP4|CTSC|DDX58|DDX60|DDX60L|DRAM1|EPSTI1|GBP2|GBP3|GBP5|HERC5|IDO1|IFI44L|IFI6|IFIH1|IFIT5|IFITM1|IL15|MFSD1|OASL|OSBPL1A|PARP9|PLA2G4A|PLSCR1|RNF213|RTP4|SAMD9L|SAT1|SLC31A2|SPATS2L|STAT1|TAP1|TMEM140|TNFSF10|XAF1|XRN1
CHAN_INTERFERON_PRODUCING_DENDRITIC_CELL	MSigDB_C2	7	12	0.190066	0.4324	58.3333	1	15.7492	1.75147e-10	5.44826e-09	FASLG|GZMA|GZMB|GZMK|KLRD1|NKG7|PRF1
INTEGRAL_TO_MEMBRANE	MSigDB_C5	54	1330	21.0656	4.426	4.06015	1	7.44112	2.06405e-10	6.39275e-09	ACVR1|ARL6IP5|AXL|C3AR1|CCR1|CCR2|CCR5|CCRL2|CD163|CD28|CD6|CD68|CD8B|CD97|CLEC2B|CLEC4A|CLEC7A|CMKLR1|CSF3R|CXCR3|CXCR6|EMR2|F2R|FASLG|FCER1G|GPR56|GPR65|HS3ST3B1|IGSF6|IL15|KCNJ2|LILRB2|LILRB3|LST1|LY6E|MCTP1|NKG7|P2RY6|PSAP|PTGER2|PTGER4|RTN1|SCARB2|SDCBP|SECTM1|SLC31A2|SLC7A7|SLC8A1|STOM|TLR2|TNFSF10|TRAT1|TSPAN4|TYROBP
GNF2_ZAP70	MSigDB_C4	9	27	0.427647	0.648398	33.3333	1	13.2208	2.08102e-10	6.43133e-09	ARL4C|BTN3A2|BTN3A3|CTSW|GZMA|NKG7|PRKCH|RARRES3|SH2D1A
GEISS_RESPONSE_TO_DSRNA_UP	MSigDB_C2	10	37	0.586035	0.758876	27.027	1	12.4051	2.10358e-10	6.48701e-09	BTN3A3|CCL4|GBP1|GCH1|IFIT1|IQGAP2|IRF1|SAT1|TAP1|TNFAIP2
Human Lymphoma_Piccaluga07_185genes (17304354-Table2s)	GeneSigDB	16	128	2.02737	1.40881	12.5	1	9.91804	2.13719e-10	6.57646e-09	AIF1|CLEC4A|CPVL|CST3|CTSB|EPB41L3|FCER1G|HNMT|LGMN|LILRB2|LST1|MS4A6A|MS4A7|MYOF|PSAP|RBM47
HOSHIDA_LIVER_CANCER_SUBCLASS_S1	MSigDB_C2	21	237	3.75379	1.91264	8.86076	1	9.01697	2.33156e-10	7.15915e-09	AIF1|ATP6V1B2|C1QB|C3AR1|CCL5|CD3D|CD8A|CELF2|CTSC|CTSS|CYFIP1|DAB2|FCGR2A|FYB|GNS|IRF1|LGMN|ME1|NPC2|PLD3|RALB
HESS_TARGETS_OF_HOXA9_AND_MEIS1_DN	MSigDB_C2	13	77	1.21959	1.09384	16.8831	1	10.7698	2.37085e-10	7.26416e-09	C3AR1|CCR5|CD300LF|CLEC4A|CLEC7A|CTSS|DAB2|FGR|LIPA|PLSCR1|PSAP|SAMHD1|TLR2
Myeloid_Node1536	SignatureDB	8	19	0.300937	0.544012	42.1053	1	14.1524	2.38986e-10	7.30672e-09	AIF1|LILRB2|LILRB3|LST1|MNDA|TLR2|TLR8|TYROBP
CHARAFE_BREAST_CANCER_LUMINAL_VS_BASAL_DN	MSigDB_C2	29	454	7.19081	2.63515	6.38767	1	8.27628	2.46342e-10	7.51553e-09	APOL6|AXL|BTN3A2|CASP1|CASP4|CD14|CD97|CEBPD|CTSC|CYLD|DOCK5|DPYD|DSE|GBP1|GBP3|GNA15|GPX1|HLA-E|IFI27|IFIT3|IL15|PLA2G4A|PLSCR1|RALB|RGL1|SCPEP1|SPATS2L|STAT4|TLR2
Human Breast_Sotiriou03_706genes (12917485-Table8)	GeneSigDB	31	516	8.17282	2.80564	6.00775	1	8.13618	2.64304e-10	8.04634e-09	ARL6IP5|CD3D|CD8A|CTSB|CTSC|CXCL10|CXCL9|FCGRT|FTL|GAA|GATA3|GBP1|GBP2|GZMA|HLA-E|IFI27|IFI6|IFIT1|IFITM1|ITM2A|ITM2B|LAP3|MYOF|NKG7|PLSCR1|PSAP|RALB|SDCBP|TNFSF10|UBE2L6|WARS
FEVR_CTNNB1_TARGETS_UP	MSigDB_C2	36	679	10.7545	3.20728	5.30191	1	7.8713	2.89281e-10	8.78798e-09	ALDH1A1|APOL3|C2|CASP4|CCL5|CD163|CD8A|CTSB|CXCL16|DDX60|DOCK5|EPB41L3|FLVCR2|GZMB|HLA-E|IFIT3|IL15|IRF1|LGALS8|LIPA|LY6E|LYST|ME1|NDFIP1|OASL|PSTPIP2|RAB20|SAMHD1|SLC7A7|SPATS2L|STAT1|TAP1|TMEM140|TNFSF13B|TTC39B|VAMP5
GNF2_SNRK	MSigDB_C4	9	28	0.443486	0.660283	32.1429	1	12.9589	3.02414e-10	9.16745e-09	ARHGEF3|BTN3A1|BTN3A2|BTN3A3|CCL5|CLEC2B|GIMAP6|GPR65|LCP2
Mouse Breast_Park07_173genes (17206280-TableS1C)	GeneSigDB	16	131	2.07488	1.42514	12.2137	1	9.77108	3.0356e-10	9.1827e-09	C1QA|C1QB|C1QC|C2|C3AR1|CCL5|CCR1|CCR2|CCR5|CD14|CXCL10|CXCL9|CXCR3|PRKCH|SERPING1|TNFAIP2
MODULE_107	MSigDB_C4	13	79	1.25126	1.10791	16.4557	1	10.6044	3.30952e-10	9.99014e-09	C2|CAPN2|CASP1|CASP4|CTSB|CTSC|CTSS|CTSW|GZMA|GZMB|GZMK|LAP3|LGMN
INTRINSIC_TO_MEMBRANE	MSigDB_C5	54	1348	21.3507	4.45409	4.00593	1	7.33019	3.35929e-10	1.0119e-08	ACVR1|ARL6IP5|AXL|C3AR1|CCR1|CCR2|CCR5|CCRL2|CD163|CD28|CD6|CD68|CD8B|CD97|CLEC2B|CLEC4A|CLEC7A|CMKLR1|CSF3R|CXCR3|CXCR6|EMR2|F2R|FASLG|FCER1G|GPR56|GPR65|HS3ST3B1|IGSF6|IL15|KCNJ2|LILRB2|LILRB3|LST1|LY6E|MCTP1|NKG7|P2RY6|PSAP|PTGER2|PTGER4|RTN1|SCARB2|SDCBP|SECTM1|SLC31A2|SLC7A7|SLC8A1|STOM|TLR2|TNFSF10|TRAT1|TSPAN4|TYROBP
GSE11057_CD4_CENT_MEM_VS_PBMC_DN	MSigDB_C7	19	196	3.1044	1.74084	9.69388	1	9.13098	3.70341e-10	1.11321e-08	AOAH|CD163|CECR1|CMKLR1|CYFIP1|DRAM1|EMR2|EPB41L3|FCGRT|IGSF6|LILRB3|MCTP1|NAGK|RNF13|RTN1|SCPEP1|SECTM1|SLC31A2|SLC7A7
PID_CD8TCRDOWNSTREAMPATHWAY	MSigDB_C2	12	65	1.02952	1.00525	18.4615	1	10.9132	3.97285e-10	1.19169e-08	CD3D|CD3E|CD3G|CD8A|CD8B|EOMES|FASLG|GZMB|IFNG|PRF1|PRKCQ|STAT4
Human Lymphoma_Melendez05_4229genes (15656903-SuppTable1)	GeneSigDB	82	2567	40.6582	5.9797	3.19439	1	6.9137	4.07768e-10	1.22057e-08	ACVR1|APOL3|ARHGEF3|ARL4C|AXL|C1QA|C2|CASP1|CCL8|CCR1|CCR2|CCR5|CCRL2|CD2|CD3G|CD4|CD6|CMKLR1|CREBL2|CREG1|CRY1|CSF3R|CTSB|CTSC|CTSS|CXCL9|DPYD|EMR2|EPB41L3|FBXO6|FCGRT|FGR|FYB|FYN|GBP1|GBP2|GCH1|HLA-E|HNMT|HS3ST3B1|IFI27|IFI35|IFIT1|IL15|IL32|IQGAP2|IRF1|ITM2A|ITM2B|KIAA1598|LCP2|LGALS8|LIPA|LY6E|MAF|MAFB|MS4A4A|MS4A7|NKG7|NPC2|P2RY6|PPT1|PRF1|PRKCQ|PSAP|PSME2|RAB27A|RARRES3|SDCBP|SECTM1|SERPING…
ROETH_TERT_TARGETS_DN	MSigDB_C2	6	8	0.12671	0.353082	75	1	16.6343	4.13941e-10	1.23645e-08	CCR1|CCR2|CCR5|CLEC2B|CXCR6|GZMK
PAPASPYRIDONOS_UNSTABLE_ATEROSCLEROTIC_PLAQUE_UP	MSigDB_C2	11	52	0.823617	0.899365	21.1538	1	11.3151	4.60503e-10	1.36696e-08	CD163|CREG1|CTSB|CTSS|DAB2|HLA-G|IDH1|IFIT3|LGMN|MS4A4A|SAT1
Human Leukemia_Hakansson04_63genes (15145216-Figure1)	GeneSigDB	11	52	0.823617	0.899365	21.1538	1	11.3151	4.60503e-10	1.36696e-08	CXCL10|GBP1|IFI35|IFIT1|IFITM1|LY6E|ME1|MGAT4A|PLSCR1|STAT1|TNFSF10
Mouse Lung_not_cancer_Kahnert06_70genes (16479545-Table2)	GeneSigDB	11	52	0.823617	0.899365	21.1538	1	11.3151	4.60503e-10	1.36696e-08	CCL4|CCL5|CD14|CXCL10|CXCL11|CXCL9|FCER1G|GBP2|GBP4|IL15|TLR2
GOLDRATH_NAIVE_VS_EFF_CD8_TCELL_DN	MSigDB_C7	19	199	3.15192	1.754	9.54774	1	9.03537	4.80031e-10	1.41317e-08	CAPN2|CCL4|CCR2|CCR5|CD244|CYFIP1|DOCK5|FASLG|FCER1G|GZMA|GZMB|GZMK|IFNG|LAG3|MYO1F|PLSCR1|PRF1|SCPEP1|SNX10
GSE17974_IL4_AND_ANTI_IL12_VS_UNTREATED_6H_ACT_CD4_TCELL_DN	MSigDB_C7	19	199	3.15192	1.754	9.54774	1	9.03537	4.80031e-10	1.41317e-08	GBP1|GBP4|GBP5|GIMAP6|GIMAP8|GPRIN3|GZMB|HS3ST3B1|IFIT3|IFIT5|IPCEF1|KCNJ2|LAG3|PLSCR1|SAMHD1|SIRPG|SLC27A2|TNFSF10|TNFSF13B
GSE360_T_GONDII_VS_M_TUBERCULOSIS_MAC_DN	MSigDB_C7	19	199	3.15192	1.754	9.54774	1	9.03537	4.80031e-10	1.41317e-08	ACVR1|AIF1|CCL4|CCL5|CD163|GBP2|IDO1|IFITM1|IL15|INPP4B|IRF1|PSME2|SLC31A2|STAT4|STOM|TLR2|TNFAIP2|UBE2L6|VAMP5
GSE3982_BCELL_VS_BASOPHIL_DN	MSigDB_C7	19	199	3.15192	1.754	9.54774	1	9.03537	4.80031e-10	1.41317e-08	ACVR1|CCR5|CD3D|CD3G|CD97|CREG1|CST3|CST7|DRAM1|DYNLT1|FCGR3B|GZMA|IL32|LPAR6|PILRA|PRR5L|PSTPIP2|SH2D1A|TLR8
MULLIGHAN_MLL_SIGNATURE_1_UP	MSigDB_C2	26	380	6.01874	2.41461	6.84211	1	8.27516	5.00261e-10	1.4697e-08	ARHGEF3|ARL6IP5|ATP8B4|C1ORF54|CASP1|CCR1|CD302|FCGR2A|GNS|HEXB|IPCEF1|LILRB2|LST1|LYST|MFSD1|MVB12B|MYO1F|NAGK|NKG7|PECAM1|PILRA|PLD3|RAB27A|SCPEP1|SMCO4|SNX10
INTEGRAL_TO_PLASMA_MEMBRANE	MSigDB_C5	44	977	15.4745	3.82271	4.50358	1	7.46212	5.0495e-10	1.48043e-08	ACVR1|AXL|C3AR1|CCR1|CCR2|CCR5|CCRL2|CD163|CD28|CD6|CD8B|CD97|CLEC2B|CLEC4A|CMKLR1|CSF3R|CXCR3|CXCR6|F2R|FASLG|FCER1G|GPR56|GPR65|HS3ST3B1|IGSF6|IL15|KCNJ2|LILRB2|LILRB3|LY6E|NKG7|P2RY6|PTGER2|SCARB2|SDCBP|SLC31A2|SLC7A7|SLC8A1|STOM|TLR2|TNFSF10|TRAT1|TSPAN4|TYROBP
GSE12366_GC_VS_NAIVE_BCELL_DN	MSigDB_C7	19	200	3.16776	1.75837	9.5	1	9.00394	5.22833e-10	1.52037e-08	BTN3A1|BTN3A2|BTN3A3|C5ORF56|CASP1|CLEC2B|DDX60|HEXB|ITM2B|LAIR1|LY6E|LYST|MYO1F|N4BP2L1|PARP9|PECAM1|PSTPIP1|SLC25A30|STAT1
GSE22886_NAIVE_TCELL_VS_NEUTROPHIL_DN	MSigDB_C7	19	200	3.16776	1.75837	9.5	1	9.00394	5.22833e-10	1.52037e-08	APOBEC3A|ATP6V1B2|CCL8|CLEC4A|CSF3R|DRAM1|FCGR2A|IFIT1|IFIT3|IGSF6|KCNJ2|LY96|MNDA|P2RY13|RALB|SASH1|SDCBP|TLR8|TNFAIP2
GSE24142_EARLY_THYMIC_PROGENITOR_VS_DN3_THYMOCYTE_FETAL_UP	MSigDB_C7	19	200	3.16776	1.75837	9.5	1	9.00394	5.22833e-10	1.52037e-08	C1ORF54|CD300A|CD68|CLEC10A|CST7|DOK2|FAM105A|GIMAP7|GNA15|PLA2G4A|PLSCR1|PTGER2|RNF149|SASH1|TMBIM1|TSPAN4|TTC39B|TYROBP|VAMP5
GSE360_CTRL_VS_M_TUBERCULOSIS_DC_DN	MSigDB_C7	19	200	3.16776	1.75837	9.5	1	9.00394	5.22833e-10	1.52037e-08	C3AR1|CASP1|CCL4|CCL8|CD163|FCGR2A|FCGR3B|GBP1|GBP2|IFI6|IFNG|LCP2|LILRB2|RARRES3|SCARB2|TNFAIP2|TNFSF10|VAMP5|WARS
LINDSTEDT_DENDRITIC_CELL_MATURATION_A	MSigDB_C2	12	67	1.0612	1.02056	17.9104	1	10.7185	5.74917e-10	1.66843e-08	CCL4|CCL5|CCL8|CXCL10|CXCL11|GBP1|PLA2G4A|PTGER4|RTN1|STAT1|STAT4|TLR2
KEGG_NATURAL_KILLER_CELL_MEDIATED_CYTOTOXICITY	MSigDB_C2	16	137	2.16991	1.45722	11.6788	1	9.4907	5.95512e-10	1.72469e-08	CD244|FASLG|FCER1G|FCGR3B|FYN|GZMB|HLA-E|HLA-G|IFNG|KLRD1|LCP2|PIK3R5|PRF1|SH2D1A|TNFSF10|TYROBP
DODD_NASOPHARYNGEAL_CARCINOMA_DN	MSigDB_C2	54	1374	21.7625	4.49427	3.93013	1	7.17302	6.66839e-10	1.92735e-08	ANKRD22|ATP6V1B2|AXL|C1QB|C3AR1|CCL4|CCL8|CCR1|CD14|CD163|CTSC|CXCL10|CXCL11|CXCL9|DDX58|DDX60|DDX60L|DOCK4|DRAM1|EPB41L3|F2R|FASLG|FCER1G|FCGR1B|FCGR2A|FCGR3B|GBP1|GBP4|GBP5|GNLY|GZMA|GZMB|GZMH|HAVCR2|IDH1|IFI44L|IFIH1|IFIT3|IFNG|IGSF6|IL15|LAP3|MNDA|MS4A4A|OSBPL1A|PILRA|PRF1|RNF213|SCML1|SIGLEC1|SNX10|STAT1|TYROBP|XAF1
LINDSTEDT_DENDRITIC_CELL_MATURATION_D	MSigDB_C2	12	68	1.07704	1.02812	17.6471	1	10.6242	6.8825e-10	1.97723e-08	CCR1|CLEC10A|CLEC2B|DAB2|FCGRT|IGSF6|LST1|MAF|NAAA|NAGA|P2RY6|PECAM1
GNF2_PTPRC	MSigDB_C4	12	68	1.07704	1.02812	17.6471	1	10.6242	6.8825e-10	1.97723e-08	BTN3A3|CD97|CLEC2B|FYB|GIMAP6|GPR65|HLA-E|HLA-F|HLA-G|LCP2|PSTPIP1|SNX6
PMBL_HL_high	SignatureDB	12	68	1.07704	1.02812	17.6471	1	10.6242	6.8825e-10	1.97723e-08	CCL5|CD97|CYLD|GBP1|IFI35|IFI6|IL15|IRF1|LY6E|STAT1|TNFSF10|XAF1
KIM_GLIS2_TARGETS_UP	MSigDB_C2	13	84	1.33046	1.14231	15.4762	1	10.2157	7.30667e-10	2.09067e-08	AIF1|CASP4|CCL5|CCR2|CXCL10|CXCL12|FCER1G|FCGR2A|HLA-G|IRF1|LILRB3|TLR2|TNFSF13B
LEE_AGING_CEREBELLUM_UP	MSigDB_C2	13	84	1.33046	1.14231	15.4762	1	10.2157	7.30667e-10	2.09067e-08	AXL|C1QA|C1QB|C1QC|CAPN2|CD68|CST7|CTSS|GBP4|GNA15|HEXB|IFI27|IFIT1
INTRINSIC_TO_PLASMA_MEMBRANE	MSigDB_C5	44	991	15.6962	3.84883	4.43996	1	7.35386	7.84681e-10	2.24073e-08	ACVR1|AXL|C3AR1|CCR1|CCR2|CCR5|CCRL2|CD163|CD28|CD6|CD8B|CD97|CLEC2B|CLEC4A|CMKLR1|CSF3R|CXCR3|CXCR6|F2R|FASLG|FCER1G|GPR56|GPR65|HS3ST3B1|IGSF6|IL15|KCNJ2|LILRB2|LILRB3|LY6E|NKG7|P2RY6|PTGER2|SCARB2|SDCBP|SLC31A2|SLC7A7|SLC8A1|STOM|TLR2|TNFSF10|TRAT1|TSPAN4|TYROBP
MEMBRANE_PART	MSigDB_C5	61	1670	26.4508	4.92243	3.65269	1	7.01873	7.92756e-10	2.25927e-08	ACVR1|ARL6IP5|ATP6AP2|AXL|C3AR1|CCR1|CCR2|CCR5|CCRL2|CD163|CD28|CD3E|CD6|CD68|CD8B|CD97|CLEC2B|CLEC4A|CLEC7A|CMKLR1|CSF3R|CXCR3|CXCR6|DAB2|EMR2|EPB41L3|F2R|FASLG|FCER1G|GPR56|GPR65|GZMA|GZMB|HS3ST3B1|IGSF6|IL15|KCNJ2|LILRB2|LILRB3|LST1|LY6E|MCTP1|NKG7|P2RY6|PPT1|PSAP|PTGER2|PTGER4|RTN1|SCARB2|SDCBP|SECTM1|SLC31A2|SLC7A7|SLC8A1|STOM|TLR2|TNFSF10|TRAT1|TSPAN4|TYROBP
DEMAGALHAES_AGING_UP	MSigDB_C2	11	55	0.871134	0.924887	20	1	10.9515	8.74249e-10	2.48162e-08	C1QA|C1QB|C1QC|CTSS|FCGR2A|GBP2|GNS|HLA-G|NPC2|RNF213|SERPING1
Human StemCell_Dekker06_600genes (16455954-TableS1)	GeneSigDB	31	543	8.60046	2.87646	5.70902	1	7.78719	9.12875e-10	2.58612e-08	ARHGEF3|BCL11B|C10ORF54|C2|CAPN2|CASP1|CD68|CEBPD|CMKLR1|CPVL|CYLD|DAPK1|DRAM1|FGR|GIMAP6|GPX3|IFIT3|IFIT5|IL18BP|IQGAP2|IRF1|ITM2A|KCTD12|MYOF|NAGA|RNF125|STOM|TCN2|TNFAIP2|UBE2L6|XAF1
Human Immune_Allen10_106genes (20220088-SuppTable2a)	GeneSigDB	14	103	1.6314	1.26442	13.5922	1	9.78201	9.47753e-10	2.67961e-08	CCL4|CCL5|CCR1|CCR2|CD14|CD2|CD300LF|CD68|CXCL11|FASLG|IFNG|SIGLEC1|STAT1|TLR2
Human Leukemia_Ueno09_30genes_HighestUpRegulation3Days (19749795-SuppTable1)	GeneSigDB	8	22	0.348453	0.585351	36.3636	1	13.0717	9.69911e-10	2.73684e-08	HLA-F|IFI27|IFI44L|IFIT1|IFITM1|LY6E|OASL|TNFAIP2
TAKEDA_TARGETS_OF_NUP98_HOXA9_FUSION_10D_DN	MSigDB_C2	16	142	2.24911	1.48342	11.2676	1	9.2697	1.01685e-09	2.86363e-08	C1QA|C1QB|C1QC|CCL4|CST7|CTSB|DAB2|DOCK4|GGTA1P|LGMN|MAF|ME1|RGL1|RTN1|SLAMF8|SLC38A6
Human BoneMarrow_Zhan02_45genes (11861292-Table4)	GeneSigDB	10	43	0.681068	0.817994	23.2558	1	11.3924	1.06401e-09	2.99054e-08	AIF1|ALDH1A1|AXL|CD163|CEBPD|CXCL12|HNMT|LIPA|LST1|SMPDL3A
WORSCHECH_TUMOR_REJECTION_UP	MSigDB_C2	11	56	0.886972	0.933238	19.6429	1	10.8365	1.07265e-09	3.003e-08	CCL4|CCL5|CCRL2|CLEC10A|CXCL11|FASLG|GZMB|IFIT1|IFITM1|IFNG|KLRD1
MODULE_108	MSigDB_C4	11	56	0.886972	0.933238	19.6429	1	10.8365	1.07265e-09	3.003e-08	C3AR1|CCL4|CCL8|CCR1|CCR2|CCR5|CXCL10|CXCL11|CXCL12|CXCL9|CXCR3
GNF2_FGR	MSigDB_C4	9	32	0.506841	0.705813	28.125	1	12.0332	1.16126e-09	3.23837e-08	AIF1|AOAH|CASP1|CTSS|FCER1G|FGR|LILRB2|LILRB3|TYROBP
Human StemCell_Roth05_11genes (15741219-Table2)	GeneSigDB	6	9	0.142549	0.374493	66.6667	1	15.641	1.22523e-09	3.41011e-08	CCR1|CCR2|CCR5|CLEC2B|CXCR6|GZMK
KUROZUMI_RESPONSE_TO_ONCOCYTIC_VIRUS	MSigDB_C2	10	44	0.696907	0.827433	22.7273	1	11.2433	1.35769e-09	3.7641e-08	CASP1|CCL5|CCR1|CCR2|CCR5|CXCL10|CXCL9|CXCR3|IFNG|IL15
T_cell	SignatureDB	7	15	0.237582	0.483408	46.6667	1	13.9891	1.36582e-09	3.7793e-08	CD2|CD3D|CD3E|CD3G|CD6|FYB|SH2D1A
WONG_ADULT_TISSUE_STEM_MODULE	MSigDB_C2	36	720	11.4039	3.2998	5	1	7.4538	1.40141e-09	3.87028e-08	CAPN2|CASP4|CCL5|CD244|CD97|CEBPD|CLEC7A|CXCL12|DAB2|F2R|FYN|GATA3|GBP1|GCH1|GPR56|GPR65|IFIH1|IFIT1|IFNG|IL15|ITM2A|LST1|OSBPL1A|PQLC3|PRKCQ|PTGER4|RAB20|RAB27A|RHOU|SARAF|SASH1|SLC8A1|SNX10|STAT4|TMBIM1|TSPAN4
Human Liver_Farci10_50genes (20421498-TableS4)	GeneSigDB	8	23	0.364292	0.598494	34.7826	1	12.7582	1.46673e-09	4.03506e-08	C1QA|C1QB|CCL5|FYB|GNLY|GZMA|GZMB|SLAMF7
Follicular_lymphoma_Immune_Response2	SignatureDB	8	23	0.364292	0.598494	34.7826	1	12.7582	1.46673e-09	4.03506e-08	C1QA|C1QB|C3AR1|HERC5|LGMN|ME1|OASL|SCARB2
PID_IL12_STAT4PATHWAY	MSigDB_C2	9	33	0.52268	0.716742	27.2727	1	11.8276	1.57455e-09	4.32336e-08	CD28|CD3D|CD3E|CD3G|CD4|IFNG|IRF1|PRF1|STAT4
Mouse Lung_Rangasamy09_254genes (19286929-SuppTable2n)	GeneSigDB	20	239	3.78547	1.92061	8.3682	1	8.44238	1.71343e-09	4.69564e-08	C3AR1|CCR5|CD3D|CD3G|CMKLR1|DOCK4|DOK2|GIMAP1|GIMAP4|GIMAP6|GIMAP8|GPR155|GPR174|GPR65|P2RY6|PILRA|PTGER2|PTGER4|SAMHD1|SUCNR1
KATSANOU_ELAVL1_TARGETS_UP	MSigDB_C2	17	169	2.67676	1.61741	10.0592	1	8.85568	1.78667e-09	4.88699e-08	ALDH1A1|C1QA|C1QB|C1QC|C3AR1|CTSC|CTSS|CXCL12|DAPK1|GPX3|LPCAT2|PSME2|SAT1|SERPING1|SLC7A7|STOM|TCN2
HUANG_GATA2_TARGETS_UP	MSigDB_C2	16	149	2.35998	1.51932	10.7383	1	8.97769	2.07268e-09	5.65845e-08	C1ORF54|CD244|CST3|DYNLT1|FCGR2A|GPR171|GPX1|HLA-E|IFITM1|IQGAP2|KCTD12|MYO1F|N4BP2L1|RNF130|SAT1|TYROBP
Human MesenchymalStemCells_Yamamoto08_1252genes (18318837-TableS1)	GeneSigDB	40	874	13.8431	3.62363	4.57666	1	7.21843	2.09046e-09	5.69609e-08	AIF1|ALDH1A1|AMICA1|C1ORF162|C1QA|C1QB|C2|CCL8|CCR1|CD163|CMKLR1|CPVL|CXCL10|CXCL11|DAPK1|FCGR1B|FCGR3B|GCH1|GIMAP2|GPX3|HAVCR2|HSD11B1|IL32|IQGAP2|LCP2|LILRB5|MAF|MGAT4A|MS4A4A|MS4A7|RBM47|SERPINA1|SERPING1|SLC27A2|SNX10|TC2N|TMEM140|TNFSF10|UBASH3A|VSIG4
Human Leukemia_Ueno09_30genes_HighestUpRegulation1Day (19749795-Table1)	GeneSigDB	8	24	0.380131	0.611354	33.3333	1	12.4639	2.16982e-09	5.90109e-08	CXCL10|IFI27|IFI44L|IFIT1|IFITM1|LY6E|OASL|TNFSF10
Quiescence_heme_all	SignatureDB	21	268	4.2448	2.03256	7.83582	1	8.24339	2.19651e-09	5.96231e-08	AOAH|ARL4C|ARL6IP5|CASP4|CD97|CLEC2B|CREBL2|DOK2|HLA-E|HLA-F|HLA-G|LAIR1|LGALS8|NAAA|PECAM1|PSTPIP1|SAMHD1|SNX6|TMEM71|TNFSF10|VAMP5
REACTOME_INTERFERON_GAMMA_SIGNALING	MSigDB_C2	11	60	0.950328	0.965913	18.3333	1	10.4043	2.33275e-09	6.3201e-08	FCGR1B|GBP1|GBP2|GBP4|GBP5|HLA-F|HLA-G|IFNG|IRF1|OASL|STAT1
FOSTER_TOLERANT_MACROPHAGE_DN	MSigDB_C2	26	409	6.47807	2.50352	6.35697	1	7.7978	2.37478e-09	6.42179e-08	ADAP2|ARHGEF3|BATF2|CEBPD|CTSC|CXCL11|DDX58|DRAM1|EPSTI1|F2R|GBP4|GLIPR2|GNA15|IFIH1|IL15|LCP2|MGAT4A|PLA2G4A|PRR5L|RNF125|SAMHD1|SECTM1|SLC30A1|SNX10|SPATA13|TNFSF10
GSE2706_R848_VS_R848_AND_LPS_8H_STIM_DC_UP	MSigDB_C7	18	196	3.1044	1.74084	9.18367	1	8.55655	2.58297e-09	6.97158e-08	ARL4C|CCR1|CD68|CXCL16|FYB|FYN|GIMAP2|HNMT|LEPROTL1|MAF|ME1|MYO1F|NAGK|RBM47|SAMHD1|SLC38A6|SMPDL3A|STOM
SNF5_DN.V1_UP	MSigDB_C6	17	174	2.75595	1.64099	9.77011	1	8.68017	2.7978e-09	7.53718e-08	AIF1|C1QC|C3AR1|CD68|CXCL10|FAM105A|FBXO6|FYB|GALC|GBP1|IFI44L|IFIT1|LILRB3|OASL|PLD3|RNF13|VAMP5
NADLER_OBESITY_UP	MSigDB_C2	11	61	0.966166	0.973909	18.0328	1	10.3026	2.80593e-09	7.54484e-08	C1QB|CD68|CTSB|CTSS|DYNLT1|FCER1G|FCGR2A|IFI27|LGMN|PLD3|PSAP
GSE11057_NAIVE_VS_CENT_MEMORY_CD4_TCELL_DN	MSigDB_C7	18	198	3.13608	1.74963	9.09091	1	8.49547	3.03824e-09	8.1236e-08	CCR2|CD2|CHST12|CTSC|CXCR3|GPR65|GPRIN3|IQGAP2|MAF|MYO1F|PHACTR2|PRR5L|PSTPIP1|RAB27A|RAPGEF2|RHOU|STOM|TSPAN5
GSE20366_EX_VIVO_VS_DEC205_CONVERSION_NAIVE_CD4_TCELL_UP	MSigDB_C7	18	198	3.13608	1.74963	9.09091	1	8.49547	3.03824e-09	8.1236e-08	CCL5|CCR1|CCR2|CCR5|FAM46A|GBP2|GPR65|GZMA|GZMB|GZMK|IFIT1|LY6E|MGAT4A|N4BP2L1|RNF130|SLAMF7|STAT1|SYTL3
GSE2706_R848_VS_LPS_8H_STIM_DC_DN	MSigDB_C7	18	198	3.13608	1.74963	9.09091	1	8.49547	3.03824e-09	8.1236e-08	CAPN2|CPNE8|DDX60|DDX60L|EPB41L3|GALM|GBP1|GBP5|GIMAP4|GNS|IDO2|IFI35|IL15|SNX10|STOM|TARP|TCN2|TTC39B
RUIZ_TNC_TARGETS_UP	MSigDB_C2	16	153	2.42334	1.53945	10.4575	1	8.81914	3.05835e-09	8.13335e-08	BTN3A2|BTN3A3|CTSC|CXCL12|FCGRT|GBP2|HNMT|IFIH1|IQGAP2|KCTD12|MAFB|PSAP|RARRES3|SAT1|TBXAS1|TNFSF10
SEKI_INFLAMMATORY_RESPONSE_LPS_UP	MSigDB_C2	12	77	1.21959	1.09384	15.5844	1	9.85556	3.05594e-09	8.13335e-08	CASP4|CCRL2|CXCL10|CXCL16|GBP1|GBP2|GBP4|GCH1|PLSCR1|RAB20|TLR2|TNFAIP2
Human Breast_Wang05_410genes_up_BT-BAF57cells (16135788-Table13)	GeneSigDB	21	273	4.32399	2.05122	7.69231	1	8.1298	3.05898e-09	8.13335e-08	BTBD11|CLEC2B|CYLD|DAB2|DPYD|F2R|GATA3|GLIPR2|HS3ST3B1|IFIT3|IQGAP2|ITM2A|LPCAT2|MAFB|ME1|PLD3|PRR5L|RAB27A|RTN1|STOM|WARS
GSE17974_IL4_AND_ANTI_IL12_VS_UNTREATED_12H_ACT_CD4_TCELL_DN	MSigDB_C7	18	199	3.15192	1.754	9.04523	1	8.46525	3.29265e-09	8.70601e-08	CD28|CD97|GBP4|GBP5|GIMAP4|GIMAP6|GPR155|IFI44L|IFIT1|IFIT5|IPCEF1|KLRD1|LYST|OASL|RAPGEF2|RHOU|SLC27A2|TNFSF13B
GSE24142_ADULT_VS_FETAL_DN2_THYMOCYTE_UP	MSigDB_C7	18	199	3.15192	1.754	9.04523	1	8.46525	3.29265e-09	8.70601e-08	CASP1|CASP4|CD6|CTSS|CTSW|GBP4|IRF1|LGALS8|MBOAT1|MS4A6A|OSBPL1A|PLD3|PQLC3|PTGER2|RTP4|SARAF|SCARB2|TMEM71
GSE9988_ANTI_TREM1_VS_LPS_MONOCYTE_DN	MSigDB_C7	18	199	3.15192	1.754	9.04523	1	8.46525	3.29265e-09	8.70601e-08	CCL4|CREBL2|DRAM1|GBP1|GCH1|GIMAP5|HS3ST3B1|IFIH1|IPCEF1|KCNJ2|OASL|PILRA|RAPGEF2|RHOU|SMCO4|SNX10|TARP|TNFAIP2
MODULE_174	MSigDB_C4	13	95	1.50469	1.21453	13.6842	1	9.46483	3.4825e-09	9.19096e-08	AOAH|C3AR1|CCR1|CD14|CD68|CSF3R|GNA15|IFI27|LAG3|LGMN|PLD3|SECTM1|TBXAS1
GSE13484_3H_UNSTIM_VS_YF17D_VACCINE_STIM_PBMC_DN	MSigDB_C7	18	200	3.16776	1.75837	9	1	8.43523	3.56659e-09	9.27573e-08	APOBEC3A|CCL4|CHST12|CYLD|ETV7|FAM46A|GIMAP4|GIMAP6|GPR171|IFI35|IFITM1|IFNG|IGSF6|KCNJ2|LY6E|OASL|UBE2L6|XAF1
GSE1432_CTRL_VS_IFNG_1H_MICROGLIA_DN	MSigDB_C7	18	200	3.16776	1.75837	9	1	8.43523	3.56659e-09	9.27573e-08	APOL6|CCL8|CXCL10|CXCL11|CXCL9|FAM46A|FCGR1B|GBP1|GIMAP5|GZMK|IFIT3|IFIT5|IRF1|KCNJ2|LAP3|LCP2|LGALS8|LY96
GSE1460_DP_VS_CD4_THYMOCYTE_DN	MSigDB_C7	18	200	3.16776	1.75837	9	1	8.43523	3.56659e-09	9.27573e-08	ARL6IP5|BTN3A1|CASP1|CTSB|CXCL12|DDX60|GBP2|GPR171|GPR65|HLA-E|IFI44L|ITM2A|LAP3|SCARB2|SCML1|SLC7A7|STAT1|TNFSF10
GSE22886_DAY0_VS_DAY7_MONOCYTE_IN_CULTURE_UP	MSigDB_C7	18	200	3.16776	1.75837	9	1	8.43523	3.56659e-09	9.27573e-08	APOBEC3A|APOL3|BTN3A1|BTN3A3|CASP1|CD244|CEBPD|CPVL|CSF3R|FCGR2A|FYB|GCH1|IL15|IPCEF1|LYST|MYO1F|SMPDL3A|TNFSF10
GSE22886_NAIVE_BCELL_VS_DC_DN	MSigDB_C7	18	200	3.16776	1.75837	9	1	8.43523	3.56659e-09	9.27573e-08	CLEC7A|DOCK4|DPYD|DSE|EPB41L3|FCER1G|FCGRT|FLVCR2|GAA|GNS|GPX3|LST1|PILRA|RAPGEF2|RBM47|SLC31A2|SMCO4|SYNJ1
GSE3337_CTRL_VS_4H_IFNG_IN_CD8POS_DC_DN	MSigDB_C7	18	200	3.16776	1.75837	9	1	8.43523	3.56659e-09	9.27573e-08	CASP4|CD8B|CTSC|CXCL10|GBP2|GBP4|GIMAP1|GIMAP4|GLIPR2|GZMB|IFI35|IFIT3|IRF1|PRKCH|STAT1|TAP1|TNFAIP2|WARS
GSE3982_CENT_MEMORY_CD4_TCELL_VS_NKCELL_DN	MSigDB_C7	18	200	3.16776	1.75837	9	1	8.43523	3.56659e-09	9.27573e-08	AIF1|CCL5|CD244|CD300A|CD302|CD8A|CEBPD|CTSC|DRAM1|F2R|FCER1G|GPR56|GZMA|MNDA|PECAM1|PSTPIP1|SECTM1|TARP
Resting_panT_cell_CD4+CD8+_GNF	SignatureDB	12	78	1.23543	1.1009	15.3846	1	9.77799	3.56057e-09	9.27573e-08	BCL11B|CD28|CD3D|CD3E|CD6|GIMAP5|GPR171|SCML1|SIRPG|THEMIS|TRAT1|UBASH3A
Human Leukemia_Raponi08_45genes (18160667-TableS2)	GeneSigDB	9	36	0.570197	0.748566	25	1	11.2613	3.68562e-09	9.5505e-08	AIF1|C3AR1|CD3D|GPR171|GZMA|GZMH|RTN1|TBXAS1|TRAT1
Human Liver_Skawran08_43genes_ComparisonGeneSetEnrichment (18277965-Table5)	GeneSigDB	9	36	0.570197	0.748566	25	1	11.2613	3.68562e-09	9.5505e-08	C3AR1|CD163|CD4|IFITM1|MS4A4A|MS4A6A|MS4A7|SERPING1|UBE2L6
Human Breast_Liu08_1878genes (18786252-TableS1)	GeneSigDB	46	1121	17.7553	4.08198	4.10348	1	6.91937	3.7753e-09	9.76518e-08	ACVR1|CAPN2|CCL5|CCR5|CD14|CD163|CD2|CD244|CD28|CD3D|CD3E|CD3G|CD4|CD6|CD68|CD8A|CLEC10A|CREBL2|CSF3R|CST7|CXCL10|CXCL9|DOCK4|EOMES|F2R|FASLG|GBP1|GZMA|IFI27|KCNJ2|MS4A7|MYO1F|PECAM1|PRKCH|PRKCQ|RAB27A|RARRES3|SH2D2A|SLC7A7|STAT1|TLR8|TNFSF10|TNFSF13B|TSPAN4|TSPAN5|UBE2L6
MODULE_172	MSigDB_C4	13	96	1.52052	1.22088	13.5417	1	9.40263	3.97089e-09	1.02525e-07	C2|CAPN2|CASP1|CASP4|CTSB|CTSC|CTSS|GZMA|GZMB|GZMK|LAP3|LGMN|LIPA
BOWIE_RESPONSE_TO_EXTRACELLULAR_MATRIX	MSigDB_C2	7	17	0.269259	0.514606	41.1765	1	13.0794	4.0164e-09	1.03326e-07	IFI35|IFI6|IFIT1|IFIT3|IFITM1|IRF1|STAT1
Human Lymphoma_VanLoo09_25genes (19797726-SuppTable5)	GeneSigDB	7	17	0.269259	0.514606	41.1765	1	13.0794	4.0164e-09	1.03326e-07	CD28|CD3D|CD3E|CD3G|CD4|CD8A|CD8B
WANG_SMARCE1_TARGETS_UP	MSigDB_C2	21	279	4.41902	2.07338	7.52688	1	7.99708	4.50651e-09	1.15727e-07	BTBD11|CLEC2B|CYLD|DAB2|DPYD|F2R|GATA3|GLIPR2|HS3ST3B1|IFIT3|IQGAP2|ITM2A|LPCAT2|MAFB|ME1|PLD3|PRR5L|RAB27A|RTN1|STOM|WARS
Human Leukemia_Murati09_1686genes (18818702-SuppTable2)	GeneSigDB	46	1129	17.882	4.09581	4.0744	1	6.86507	4.70404e-09	1.20582e-07	ACVR1|CASP1|CASP4|CD244|CD300A|CD302|CD4|CECR1|CLEC12A|CLEC4A|CPVL|CREG1|CRTAM|CSF3R|CTSB|CTSC|CTSS|CTSW|CXCL16|DAPK1|DOCK5|DSE|FAM26F|GIMAP2|GNA15|HAVCR2|HSD11B1|IGSF6|IQGAP2|ITM2B|LCP2|LY96|LYST|MBOAT1|NDFIP1|PECAM1|RNF125|RNF130|SAMHD1|SARAF|SCPEP1|SDCBP|SLC7A7|SNX10|STOM|TLR8
Human Immune_Kong10_148genes_ImmPort_AntigenProcessingandPresentation (20460173-ImmPortAntigenProcessingandPresentation)	GeneSigDB	15	137	2.16991	1.45722	10.9489	1	8.80447	5.07099e-09	1.29756e-07	CD4|CD8A|CD8B|CTSB|CTSS|FCER1G|FCGRT|HLA-E|HLA-F|HLA-G|IFNG|KLRD1|LGMN|PSME2|TAP1
GRAESSMANN_APOPTOSIS_BY_SERUM_DEPRIVATION_UP	MSigDB_C2	30	551	8.72717	2.89708	5.44465	1	7.34285	5.15027e-09	1.31548e-07	CCL5|CD2|CEBPD|CXCL10|CXCL16|DDX60|GALC|GGTA1P|HLA-E|HSD11B1|IFI35|IFIH1|IFIT1|IFIT3|IL18BP|IRF1|KCTD12|LDOC1L|LIPA|MFSD1|N4BP2L1|OASL|PARP9|PLSCR1|PRF1|RTP4|SAMHD1|STAT1|TLR2|TMEM140
MARSON_BOUND_BY_FOXP3_STIMULATED	MSigDB_C2	43	1019	16.1397	3.90046	4.21982	1	6.88643	5.6489e-09	1.44027e-07	AMICA1|ARL6IP5|CCR1|CD2|CD28|CD3D|CD3E|CD3G|CRTAM|CTSC|CXCL10|CXCR6|CYLD|FASLG|FGR|FYB|FYN|GBP1|GGTA1P|GIMAP5|GPR171|GPR65|IDH1|ITM2B|LCP2|LEPROTL1|LGALS8|LRRC25|LST1|LY96|ME1|MS4A6A|NDFIP1|PECAM1|PPT1|PTGER4|RNF11|SARAF|SCARB2|SDCBP|THEMIS|TMEM71|TRAT1
MARKEY_RB1_CHRONIC_LOF_DN	MSigDB_C2	14	118	1.86898	1.35294	11.8644	1	8.9664	5.79811e-09	1.47568e-07	C1QA|C1QB|C1QC|C3AR1|CCR5|CD14|CTSS|LCP2|MS4A6A|PLD3|PSTPIP1|RNF149|SARAF|TYROBP
EINAV_INTERFERON_SIGNATURE_IN_CANCER	MSigDB_C2	8	27	0.427647	0.648398	29.6296	1	11.6786	6.28319e-09	1.59345e-07	IFI35|IFI44L|IFI6|IFIT1|IFIT3|LY6E|STAT1|UBE2L6
GNF2_CASP8	MSigDB_C4	8	27	0.427647	0.648398	29.6296	1	11.6786	6.28319e-09	1.59345e-07	BTN3A1|BTN3A2|BTN3A3|DDX58|FYB|GIMAP4|GIMAP6|LCP2
POSITIVE_REGULATION_OF_MULTICELLULAR_ORGANISMAL_PROCESS	MSigDB_C5	11	66	1.04536	1.01293	16.6667	1	9.82755	6.7158e-09	1.70015e-07	ATP6AP2|C2|CD28|CD3E|CRTAM|FYN|IFNG|SIRPG|SLA2|TLR8|TRAT1
BOYLAN_MULTIPLE_MYELOMA_PCA1_UP	MSigDB_C2	13	101	1.59972	1.25214	12.8713	1	9.10464	7.47593e-09	1.88589e-07	CCL5|CCR2|CD3D|CTSW|CXCR6|F2R|FYB|GIMAP4|GIMAP8|IGSF6|NKG7|PLSCR1|STAT4
Human Lymphoma_Kari03_135genes (12782714-Figure2)	GeneSigDB	13	101	1.59972	1.25214	12.8713	1	9.10464	7.47593e-09	1.88589e-07	AXL|CASP1|CD8A|CSF3R|CYLD|FYB|GATA3|IFIT1|IFITM1|MNDA|PTGER4|STAT4|TNFSF10
LINDGREN_BLADDER_CANCER_CLUSTER_2A_DN	MSigDB_C2	15	141	2.23327	1.47822	10.6383	1	8.63655	7.54788e-09	1.90068e-07	ARL4C|C3AR1|CD302|CELF2|DAB2|IFITM1|IQGAP2|ITM2A|MAFB|MS4A4A|PQLC3|PRKCQ|SCML1|SDCBP|SLC31A2
VILIMAS_NOTCH1_TARGETS_UP	MSigDB_C2	10	52	0.823617	0.899365	19.2308	1	10.2032	7.73414e-09	1.94074e-07	CCL5|CD2|CD28|CD3D|CD3G|GATA3|GZMA|GZMB|TARP|TRAT1
Human Viral_Andreas08_68genes (18205922-Table1)	GeneSigDB	10	52	0.823617	0.899365	19.2308	1	10.2032	7.73414e-09	1.94074e-07	GBP1|HERC5|HSD11B1|IFI27|IFI44L|IFI6|IFIT1|IFIT3|LY6E|TLR2
OSMAN_BLADDER_CANCER_UP	MSigDB_C2	25	403	6.38303	2.4854	6.20347	1	7.49053	7.92959e-09	1.98629e-07	C1ORF162|C3AR1|CTSB|CTSC|DPYD|FCER1G|FRMD4B|FYB|GZMH|HAVCR2|IL15|KCTD12|LAIR1|LYST|MS4A4A|MS4A7|NKG7|PHACTR2|PLA2G4A|PLSCR1|PRF1|PTGER2|RAB27A|SAMHD1|SCARB2
Mouse StemCell_Ulloa-Montoya07_800genes (17683608-TableS3)	GeneSigDB	34	699	11.0713	3.25278	4.86409	1	7.04894	8.1787e-09	2.04511e-07	ACVR1|ARL6IP5|CAPN2|CD8A|CERS6|CHST12|CST3|CTSB|DRAM1|FAM46A|GAA|GNS|LIPA|ME1|MFSD1|MVB12B|MYOF|NAGA|NAGK|PPT1|PQLC3|PSAP|RALB|RGL1|SARAF|SASH1|SDCBP|SPG20|SYNJ1|TCN2|TMBIM1|TMEM140|TSPAN4|XAF1
Mouse StemCell_Lindmark04_624genes (15474998-tableS1a)	GeneSigDB	28	498	7.88772	2.75732	5.62249	1	7.29414	8.52062e-09	2.12688e-07	ATP6V1B2|CCL4|CCL8|CCRL2|CD28|CD68|CD97|CREG1|CSF3R|CYFIP1|DAB2|FGR|GAA|GGTA1P|GLIPR2|IRF1|LILRB3|LY6E|MAF|MAFB|PSAP|SARAF|SASH1|SCARB2|SLC7A7|SNX6|STOM|TCN2
KEGG_CYTOKINE_CYTOKINE_RECEPTOR_INTERACTION	MSigDB_C2	20	263	4.1656	2.01372	7.60456	1	7.86324	8.87246e-09	2.21084e-07	ACVR1|CCL4|CCL5|CCL8|CCR1|CCR2|CCR5|CSF3R|CXCL10|CXCL11|CXCL12|CXCL16|CXCL9|CXCR3|CXCR6|FASLG|IFNG|IL15|TNFSF10|TNFSF13B
PID_CD8TCRPATHWAY	MSigDB_C2	10	53	0.839456	0.907953	18.8679	1	10.0892	9.39954e-09	2.33809e-07	CD28|CD3D|CD3E|CD3G|CD8A|CD8B|FYN|LCP2|PRF1|PRKCQ
BIOCARTA_NKT_PATHWAY	MSigDB_C2	8	29	0.459325	0.671956	27.5862	1	11.222	1.18157e-08	2.9289e-07	CCL4|CCR1|CCR2|CCR5|CD28|CD4|CXCR3|IFNG
WILENSKY_RESPONSE_TO_DARAPLADIB	MSigDB_C2	8	29	0.459325	0.671956	27.5862	1	11.222	1.18157e-08	2.9289e-07	CCL5|CCR1|CCR2|CD4|CD68|CTSS|CXCR3|LAIR1
HIRSCH_CELLULAR_TRANSFORMATION_SIGNATURE_UP	MSigDB_C2	19	242	3.83299	1.93251	7.85124	1	7.84836	1.24983e-08	3.08205e-07	CASP4|CD68|CD97|CLEC2B|CTSB|DOCK4|FYN|GCH1|HERC5|HEXB|IFI35|IFITM1|LGALS8|LY96|PLSCR1|SAT1|SERPINA1|TAP1|WARS
HAHTOLA_SEZARY_SYNDROM_DN	MSigDB_C2	9	41	0.64939	0.798777	21.9512	1	10.4542	1.27898e-08	3.14308e-07	CCL4|CCL5|CTSW|GNLY|GPR56|GZMB|GZMK|KLRD1|NKG7
KEGG_GRAFT_VERSUS_HOST_DISEASE	MSigDB_C2	9	41	0.64939	0.798777	21.9512	1	10.4542	1.27898e-08	3.14308e-07	CD28|FASLG|GZMB|HLA-E|HLA-F|HLA-G|IFNG|KLRD1|PRF1
KLF2_induced	SignatureDB	13	106	1.67891	1.28262	12.2642	1	8.8265	1.35743e-08	3.33013e-07	CXCR3|DOK2|GNS|GPR56|GZMA|HLA-E|HLA-F|HLA-G|LY6E|NKG7|PRF1|TAP1|TRAT1
MISSIAGLIA_REGULATED_BY_METHYLATION_UP	MSigDB_C2	14	126	1.99569	1.39782	11.1111	1	8.58789	1.36589e-08	3.33941e-07	ARL6IP5|CTSB|HLA-E|IFI44L|IFIT1|IL32|LGMN|LY6E|PSAP|SAT1|STAT1|TAP1|TNFAIP2|UBE2L6
Human StemCell_Macaulay07_150genes (17192395-TableS1)	GeneSigDB	14	126	1.99569	1.39782	11.1111	1	8.58789	1.36589e-08	3.33941e-07	ARL6IP5|BTN3A3|CCL5|CD4|FCER1G|GPR171|GPR56|HLA-E|HLA-G|LST1|PECAM1|RNF130|STOM|SUCNR1
COLINA_TARGETS_OF_4EBP1_AND_4EBP2	MSigDB_C2	23	355	5.62277	2.33506	6.47887	1	7.44189	1.42512e-08	3.47827e-07	CCL5|CD14|CD302|CELF2|CREG1|GALM|GBP1|GBP2|GBP4|GPX3|HEXB|IFI35|LGALS8|LPAR6|LY6E|LY96|MFSD1|RTP4|SASH1|SCARB2|SEPW1|STAT1|VAMP5
KEGG_ANTIGEN_PROCESSING_AND_PRESENTATION	MSigDB_C2	12	88	1.39381	1.1691	13.6364	1	9.07211	1.46057e-08	3.55871e-07	CD4|CD8A|CD8B|CTSB|CTSS|HLA-E|HLA-F|HLA-G|KLRD1|LGMN|PSME2|TAP1
DER_IFN_GAMMA_RESPONSE_UP	MSigDB_C2	11	71	1.12455	1.05049	15.493	1	9.40079	1.49163e-08	3.62203e-07	CEBPD|GBP1|HLA-E|IFI35|IFIT3|IFITM1|IRF1|PLSCR1|SDCBP|STAT1|TAP1
Resting_blood_NK_cell_GNF	SignatureDB	11	71	1.12455	1.05049	15.493	1	9.40079	1.49163e-08	3.62203e-07	CCL4|CD300A|CST7|FCGR3B|GNLY|GPR56|GZMH|KLRD1|NKG7|PRF1|PTGER4
NIELSEN_SYNOVIAL_SARCOMA_DN	MSigDB_C2	7	20	0.316776	0.558133	35	1	11.9742	1.5366e-08	3.71856e-07	AIF1|CASP1|CD4|CTSS|IFI35|MYOF|RARRES3
Mouse Bone_Kalajzic05_38genes (15834136-Table2)	GeneSigDB	7	20	0.316776	0.558133	35	1	11.9742	1.5366e-08	3.71856e-07	C1QC|C3AR1|CD68|CTSC|CTSS|LCP2|TYROBP
KIM_LRRC3B_TARGETS	MSigDB_C2	8	30	0.475164	0.683429	26.6667	1	11.0104	1.58908e-08	3.83259e-07	CCL5|CXCL9|HLA-E|IFI27|IFIT1|PSME2|SERPINA1|TAP1
Human StemCell_Kim08_30genes (18757430-SuppTable3)	GeneSigDB	8	30	0.475164	0.683429	26.6667	1	11.0104	1.58908e-08	3.83259e-07	CCL5|CXCL9|HLA-E|IFI27|IFIT1|PSME2|SERPINA1|TAP1
CHEN_LVAD_SUPPORT_OF_FAILING_HEART_DN	MSigDB_C2	9	42	0.665229	0.808443	21.4286	1	10.3097	1.60521e-08	3.85844e-07	CD14|CTSB|CXCL12|GIMAP4|IDH1|IFIT1|LEPROTL1|PTGER4|TNFSF10
ONO_FOXP3_TARGETS_DN	MSigDB_C2	9	42	0.665229	0.808443	21.4286	1	10.3097	1.60521e-08	3.85844e-07	CASP1|CASP4|CCL5|CXCR6|EOMES|FASLG|GPR171|GZMA|HAVCR2
Human Lymphoma_Shin07_62genes (17638852-Table2)	GeneSigDB	10	56	0.886972	0.933238	17.8571	1	9.76496	1.64548e-08	3.9486e-07	CCL4|CCR5|CD3D|CD3E|CD3G|FYB|GNLY|IFNG|PRF1|SH2D1A
MODULE_209	MSigDB_C4	12	89	1.40965	1.1757	13.4831	1	9.00772	1.66437e-08	3.98055e-07	C2|CAPN2|CASP1|CASP4|CTSC|CTSS|GZMA|GZMB|GZMK|LAP3|LGMN|LIPA
Human Leukemia_Chapiro06_156genes (16857994-TableS1)	GeneSigDB	12	89	1.40965	1.1757	13.4831	1	9.00772	1.66437e-08	3.98055e-07	CD2|CD3E|CD3G|CD4|CD8A|CD8B|CST7|CTSW|GATA3|NKG7|SERPING1|TYROBP
LENAOUR_DENDRITIC_CELL_MATURATION_DN	MSigDB_C2	14	128	2.02737	1.40881	10.9375	1	8.4984	1.67504e-08	3.99937e-07	C3AR1|CCR2|CD14|CD163|CLEC2B|FCER1G|FCGR2A|FYB|LGMN|LST1|ME1|PLSCR1|RTN1|SERPINA1
LTE2_UP.V1_DN	MSigDB_C6	17	196	3.1044	1.74084	8.67347	1	7.98211	1.69436e-08	4.03201e-07	DDX58|DDX60|HERC5|IFI27|IFI35|IFI44L|IFI6|IFIH1|IFIT1|IFIT3|IFIT5|IFITM1|OASL|PLSCR1|SAMHD1|TAP1|UBE2L6
GSE22886_NAIVE_CD4_TCELL_VS_DC_UP	MSigDB_C7	17	196	3.1044	1.74084	8.67347	1	7.98211	1.69436e-08	4.03201e-07	BCL11B|BTN3A2|CD2|CD28|CD3E|CD3G|CD6|GATA3|GCH1|IL32|INPP4B|IPCEF1|LEPROTL1|SH2D1A|TARP|TRAC|UBASH3A
INFLAMMATORY_RESPONSE	MSigDB_C5	14	129	2.0432	1.41427	10.8527	1	8.45437	1.85228e-08	4.40048e-07	AIF1|AOAH|APOL3|C2|C3AR1|CCL4|CCL5|CCR1|CCR2|CCR5|CD97|CXCL10|CXCL11|CXCL9
Mouse StemCell_Biswas06_71genes (16269622-Table1)	GeneSigDB	10	57	0.902811	0.941514	17.5439	1	9.6623	1.9677e-08	4.66691e-07	AIF1|AXL|C1QA|C1QC|CCL5|CTSB|CXCL10|IFIT3|LST1|LY6E
GSE10239_KLRG1INT_VS_KLRG1HIGH_EFF_CD8_TCELL_DN	MSigDB_C7	17	198	3.13608	1.74963	8.58586	1	7.92392	1.97107e-08	4.66715e-07	ARHGEF3|ATP8B4|BCL11B|BTBD11|CD300A|CELF2|CLEC4A|CSF3R|DDX58|F2R|FAM46A|FRMD3|FYN|IQGAP2|LGMN|MS4A7|SNX10
CHEMOKINE_RECEPTOR_BINDING	MSigDB_C5	9	43	0.681068	0.817994	20.9302	1	10.1699	2.00195e-08	4.73243e-07	CCL4|CCL5|CCL8|CCR2|CXCL10|CXCL11|CXCL12|CXCL16|CXCL9
MODULE_241	MSigDB_C4	11	73	1.15623	1.06514	15.0685	1	9.24177	2.01514e-08	4.75574e-07	AOAH|C3AR1|CCR1|CD14|GNA15|IFI27|LAG3|LGMN|PLD3|SECTM1|TBXAS1
GSE10325_LUPUS_CD4_TCELL_VS_LUPUS_MYELOID_UP	MSigDB_C7	17	199	3.15192	1.754	8.54271	1	7.89512	2.12442e-08	4.9482e-07	BCL11B|CD2|CD28|CD3D|CD3G|CD6|GATA3|GIMAP5|GPR171|IL32|ITM2A|PRKCH|PRKCQ|STAT4|TRAC|TRBC1|UBASH3A
GSE22886_NAIVE_TCELL_VS_MONOCYTE_UP	MSigDB_C7	17	199	3.15192	1.754	8.54271	1	7.89512	2.12442e-08	4.9482e-07	BCL11B|CD2|CD28|CD3D|CD3E|CD3G|CD6|IL32|INPP4B|MGAT4A|PRKCH|PRKCQ|SH2D1A|SIRPG|TRAC|TRBC1|UBASH3A
GSE22886_NAIVE_TCELL_VS_NKCELL_UP	MSigDB_C7	17	199	3.15192	1.754	8.54271	1	7.89512	2.12442e-08	4.9482e-07	ACVR1|BCL11B|CD28|CD3D|CD3E|CD3G|CREBL2|FCGRT|INPP4B|ITM2A|LEPROTL1|NDFIP1|SARAF|SIRPG|TRAC|TRBC1|UBASH3A
GSE2706_UNSTIM_VS_2H_LPS_DC_DN	MSigDB_C7	17	199	3.15192	1.754	8.54271	1	7.89512	2.12442e-08	4.9482e-07	APOBEC3A|CCRL2|CXCL10|CXCL11|GBP1|HS3ST3B1|IFIH1|IFIT1|IFIT3|IRF1|KCNJ2|OASL|PIK3R5|PTGER4|RAPGEF2|TAP1|TNFAIP2
GSE29618_BCELL_VS_PDC_DN	MSigDB_C7	17	199	3.15192	1.754	8.54271	1	7.89512	2.12442e-08	4.9482e-07	CD300A|CMKLR1|CTSB|CTSC|DAB2|FAM105A|GNA15|GPR171|GPX1|GZMB|IQGAP2|LGMN|NAGA|NPC2|RNF11|RNF130|SCARB2
GSE37416_CTRL_VS_48H_F_TULARENSIS_LVS_NEUTROPHIL_UP	MSigDB_C7	17	199	3.15192	1.754	8.54271	1	7.89512	2.12442e-08	4.9482e-07	APOL6|BCL11B|CD3G|DDX60|GIMAP2|GIMAP4|HERC5|IFIT3|MS4A4A|OASL|RNF125|SAMD9L|SLA2|SLC38A6|TRAC|TRAT1|XAF1
GSE3982_MAST_CELL_VS_MAC_DN	MSigDB_C7	17	199	3.15192	1.754	8.54271	1	7.89512	2.12442e-08	4.9482e-07	ADAP2|CCR5|CLEC2B|CREBL2|CTSS|CYFIP1|DAB2|EPB41L3|GIMAP5|ME1|MFSD1|PHACTR2|PILRA|PPT1|SCPEP1|STAT1|TMEM140
GSE9988_LPS_VS_LPS_AND_ANTI_TREM1_MONOCYTE_UP	MSigDB_C7	17	199	3.15192	1.754	8.54271	1	7.89512	2.12442e-08	4.9482e-07	CHST12|CREBL2|EPB41L3|GCH1|IFIH1|IRF1|KCNJ2|LAIR1|MYO1F|OASL|PIK3R5|PLSCR1|SMCO4|SMPDL3A|TLR8|TNFAIP2|TNFSF13B
BOQUEST_STEM_CELL_CULTURED_VS_FRESH_UP	MSigDB_C2	25	425	6.73149	2.55116	5.88235	1	7.16088	2.26973e-08	5.22e-07	APOL3|ATP8B4|CCL8|CD302|CELF2|CLEC2B|CTSS|CXCL10|CYLD|FRMD4B|GBP2|GPX3|IFIH1|IFITM1|IRF1|ITM2A|MAF|MAFB|ME1|N4BP2L1|OASL|PTGER2|SAMHD1|TNFSF10|WARS
GSE17721_0.5H_VS_8H_CPG_BMDM_DN	MSigDB_C7	17	200	3.16776	1.75837	8.5	1	7.86652	2.28864e-08	5.22e-07	BATF2|CASP1|CCL5|CXCL11|GBP2|HLA-E|IL15|LAP3|ME1|MS4A7|PILRA|RTP4|SASH1|SLAMF7|TAP1|TNFAIP2|WARS
GSE24142_EARLY_THYMIC_PROGENITOR_VS_DN2_THYMOCYTE_FETAL_UP	MSigDB_C7	17	200	3.16776	1.75837	8.5	1	7.86652	2.28864e-08	5.22e-07	CASP1|CCR2|CD300A|CD300LF|CD302|CTSS|CXCR3|FAM105A|FASLG|FCGR2A|IFNG|KLRD1|OSBPL1A|PLA2G4A|SAMHD1|SASH1|TMEM71
GSE24634_IL4_VS_CTRL_TREATED_NAIVE_CD4_TCELL_DAY7_DN	MSigDB_C7	17	200	3.16776	1.75837	8.5	1	7.86652	2.28864e-08	5.22e-07	ATP6V1B2|CD14|DOCK4|EMR2|GBP1|GBP2|HLA-F|IFIT3|LAP3|MYOF|PSTPIP2|RALB|SAT1|SLC30A1|SPATS2L|TNFSF10|WARS
GSE360_L_DONOVANI_VS_B_MALAYI_LOW_DOSE_DC_DN	MSigDB_C7	17	200	3.16776	1.75837	8.5	1	7.86652	2.28864e-08	5.22e-07	C3AR1|CCR1|CCR5|CD14|CD163|CPVL|CYFIP1|DAB2|DOK2|FCGRT|GPX3|HLA-E|MNDA|P2RY6|PECAM1|SLC7A7|VSIG4
GSE360_T_GONDII_VS_B_MALAYI_HIGH_DOSE_MAC_DN	MSigDB_C7	17	200	3.16776	1.75837	8.5	1	7.86652	2.28864e-08	5.22e-07	AIF1|AOAH|CCL5|CD4|CYFIP1|F2R|IFITM1|INPP4B|IRF1|MYO1F|NAGA|RGL1|TAP1|TNFAIP2|TSPAN4|VAMP5|VSIG4
GSE3982_CTRL_VS_LPS_4H_MAC_DN	MSigDB_C7	17	200	3.16776	1.75837	8.5	1	7.86652	2.28864e-08	5.22e-07	CCL5|CCR5|CEBPD|HERC5|HSD11B1|IFI35|IFI44L|IFIH1|IFIT5|IFITM1|IRF1|OASL|PIK3R5|SASH1|STAT1|TARP|WARS
GSE3982_DC_VS_BCELL_UP	MSigDB_C7	17	200	3.16776	1.75837	8.5	1	7.86652	2.28864e-08	5.22e-07	AIF1|ALDH1A1|CCR5|CCRL2|CLEC10A|CRTAM|DAPK1|HSD11B1|IPCEF1|MS4A4A|MYOF|PHACTR2|PILRA|SAMHD1|SLC31A2|TBXAS1|TYROBP
GSE3982_MAC_VS_CENT_MEMORY_CD4_TCELL_UP	MSigDB_C7	17	200	3.16776	1.75837	8.5	1	7.86652	2.28864e-08	5.22e-07	ADAP2|C3AR1|CD14|CECR1|CLEC2B|CPVL|CTSC|CTSS|CYFIP1|GALC|IDH1|LAIR1|ME1|MS4A6A|PLD3|PPT1|RTN1
GSE3982_MAST_CELL_VS_TH1_UP	MSigDB_C7	17	200	3.16776	1.75837	8.5	1	7.86652	2.28864e-08	5.22e-07	ALDH1A1|BTN3A2|CREG1|CTSS|DAB2|DPYD|DRAM1|EPB41L3|FCGR3B|GALC|HNMT|LYST|MVB12B|PILRA|SCML1|SMPDL3A|TBXAS1
GSE3982_NEUTROPHIL_VS_NKCELL_UP	MSigDB_C7	17	200	3.16776	1.75837	8.5	1	7.86652	2.28864e-08	5.22e-07	AIF1|APOBEC3A|ATP6V1B2|CCR1|CD302|CD97|DDX58|EMR2|FYB|GBP2|PLSCR1|PSAP|RAB20|SDCBP|SECTM1|SLC31A2|STAT1
GSE7460_FOXP3_MUT_VS_WT_ACT_TCONV_UP	MSigDB_C7	17	200	3.16776	1.75837	8.5	1	7.86652	2.28864e-08	5.22e-07	CASP4|CD8A|CST7|DOK2|F2R|FRMD4B|GPR171|GZMA|KIAA1598|MAF|MLKL|MS4A7|PSME2|RAB20|SH2D2A|TNFSF10|TNFSF13B
GSE7852_TREG_VS_TCONV_THYMUS_UP	MSigDB_C7	17	200	3.16776	1.75837	8.5	1	7.86652	2.28864e-08	5.22e-07	CASP1|CASP4|CCL5|CCR2|CXCR3|CXCR6|EOMES|GBP4|GCH1|GZMB|MAF|NKG7|PLSCR1|PTGER2|PTGER4|TMEM140|TTC39B
WUNDER_INFLAMMATORY_RESPONSE_AND_CHOLESTEROL_UP	MSigDB_C2	10	58	0.91865	0.949717	17.2414	1	9.56216	2.34442e-08	5.3387e-07	AIF1|CASP1|CCL5|CD14|CTSC|CTSS|GBP1|SERPINA1|STAT1|TLR2
BIOCARTA_TCYTOTOXIC_PATHWAY	MSigDB_C2	6	13	0.205904	0.450047	46.1538	1	12.8744	2.37196e-08	5.37568e-07	CD2|CD28|CD3D|CD3E|CD3G|CD8A
BIOCARTA_THELPER_PATHWAY	MSigDB_C2	6	13	0.205904	0.450047	46.1538	1	12.8744	2.37196e-08	5.37568e-07	CD2|CD28|CD3D|CD3E|CD3G|CD4
Human Viral_Zhu03_13genes (12717400-Table2)	GeneSigDB	6	13	0.205904	0.450047	46.1538	1	12.8744	2.37196e-08	5.37568e-07	CXCL10|IFI27|IFI6|IFIT1|IFITM1|OASL
MODULE_263	MSigDB_C4	9	44	0.696907	0.827433	20.4545	1	10.0348	2.48183e-08	5.60689e-07	C3AR1|CCL4|CCL8|CCR1|CCR5|CXCL10|CXCL11|CXCL12|CXCL9
T_CELL_ACTIVATION	MSigDB_C5	9	44	0.696907	0.827433	20.4545	1	10.0348	2.48183e-08	5.60689e-07	CD2|CD28|CD3D|CD3E|CD4|CLEC7A|CRTAM|SIRPG|SLA2
Human Breast_Vecchi08_792genes (17952122-GeneList)	GeneSigDB	29	560	8.86972	2.92009	5.17857	1	6.89373	2.80432e-08	6.32546e-07	BCL11B|BTN3A3|C3AR1|CCL8|CD3D|CECR1|CELF2|CXCL10|CXCL9|CYLD|DYNLT1|GCH1|GIMAP6|GPR171|GZMK|HLA-E|HLA-F|HNMT|IFI44L|IFIT1|IFITM1|IQGAP2|KCNJ2|MS4A6A|PTGER4|SAT1|SPATS2L|STAT1|TNFSF13B
Human Ovarian_Donninger04_1191genes (15361855-SuppTable1)	GeneSigDB	41	1002	15.8705	3.86921	4.09182	1	6.49474	3.09194e-08	6.9632e-07	ALDH1A1|APOBEC3A|ARL4C|BTN3A3|C10ORF54|CALCOCO2|CAPN2|CARD16|CASP1|CELF2|CERS6|CLEC10A|CPVL|CREBL2|CTSC|DAB2|DOCK4|DOCK5|DPYD|F2R|FRMD3|GALC|GATA3|GNS|HLA-F|HLA-G|HSD11B1|IFI35|IFI6|IFITM1|LGALS8|MAFB|MNDA|PILRA|PSAP|RAB20|SARAF|SERPING1|SPG20|TNFSF13B|TSPAN4
BIOCARTA_IL12_PATHWAY	MSigDB_C2	7	22	0.348453	0.585351	31.8182	1	11.3633	3.28936e-08	7.3845e-07	CCR5|CD3D|CD3E|CD3G|CXCR3|IFNG|STAT4
Human Lymphoma_Sandeep04_24genes (15548776-Figure3b)	GeneSigDB	7	22	0.348453	0.585351	31.8182	1	11.3633	3.28936e-08	7.3845e-07	C1QA|C1QB|C3AR1|LGMN|ME1|OASL|SCARB2
SMIRNOV_CIRCULATING_ENDOTHELIOCYTES_IN_CANCER_UP	MSigDB_C2	15	158	2.50253	1.56424	9.49367	1	7.98946	3.55495e-08	7.96821e-07	ADAP2|C3AR1|CCR1|CD14|CTSB|CXCL11|DSE|EMR2|FCGR2A|GNA15|HNMT|SCML1|TLR2|TLR8|TMBIM1
APPEL_IMATINIB_RESPONSE	MSigDB_C2	8	33	0.52268	0.716742	24.2424	1	10.4324	3.61629e-08	8.08034e-07	CD163|CD300A|CD68|CTSB|GNS|HEXB|LILRB3|PLSCR1
Human StemCell_Appel05_genes (15756019-Table3)	GeneSigDB	8	33	0.52268	0.716742	24.2424	1	10.4324	3.61629e-08	8.08034e-07	CD163|CD300A|CD68|CTSB|GNS|HEXB|LILRB3|PLSCR1
Human Immune_Allen10_162genes (20220088-SuppTable2)	GeneSigDB	13	115	1.82146	1.33572	11.3043	1	8.36895	3.66573e-08	8.17802e-07	CCR1|CCR5|CLEC7A|CST3|CXCL16|CXCR6|DAB2|FCER1G|HAVCR2|MAF|RTN1|SLC8A1|TSPAN5
NFkB_ChIPCHIP_Young_all	SignatureDB	22	344	5.44854	2.29913	6.39535	1	7.19902	3.71928e-08	8.28454e-07	ARL6IP5|CCL4|CCL5|CCR1|CCRL2|CLEC10A|CST7|CTSC|GNA15|GPX1|HLA-F|HLA-G|HNMT|NKG7|PILRA|RGL1|SEPW1|SLAMF8|STAT1|TNFSF13B|UBE2L6|VSIG4
LYMPHOCYTE_ACTIVATION	MSigDB_C5	10	61	0.966166	0.973909	16.3934	1	9.27585	3.88423e-08	8.63849e-07	CD2|CD28|CD3D|CD3E|CD4|CLEC7A|CRTAM|LST1|SIRPG|SLA2
BIOCARTA_CTL_PATHWAY	MSigDB_C2	6	14	0.221743	0.467026	42.8571	1	12.3725	4.09554e-08	9.03803e-07	CD3D|CD3E|CD3G|FASLG|GZMB|PRF1
GRANDVAUX_IFN_RESPONSE_NOT_VIA_IRF3	MSigDB_C2	6	14	0.221743	0.467026	42.8571	1	12.3725	4.09554e-08	9.03803e-07	GBP2|IFI35|IFI6|IFITM1|IRF1|STAT1
ROETH_TERT_TARGETS_UP	MSigDB_C2	6	14	0.221743	0.467026	42.8571	1	12.3725	4.09554e-08	9.03803e-07	HERC5|IFI44L|IFIT1|IFIT3|OASL|PLA2G4A
WATANABE_ULCERATIVE_COLITIS_WITH_CANCER_DN	MSigDB_C2	6	14	0.221743	0.467026	42.8571	1	12.3725	4.09554e-08	9.03803e-07	BTN3A1|CXCR6|GBP1|GBP4|GBP5|LCP2
Human StemCell_Roth05_15genes (15741219-Table1)	GeneSigDB	6	14	0.221743	0.467026	42.8571	1	12.3725	4.09554e-08	9.03803e-07	HERC5|IFI44L|IFIT1|IFIT3|OASL|PLA2G4A
GRAESSMANN_APOPTOSIS_BY_DOXORUBICIN_UP	MSigDB_C2	44	1136	17.9929	4.10786	3.87324	1	6.33107	4.57222e-08	1.00642e-06	ALDH1A1|ATP6V1B2|CD14|CD68|CTSB|CXCL10|DAB2|DAPK1|DDX60|DRAM1|EIF4E3|GALM|GATA3|GCH1|GGTA1P|GNA15|GNS|HEXB|IDH1|IFI35|IFIH1|IFIT1|IFIT3|IL15|KCTD12|MAFB|N4BP2L1|NPC2|OASL|P2RY6|PQLC3|PSTPIP1|PSTPIP2|PTGER4|RGL1|RTP4|SLC30A1|SLC7A7|STAT1|TAP1|TLR2|TMBIM1|TMEM140|TTC39B
Rat Lung_Jinsong07_52genes (18060637-Table2)	GeneSigDB	9	47	0.744423	0.855123	19.1489	1	9.65426	4.57463e-08	1.00642e-06	ALDH1A1|CCL4|CCR2|CXCL10|CXCL11|FASLG|GZMB|IRF1|TNFSF10
Human Colon_Protiva09_31genes (19139017-Table3)	GeneSigDB	7	23	0.364292	0.598494	30.4348	1	11.0873	4.66428e-08	1.02456e-06	C1QA|C1QB|C1QC|C2|CCL4|CCL5|HLA-E
Human Kidney_Sallustio10_2134genes_CompleteListAnalysis (19843711-TableS2)	GeneSigDB	57	1687	26.72	4.94555	3.37878	1	6.12267	4.79169e-08	1.05093e-06	ALDH1A1|ARL4C|ATP6V1B2|AXL|C1ORF54|CD302|CD97|CTSC|CTSS|CXCL12|CYFIP1|CYLD|DAB2|DAPK1|DSE|EPB41L3|FAM46A|FRMD4B|GCH1|GPR56|GPX3|IFI27|IFITM1|IL32|ITM2B|KCTD12|KIAA1598|LAP3|LPAR6|LY6E|LY96|MAFB|NAGA|PHACTR2|PLSCR1|PRKCQ|PSAP|PSME2|PTGER2|RALB|RARRES3|RBM47|SASH1|SAT1|SEPW1|SERPINA1|SLC7A7|SLC8A1|SMPDL3A|STOM|TAP1|TLR2|TNFAIP2|TNFSF10|UBE2L6|WARS|XAF1
MODULE_223	MSigDB_C4	14	140	2.21743	1.473	10	1	7.99902	5.28169e-08	1.15485e-06	CD2|CD4|CD8A|CD8B|CREG1|CSF3R|CXCL10|DAB2|HLA-F|HLA-G|IL15|LILRB3|LILRB5|LY6E
Human UmbilicalCordBloodCells_Miyagawa09_145genes (20067540-Table3)	GeneSigDB	14	140	2.21743	1.473	10	1	7.99902	5.28169e-08	1.15485e-06	CCR1|CD28|CEBPD|CRTAM|CXCR3|CXCR6|FASLG|FCER1G|FYB|GPR174|IFNG|TLR2|TNFSF10|TSPAN4
KEGG_CHEMOKINE_SIGNALING_PATHWAY	MSigDB_C2	16	187	2.96185	1.70072	8.55615	1	7.66623	5.41927e-08	1.18132e-06	CCL4|CCL5|CCL8|CCR1|CCR2|CCR5|CXCL10|CXCL11|CXCL12|CXCL16|CXCL9|CXCR3|CXCR6|FGR|PIK3R5|STAT1
STTTCRNTTT_V$IRF_Q6	MSigDB_C3	16	187	2.96185	1.70072	8.55615	1	7.66623	5.41927e-08	1.18132e-06	ALDH1A1|BATF2|CASP1|CXCL10|DDX58|DYNLT1|EPSTI1|IDO1|IFIT3|IL18BP|MGAT4A|PSME2|TAP1|TNFSF13B|VAMP5|XAF1
Human Lymphoma_Birgersdotter07_49genes (17917972-Table3)	GeneSigDB	9	48	0.760262	0.864154	18.75	1	9.53503	5.55225e-08	1.20846e-06	ACVR1|CREG1|CTSB|CXCL10|GATA3|MAF|MYOF|NDFIP1|PTGER4
Human Kidney_Sallustio10_2134genes_DiscriminatedARPCsFromRPTEC_MSC (19843711-TableS1)	GeneSigDB	57	1701	26.9418	4.96448	3.35097	1	6.05466	6.34563e-08	1.37694e-06	ALDH1A1|ARL4C|ATP6V1B2|AXL|C1ORF54|CD302|CD97|CTSC|CTSS|CXCL12|CYFIP1|CYLD|DAB2|DAPK1|DSE|EPB41L3|FAM46A|FRMD4B|GCH1|GPR56|GPX3|IFI27|IFITM1|IL32|ITM2B|KCTD12|KIAA1598|LAP3|LPAR6|LY6E|LY96|MAFB|NAGA|PHACTR2|PLSCR1|PRKCQ|PSAP|PSME2|PTGER2|RALB|RARRES3|RBM47|SASH1|SAT1|SEPW1|SERPINA1|SLC7A7|SLC8A1|SMPDL3A|STOM|TAP1|TLR2|TNFAIP2|TNFSF10|UBE2L6|WARS|XAF1
REACTOME_CLASS_A1_RHODOPSIN_LIKE_RECEPTORS	MSigDB_C2	20	297	4.70412	2.13841	6.73401	1	7.15293	6.74486e-08	1.46135e-06	C3AR1|CCL4|CCL5|CCR1|CCR2|CCR5|CXCL10|CXCL11|CXCL12|CXCL16|CXCL9|CXCR3|CXCR6|F2R|GPR65|LPAR6|P2RY13|P2RY6|PTGER2|PTGER4
SPIELMAN_LYMPHOBLAST_EUROPEAN_VS_ASIAN_DN	MSigDB_C2	29	584	9.24985	2.98048	4.96575	1	6.62649	6.9104e-08	1.49495e-06	ARL4C|ATP6V1B2|CD28|CECR1|CLEC2B|CREBL2|CTSS|DOK2|GALC|GBP1|IFITM1|IL32|ITM2B|LAP3|LGMN|LIPA|LPAR6|LYST|NAGK|PPT1|PSAP|RAB27A|RALB|RNF13|SEPW1|SLAMF7|SNX6|TNFSF10|UBE2L6
MODULE_165	MSigDB_C4	11	82	1.29878	1.12868	13.4146	1	8.5952	6.98181e-08	1.50811e-06	CLEC2B|CSF3R|CXCL10|CXCL9|FYB|GZMK|LCP2|LIPA|MNDA|NKG7|SECTM1
BOQUEST_STEM_CELL_DN	MSigDB_C2	17	216	3.42118	1.82674	7.87037	1	7.43337	7.09632e-08	1.53053e-06	CCRL2|GIMAP4|GIMAP5|GIMAP6|GPR56|HLA-F|IFI27|IFI44L|IFIH1|IL15|LCP2|LPAR6|MCTP1|PECAM1|PRKCH|WARS|XAF1
GRUETZMANN_PANCREATIC_CANCER_UP	MSigDB_C2	22	357	5.65445	2.34153	6.16246	1	6.98073	7.15379e-08	1.5406e-06	ACVR1|C2|CASP1|CASP4|CELF2|CTSC|CYFIP1|DPYD|FYB|FYN|GBP1|GBP2|GPX1|IFI44L|LCP2|LGMN|RALB|SEPW1|SERPINA1|STAT1|STOM|TAP1
MODULE_291	MSigDB_C4	10	65	1.02952	1.00525	15.3846	1	8.92363	7.28899e-08	1.56735e-06	C3AR1|CCR1|CD14|GNA15|IFI27|LAG3|LGMN|PLD3|SECTM1|TBXAS1
GNF2_RAP1B	MSigDB_C4	8	36	0.570197	0.748566	22.2222	1	9.92538	7.56128e-08	1.62346e-06	BTN3A3|CD97|CLEC2B|GPR65|HLA-E|HLA-F|HLA-G|SNX6
Mouse Breast_Astolfi05_1104genes_TumorGenes (15793299-TableC)	GeneSigDB	37	880	13.9381	3.63558	4.20455	1	6.34339	7.73293e-08	1.65782e-06	ALDH1A1|C2|CAPN2|CASP1|CCL5|CCR1|CD14|CD302|CD3D|CD3E|CD6|CD8A|CD8B|CEBPD|CELF2|CST3|CTSB|CXCL12|FLVCR2|GALM|GBP3|GGTA1P|GIMAP4|GPX3|HSD11B1|IDH1|ITM2A|PRKCQ|PTGER4|RNF11|RTN1|SERPING1|SLC7A7|TCN2|TRAC|TRBC1|VAMP5
Mouse Breast_Stein09_1780genes (19408105-SuppTable4)	GeneSigDB	27	519	8.22033	2.8136	5.20231	1	6.67459	7.80463e-08	1.67068e-06	ATP6V1B2|BRI3|C1QB|C1QC|CAPN2|CD14|CD68|CTSS|DAB2|FBXO6|GATA3|GBP2|GBP3|GCH1|GNS|ITM2B|LGMN|LY6E|MFSD1|OSBPL1A|PECAM1|RALB|SARAF|SCARB2|SERPING1|SLC7A7|TYROBP
GC_T_helper_up2x_Chtanova	SignatureDB	24	421	6.66813	2.53934	5.70071	1	6.82535	7.84338e-08	1.67646e-06	ASCL2|CASP4|CLEC7A|CTSB|EPSTI1|FAM46A|FYN|IPCEF1|ITM2A|LDOC1L|LY96|MAF|MAFB|MBOAT1|MCTP1|PHACTR2|RAB27A|SARAF|SAT1|SH2D1A|SIRPG|SMPDL3A|SYNJ1|TC2N
EGFR_UP.V1_UP	MSigDB_C6	16	193	3.05689	1.72758	8.29016	1	7.49207	8.41729e-08	1.79644e-06	CAPN2|CEBPD|DRAM1|GBP1|GBP2|IDO1|IFIT3|IRF1|LPAR6|MGAT4A|P2RY6|RAB27A|SAT1|SDCBP|SMCO4|TAP1
PID_TCR_PATHWAY	MSigDB_C2	10	66	1.04536	1.01293	15.1515	1	8.84032	8.47067e-08	1.80514e-06	CD28|CD3D|CD3E|CD3G|CD4|FYB|FYN|LCP2|PRKCQ|SLA2
KEGG_ALLOGRAFT_REJECTION	MSigDB_C2	8	37	0.586035	0.758876	21.6216	1	9.76967	9.51466e-08	2.02459e-06	CD28|FASLG|GZMB|HLA-E|HLA-F|HLA-G|IFNG|PRF1
POSITIVE_REGULATION_OF_IMMUNE_SYSTEM_PROCESS	MSigDB_C5	9	51	0.807778	0.890694	17.6471	1	9.19757	9.65884e-08	2.05222e-06	C2|CD28|CD3E|CRTAM|FYN|SIRPG|SLA2|TLR8|TRAT1
GSE2706_R848_VS_LPS_2H_STIM_DC_DN	MSigDB_C7	16	195	3.08856	1.73643	8.20513	1	7.43561	9.71124e-08	2.06028e-06	CXCL11|DDX60|GBP1|GBP2|GBP5|GCH1|HERC5|HS3ST3B1|IFIH1|IFIT1|IFIT3|LAP3|LCP2|OASL|RNF149|UBE2L6
REGULATION_OF_IMMUNE_SYSTEM_PROCESS	MSigDB_C5	10	67	1.0612	1.02056	14.9254	1	8.75876	9.81777e-08	2.07979e-06	C2|CD28|CD3E|CRTAM|FYN|LST1|SIRPG|SLA2|TLR8|TRAT1
V$ICSBP_Q6	MSigDB_C3	18	248	3.92802	1.95607	7.25806	1	7.194	1.00416e-07	2.12406e-06	AIF1|ALDH1A1|ASCL2|BATF2|CTSS|CXCL16|GZMK|IDO1|IFI35|IFIH1|IFIT3|IL18BP|LGALS8|MGAT4A|P2RY13|SCML1|TAP1|TNFSF13B
BIOCARTA_IL17_PATHWAY	MSigDB_C2	6	16	0.253421	0.499251	37.5	1	11.5104	1.0632e-07	2.24562e-06	CD2|CD3D|CD3E|CD3G|CD4|CD8A
HORIUCHI_WTAP_TARGETS_UP	MSigDB_C2	20	306	4.84667	2.17016	6.53595	1	6.9826	1.09775e-07	2.31517e-06	BTN3A3|CASP1|CEBPD|CREG1|CXCL11|CXCL16|EPSTI1|FNIP2|FRMD3|HNMT|IFIH1|IFIT3|IL15|ITM2A|KCNJ2|MAFB|RARRES3|RNF13|RNF213|TCN2
GSE12845_IGD_NEG_BLOOD_VS_DARKZONE_GC_TONSIL_BCELL_UP	MSigDB_C7	16	197	3.12024	1.74524	8.12183	1	7.37993	1.11837e-07	2.35518e-06	ATP6AP2|BTN3A1|CERS6|CRY1|DOK2|DRAM1|FGR|GAA|HLA-E|IQGAP2|ITM2A|NKG7|NPC2|PSME2|RNF11|SLC7A7
KRIGE_RESPONSE_TO_TOSEDOSTAT_24HR_UP	MSigDB_C2	34	779	12.3384	3.42801	4.36457	1	6.31899	1.12211e-07	2.35958e-06	C10ORF54|CAPN2|CLEC7A|CREBL2|CTSS|CYLD|EMR2|EPB41L3|FCER1G|FYN|GBP3|GNS|HLA-E|HLA-F|HLA-G|IDH1|IFIT3|ITM2B|MAFB|ME1|NAGK|PHACTR2|PLSCR1|PSTPIP1|RAB27A|RAPGEF2|SAMD9L|SUCNR1|SYNJ1|TAP1|TNFAIP2|TYROBP|UBE2L6|WARS
MODULE_399	MSigDB_C4	9	52	0.823617	0.899365	17.3077	1	9.09128	1.15186e-07	2.41528e-06	CASP1|CD14|CD2|DAPK1|GPR65|GZMB|GZMH|PRF1|STAT1
Human StemCell_Amundson08_990genes (18199535-SuppTable1)	GeneSigDB	38	933	14.7776	3.73918	4.07288	1	6.21055	1.15198e-07	2.41528e-06	AOAH|C1QB|C2|CD14|CD163|CD3D|CD3G|CD6|CD8A|CXCL10|CXCL12|CXCL9|DAB2|DDX58|DPYD|GALC|GATA3|GBP1|GCH1|GNS|GZMH|IDO1|IFITM1|IL15|INPP4B|IQGAP2|LCP2|LPAR6|MNDA|PECAM1|PRKCQ|PSAP|RAPGEF2|SCARB2|SERPING1|SYNJ1|TLR2|TNFSF13B
Human Liver_Chao09_1031genes (18787218-tableS1)	GeneSigDB	32	708	11.2139	3.27303	4.51977	1	6.35073	1.23501e-07	2.58555e-06	AXL|BTBD11|CD302|CD68|CTSB|DOCK4|DOCK5|DRAM1|DSE|EPB41L3|F2R|FAM105A|FBXO6|FRMD3|GBP3|HSD11B1|IFI35|IFI6|IFIH1|IRF1|MLKL|OSBPL1A|PECAM1|PQLC3|PSME2|PTGER4|SASH1|SAT1|SH2D2A|TAP1|TSPAN5|UBE2L6
Mouse StemCell_Lindmark04_2514genes (15474998-tableS1c)	GeneSigDB	62	1962	31.0757	5.30063	3.16004	1	5.83408	1.26527e-07	2.64502e-06	AIF1|ARL4C|ATP6V1B2|BRI3|C1QA|C1QB|C1QC|C3AR1|CAPN2|CD2|CD28|CD3G|CD68|CD8B|CD97|CEBPD|CRY1|CSF3R|CST3|CTSB|CTSS|FGR|GAA|GALM|GNS|GPX3|IFI35|ITM2B|LCP2|LGMN|LILRB3|LST1|LY6E|MAFB|MYO1F|NAGA|NAGK|NDFIP1|NPC2|PLA2G4A|PLD3|PLSCR1|PRKCQ|PSAP|PSME2|PSTPIP1|RAB20|RALB|RNF11|RNF13|SAMHD1|SAT1|SCARB2|SCPEP1|SLC7A7|SPATA13|TAP1|TBXAS1|TCN2|TSPAN4|TYROBP|WARS
GSE24142_EARLY_THYMIC_PROGENITOR_VS_DN2_THYMOCYTE_DN	MSigDB_C7	16	199	3.15192	1.754	8.0402	1	7.325	1.28565e-07	2.6681e-06	AXL|BCL11B|CD28|CD3D|CD3E|CD3G|FYB|HSD11B1|MS4A6A|PPT1|RAB27A|SH2D1A|SH2D2A|SLA2|SYTL3|TRAT1
GSE24634_TEFF_VS_TCONV_DAY5_IN_CULTURE_DN	MSigDB_C7	16	199	3.15192	1.754	8.0402	1	7.325	1.28565e-07	2.6681e-06	CECR1|CLEC2B|FYB|GBP2|HERC5|HLA-G|IFI44L|IFI6|IFIT3|IPCEF1|LY96|MYOF|NPC2|RNF130|TRAC|TRBC1
GSE360_LOW_DOSE_B_MALAYI_VS_M_TUBERCULOSIS_DC_DN	MSigDB_C7	16	199	3.15192	1.754	8.0402	1	7.325	1.28565e-07	2.6681e-06	C3AR1|CCRL2|CD163|FCGR3B|GBP2|GNA15|LCP2|LY6E|OASL|PLSCR1|RAPGEF2|SERPINA1|STOM|UBE2L6|VAMP5|WARS
GSE360_T_GONDII_VS_B_MALAYI_HIGH_DOSE_DC_UP	MSigDB_C7	16	199	3.15192	1.754	8.0402	1	7.325	1.28565e-07	2.6681e-06	CXCL9|DYNLT1|FASLG|GBP1|GCH1|IFI35|IFIT3|IL15|N4BP2L1|PSME2|RAPGEF2|SAT1|SERPING1|STAT4|TAP1|TNFAIP2
GSE36476_CTRL_VS_TSST_ACT_72H_MEMORY_CD4_TCELL_YOUNG_UP	MSigDB_C7	16	199	3.15192	1.754	8.0402	1	7.325	1.28565e-07	2.6681e-06	ARL4C|CD300A|FAM46A|FCGRT|GZMK|HLA-F|HLA-G|IFIT1|IFITM1|LEPROTL1|MGAT4A|PTGER4|RNF11|SARAF|SCML1|STOM
LEUKOCYTE_ACTIVATION	MSigDB_C5	10	69	1.09288	1.03563	14.4928	1	8.60066	1.30883e-07	2.70833e-06	CD2|CD28|CD3D|CD3E|CD4|CLEC7A|CRTAM|LST1|SIRPG|SLA2
Human Viral_Urosevic07_75genes (17823660-TableS1c)	GeneSigDB	10	69	1.09288	1.03563	14.4928	1	8.60066	1.30883e-07	2.70833e-06	CCRL2|CXCL9|DAPK1|GPR171|IDO1|IFNG|INPP4B|LIPA|TLR2|TNFAIP2
Human Lymphoma_Martinez-Delgado05_135genes (16270046-SuppTable1)	GeneSigDB	12	107	1.69475	1.28863	11.215	1	7.99703	1.34593e-07	2.78108e-06	CCRL2|CD2|CD3G|CD4|CD6|CSF3R|IFNG|IL15|IRF1|TNFAIP2|TNFSF10|TNFSF13B
REGULATION_OF_MULTICELLULAR_ORGANISMAL_PROCESS	MSigDB_C5	14	151	2.39166	1.52942	9.27152	1	7.59001	1.36878e-07	2.79383e-06	ACVR1|ATP6AP2|C2|CD28|CD3E|CELF2|CRTAM|FYN|IFNG|LST1|SIRPG|SLA2|TLR8|TRAT1
GSE17580_TREG_VS_TEFF_S_MANSONI_INF_DN	MSigDB_C7	16	200	3.16776	1.75837	8	1	7.29781	1.37754e-07	2.79383e-06	ARL4C|ARL6IP5|ATP6AP2|CCL5|CD28|CTSW|EOMES|FAM105A|GPR155|GZMK|ITM2A|LYST|MBOAT1|PRF1|RNF13|TMEM71
GSE17721_PAM3CSK4_VS_GADIQUIMOD_16H_BMDM_DN	MSigDB_C7	16	200	3.16776	1.75837	8	1	7.29781	1.37754e-07	2.79383e-06	ATP6V1B2|C1QB|C1QC|CCR2|CCR5|CLEC4A|HLA-E|IFI35|IFIH1|IL18BP|PARP9|RNF149|SCPEP1|SLC31A2|TMBIM1|TMEM140
GSE17721_PAM3CSK4_VS_GADIQUIMOD_6H_BMDM_DN	MSigDB_C7	16	200	3.16776	1.75837	8	1	7.29781	1.37754e-07	2.79383e-06	ADAP2|BATF2|CXCL11|CXCL9|GLIPR2|GNA15|GPR65|HLA-E|KCTD12|LCP2|LIPA|RGL1|SLAMF7|SMPDL3A|TLR8|TNFSF10
GSE22886_NAIVE_TCELL_VS_DC_UP	MSigDB_C7	16	200	3.16776	1.75837	8	1	7.29781	1.37754e-07	2.79383e-06	BCL11B|BTN3A1|CD3D|CD3E|CD3G|CD6|GATA3|HLA-F|IFITM1|IL32|IPCEF1|PRKCH|PRKCQ|RARRES3|TRAC|TRBC1
GSE22886_TH1_VS_TH2_48H_ACT_DN	MSigDB_C7	16	200	3.16776	1.75837	8	1	7.29781	1.37754e-07	2.79383e-06	BTN3A3|DPYD|GIMAP6|GZMA|HEXB|INPP4B|LIPA|PLA2G4A|PRKCQ|PTGER2|PTGER4|RBM47|RNF11|RNF125|SCPEP1|SDCBP
GSE24142_EARLY_THYMIC_PROGENITOR_VS_DN3_THYMOCYTE_DN	MSigDB_C7	16	200	3.16776	1.75837	8	1	7.29781	1.37754e-07	2.79383e-06	AXL|BCL11B|CD28|CD3D|CD3E|DAPK1|FYB|HSD11B1|MS4A6A|PLD3|PPT1|PQLC3|PRKCH|SH2D1A|SH2D2A|SLA2
GSE2706_UNSTIM_VS_8H_LPS_DC_DN	MSigDB_C7	16	200	3.16776	1.75837	8	1	7.29781	1.37754e-07	2.79383e-06	DDX60|DDX60L|DRAM1|F2R|FAM26F|GBP5|GCH1|IDO2|IL15|LILRB2|PSME2|RNF213|RTP4|SERPINA1|STAT4|TNFAIP2
GSE30083_SP2_VS_SP3_THYMOCYTE_DN	MSigDB_C7	16	200	3.16776	1.75837	8	1	7.29781	1.37754e-07	2.79383e-06	ATP8B4|BTBD11|CCR2|CD8B|CD97|IFIT1|OSBPL1A|PQLC3|PSTPIP2|SCPEP1|SLA2|SMPDL3A|SYTL3|TMEM71|TNFAIP2|TSPAN4
GSE31082_DP_VS_CD4_SP_THYMOCYTE_DN	MSigDB_C7	16	200	3.16776	1.75837	8	1	7.29781	1.37754e-07	2.79383e-06	ARL6IP5|CTSB|CTSC|DSE|GBP4|GPR155|HLA-G|HSD11B1|NDFIP1|PARP9|PTGER2|PTGER4|SAMD9L|TAP1|VSIG4|WARS
GSE3982_DC_VS_EFF_MEMORY_CD4_TCELL_UP	MSigDB_C7	16	200	3.16776	1.75837	8	1	7.29781	1.37754e-07	2.79383e-06	ADAP2|ALDH1A1|CCRL2|CERS6|CST3|CTSC|DAPK1|GPX1|IGSF6|MYOF|PECAM1|PSAP|SCPEP1|SERPINA1|SMCO4|TYROBP
GSE3982_EFF_MEMORY_CD4_TCELL_VS_NKCELL_DN	MSigDB_C7	16	200	3.16776	1.75837	8	1	7.29781	1.37754e-07	2.79383e-06	AOAH|CCR1|CD300A|CD302|CEBPD|CERS6|CTSW|EPB41L3|FCGR3B|GNLY|PECAM1|RTP4|SECTM1|SERPINA1|SPG20|TYROBP
GSE7460_TCONV_VS_TREG_THYMUS_DN	MSigDB_C7	16	200	3.16776	1.75837	8	1	7.29781	1.37754e-07	2.79383e-06	CASP4|CCL5|CXCR3|CXCR6|EOMES|FAM46A|GBP4|GCH1|GZMB|MAF|NKG7|PLSCR1|PTGER2|PTGER4|SNX10|TMEM140
CASORELLI_ACUTE_PROMYELOCYTIC_LEUKEMIA_UP	MSigDB_C2	15	175	2.77179	1.64566	8.57143	1	7.43057	1.38228e-07	2.79947e-06	BCL11B|CD3D|CD8A|CEBPD|CECR1|CTSW|EMR2|GNLY|ITM2B|N4BP2L1|PRF1|RNF11|SERPING1|SLC31A2|TLR2
MODULE_53	MSigDB_C4	23	403	6.38303	2.4854	5.7072	1	6.68583	1.43996e-07	2.91214e-06	AIF1|CCL4|CCL5|CD3D|CD3E|CLEC2B|CREG1|CST7|CTSC|EPB41L3|FCER1G|FGR|GNA15|IFIT1|IL32|LAIR1|LIPA|LST1|MNDA|PECAM1|TAP1|UBE2L6|VSIG4
GNF2_ICAM3	MSigDB_C4	8	39	0.617713	0.779084	20.5128	1	9.4756	1.47486e-07	2.97429e-06	CASP4|HLA-E|HLA-F|HLA-G|IRF1|LST1|MYO1F|PSTPIP1
Follicular_lymphoma_Immune_Response1	SignatureDB	8	39	0.617713	0.779084	20.5128	1	9.4756	1.47486e-07	2.97429e-06	CD8B|FAM46A|FNIP2|RAB27A|SEPW1|STAT4|TNFSF13B|TTC39B
KEGG_T_CELL_RECEPTOR_SIGNALING_PATHWAY	MSigDB_C2	12	108	1.71059	1.29461	11.1111	1	7.94786	1.49284e-07	3.00631e-06	CD28|CD3D|CD3E|CD3G|CD4|CD8A|CD8B|FYN|IFNG|LCP2|PIK3R5|PRKCQ
RESPONSE_TO_EXTERNAL_STIMULUS	MSigDB_C5	20	312	4.9417	2.19105	6.41026	1	6.87263	1.5033e-07	3.02311e-06	AIF1|AOAH|APOL3|C2|C3AR1|CCL4|CCL5|CCL8|CCR1|CCR2|CCR5|CCRL2|CD97|CMKLR1|CXCL10|CXCL11|CXCL12|CXCL9|CXCR3|F2R
GEORGANTAS_HSC_MARKERS	MSigDB_C2	10	70	1.10872	1.04309	14.2857	1	8.524	1.50566e-07	3.0236e-06	ATP8B4|CLEC2B|GATA3|GBP2|GIMAP6|HLA-E|INPP4B|PRKCH|RAPGEF2|TNFSF10
Human Breast_Nagaraja10_3054genes (20081105-ST-2)	GeneSigDB	71	2394	37.9181	5.79782	2.96575	1	5.70593	1.56458e-07	3.13312e-06	ACVR1|ADAP2|ARL6IP5|ATP8B4|AXL|BTBD11|BTN3A3|C10ORF54|CAPN2|CASP1|CASP4|CD14|CECR1|CELF2|CERS6|CTSB|CYLD|DAB2|DOCK5|EIF4E3|EPSTI1|FYN|GALC|GBP1|GBP4|GLIPR2|GPX3|HAPLN3|HLA-F|HLA-G|HSD11B1|IFI27|IFI6|IFIT1|IFIT3|IL32|ITM2A|KCNJ2|KCTD12|LEPROTL1|LGALS8|LPCAT2|LY96|MAF|MAFB|ME1|MFSD1|MGAT4A|MLKL|MVB12B|MYOF|PARP9|PLA2G4A|PRKCH|RGL1|RTN1|SAMD9L|SARAF|SAT1|SDCBP|SEPW1|SERPING1|SLC31A2|SMCO4|STOM|TMBIM…
XU_AKT1_TARGETS_6HR	MSigDB_C2	7	27	0.427647	0.648398	25.9259	1	10.1363	1.59972e-07	3.19898e-06	HERC5|IFI6|IFIH1|IFIT1|IFIT3|LYST|PLSCR1
G_PROTEIN_COUPLED_RECEPTOR_BINDING	MSigDB_C5	9	54	0.855295	0.91646	16.6667	1	8.88714	1.61914e-07	3.23329e-06	CCL4|CCL5|CCL8|CCR2|CXCL10|CXCL11|CXCL12|CXCL16|CXCL9
Human StemCell_Nuytten08_1622genes (17724462-TableS1)	GeneSigDB	50	1443	22.8554	4.59875	3.465	1	5.90262	1.66833e-07	3.32688e-06	ALDH1A1|BATF2|C1QB|CALCOCO2|CASP1|CASP4|CERS6|CREBL2|CTSB|CTSC|EPSTI1|F2R|FAM105A|FTL|GBP2|GBP3|GBP5|GCH1|GPR56|HERC5|IFI44L|IFI6|IFIH1|IFIT5|IFITM1|IL15|KCNJ2|MFSD1|OASL|PECAM1|PLA2G4A|PLSCR1|RAB27A|RNF11|RNF13|RNF213|RTP4|SAMD9L|SAMHD1|SAT1|SCPEP1|SERPING1|SLC31A2|STAT1|TAP1|TMEM140|TNFSF10|TSPAN5|XAF1|XRN1
STK33_SKM_UP	MSigDB_C6	19	285	4.51406	2.09529	6.66667	1	6.91357	1.68319e-07	3.35183e-06	C10ORF54|CCL4|FGR|GBP2|GBP3|GPR65|IL15|IRF1|KCNJ2|LPAR6|LY96|MAFB|RTN1|SLC38A6|SUCNR1|TMEM71|TNFAIP2|TYROBP|VSIG4
IVANOVA_HEMATOPOIESIS_LATE_PROGENITOR	MSigDB_C2	27	541	8.56879	2.87128	4.99076	1	6.41916	1.79353e-07	3.56657e-06	ANKRD22|CASP1|CCR1|CCR2|CD300A|CERS6|CLEC10A|CLEC12A|CPNE8|CTSB|CTSC|CTSS|DRAM1|FAM46A|FCER1G|FCGRT|HSD11B1|IDH1|IPCEF1|KCNJ2|LPCAT2|LYST|PSTPIP2|RNF130|SAT1|SLC31A2|TYROBP
RICKMAN_METASTASIS_DN	MSigDB_C2	18	260	4.11809	2.00233	6.92308	1	6.93287	2.03802e-07	4.04714e-06	ATP6V1B2|C1ORF162|CASP1|CD300LF|CD68|DOK2|FCER1G|GBP1|GBP2|GNA15|GNLY|IFITM1|IL18BP|LCP2|PRF1|SECTM1|SLAMF8|TAP1
TONKS_TARGETS_OF_RUNX1_RUNX1T1_FUSION_ERYTHROCYTE_UP	MSigDB_C2	14	157	2.48669	1.55932	8.9172	1	7.38355	2.22159e-07	4.40554e-06	C3AR1|CD163|GBP2|HERC5|IFI6|LAIR1|MAF|MYOF|SERPINA1|SLAMF8|SPATS2L|STAT1|TLR2|VSIG4
ZHAN_MULTIPLE_MYELOMA_DN	MSigDB_C2	8	41	0.64939	0.798777	19.5122	1	9.20233	2.22805e-07	4.41222e-06	AIF1|ALDH1A1|CEBPD|CXCL12|HNMT|LIPA|LST1|SMPDL3A
Human StemCell_Kumamoto08_2005genes (18451145-TableS1)	GeneSigDB	49	1415	22.4119	4.55672	3.4629	1	5.83492	2.29e-07	4.52862e-06	ACVR1|APOL6|ARHGEF3|BTN3A1|C10ORF54|C2|CASP1|CD302|CEBPD|CMKLR1|CPNE8|CREG1|CST3|CTSB|CTSC|DAB2|DAPK1|EMR2|EPB41L3|ETV7|FCGRT|FTL|GNS|HAPLN3|IFIH1|IFIT1|IQGAP2|ITM2B|KCNJ2|LY96|LYST|MBOAT1|MFSD1|MVB12B|OSBPL1A|PILRA|PQLC3|PSTPIP2|RGL1|RNF13|RNF213|SAMD9L|SERPING1|SLC38A6|SMPDL3A|STAT1|STOM|TAP1|TMEM140
LI_WILMS_TUMOR_VS_FETAL_KIDNEY_1_UP	MSigDB_C2	15	182	2.88266	1.67801	8.24176	1	7.22127	2.3077e-07	4.5573e-06	ALDH1A1|AXL|CEBPD|CPVL|CREBL2|DAB2|IFIT1|IQGAP2|ITM2B|KCTD12|MAF|MYOF|RGL1|SLC30A1|SMPDL3A
Human EmbryonicStemCell_Xu09_1801genes (19658189-TableS4)	GeneSigDB	50	1462	23.1563	4.62698	3.41997	1	5.80155	2.47514e-07	4.88122e-06	AIF1|BATF2|BCL11B|BTBD11|BTN3A1|BTN3A3|CCL8|CD6|CD97|CECR1|CPNE8|CTSS|CYFIP1|DAPK1|EMR2|FCER1G|FGR|GIMAP8|GNA15|HAPLN3|HLA-E|HLA-F|HLA-G|IFIH1|IFIT3|IFITM1|IL15|IRF1|KIAA1598|KLRD1|LAG3|LCP2|LY6E|NAGA|PQLC3|PRKCQ|PTGER4|RAB20|RARRES3|RNF130|RTN1|SH2D2A|SLA2|SLC7A7|SNX10|STOM|TBXAS1|TCN2|TNFAIP2|TYROBP
Mouse Leukemia_Torchia07_928genes (17875932-TableS4)	GeneSigDB	27	551	8.72717	2.89708	4.90018	1	6.30733	2.57699e-07	5.07507e-06	ATP8B4|CELF2|CTSC|EIF4E3|F2R|FAM46A|FYN|GGTA1P|GIMAP6|GPR171|IQGAP2|ITM2A|KCTD12|LIPA|LPAR6|LST1|LYST|N4BP2L1|NKG7|PECAM1|PRKCH|PRKCQ|RALB|RAPGEF2|RGL1|TTC39B|TYROBP
ZHU_CMV_24_HR_UP	MSigDB_C2	11	93	1.47301	1.20173	11.828	1	7.92775	2.60205e-07	5.11737e-06	GBP1|GCH1|HLA-E|IFI27|IFI6|IFIT1|IFITM1|IRF1|PLA2G4A|SCARB2|TAP1
CHEMOKINE_ACTIVITY	MSigDB_C5	8	42	0.665229	0.808443	19.0476	1	9.07271	2.71453e-07	5.33123e-06	CCL4|CCL5|CCL8|CXCL10|CXCL11|CXCL12|CXCL16|CXCL9
Tcell_cytokine_induced_PBMC_Bcell_nochange	SignatureDB	7	29	0.459325	0.671956	24.1379	1	9.73378	2.73591e-07	5.36583e-06	CCR2|GZMA|IFITM1|RALB|SAMHD1|SNX10|TNFSF10
REACTOME_HEMOSTASIS	MSigDB_C2	24	451	7.1433	2.62659	5.32151	1	6.41771	2.77764e-07	5.44022e-06	AMICA1|CD2|DOCK4|DOCK5|DOK2|F2R|FCER1G|FGR|FYN|GATA3|GNA15|IRF1|LCP2|PECAM1|PIK3R5|PLA2G4A|PRKCH|PRKCQ|PSAP|SERPINA1|SERPING1|SIRPG|SLC7A7|SLC8A1
Human Leukemia_Kiiveri08_100genes_BCR-ABLParallel (18410693-TableS3)	GeneSigDB	10	75	1.18791	1.07959	13.3333	1	8.16247	2.93272e-07	5.73609e-06	FYN|GIMAP5|GIMAP6|IL18BP|INPP4B|LAIR1|LCP2|PRKCH|PSTPIP2|SPATS2L
Mouse Bone_Boylan07_200genes (17483317-TableS3)	GeneSigDB	12	115	1.82146	1.33572	10.4348	1	7.62029	2.98898e-07	5.83812e-06	CCL5|CCR2|CD3D|CTSW|CXCR6|F2R|FYB|GIMAP4|GIMAP8|IGSF6|NKG7|STAT4
DURAND_STROMA_MAX_UP	MSigDB_C2	19	296	4.68828	2.13485	6.41892	1	6.70385	3.01981e-07	5.89029e-06	CCL5|CXCL12|EIF4E3|FYB|GATA3|IFI27|IFIT1|IL15|INPP4B|ITM2A|LGMN|MAF|OASL|PARP9|PSME2|RNF125|RTP4|STAT1|UBE2L6
LOCOMOTORY_BEHAVIOR	MSigDB_C5	11	95	1.50469	1.21453	11.5789	1	7.8181	3.23998e-07	6.31111e-06	CCL5|CCL8|CCR2|CCR5|CCRL2|CMKLR1|CXCL10|CXCL11|CXCL12|CXCL9|CXCR3
KEGG_TYPE_I_DIABETES_MELLITUS	MSigDB_C2	8	43	0.681068	0.817994	18.6047	1	8.94742	3.28923e-07	6.38961e-06	CD28|FASLG|GZMB|HLA-E|HLA-F|HLA-G|IFNG|PRF1
Human Leukemia_Wlodarski08_51genes (18086899-Table5)	GeneSigDB	8	43	0.681068	0.817994	18.6047	1	8.94742	3.28923e-07	6.38961e-06	CASP1|CD2|CD28|CXCR3|HAVCR2|IFIT3|IFNG|PLSCR1
MARSON_BOUND_BY_FOXP3_UNSTIMULATED	MSigDB_C2	44	1220	19.3233	4.24924	3.60656	1	5.80732	3.36424e-07	6.52645e-06	AMICA1|ANKRD22|ARL4C|ARL6IP5|C10ORF54|CD28|CD3D|CD3E|CD3G|CLEC12A|CREBL2|CTSS|CXCR6|DOK2|EIF4E3|FCGR2A|FYB|FYN|GATA3|GBP1|GGTA1P|GIMAP1|GIMAP4|GIMAP5|GIMAP6|GPR171|GPR65|IDH1|IFI27|ITM2B|KCNJ2|LCP2|LEPROTL1|LGALS8|LY96|ME1|MS4A6A|NDFIP1|PPT1|RBM47|SARAF|THEMIS|TMEM140|TMEM71
Human Leukemia_Chiaretti04_314genes (14684422-TableS1)	GeneSigDB	18	269	4.26064	2.03631	6.69145	1	6.74719	3.3727e-07	6.53397e-06	ARL4C|CCL5|CD2|CD8A|CD97|CLEC2B|DYNLT1|FRMD4B|FYB|GCH1|HLA-F|IFI44L|ITM2A|MAF|PTGER4|RAPGEF2|STAT1|TAP1
MODULE_212	MSigDB_C4	20	329	5.21096	2.24915	6.07903	1	6.57539	3.51378e-07	6.78887e-06	ALDH1A1|C2|CTSC|CTSS|DAPK1|FTL|GCH1|GPX1|GPX3|HEXB|HSD11B1|IDH1|LAP3|LILRB3|LIPA|MFSD1|RAB20|SAT1|TBXAS1|UBE2L6
CELL_ACTIVATION	MSigDB_C5	10	77	1.21959	1.09384	12.987	1	8.02714	3.77362e-07	7.27123e-06	CD2|CD28|CD3D|CD3E|CD4|CLEC7A|CRTAM|LST1|SIRPG|SLA2
RESPONSE_TO_WOUNDING	MSigDB_C5	15	190	3.00937	1.7142	7.89474	1	6.99487	4.02552e-07	7.74615e-06	AIF1|AOAH|APOL3|C2|C3AR1|CCL4|CCL5|CCR1|CCR2|CCR5|CD97|CXCL10|CXCL11|CXCL9|F2R
Human StemCell_Novakova10_89genes_Interferons_Receptors (19802007-SuppTable1)	GeneSigDB	9	60	0.950328	0.965913	15	1	8.33375	4.13967e-07	7.95508e-06	CSF3R|CXCL10|IFI44L|IFIH1|IFIT1|IFIT3|IFNG|IL15|IRF1
VERHAAK_AML_WITH_NPM1_MUTATED_DN	MSigDB_C2	17	245	3.8805	1.94433	6.93878	1	6.74758	4.30779e-07	8.26702e-06	CCR2|CD2|CD3D|CLEC10A|CSF3R|CST7|DSE|FAM105A|GALC|GATA3|IFI44L|IFITM1|ITM2A|LPAR6|PTGER4|SERPING1|TRBC1
HAHTOLA_SEZARY_SYNDROM_UP	MSigDB_C2	11	98	1.5522	1.23348	11.2245	1	7.65947	4.45632e-07	8.53627e-06	C3AR1|CD28|GPR171|ITM2A|LGALS8|LPAR6|MS4A4A|RNF125|STAT1|TNFSF10|TRAT1
ONDER_CDH1_TARGETS_2_DN	MSigDB_C2	24	463	7.33336	2.66063	5.18359	1	6.26417	4.46005e-07	8.53627e-06	ARHGEF3|ARL4C|CASP1|CREG1|CTSC|DDX58|DDX60|EMR2|FRMD4B|GCH1|GNA15|GPR56|IFIH1|INPP4B|ITM2A|PLA2G4A|PRKCH|PSTPIP2|RBM47|SERPINA1|SLC31A2|SNX10|TLR2|TNFSF10
Human Breast_Charafe-Jauffret06_1233genes (16288205-GeneTable2)	GeneSigDB	34	827	13.0987	3.52841	4.11125	1	5.92372	4.4826e-07	8.5617e-06	APOL6|AXL|BTN3A2|BTN3A3|CASP1|CASP4|CD14|CD97|CEBPD|CERS6|CTSC|CYLD|DOCK5|DPYD|DSE|GATA3|GBP1|GBP3|GNA15|HLA-E|IFI27|IFIT3|IL15|KIAA1598|MGAT4A|PLA2G4A|PLSCR1|RALB|RGL1|SCPEP1|SPATS2L|STAT4|TC2N|TLR2
Human Colon_Kim04_39genes (15208663-Table1)	GeneSigDB	7	31	0.491003	0.694712	22.5806	1	9.36935	4.48533e-07	8.5617e-06	C1QB|CCL4|CD14|FCER1G|GNLY|SECTM1|TNFSF13B
REACTOME_GPCR_LIGAND_BINDING	MSigDB_C2	22	398	6.30384	2.4702	5.52764	1	6.35422	4.64116e-07	8.84732e-06	C3AR1|CCL4|CCL5|CCR1|CCR2|CCR5|CD97|CXCL10|CXCL11|CXCL12|CXCL16|CXCL9|CXCR3|CXCR6|EMR2|F2R|GPR65|LPAR6|P2RY13|P2RY6|PTGER2|PTGER4
CUI_TCF21_TARGETS_2_DN	MSigDB_C2	34	829	13.1304	3.53252	4.10133	1	5.90785	4.73608e-07	9.01623e-06	CCRL2|CD97|CELF2|CERS6|CPNE8|CTSS|DOCK4|DOCK5|FAM46A|FYN|GALC|GATA3|GIMAP1|GIMAP4|GIMAP6|GIMAP8|GPRIN3|HS3ST3B1|IFI35|IQGAP2|LIPA|LYST|MAFB|MYOF|PLSCR1|PRKCH|PTGER4|RALB|RNF11|RNF13|STAT1|TMBIM1|TSPAN5|VAMP5
Human Ovarian_Crijns09_2394Genes_17PathwayPredictor (19192944-TableS4)	GeneSigDB	52	1585	25.1045	4.80459	3.28076	1	5.59787	4.95951e-07	9.40397e-06	ACVR1|ATP6V1B2|CAPN2|CASP1|CASP4|CCL5|CCL8|CCR1|CCR2|CCR5|CD14|CD2|CD244|CD28|CD4|CD6|CD8A|CSF3R|CXCL10|CXCL11|CXCL12|CXCL16|CXCL9|CXCR3|CXCR6|CYFIP1|EPB41L3|F2R|FASLG|FCER1G|FYN|GNA15|GZMB|HLA-F|IFNG|IL15|IQGAP2|KLRD1|LCP2|PECAM1|PIK3R5|PLA2G4A|PRF1|PRKCH|PRKCQ|RAPGEF2|SIGLEC1|STAT1|STAT4|TNFSF10|TNFSF13B|TYROBP
BAELDE_DIABETIC_NEPHROPATHY_DN	MSigDB_C2	23	434	6.87404	2.57754	5.29954	1	6.25635	5.30432e-07	1.00311e-05	AIF1|ATP6AP2|AXL|CAPN2|CASP1|CEBPD|CERS6|F2R|FYN|GALC|IFI35|IFIT1|IFITM1|IQGAP2|N4BP2L1|PLSCR1|PTGER4|RNF11|SARAF|STAT1|TAP1|UBE2L6|WARS
BASSO_HAIRY_CELL_LEUKEMIA_DN	MSigDB_C2	10	80	1.2671	1.11488	12.5	1	7.83306	5.43027e-07	1.02557e-05	AIF1|CPVL|DAPK1|DPYD|KCTD12|LILRB2|MAF|MYOF|RNF11|SMPDL3A
GSE17974_IL4_AND_ANTI_IL12_VS_UNTREATED_2H_ACT_CD4_TCELL_UP	MSigDB_C7	15	195	3.08856	1.73643	7.69231	1	6.85972	5.6163e-07	1.05931e-05	AMICA1|APOL6|CD8B|CLEC4A|CTSC|EOMES|FRMD4B|GATA3|GPRIN3|KCTD12|PECAM1|PTGER2|RALB|RNF125|SNX10
ZHAN_V1_LATE_DIFFERENTIATION_GENES_UP	MSigDB_C2	7	32	0.506841	0.705813	21.875	1	9.19954	5.66344e-07	1.06679e-05	ATP6V1B2|CST3|CXCL12|DYNLT1|FCGRT|GPX1|TCN2
IL10_OCILy3_Up	SignatureDB	12	122	1.93233	1.37557	9.83607	1	7.31892	5.69703e-07	1.0717e-05	CD14|CEBPD|CRY1|CXCL9|HLA-E|IFITM1|ITM2B|LILRB3|LY96|MNDA|PARP9|TAP1
RYTTCCTG_V$ETS2_B	MSigDB_C3	40	1081	17.1217	4.01198	3.70028	1	5.70249	6.31983e-07	1.18663e-05	AMICA1|ARL6IP5|CCR1|CD3E|CD4|CD6|CLEC10A|CLEC7A|CMKLR1|CPNE8|CREBL2|CSF3R|CTSS|CTSW|CXCR3|CYFIP1|DOCK4|FCER1G|FGR|GATA3|GPR65|GPX1|HSD11B1|LAG3|MGAT4A|PRF1|PRKCH|PRR5L|PSAP|PSME2|PSTPIP1|RALB|SH2D2A|SLC38A6|STAT4|TMEM71|TNFSF13B|TRAT1|TYROBP|VAMP5
GSE6269_FLU_VS_STREP_AUREUS_INF_PBMC_UP	MSigDB_C7	14	171	2.70843	1.62688	8.18713	1	6.94062	6.32458e-07	1.18663e-05	DDX60|GPR171|HERC5|IFI35|IFI44L|IFI6|IFITM1|LY6E|OASL|PHACTR2|SIGLEC1|SPATS2L|STAT1|XAF1
GSE20366_TREG_VS_NAIVE_CD4_TCELL_DN	MSigDB_C7	15	197	3.12024	1.74524	7.61421	1	6.80695	6.39731e-07	1.1987e-05	BATF2|CASP1|CASP4|CD4|CPVL|FASLG|FYB|HS3ST3B1|IFNG|PIK3R5|PLSCR1|PRR5L|SLAMF7|THEMIS|TNFSF13B
KEGG_TOLL_LIKE_RECEPTOR_SIGNALING_PATHWAY	MSigDB_C2	11	102	1.61556	1.2583	10.7843	1	7.45805	6.69656e-07	1.25195e-05	CCL4|CCL5|CD14|CXCL10|CXCL11|CXCL9|LY96|PIK3R5|STAT1|TLR2|TLR8
Human Liver_Capurso06_990genes (16728581-SuppTable1)	GeneSigDB	37	961	15.2211	3.79259	3.85016	1	5.7425	6.69907e-07	1.25195e-05	ADAP2|ARL4C|BTN3A1|BTN3A3|C1ORF162|C1QB|C3AR1|CD14|CD163|CD8B|CHST12|CLEC7A|CMKLR1|CPVL|CYLD|FCGR3B|FNIP2|FYB|GIMAP8|GPR155|IGSF6|LGALS8|LST1|MNDA|MS4A4A|MS4A6A|MS4A7|MVB12B|NAAA|NKG7|PHACTR2|PRF1|PTGER2|RNF11|SCARB2|TYROBP|VSIG4
DANG_REGULATED_BY_MYC_DN	MSigDB_C2	17	253	4.00721	1.97548	6.71937	1	6.57701	6.75427e-07	1.25708e-05	CASP1|CD3E|CTSB|CXCL10|F2R|FCGRT|FTL|GAA|GBP2|IFI35|IFIT1|ITM2B|NPC2|SCPEP1|SDCBP|SYNJ1|TCN2
KUROZUMI_RESPONSE_TO_ONCOCYTIC_VIRUS_AND_CYCLIC_RGD	MSigDB_C2	6	21	0.332615	0.571905	28.5714	1	9.90967	6.73709e-07	1.25708e-05	CCR1|CCR2|CCR5|CXCL11|CXCL9|IFNG
LEE_RECENT_THYMIC_EMIGRANT	MSigDB_C2	16	225	3.56373	1.86406	7.11111	1	6.67162	6.79709e-07	1.25708e-05	AIF1|CCRL2|CRY1|DAPK1|FAM26F|FNIP2|GATA3|GPR171|GZMA|ITM2A|N4BP2L1|PLSCR1|PTGER4|RHOU|SH2D1A|TNFSF10
MODULE_289	MSigDB_C4	12	124	1.96401	1.38674	9.67742	1	7.23712	6.79389e-07	1.25708e-05	C3AR1|CCR1|CCR2|CCR5|CXCL12|CXCL9|CXCR6|GNA15|GPR171|GPR65|LPAR6|PTGER2
GSE12366_NAIVE_VS_MEMORY_BCELL_DN	MSigDB_C7	15	198	3.13608	1.74963	7.57576	1	6.78082	6.82337e-07	1.25708e-05	ASCL2|CAPN2|CCR1|CD2|CREBL2|MAF|MGAT4A|MS4A7|NAAA|PHACTR2|PQLC3|PRKCH|SCPEP1|SMCO4|TRAC
GSE20715_0H_VS_24H_OZONE_TLR4_KO_LUNG_UP	MSigDB_C7	15	198	3.13608	1.74963	7.57576	1	6.78082	6.82337e-07	1.25708e-05	BCL11B|BRI3|CCR2|CD3D|CD3G|CHST12|EPB41L3|IFIH1|IGSF6|IL15|KLRD1|RTP4|SPATA13|SPATS2L|TAP1
GSE30962_ACUTE_VS_CHRONIC_LCMV_PRIMARY_INF_CD8_TCELL_UP	MSigDB_C7	15	198	3.13608	1.74963	7.57576	1	6.78082	6.82337e-07	1.25708e-05	ARL4C|ARL6IP5|BCL11B|C10ORF54|CCR2|CD97|DOCK5|FCGRT|GNS|GZMA|IQGAP2|LPAR6|PIK3R5|RNF13|TSPAN5
GSE360_CTRL_VS_T_GONDII_DC_DN	MSigDB_C7	15	198	3.13608	1.74963	7.57576	1	6.78082	6.82337e-07	1.25708e-05	CEBPD|CXCL9|FASLG|GBP1|IFI35|IFI6|IFIT3|N4BP2L1|PSME2|PTGER4|RAPGEF2|SAT1|SERPING1|TAP1|TNFAIP2
GSE360_HIGH_DOSE_B_MALAYI_VS_M_TUBERCULOSIS_MAC_DN	MSigDB_C7	15	198	3.13608	1.74963	7.57576	1	6.78082	6.82337e-07	1.25708e-05	CCL8|CCR5|CXCL11|CXCL9|EPB41L3|GBP1|GBP2|IDO1|INPP4B|IRF1|LILRB2|PSME2|STOM|TLR2|VAMP5
GSE37416_0H_VS_48H_F_TULARENSIS_LVS_NEUTROPHIL_UP	MSigDB_C7	15	198	3.13608	1.74963	7.57576	1	6.78082	6.82337e-07	1.25708e-05	CSF3R|CST7|EIF4E3|FAM105A|FCGR3B|FYB|GAA|GIMAP2|IFIT5|LILRB3|OASL|RNF149|SCPEP1|SLC8A1|TYROBP
GSE3982_BASOPHIL_VS_TH2_UP	MSigDB_C7	15	198	3.13608	1.74963	7.57576	1	6.78082	6.82337e-07	1.25708e-05	CASP4|CLEC4A|CREG1|DDX58|DRAM1|DSE|DYNLT1|EPB41L3|GALC|N4BP2L1|PECAM1|PILRA|PRR5L|PSTPIP2|TMEM140
BIOCARTA_TCRA_PATHWAY	MSigDB_C2	5	12	0.190066	0.4324	41.6667	1	11.1238	7.01898e-07	1.28979e-05	CD3D|CD3E|CD3G|CD4|FYN
Mouse Lung_not_cancer_Thimmulappa06_14genes (16585964-SuppTable9)	GeneSigDB	5	12	0.190066	0.4324	41.6667	1	11.1238	7.01898e-07	1.28979e-05	CXCL10|CXCL11|CXCL9|IFIT3|IRF1
Human Leukemia_Yeoh02_40genes_T-ALL (12086872-Table11c)	GeneSigDB	7	33	0.52268	0.716742	21.2121	1	9.03717	7.09085e-07	1.30133e-05	CD3D|CD3E|HLA-F|ITM2A|PRKCQ|SEPW1|SH2D1A
MEL18_DN.V1_DN	MSigDB_C6	13	148	2.34414	1.51425	8.78378	1	7.03706	7.15528e-07	1.31146e-05	C1ORF54|DDX60|DPYD|EPB41L3|FAM46A|FRMD4B|IFI27|IFI6|IFIT1|IFITM1|LY6E|MAF|UBE2L6
GSE13485_DAY3_VS_DAY21_YF17D_VACCINE_PBMC_UP	MSigDB_C7	15	199	3.15192	1.754	7.53769	1	6.75488	7.27481e-07	1.31814e-05	APOBEC3A|CAPN2|EPSTI1|FAM46A|FBXO6|FNIP2|HERC5|IFIT3|LAP3|PIK3R5|RGL1|SCARB2|SERPING1|SPATS2L|WARS
GSE15733_BM_VS_SPLEEN_MEMORY_CD4_TCELL_UP	MSigDB_C7	15	199	3.15192	1.754	7.53769	1	6.75488	7.27481e-07	1.31814e-05	CCRL2|CLEC7A|CTSW|CXCR6|DRAM1|FASLG|FCER1G|IFNG|KCTD12|KLRD1|LYST|NKG7|RNF130|STOM|TYROBP
GSE17721_0.5H_VS_24H_CPG_BMDM_DN	MSigDB_C7	15	199	3.15192	1.754	7.53769	1	6.75488	7.27481e-07	1.31814e-05	AOAH|ARHGEF3|CCL5|FYB|GBP2|GBP4|HLA-E|LYST|ME1|MS4A7|OASL|PLA2G4A|SLAMF7|SNX10|TAP1
GSE17721_0.5H_VS_4H_CPG_BMDM_DN	MSigDB_C7	15	199	3.15192	1.754	7.53769	1	6.75488	7.27481e-07	1.31814e-05	ARHGEF3|CCL5|CRY1|HLA-G|IFI35|IL15|LAP3|LY96|ME1|PILRA|RTN1|RTP4|SLC27A2|TAP1|TNFSF10
GSE17721_PAM3CSK4_VS_GADIQUIMOD_4H_BMDM_DN	MSigDB_C7	15	199	3.15192	1.754	7.53769	1	6.75488	7.27481e-07	1.31814e-05	CASP1|CCR1|CCR5|CCRL2|CD300LF|CXCL10|EPSTI1|GLIPR2|GPR65|RTP4|SASH1|SNX10|SPATA13|STAT4|TMEM140
GSE30083_SP1_VS_SP3_THYMOCYTE_DN	MSigDB_C7	15	199	3.15192	1.754	7.53769	1	6.75488	7.27481e-07	1.31814e-05	BTBD11|CALCOCO2|CD97|CERS6|CTSW|GIMAP1|IFIH1|IFIT1|MS4A6A|PQLC3|PSTPIP2|PTGER2|RNF213|SMPDL3A|TMEM71
GSE30962_PRIMARY_VS_SECONDARY_CHRONIC_LCMV_INF_CD8_TCELL_DN	MSigDB_C7	15	199	3.15192	1.754	7.53769	1	6.75488	7.27481e-07	1.31814e-05	CCL5|CCR5|CD244|CYFIP1|DPYD|FASLG|FCER1G|GZMH|GZMK|IPCEF1|KCTD12|MGAT4A|PTGER4|TMBIM1|TMEM140
GSE3982_DC_VS_EFF_MEMORY_CD4_TCELL_DN	MSigDB_C7	15	199	3.15192	1.754	7.53769	1	6.75488	7.27481e-07	1.31814e-05	ARL4C|BTN3A3|CCR2|CD3E|CELF2|CXCR6|GCH1|GIMAP6|GZMH|IPCEF1|IRF1|MVB12B|PRKCH|SIRPG|TARP
GSE9650_NAIVE_VS_EXHAUSTED_CD8_TCELL_DN	MSigDB_C7	15	199	3.15192	1.754	7.53769	1	6.75488	7.27481e-07	1.31814e-05	CCL5|CCR5|CCRL2|CD244|CXCR3|EOMES|F2R|FASLG|GZMB|IFNG|MYO1F|PLSCR1|SASH1|TNFSF10|VAMP5
Human Leukemia_Park03_72genes (12893766-Table1)	GeneSigDB	9	64	1.01368	0.997507	14.0625	1	8.00627	7.2939e-07	1.31993e-05	CTSB|GZMA|IL32|LYST|MNDA|PECAM1|PSME2|RAB27A|TAP1
PILON_KLF1_TARGETS_DN	MSigDB_C2	60	1971	31.2183	5.3117	3.04414	1	5.41856	7.32185e-07	1.32331e-05	ATP6AP2|ATP8B4|C10ORF54|C16ORF54|C1ORF54|CCR1|CCR2|CD300LF|CELF2|CERS6|CLEC4A|CLEC7A|CSF3R|CST3|CST7|CTSC|CYFIP1|CYLD|DOCK5|EIF4E3|FAM105A|FCER1G|FCGR2A|FGR|FNIP2|FYN|GGTA1P|GIMAP4|GNA15|IDH1|IFITM1|IGSF6|IQGAP2|KCTD12|LAP3|LEPROTL1|LPAR6|LY6E|MFSD1|MYO1F|NKG7|NPC2|PARP9|PLA2G4A|PLSCR1|PPT1|RALB|RNF13|RNF130|SAMHD1|SCARB2|SLC25A30|SMPDL3A|SNX6|STAT1|SYNJ1|TCN2|TSPAN5|TYROBP|UBASH3A
GSE17721_0.5H_VS_24H_CPG_BMDM_UP	MSigDB_C7	15	200	3.16776	1.75837	7.5	1	6.7291	7.75297e-07	1.38026e-05	CCR2|CD300A|CD300LF|CD6|CD97|CLEC10A|CLEC7A|DOK2|GNA15|GPX3|IQGAP2|LAP3|NAAA|TSPAN4|TYROBP
GSE17721_CTRL_VS_POLYIC_4H_BMDM_DN	MSigDB_C7	15	200	3.16776	1.75837	7.5	1	6.7291	7.75297e-07	1.38026e-05	ADAP2|CASP4|CEBPD|CSF3R|CXCL9|DAB2|EPSTI1|GBP2|GCH1|GPR56|IL18BP|MS4A6A|SLAMF8|TAP1|XRN1
GSE17721_LPS_VS_POLYIC_1H_BMDM_UP	MSigDB_C7	15	200	3.16776	1.75837	7.5	1	6.7291	7.75297e-07	1.38026e-05	ARHGEF3|C1ORF54|CEBPD|GALM|HLA-G|IL18BP|LAP3|LCP2|PLSCR1|PTGER4|SPATA13|TCN2|TLR2|TNFAIP2|TNFSF10
GSE20715_0H_VS_24H_OZONE_LUNG_UP	MSigDB_C7	15	200	3.16776	1.75837	7.5	1	6.7291	7.75297e-07	1.38026e-05	CCL5|CCR2|CD2|CD3G|CD6|CLEC7A|MS4A6A|MYO1F|PECAM1|PPT1|PTGER2|RALB|RTN1|TNFSF10|TYROBP
GSE24142_DN2_VS_DN3_THYMOCYTE_UP	MSigDB_C7	15	200	3.16776	1.75837	7.5	1	6.7291	7.75297e-07	1.38026e-05	C1ORF54|CCL5|CD244|CD302|CLEC10A|CREG1|CST7|CYFIP1|FAM105A|FASLG|GIMAP7|IQGAP2|PLSCR1|TSPAN4|TYROBP
GSE24142_EARLY_THYMIC_PROGENITOR_VS_DN2_THYMOCYTE_ADULT_UP	MSigDB_C7	15	200	3.16776	1.75837	7.5	1	6.7291	7.75297e-07	1.38026e-05	C10ORF54|CD300A|CD300LF|CTSS|FASLG|FCGR2A|FRMD4B|IL15|IQGAP2|KLRD1|N4BP2L1|PTGER2|RNF149|SASH1|TYROBP
GSE24142_EARLY_THYMIC_PROGENITOR_VS_DN3_THYMOCYTE_ADULT_UP	MSigDB_C7	15	200	3.16776	1.75837	7.5	1	6.7291	7.75297e-07	1.38026e-05	CD300A|CTSS|EPB41L3|FRMD4B|GIMAP6|GNA15|HLA-E|KLRD1|LGALS8|NAAA|OSBPL1A|RTP4|SASH1|TMBIM1|TYROBP
GSE360_CTRL_VS_T_GONDII_DC_UP	MSigDB_C7	15	200	3.16776	1.75837	7.5	1	6.7291	7.75297e-07	1.38026e-05	C3AR1|CLEC2B|CPVL|CRTAM|CXCL12|DOK2|DPYD|GPX3|HEXB|HNMT|IDH1|KCTD12|MAF|OSBPL1A|PECAM1
GSE360_DC_VS_MAC_L_DONOVANI_DN	MSigDB_C7	15	200	3.16776	1.75837	7.5	1	6.7291	7.75297e-07	1.38026e-05	AIF1|CCR1|CCR5|CD14|CD300A|CSF3R|EPB41L3|FRMD4B|FYN|HNMT|IFIT1|IQGAP2|MNDA|PTGER2|SLC7A7
GSE9988_ANTI_TREM1_VS_VEHICLE_TREATED_MONOCYTES_DN	MSigDB_C7	15	200	3.16776	1.75837	7.5	1	6.7291	7.75297e-07	1.38026e-05	APOL3|ARL6IP5|C1ORF162|CCR2|CD14|CXCL16|GIMAP1|GIMAP8|LILRB2|MGAT4A|MYO1F|PECAM1|PIK3R5|PSAP|TNFAIP2
GSE9988_LOW_LPS_VS_ANTI_TREM1_AND_LPS_MONOCYTE_UP	MSigDB_C7	15	200	3.16776	1.75837	7.5	1	6.7291	7.75297e-07	1.38026e-05	CMKLR1|CREBL2|EPB41L3|GCH1|IRF1|KCNJ2|LAIR1|LILRB2|OASL|PIK3R5|PSTPIP2|RHOU|SMCO4|TLR8|TNFAIP2
GSE9988_LOW_LPS_VS_VEHICLE_TREATED_MONOCYTE_DN	MSigDB_C7	15	200	3.16776	1.75837	7.5	1	6.7291	7.75297e-07	1.38026e-05	ARL6IP5|BRI3|CCR1|CCR2|CTSB|CXCL16|DOK2|FAM105A|GIMAP8|GPX1|MYO1F|PECAM1|PSAP|TMBIM1|TYROBP
Mouse Breast_Piechocki08_558genes (18435859-ShorterGeneList)	GeneSigDB	21	378	5.98706	2.40835	5.55556	1	6.23371	7.81972e-07	1.39041e-05	C2|CAPN2|CASP1|CASP4|CCL8|CD163|CD302|CEBPD|CHST12|CTSB|CXCL10|CXCL12|CXCL16|CXCL9|EPSTI1|F2R|HSD11B1|IL15|SERPING1|TNFAIP2|TNFSF13B
Human Breast_Yang08_47genes (18794102-TableS2)	GeneSigDB	7	34	0.538519	0.727506	20.5882	1	8.88169	8.8083e-07	1.5623e-05	CCR5|CD2|CD28|CD3D|CD3G|CXCR3|FYN
WAMUNYOKOLI_OVARIAN_CANCER_GRADES_1_2_DN	MSigDB_C2	9	66	1.04536	1.01293	13.6364	1	7.85309	9.53351e-07	1.68883e-05	CELF2|DAB2|DOCK4|DPYD|FRMD4B|LGALS8|MNDA|RGL1|SERPING1
Human Breast_Harvell08_428genes (18338247-SuppTable4B)	GeneSigDB	19	321	5.08425	2.22201	5.919	1	6.26268	1.03078e-06	1.82373e-05	CD302|CLEC2B|CST3|FAM46A|FCGRT|GIMAP1|GIMAP6|HLA-E|ITM2A|ME1|MS4A6A|MVB12B|P2RY13|PECAM1|PLSCR1|PRKCH|RHOU|RTN1|TMEM71
TRANSMEMBRANE_RECEPTOR_ACTIVITY	MSigDB_C5	22	418	6.62062	2.53043	5.26316	1	6.07777	1.05284e-06	1.86045e-05	ACVR1|AXL|C3AR1|CD3G|CD4|CD97|CLEC4A|CMKLR1|CRY1|CXCL16|EMR2|F2R|GPR56|HLA-E|HLA-F|HLA-G|IGSF6|KLRD1|LILRB3|LILRB5|PTGER2|PTGER4
Human Leukemia_Kang09_352genes (19880498-TableS6)	GeneSigDB	16	233	3.69044	1.89659	6.86695	1	6.49037	1.08054e-06	1.90703e-05	CD300A|DAPK1|DPYD|EMR2|GATA3|IFITM1|LAIR1|LPAR6|PECAM1|PLSCR1|PRR5L|PSTPIP2|PTGER2|SMCO4|SPATS2L|XAF1
Human Lung_not_cancer_Lockstone10_123genes (20194811-SuppTable1)	GeneSigDB	11	107	1.69475	1.28863	10.2804	1	7.22102	1.08534e-06	1.90982e-05	CXCL16|FAM26F|FYB|IFITM1|LY96|MYO1F|PILRA|PLD3|SECTM1|TAP1|TNFAIP2
Human Viral_Schlecht07_85genes (17893858-Table3b)	GeneSigDB	9	67	1.0612	1.02056	13.4328	1	7.7789	1.08605e-06	1.90982e-05	CASP4|GATA3|IFI44L|IFI6|IFIT1|IFITM1|KCTD12|LY96|PHACTR2
Mouse Lung_not_cancer_Thimmulappa06_38genes (16585964-SuppTable1)	GeneSigDB	7	35	0.554358	0.738111	20	1	8.73262	1.08613e-06	1.90982e-05	CCL4|CCL8|CCRL2|CXCL10|CXCL11|CXCL9|IFNG
DUNNE_TARGETS_OF_AML1_MTG8_FUSION_UP	MSigDB_C2	8	50	0.79194	0.881937	16	1	8.17299	1.10561e-06	1.93866e-05	CD302|CSF3R|CST7|LST1|MYO1F|NKG7|PSTPIP1|PTGER4
STAMBOLSKY_TARGETS_OF_MUTATED_TP53_DN	MSigDB_C2	8	50	0.79194	0.881937	16	1	8.17299	1.10561e-06	1.93866e-05	DDX58|DDX60|IFI35|IFI6|IFIT1|IFITM1|STAT1|XAF1
Human Sarcoma_Mason04_402genes (15489886-TableS1a)	GeneSigDB	20	354	5.60693	2.33181	5.64972	1	6.17248	1.10661e-06	1.93866e-05	ATP6V1B2|CCR1|CST3|CTSB|CTSS|CXCL10|DOCK4|EMR2|GCH1|GNS|HSD11B1|IQGAP2|KCNJ2|KCTD12|LGALS8|PRF1|PSAP|SERPINA1|SLC31A2|STAT4
Human Lymphoma_Sander08_1021genes (18713946-TableS3)	GeneSigDB	28	631	9.99428	3.095	4.4374	1	5.81768	1.11629e-06	1.95323e-05	ARL4C|CASP1|CREBL2|CTSS|EPSTI1|FCER1G|GNS|IFI44L|IFIT1|IFIT3|IFIT5|LGALS8|MS4A7|MYO1F|PILRA|PQLC3|PSAP|RAPGEF2|RARRES3|RHOU|RNF125|SAMD9L|SCARB2|SEPW1|SLAMF7|SMCO4|STAT1|TNFSF10
SWEET_LUNG_CANCER_KRAS_UP	MSigDB_C2	24	489	7.74517	2.73281	4.90798	1	5.94803	1.17534e-06	2.05403e-05	AXL|C1QB|C1QC|CCR5|CD14|CD68|CTSB|CTSC|CTSS|FCER1G|GCH1|GNS|GPR56|LAP3|ME1|NAGK|NPC2|OSBPL1A|PLD3|PSAP|RNF149|SAT1|SNX10|TYROBP
Human Leukemia_Boag07_100genes_pre-BALLvCD34_DN (17760805-SuppTableS2b)	GeneSigDB	10	87	1.37797	1.16246	11.4943	1	7.41705	1.19603e-06	2.08764e-05	ALDH1A1|CD302|CST3|CTSC|CTSW|ITM2A|PHACTR2|PSTPIP2|SLC27A2|SNX10
FOSTER_TOLERANT_MACROPHAGE_UP	MSigDB_C2	13	155	2.45501	1.54942	8.3871	1	6.80577	1.21125e-06	2.11162e-05	AOAH|CST7|CXCL9|IGSF6|IL18BP|RAB20|RGL1|RNF149|SASH1|SEPW1|SLC31A2|STAT1|XAF1
ZHANG_INTERFERON_RESPONSE	MSigDB_C2	6	23	0.364292	0.598494	26.087	1	9.41648	1.22015e-06	2.12195e-05	IFI27|IFITM1|IRF1|OASL|RTP4|STAT1
Mouse Lung_not_cancer_Kahnert06_35genes (16479545-Table1)	GeneSigDB	6	23	0.364292	0.598494	26.087	1	9.41648	1.22015e-06	2.12195e-05	AIF1|CLEC10A|CXCL10|CXCL9|GBP4|IL18BP
AKL_HTLV1_INFECTION_DN	MSigDB_C2	9	68	1.07704	1.02812	13.2353	1	7.70625	1.23441e-06	2.14154e-05	CD3G|CPVL|FYN|GNLY|GPR171|GPR65|GZMA|GZMB|PECAM1
PAX5_repressed	SignatureDB	9	68	1.07704	1.02812	13.2353	1	7.70625	1.23441e-06	2.14154e-05	CCR2|CD28|CST7|FCER1G|IFITM1|LEPROTL1|PQLC3|RNF130|SARAF
MODULE_15	MSigDB_C4	20	357	5.65445	2.34153	5.60224	1	6.12658	1.26057e-06	2.18428e-05	AIF1|ALDH1A1|ARL6IP5|CLEC2B|CREG1|CSF3R|CST7|CTSC|GNA15|IQGAP2|ITM2A|LAIR1|LCP2|LIPA|LST1|PECAM1|RARRES3|TBXAS1|UBE2L6|VAMP5
HOLLMANN_APOPTOSIS_VIA_CD40_DN	MSigDB_C2	17	265	4.19728	2.02128	6.41509	1	6.33396	1.2822e-06	2.21905e-05	BTN3A3|CASP1|CASP4|CERS6|CPVL|CREG1|CTSC|GPX1|HLA-E|HLA-F|HLA-G|IFIH1|IFITM1|NPC2|RTP4|STAT1|UBE2L6
MODULE_23	MSigDB_C4	26	563	8.91724	2.92771	4.61812	1	5.83485	1.31003e-06	2.26449e-05	ALDH1A1|C1QB|C2|CD14|CD3E|CD8B|CLEC10A|CST7|FCGRT|FGR|GPX3|HSD11B1|IFI27|IFIT1|IL32|LAIR1|LGMN|N4BP2L1|NAAA|NKG7|PRF1|RARRES3|SERPINA1|UBE2L6|VAMP5|VSIG4
KRIGE_RESPONSE_TO_TOSEDOSTAT_6HR_UP	MSigDB_C2	36	948	15.0152	3.7679	3.79747	1	5.56936	1.31516e-06	2.27061e-05	C10ORF54|CAPN2|CLEC7A|CREBL2|CTSS|CYLD|EMR2|EPB41L3|FCER1G|FCGR1B|FYN|GBP3|GNS|HLA-E|HLA-F|HLA-G|IDH1|IFIT3|ITM2A|ITM2B|MAFB|ME1|NAGK|PHACTR2|PLSCR1|PSTPIP1|PTGER4|RAB27A|RAPGEF2|SAMD9L|SUCNR1|SYNJ1|TAP1|TYROBP|UBE2L6|WARS
NEMETH_INFLAMMATORY_RESPONSE_LPS_UP	MSigDB_C2	10	88	1.39381	1.1691	11.3636	1	7.36139	1.33057e-06	2.2889e-05	C3AR1|CASP4|CEBPD|DAB2|GCH1|LCP2|RNF11|SAT1|STAT1|TAP1
VALK_AML_CLUSTER_11	MSigDB_C2	7	36	0.570197	0.748566	19.4444	1	8.5895	1.33005e-06	2.2889e-05	DAB2|DAPK1|FYN|GIMAP5|GIMAP6|IFITM1|LPAR6
Human Leukemia_Payton09_37genes (19451695-Table3)	GeneSigDB	7	36	0.570197	0.748566	19.4444	1	8.5895	1.33005e-06	2.2889e-05	AMICA1|CD300A|FGR|KCTD12|LRRC25|MS4A6A|P2RY13
Human Brain_Chen-Plotkin08_747genes (18223198-TableS3)	GeneSigDB	27	602	9.53495	3.02491	4.48505	1	5.77374	1.42478e-06	2.44801e-05	ARHGEF3|ARL4C|BCL11B|C3AR1|CAPN2|CCR1|CD302|CERS6|CLEC7A|DAB2|DPYD|FCGRT|FGR|FRMD4B|GIMAP4|GIMAP6|HNMT|IPCEF1|LST1|MAF|MNDA|PLD3|RTN1|SASH1|SNX10|SYNJ1|TNFSF10
REACTOME_PEPTIDE_LIGAND_BINDING_RECEPTORS	MSigDB_C2	14	183	2.8985	1.68258	7.65027	1	6.59792	1.42896e-06	2.45225e-05	C3AR1|CCL4|CCL5|CCR1|CCR2|CCR5|CXCL10|CXCL11|CXCL12|CXCL16|CXCL9|CXCR3|CXCR6|F2R
RIGGI_EWING_SARCOMA_PROGENITOR_UP	MSigDB_C2	22	426	6.74733	2.5541	5.16432	1	5.97184	1.43906e-06	2.46662e-05	BCL11B|C3AR1|CARD16|CD14|DAPK1|EMR2|F2R|FCGRT|GCH1|GIMAP2|GIMAP8|GPX3|HLA-E|IFITM1|ITM2A|LGALS8|MAFB|PRR5L|PSTPIP1|PTGER4|SPATA13|STAT4
MODULE_88	MSigDB_C4	33	835	13.2254	3.54483	3.9521	1	5.57844	1.58095e-06	2.70657e-05	ALDH1A1|C1QB|C2|CCR1|CD14|CD163|CD6|CSF3R|CST7|CTSC|EPB41L3|FCER1G|FCGRT|GCH1|GPX3|HSD11B1|IFI27|IFIT1|IL32|IQGAP2|ITM2A|LAIR1|LGMN|LST1|N4BP2L1|NAAA|PRF1|SERPINA1|SLC7A7|TCN2|TNFSF10|UBE2L6|VSIG4
YAN_ESCAPE_FROM_ANOIKIS	MSigDB_C2	6	24	0.380131	0.611354	25	1	9.1925	1.60521e-06	2.74481e-05	CCL5|CXCL10|HLA-E|IL15|IRF1|STAT1
Human Breast_Yang05_39genes (16144925-Table1)	GeneSigDB	7	37	0.586035	0.758876	18.9189	1	8.45193	1.61819e-06	2.7637e-05	CCR1|DAB2|EPB41L3|PLA2G4A|PTGER4|RTN1|SLC27A2
GAVIN_FOXP3_TARGETS_CLUSTER_P7	MSigDB_C2	10	90	1.42549	1.18226	11.1111	1	7.25265	1.63972e-06	2.79379e-05	CYFIP1|FASLG|GALM|GLIPR2|GZMK|HS3ST3B1|KLRD1|LYST|PRF1|TTC39B
MODULE_375	MSigDB_C4	10	90	1.42549	1.18226	11.1111	1	7.25265	1.63972e-06	2.79379e-05	C3AR1|CCR1|CCR2|CCR5|CXCL9|CXCR6|GNA15|GPR65|LPAR6|PTGER2
Human StemCell_Novakova10_22genes (19802007-Table1)	GeneSigDB	5	14	0.221743	0.467026	35.7143	1	10.2312	1.72843e-06	2.94142e-05	CXCL10|IFIH1|IFIT1|IFIT3|IRF1
LIANG_SILENCED_BY_METHYLATION_2	MSigDB_C2	8	53	0.839456	0.907953	15.0943	1	7.88647	1.75123e-06	2.97313e-05	CCL5|IFI44L|IFI6|IFIT1|IFIT3|STAT1|TNFSF10|XAF1
REACTOME_TCR_SIGNALING	MSigDB_C2	8	53	0.839456	0.907953	15.0943	1	7.88647	1.75123e-06	2.97313e-05	CD3D|CD3E|CD3G|CD4|FYB|LCP2|PRKCQ|TRAT1
Mouse Bone_Boylan07_204genes (17483317-TableS4)	GeneSigDB	12	136	2.15408	1.45193	8.82353	1	6.78128	1.82539e-06	3.09535e-05	BCL11B|CASP1|CERS6|GGTA1P|GPR65|IPCEF1|PLA2G4A|RAB20|RNF125|SLC30A1|STOM|TSPAN4
TONKS_TARGETS_OF_RUNX1_RUNX1T1_FUSION_HSC_DN	MSigDB_C2	14	187	2.96185	1.70072	7.48663	1	6.49026	1.84744e-06	3.12903e-05	CD244|CHST12|CST7|DOK2|EMR2|FCGR2A|LCP2|LST1|NKG7|RNF125|SLC27A2|TARP|TRBC1|TYROBP
CYTOKINE_ACTIVITY	MSigDB_C5	11	113	1.78978	1.32411	9.73451	1	6.9558	1.87119e-06	3.1655e-05	CCL4|CCL5|CCL8|CXCL10|CXCL11|CXCL12|CXCL16|CXCL9|IFNG|SDCBP|SECTM1
Human StemCell_Bhattacharya05_2471genes (16207381-Table1Sb)	GeneSigDB	11	2138	33.8633	5.51125	0.5145	0	-4.14848	1.98207e-06	3.34911e-05	CTSC|CYFIP1|EOMES|FGR|IDH1|IDO1|IFITM1|IQGAP2|LAG3|RBM47|SNX6
PETROVA_ENDOTHELIUM_LYMPHATIC_VS_BLOOD_DN	MSigDB_C2	13	162	2.56588	1.58379	8.02469	1	6.58807	1.99231e-06	3.36244e-05	ARL4C|ARL6IP5|AXL|CCRL2|CTSC|GBP2|IFI27|IL32|ITM2A|PLA2G4A|SLC38A6|SLC7A7|TCN2
BURTON_ADIPOGENESIS_9	MSigDB_C2	10	92	1.45717	1.19527	10.8696	1	7.14718	2.00965e-06	3.3877e-05	CEBPD|CXCL12|F2R|GGTA1P|MFSD1|PLA2G4A|RNF13|SLC8A1|SNX6|SPG20
HUTTMANN_B_CLL_POOR_SURVIVAL_UP	MSigDB_C2	17	274	4.33983	2.05493	6.20438	1	6.16087	2.02342e-06	3.40688e-05	CCR2|CD6|CEBPD|CHST12|CLEC2B|CRY1|CXCR3|FCER1G|FRMD4B|GAA|GATA3|HLA-G|LAG3|LILRB2|PRF1|SPG20|TYROBP
Human Brain_Tso06_58genes (16397228-Table3)	GeneSigDB	8	54	0.855295	0.91646	14.8148	1	7.79599	2.02763e-06	3.40995e-05	CD14|CD163|CEBPD|DPYD|FCGR3B|GBP1|SERPINA1|VSIG4
BRUINS_UVC_RESPONSE_VIA_TP53_GROUP_A	MSigDB_C2	34	888	14.0648	3.65144	3.82883	1	5.45954	2.19522e-06	3.68746e-05	ANKRD22|ARHGEF3|BCL11B|BTBD11|C10ORF54|C2|DAB2|DOCK4|DOCK5|DYNLT1|FLVCR2|GATA3|GIMAP1|GIMAP4|GLIPR2|GPR155|GPR65|GZMA|IFI44L|KCNJ2|LCP2|MLKL|NAAA|PECAM1|PLA2G4A|PRKCQ|RBM47|RNF125|SCPEP1|SERPING1|SLC25A30|SPATS2L|UBE2L6|XRN1
LTE2_UP.V1_UP	MSigDB_C6	14	190	3.00937	1.7142	7.36842	1	6.41151	2.2298e-06	3.74113e-05	CD302|DAB2|DRAM1|GPX3|MGAT4A|NPC2|PHACTR2|PRKCH|PSTPIP2|PTGER4|RAB27A|SASH1|SDCBP|SERPINA1
V$ISRE_01	MSigDB_C3	16	247	3.91218	1.95216	6.47773	1	6.19201	2.31873e-06	3.88578e-05	AIF1|BATF2|CRY1|CXCL10|CXCL11|DDX58|DDX60|EPSTI1|GPR65|GPX1|HLA-F|IFIH1|IFIT3|RTP4|TNFSF13B|XAF1
Human Brain_Lu06_1128genes (16424041-SuppTable1)	GeneSigDB	37	1014	16.0605	3.8913	3.64892	1	5.38109	2.36318e-06	3.95099e-05	ACVR1|ARL6IP5|AXL|CD300A|CLEC4A|CREBL2|CREG1|DPYD|FGR|FYB|GALC|GATA3|GBP2|GPR65|IDO1|IFIT1|LAG3|LAP3|LPAR6|MAF|MAFB|ME1|MGAT4A|MNDA|MYO1F|N4BP2L1|NAGK|P2RY6|PLD3|PTGER2|RNF13|SDCBP|SMPDL3A|STAT1|STAT4|TCN2|TSPAN5
KRAS.DF.V1_UP	MSigDB_C6	14	191	3.02521	1.71867	7.32984	1	6.38562	2.3721e-06	3.96127e-05	ARHGEF3|CD97|CPVL|DPYD|GCH1|HERC5|IFI27|IFI35|IFI44L|IFIT1|IFITM1|INPP4B|TLR2|TSPAN5
Mouse Breast_Astolfi05_155genes_VaccinationList (15793299-TableA)	GeneSigDB	10	94	1.48885	1.20815	10.6383	1	7.04481	2.45018e-06	4.08687e-05	AIF1|C1QB|CCR1|CCR5|CXCL9|FLVCR2|GBP1|GBP2|GZMA|RTN1
JOHNSTONE_PARVB_TARGETS_2_UP	MSigDB_C2	12	140	2.21743	1.473	8.57143	1	6.64125	2.47855e-06	4.12937e-05	C10ORF54|CCRL2|DDX60|GALC|IFI27|IFIT1|IFIT3|IFITM1|LY6E|OASL|RARRES3|UBE2L6
FURUKAWA_DUSP6_TARGETS_PCI35_UP	MSigDB_C2	9	74	1.17207	1.07239	12.1622	1	7.29953	2.54663e-06	4.23786e-05	HERC5|HLA-F|IFITM1|IL32|PARP9|RARRES3|RTP4|SECTM1|TNFSF13B
Human Lymphoma_Baumforth05_26genes (15933052-Table1)	GeneSigDB	6	26	0.411809	0.636291	23.0769	1	8.78245	2.67318e-06	4.44327e-05	CXCL11|CXCL12|DDX60|IFI27|IFI44L|IFIT1
RAF_UP.V1_UP	MSigDB_C6	14	193	3.05689	1.72758	7.25389	1	6.33437	2.68124e-06	4.45148e-05	ARHGEF3|CAPN2|CCR1|CEBPD|FYN|HERC5|KCTD12|NPC2|OSBPL1A|PRKCH|PTGER4|SAT1|SDCBP|SLC31A2
Human StemCell_Fann06_44genes (16868257-Table1)	GeneSigDB	7	40	0.633552	0.788992	17.5	1	8.06909	2.81298e-06	4.66477e-05	CCR5|CEBPD|CXCR6|GZMK|LAG3|PSTPIP1|TRAT1
DEBIASI_APOPTOSIS_BY_REOVIRUS_INFECTION_UP	MSigDB_C2	18	312	4.9417	2.19105	5.76923	1	5.95982	2.84669e-06	4.71521e-05	CCL5|CXCL10|CXCL11|GBP1|IFI27|IFI35|IFI44L|IFI6|IFIT1|IFIT3|IFIT5|IFITM1|OASL|PLSCR1|SAMHD1|STAT1|TAP1|UBE2L6
Mouse StemCell_Pucci09_80genes (19383967-Table1)	GeneSigDB	9	75	1.18791	1.07959	12	1	7.23619	2.85391e-06	4.72168e-05	CCL5|CCR2|CD163|CTSS|CXCL10|CXCL11|CXCL12|STAT1|STAT4
FLECHNER_BIOPSY_KIDNEY_TRANSPLANT_OK_VS_DONOR_UP	MSigDB_C2	25	552	8.74301	2.89965	4.52899	1	5.60654	2.96529e-06	4.90028e-05	ATP6V1B2|CASP4|CREBL2|CXCL12|CXCL9|F2R|FRMD4B|FYN|GALC|GBP1|GCH1|HLA-F|HLA-G|IDH1|IL32|ITM2A|LEPROTL1|MAF|MYOF|PLSCR1|PSME2|RARRES3|SDCBP|STAT1|TNFSF10
Mouse Liver_Jeong06_492genes (16423883-Table2S)	GeneSigDB	15	223	3.53205	1.85583	6.72646	1	6.17941	3.023e-06	4.98987e-05	C1QA|C1QB|CD163|CTSC|CTSS|CXCL12|CXCL9|F2R|FCER1G|LGALS8|LGMN|LY6E|MAFB|SCPEP1|TYROBP
RESPONSE_TO_CHEMICAL_STIMULUS	MSigDB_C5	18	314	4.97338	2.19797	5.73248	1	5.92665	3.11333e-06	5.13304e-05	CCL5|CCL8|CCR2|CCR5|CCRL2|CLEC7A|CMKLR1|CXCL10|CXCL11|CXCL12|CXCL9|CXCR3|GATA3|GPX1|GPX3|IPCEF1|ME1|RTP4
GSE360_T_GONDII_VS_B_MALAYI_LOW_DOSE_DC_UP	MSigDB_C7	14	196	3.1044	1.74084	7.14286	1	6.25881	3.21243e-06	5.29031e-05	CELF2|CTSB|CXCL9|GBP1|GCH1|IFI35|IFI44L|IFI6|IFIT3|N4BP2L1|PSME2|RAPGEF2|SAT1|TAP1
INTRACELLULAR_SIGNALING_CASCADE	MSigDB_C5	28	667	10.5645	3.17963	4.1979	1	5.48351	3.24584e-06	5.33918e-05	APOL3|ATP6AP2|CASP1|CCR1|CCR2|CLEC7A|DAPK1|F2R|FASLG|FYB|FYN|GNA15|GPX1|GZMA|GZMB|IFI6|NDFIP1|P2RY6|PPT1|PTGER4|SECTM1|SIRPG|SLA2|STAT1|STAT4|TNFSF10|TRAT1|TYROBP
KAAB_FAILED_HEART_VENTRICLE_DN	MSigDB_C2	7	41	0.64939	0.798777	17.0732	1	7.95041	3.34625e-06	5.4917e-05	C1QB|CD14|CD68|FCER1G|PSME2|SLC31A2|WARS
ONO_AML1_TARGETS_DN	MSigDB_C2	7	41	0.64939	0.798777	17.0732	1	7.95041	3.34625e-06	5.4917e-05	CASP4|CCL5|CCR2|CCR5|CD2|CD97|CXCR3
BOYAULT_LIVER_CANCER_SUBCLASS_G5_DN	MSigDB_C2	6	27	0.427647	0.648398	22.2222	1	8.59403	3.39124e-06	5.55277e-05	ARL4C|CELF2|CLEC2B|DAB2|PTGER4|STAT1
REACTOME_GENERATION_OF_SECOND_MESSENGER_MOLECULES	MSigDB_C2	6	27	0.427647	0.648398	22.2222	1	8.59403	3.39124e-06	5.55277e-05	CD3D|CD3E|CD3G|CD4|FYB|LCP2
BOYLAN_MULTIPLE_MYELOMA_C_DN	MSigDB_C2	8	58	0.91865	0.949717	13.7931	1	7.45627	3.53499e-06	5.7617e-05	BCL11B|CERS6|DOCK5|MYOF|RAB20|RNF125|SAT1|SLC30A1
Human Lymphoma_Bohling08_64genes (17720243-Table1A)	GeneSigDB	8	58	0.91865	0.949717	13.7931	1	7.45627	3.53499e-06	5.7617e-05	C2|CST3|CYFIP1|FCER1G|GZMA|IFI6|SAT1|TNFSF10
Mouse Lung_Rangasamy09_75genes (19286929-SuppTable2l)	GeneSigDB	8	58	0.91865	0.949717	13.7931	1	7.45627	3.53499e-06	5.7617e-05	AIF1|CCL4|CCR2|CD8B|CXCL12|IL15|LST1|TRAT1
Human Breast_Martin09_485genes (19225562-TableS1)	GeneSigDB	21	416	6.58894	2.52448	5.04808	1	5.70853	3.56381e-06	5.79761e-05	APOL6|ATP6AP2|BTN3A2|CCL5|CD302|CXCL10|CXCL11|DDX58|FAM46A|FRMD4B|GCH1|HNMT|IDO1|IFIH1|MAF|SAT1|SLC30A1|STAT1|STOM|TAP1|TSPAN4
Human Leukemia_Kiiveri08_100genes_BCR-ABLTree (18410693-TableS9)	GeneSigDB	9	77	1.21959	1.09384	11.6883	1	7.11293	3.56514e-06	5.79761e-05	CD14|CLEC2B|FYN|GBP2|GIMAP5|IL18BP|INPP4B|PSTPIP2|SPATS2L
Human Lung_Hou10_1067genes (20421987-TableS1)	GeneSigDB	30	748	11.8474	3.36134	4.0107	1	5.4004	3.58289e-06	5.81984e-05	AMICA1|CCRL2|CD302|CD97|CEBPD|CELF2|CLEC2B|DAB2|DAPK1|DOCK4|DRAM1|FGR|FRMD4B|GIMAP1|GIMAP6|GIMAP8|GLIPR2|GPX3|HLA-E|ITM2A|MS4A7|PECAM1|PHACTR2|PIK3R5|PRKCH|RNF125|SAMD9L|SASH1|STOM|VSIG4
GSE22886_NAIVE_CD8_TCELL_VS_MEMORY_TCELL_UP	MSigDB_C7	14	198	3.13608	1.74963	7.07071	1	6.20927	3.61673e-06	5.86814e-05	CD8A|CD8B|CHST12|CRTAM|FAM46A|GZMB|GZMH|GZMK|NKG7|P2RY13|PECAM1|PRF1|SLAMF7|TARP
GSE11057_NAIVE_VS_MEMORY_CD4_TCELL_DN	MSigDB_C7	14	199	3.15192	1.754	7.03518	1	6.18475	3.83537e-06	6.15989e-05	ACVR1|CAPN2|CXCR3|GATA3|GPRIN3|GZMK|IQGAP2|MAF|MYO1F|PHACTR2|RAB27A|SH2D1A|SNX10|STOM
GSE14769_UNSTIM_VS_80MIN_LPS_BMDM_DN	MSigDB_C7	14	199	3.15192	1.754	7.03518	1	6.18475	3.83537e-06	6.15989e-05	CCL4|CCL5|CCRL2|GBP2|IRF1|KCTD12|PLSCR1|PTGER4|RAB20|RAPGEF2|SASH1|SLAMF7|TLR2|TNFAIP2
GSE15930_STIM_VS_STIM_AND_IL-12_48H_CD8_T_CELL_DN	MSigDB_C7	14	199	3.15192	1.754	7.03518	1	6.18475	3.83537e-06	6.15989e-05	CASP4|CCR2|CCR5|FASLG|GIMAP4|GPR65|GZMB|IFNG|IL15|PRF1|RNF11|SH2D2A|SLC27A2|TNFSF10
GSE17721_12H_VS_24H_CPG_BMDM_UP	MSigDB_C7	14	199	3.15192	1.754	7.03518	1	6.18475	3.83537e-06	6.15989e-05	BATF2|CLEC10A|FBXO6|HLA-G|IFIH1|IL15|LGALS8|PTGER4|RGL1|SLAMF8|SLC31A2|TNFAIP2|TTC39B|TYROBP
GSE17721_LPS_VS_POLYIC_8H_BMDM_DN	MSigDB_C7	14	199	3.15192	1.754	7.03518	1	6.18475	3.83537e-06	6.15989e-05	BRI3|CD300A|DDX60|DOK2|DYNLT1|EPSTI1|FAM105A|FGR|MYO1F|SAMHD1|SCARB2|STAT4|TLR2|TMEM140
GSE3982_BCELL_VS_NKCELL_DN	MSigDB_C7	14	199	3.15192	1.754	7.03518	1	6.18475	3.83537e-06	6.15989e-05	ARL4C|C2|CD3D|DOK2|FAM105A|GATA3|IFITM1|IPCEF1|ITM2A|SAMHD1|SASH1|SCARB2|SECTM1|TYROBP
GSE3982_MAC_VS_TH1_UP	MSigDB_C7	14	199	3.15192	1.754	7.03518	1	6.18475	3.83537e-06	6.15989e-05	CCL8|CD14|CD68|CREG1|CYFIP1|DRAM1|FCGR3B|GALC|N4BP2L1|P2RY13|RTN1|SASH1|SAT1|SCPEP1
GSE7852_TREG_VS_TCONV_FAT_DN	MSigDB_C7	14	199	3.15192	1.754	7.03518	1	6.18475	3.83537e-06	6.15989e-05	BTBD11|CTSW|CXCR3|EOMES|EPSTI1|GIMAP6|HS3ST3B1|LYST|MYO1F|NKG7|PTGER4|RTP4|THEMIS|TRAT1
GSE9988_ANTI_TREM1_VS_LOW_LPS_MONOCYTE_DN	MSigDB_C7	14	199	3.15192	1.754	7.03518	1	6.18475	3.83537e-06	6.15989e-05	CCL4|DRAM1|EPB41L3|GBP1|GCH1|GIMAP5|IGSF6|KCNJ2|OASL|PILRA|RAPGEF2|RHOU|SMCO4|TNFAIP2
CELLULAR_HOMEOSTASIS	MSigDB_C5	12	146	2.31246	1.50405	8.21918	1	6.44098	3.84499e-06	6.1684e-05	C3AR1|CCL5|CCR1|CCR2|CCR5|CXCL12|CXCR3|FTL|GNA15|GPX1|IFI6|PPT1
ROSS_AML_WITH_MLL_FUSIONS	MSigDB_C2	9	78	1.23543	1.1009	11.5385	1	7.05295	3.97448e-06	6.36899e-05	C2|CCL5|FCGR1B|HEXB|MFSD1|NKG7|PLD3|SCPEP1|SNX10
TORCHIA_TARGETS_OF_EWSR1_FLI1_FUSION_DN	MSigDB_C2	18	320	5.06841	2.21859	5.625	1	5.82873	4.05405e-06	6.37212e-05	ATP8B4|CELF2|CTSC|EIF4E3|FYN|GGTA1P|GIMAP6|GPR171|IQGAP2|ITM2A|KCTD12|LIPA|LST1|N4BP2L1|NKG7|RALB|SMCO4|TYROBP
GSE13484_12H_UNSTIM_VS_YF17D_VACCINE_STIM_PBMC_DN	MSigDB_C7	14	200	3.16776	1.75837	7	1	6.16039	4.0657e-06	6.37212e-05	CCL8|GIMAP4|GIMAP6|HSD11B1|IFI35|IFI44L|IFIT5|IFNG|IPCEF1|IRF1|LY6E|SIGLEC1|SLC7A7|SNX10
GSE1448_CTRL_VS_ANTI_VBETA5_DP_THYMOCYTE_DN	MSigDB_C7	14	200	3.16776	1.75837	7	1	6.16039	4.0657e-06	6.37212e-05	CD28|GBP2|GBP4|GZMB|IFI35|IRF1|ITM2A|KCTD12|NDFIP1|PLD3|PRKCH|RTN1|TSPAN5|VAMP5
GSE17721_LPS_VS_CPG_16H_BMDM_UP	MSigDB_C7	14	200	3.16776	1.75837	7	1	6.16039	4.0657e-06	6.37212e-05	ALDH1A1|BATF2|CSF3R|CXCL11|DYNLT1|IFIH1|IL15|IQGAP2|LAIR1|LAP3|PSME2|RNF149|SAMHD1|SLC30A1
GSE17721_LPS_VS_CPG_6H_BMDM_UP	MSigDB_C7	14	200	3.16776	1.75837	7	1	6.16039	4.0657e-06	6.37212e-05	ACVR1|CCRL2|CRY1|FYN|HLA-G|IFI35|IFIH1|IRF1|KLRD1|LY96|PHACTR2|SAMHD1|SNX10|WARS
GSE20715_0H_VS_48H_OZONE_TLR4_KO_LUNG_UP	MSigDB_C7	14	200	3.16776	1.75837	7	1	6.16039	4.0657e-06	6.37212e-05	C1ORF54|CD3D|CD3G|CHST12|GZMA|HLA-E|IL15|KLRD1|LAIR1|NKG7|STAT4|TAP1|TNFSF10|UBE2L6
GSE24142_DN2_VS_DN3_THYMOCYTE_FETAL_DN	MSigDB_C7	14	200	3.16776	1.75837	7	1	6.16039	4.0657e-06	6.37212e-05	CD2|CD28|CD8B|CD97|CTSB|CXCR3|FBXO6|HSD11B1|MS4A6A|PLD3|PRKCQ|PSAP|RAB20|TAP1
GSE24142_DN2_VS_DN3_THYMOCYTE_FETAL_UP	MSigDB_C7	14	200	3.16776	1.75837	7	1	6.16039	4.0657e-06	6.37212e-05	C1ORF54|CAPN2|CD244|CD300LF|CLEC10A|CREG1|CST7|CYFIP1|F2R|GPR65|GZMB|IQGAP2|PHACTR2|PLSCR1
GSE24634_NAIVE_CD4_TCELL_VS_DAY3_IL4_CONV_TREG_UP	MSigDB_C7	14	200	3.16776	1.75837	7	1	6.16039	4.0657e-06	6.37212e-05	BCL11B|BTN3A1|BTN3A3|CD6|FAM46A|FYB|FYN|ITM2A|ITM2B|LEPROTL1|MGAT4A|PTGER4|RNF125|SNX6
GSE360_CTRL_VS_L_MAJOR_DC_DN	MSigDB_C7	14	200	3.16776	1.75837	7	1	6.16039	4.0657e-06	6.37212e-05	CELF2|HSD11B1|IDO1|IFI35|IFI6|IRF1|PSME2|PTGER2|RGL1|SECTM1|SERPINA1|TAP1|UBE2L6|VAMP5
GSE360_DC_VS_MAC_M_TUBERCULOSIS_DN	MSigDB_C7	14	200	3.16776	1.75837	7	1	6.16039	4.0657e-06	6.37212e-05	ACVR1|AIF1|ARL4C|CD163|CD300A|FCER1G|FYN|GALC|LGMN|ME1|SEPW1|SMPDL3A|TSPAN4|VSIG4
GSE360_LOW_DOSE_B_MALAYI_VS_M_TUBERCULOSIS_MAC_DN	MSigDB_C7	14	200	3.16776	1.75837	7	1	6.16039	4.0657e-06	6.37212e-05	CCL8|CD163|DYNLT1|EPB41L3|GBP2|IFIT1|INPP4B|IRF1|RALB|RARRES3|SLC7A7|TLR2|UBE2L6|VAMP5
GSE360_L_MAJOR_VS_B_MALAYI_LOW_DOSE_DC_UP	MSigDB_C7	14	200	3.16776	1.75837	7	1	6.16039	4.0657e-06	6.37212e-05	ARL4C|CCL8|CD28|CD8A|CELF2|DOCK4|GBP2|IFIT1|KLRD1|PSME2|SAT1|STAT4|STOM|TAP1
GSE39820_CTRL_VS_IL1B_IL6_IL23A_CD4_TCELL_DN	MSigDB_C7	14	200	3.16776	1.75837	7	1	6.16039	4.0657e-06	6.37212e-05	CD28|CPVL|CRTAM|CST7|FRMD4B|GALC|GCH1|GPR171|GZMA|PRKCH|PSTPIP1|RNF149|STOM|THEMIS
GSE3982_EOSINOPHIL_VS_EFF_MEMORY_CD4_TCELL_UP	MSigDB_C7	14	200	3.16776	1.75837	7	1	6.16039	4.0657e-06	6.37212e-05	APOBEC3A|ATP6V1B2|C3AR1|CD300A|CD302|CREG1|CTSS|DAPK1|MFSD1|PECAM1|PLSCR1|RALB|SDCBP|SYNJ1
GSE3982_NEUTROPHIL_VS_BCELL_UP	MSigDB_C7	14	200	3.16776	1.75837	7	1	6.16039	4.0657e-06	6.37212e-05	ATP6V1B2|C2|CLEC4A|CST7|FAM105A|FGR|HEXB|IFITM1|PRKCQ|PSTPIP2|RALB|SECTM1|SERPING1|SH2D1A
GSE3982_NEUTROPHIL_VS_CENT_MEMORY_CD4_TCELL_UP	MSigDB_C7	14	200	3.16776	1.75837	7	1	6.16039	4.0657e-06	6.37212e-05	ATP6V1B2|CD97|DOCK5|EMR2|FTL|GBP1|GPR65|IFIH1|IFIT1|LY96|PSTPIP2|RAPGEF2|SECTM1|TNFAIP2
GSE7764_IL15_NK_CELL_24H_VS_SPLENOCYTE_DN	MSigDB_C7	14	200	3.16776	1.75837	7	1	6.16039	4.0657e-06	6.37212e-05	CD3G|CD4|CD97|CST3|FTL|FYB|GIMAP6|IFI27|MS4A7|PECAM1|PILRA|SDCBP|SLC25A30|XAF1
GSE7852_LN_VS_THYMUS_TREG_UP	MSigDB_C7	14	200	3.16776	1.75837	7	1	6.16039	4.0657e-06	6.37212e-05	BTBD11|CASP1|CASP4|CST7|FASLG|GBP2|GBP4|GIMAP7|HLA-E|IFIT1|IPCEF1|PTGER2|PTGER4|TMBIM1
Human Bladder_Liang02_61genes (11861364-Table2a)	GeneSigDB	8	59	0.934489	0.95785	13.5593	1	7.37643	4.03352e-06	6.37212e-05	CCL5|IFI44L|IFI6|IFIT1|IFIT3|STAT1|TNFSF10|XAF1
BMI1_DN_MEL18_DN.V1_DN	MSigDB_C6	12	147	2.3283	1.50916	8.16327	1	6.40868	4.12792e-06	6.45546e-05	C1ORF54|DDX60|DPYD|FCGRT|GPX3|IDH1|IFI27|IFI6|IFITM1|LY6E|SECTM1|UBE2L6
Human Breast_Barry10_1022genes (20368555-TS-1)	GeneSigDB	32	833	13.1937	3.54073	3.84154	1	5.31141	4.12711e-06	6.45546e-05	ARL4C|BTN3A1|BTN3A3|CERS6|CLEC7A|CST3|CTSC|CXCL10|CXCL11|CXCR6|DAPK1|GATA3|GBP1|GNLY|GZMB|IDO1|IFIH1|IFNG|IL32|INPP4B|IPCEF1|LAG3|ME1|PRF1|RBM47|SAT1|SH2D2A|SLAMF8|SLC30A1|SMCO4|TAP1|WARS
VECCHI_GASTRIC_CANCER_ADVANCED_VS_EARLY_UP	MSigDB_C2	13	173	2.74011	1.6363	7.51445	1	6.27018	4.13394e-06	6.45781e-05	ARL4C|AXL|C3AR1|CD163|CPNE8|DAB2|DSE|HAVCR2|MAFB|PIK3R5|RNF213|SNX10|TLR2
WIKMAN_ASBESTOS_LUNG_CANCER_DN	MSigDB_C2	6	28	0.443486	0.660283	21.4286	1	8.41536	4.25874e-06	6.6455e-05	CCR2|GIMAP6|MAFB|MS4A6A|TRAT1|TRBC1
RACCACAR_V$AML_Q6	MSigDB_C3	16	260	4.11809	2.00233	6.15385	1	5.93404	4.48575e-06	6.9921e-05	CCL4|CCR1|CD28|CD6|CRY1|CXCR3|DAB2|DOK2|FCER1G|GPR155|GPR171|GPX1|IFNG|PRR5L|SLA2|SLC31A2
Human Leukemia_Larsson06_44genes (16423051-Table1)	GeneSigDB	7	43	0.681068	0.817994	16.2791	1	7.72492	4.66749e-06	7.25162e-05	CCR1|CCR2|CCR5|CD68|FCGR2A|PTGER4|TLR2
Mouse Lung_not_cancer_Pulichino08_47genes (18403781-SuppTable1)	GeneSigDB	7	43	0.681068	0.817994	16.2791	1	7.72492	4.66749e-06	7.25162e-05	C1QA|C1QB|C1QC|CD68|FCER1G|LGMN|LIPA
Mouse Liver_Garcia08_454genes (18285497-tableS1)	GeneSigDB	19	356	5.63861	2.33829	5.33708	1	5.71416	4.70044e-06	7.29488e-05	AXL|C1QA|C1QB|C1QC|C3AR1|CCL5|CD163|CREG1|CTSS|CXCL16|CXCR6|EIF4E3|FCER1G|GIMAP8|ME1|NKG7|PTGER4|STAT1|TAP1
MODULE_92	MSigDB_C4	12	149	2.35998	1.51932	8.05369	1	6.34494	4.74926e-06	7.35465e-05	C1QA|CCL4|CCL8|CCR1|CCR5|CXCL10|CXCL12|CXCL9|FASLG|IL15|LILRB2|TNFSF10
Human Breast_Finak08_164genes (18438415-SuppData)	GeneSigDB	12	149	2.35998	1.51932	8.05369	1	6.34494	4.74926e-06	7.35465e-05	CD2|CD3D|CD8A|CRY1|GBP5|GIMAP5|GPR56|GZMA|GZMB|HLA-F|LAP3|MS4A4A
Human Bladder_Osman06_1054genes (16740760-TableS1)	GeneSigDB	31	801	12.6869	3.47444	3.87016	1	5.27081	5.0534e-06	7.81717e-05	C1ORF162|C3AR1|CELF2|CTSB|CTSC|DDX58|DPYD|FCER1G|FRMD4B|FYB|GZMH|GZMK|HAVCR2|IL15|KCTD12|LAIR1|LEPROTL1|LYST|MS4A4A|MS4A7|NKG7|PHACTR2|PLA2G4A|PLSCR1|PRF1|PTGER2|RAB27A|SAMHD1|SCARB2|SH2D1A|TNFAIP2
Mouse DendriticCells_Bar-On10_19genes (20679228-TableS3)	GeneSigDB	5	17	0.269259	0.514606	29.4118	1	9.19294	5.13701e-06	7.93791e-05	CST3|CXCL9|CXCR3|IL15|PPT1
PID_CXCR4_PATHWAY	MSigDB_C2	10	102	1.61556	1.2583	9.80392	1	6.66333	5.1604e-06	7.95682e-05	CD3D|CD3E|CD3G|CD4|CXCL12|FGR|FYN|PIK3R5|RALB|STAT1
MODULE_146	MSigDB_C4	10	102	1.61556	1.2583	9.80392	1	6.66333	5.1604e-06	7.95682e-05	C3AR1|CCR1|CCR2|CCR5|CXCR6|GPR171|GPR65|LPAR6|P2RY6|PTGER2
Lymph_node_High_vs_low	SignatureDB	27	646	10.2319	3.13057	4.17957	1	5.35625	5.28348e-06	8.13782e-05	ACVR1|ATP6AP2|CLEC4A|CLEC7A|DAB2|DOCK4|DPYD|EPB41L3|FGR|FNIP2|GLIPR2|HEXB|HNMT|ITM2B|KCTD12|LY96|MYOF|PSAP|RAB20|RNF149|RTN1|SAT1|SCML1|SDCBP|SLAMF8|SMCO4|SPG20
MODULE_367	MSigDB_C4	6	29	0.459325	0.671956	20.6897	1	8.24559	5.29835e-06	8.14315e-05	C3AR1|CCR1|CCR2|CCR5|GNA15|P2RY6
POSITIVE_REGULATION_OF_IMMUNE_RESPONSE	MSigDB_C5	6	29	0.459325	0.671956	20.6897	1	8.24559	5.29835e-06	8.14315e-05	C2|CRTAM|FYN|SLA2|TLR8|TRAT1
PUJANA_BRCA1_PCC_NETWORK	MSigDB_C2	7	1649	26.1182	4.89367	0.4245	0	-3.90671	5.31837e-06	8.16512e-05	ATP6AP2|CREG1|IDO1|ME1|PSME2|SH2D1A|WARS
Human StemCell_Macaulay07_50genes (17192395-Table1)	GeneSigDB	7	44	0.696907	0.827433	15.9091	1	7.61765	5.47551e-06	8.39735e-05	CCL5|FCER1G|GPR171|GPR56|LST1|PECAM1|SUCNR1
HOMEOSTATIC_PROCESS	MSigDB_C5	14	206	3.26279	1.78433	6.79612	1	6.01752	5.72469e-06	8.77008e-05	C3AR1|CCL5|CCR1|CCR2|CCR5|CXCL12|CXCR3|FTL|GNA15|GPX1|IFI6|MAFB|NPC2|PPT1
MCBRYAN_PUBERTAL_TGFB1_TARGETS_DN	MSigDB_C2	8	62	0.982005	0.981839	12.9032	1	7.14781	5.90113e-06	9.03069e-05	ALDH1A1|ARHGEF3|DAPK1|GATA3|GZMA|IDH1|IFIT3|TNFAIP2
Human Lymphoma_Wouters07_223genes (17671232-TableS2a)	GeneSigDB	13	179	2.83514	1.66422	7.26257	1	6.10786	6.00803e-06	9.18443e-05	ARHGEF3|CD3D|CD3G|EMR2|F2R|FYN|GBP1|GBP2|GPR56|LEPROTL1|PHACTR2|PRKCH|PRKCQ
BEHAVIOR	MSigDB_C5	12	153	2.42334	1.53945	7.84314	1	6.22082	6.24318e-06	9.5337e-05	CCL5|CCL8|CCR2|CCR5|CCRL2|CMKLR1|CXCL10|CXCL11|CXCL12|CXCL9|CXCR3|FYN
ION_HOMEOSTASIS	MSigDB_C5	11	128	2.02737	1.40881	8.59375	1	6.36894	6.33983e-06	9.67095e-05	C3AR1|CCL5|CCR1|CCR2|CCR5|CXCL12|CXCR3|FTL|GNA15|IFI6|PPT1
REACTOME_NEGATIVE_REGULATORS_OF_RIG_I_MDA5_SIGNALING	MSigDB_C2	6	30	0.475164	0.683429	20	1	8.08399	6.53493e-06	9.93671e-05	CYLD|DDX58|HERC5|IFIH1|RNF125|UBE2L6
VALK_AML_CLUSTER_4	MSigDB_C2	6	30	0.475164	0.683429	20	1	8.08399	6.53493e-06	9.93671e-05	CAPN2|CYFIP1|DRAM1|NDFIP1|PRR5L|TRAT1
CHEMICAL_HOMEOSTASIS	MSigDB_C5	12	154	2.43917	1.54445	7.79221	1	6.19046	6.67566e-06	0.000101287	C3AR1|CCL5|CCR1|CCR2|CCR5|CXCL12|CXCR3|FTL|GNA15|IFI6|NPC2|PPT1
Mouse Brain_Hagemann05_93genes (16014634-Table1)	GeneSigDB	9	83	1.31462	1.13552	10.8434	1	6.76818	6.68248e-06	0.000101287	C1QA|CCL5|CCL8|CCR1|CCR5|CD68|CEBPD|GPX3|SLC8A1
Hematopoietic_Node1658	SignatureDB	9	83	1.31462	1.13552	10.8434	1	6.76818	6.68248e-06	0.000101287	BTN3A2|BTN3A3|CCL5|CECR1|CTSS|FGR|LAIR1|LCP2|NKG7
CELLULAR_CATION_HOMEOSTASIS	MSigDB_C5	10	105	1.66307	1.27659	9.52381	1	6.53064	6.70137e-06	0.000101466	C3AR1|CCL5|CCR1|CCR2|CCR5|CXCL12|CXCR3|FTL|GNA15|PPT1
CHANG_CORE_SERUM_RESPONSE_DN	MSigDB_C2	14	209	3.31031	1.79716	6.69856	1	5.94811	6.7605e-06	0.000102253	ARHGEF3|CST3|DAB2|DDX60L|EIF4E3|FCGRT|LIPA|MAF|PLD3|RARRES3|RNF213|SERPING1|TNFAIP2|XRN1
Human Leukemia_Ben-Dor00_143genes (11108479-SuppTable2)	GeneSigDB	11	129	2.0432	1.41427	8.52713	1	6.33314	6.83391e-06	0.000103254	CD302|CEBPD|CST3|FCER1G|FTL|MYO1F|PLD3|SAT1|STOM|TAP1|TNFAIP2
MODULE_424	MSigDB_C4	5	18	0.285098	0.529514	27.7778	1	8.90421	7.0205e-06	0.000105849	FCER1G|FCGR2A|FCGRT|LILRB2|LILRB3
Human Viral_Baba06_21genes (16938647-Table2b)	GeneSigDB	5	18	0.285098	0.529514	27.7778	1	8.90421	7.0205e-06	0.000105849	CD8A|CXCL9|FYB|IFI44L|TNFSF10
Human StemCell_Giroux05_34genes (15345586-Table1)	GeneSigDB	6	31	0.491003	0.694712	19.3548	1	7.9299	7.99567e-06	0.000120297	CCL4|CCL5|CCL8|CXCL11|CXCL12|CXCL9
CATION_HOMEOSTASIS	MSigDB_C5	10	108	1.71059	1.29461	9.25926	1	6.403	8.62519e-06	0.000129388	C3AR1|CCL5|CCR1|CCR2|CCR5|CXCL12|CXCR3|FTL|GNA15|PPT1
Human Bone Marrow_Zhan03_50genes_v1LDGs (12393520-Table5)	GeneSigDB	7	47	0.744423	0.855123	14.8936	1	7.31541	8.62708e-06	0.000129388	ATP6V1B2|CST3|CXCL12|DYNLT1|FCGRT|GPX1|TCN2
Mouse Prostate_Ouyang08_121genes (18381418-Table1)	GeneSigDB	9	86	1.36214	1.15578	10.4651	1	6.60838	8.9673e-06	0.00013435	CTSB|GPX3|IDH1|IQGAP2|RALB|RGL1|RHOU|SDCBP|STAT1
EXTRACELLULAR_SPACE	MSigDB_C5	15	244	3.86467	1.94039	6.14754	1	5.7387	9.01183e-06	0.000134875	C1QA|C1QB|C2|CCL4|CXCL9|GNLY|GPX3|IL15|IL32|LGALS8|PSAP|SECTM1|SERPINA1|TCN2|TNFAIP2
KEGG_CELL_ADHESION_MOLECULES_CAMS	MSigDB_C2	11	133	2.10656	1.43591	8.27068	1	6.19358	9.16174e-06	0.000136975	CD2|CD28|CD4|CD6|CD8A|CD8B|HLA-E|HLA-F|HLA-G|PECAM1|SIGLEC1
MIKKELSEN_MCV6_LCP_WITH_H3K4ME3	MSigDB_C2	12	159	2.51837	1.56915	7.54717	1	6.04251	9.25663e-06	0.000138249	ALDH1A1|CD244|GBP1|GPR56|IFI35|IFITM1|LST1|PSTPIP1|SNX10|TNFSF10|WARS|XAF1
MODULE_478	MSigDB_C4	5	19	0.300937	0.544012	26.3158	1	8.63779	9.40425e-06	0.000140014	FCER1G|FCGR2A|FCGRT|LILRB2|LILRB3
Human LungNotCaner_Kent08_23genes (18358739-Table1a)	GeneSigDB	5	19	0.300937	0.544012	26.3158	1	8.63779	9.40425e-06	0.000140014	CCL4|CCL5|CCL8|CMKLR1|CXCL10
Human Stomach_Mahadevan07_20genes_DownRegulated24HrTreatment (17325667-Table3b)	GeneSigDB	5	19	0.300937	0.544012	26.3158	1	8.63779	9.40425e-06	0.000140014	CCL5|CXCL10|CXCL11|IFI44L|XAF1
Human Leukemia_Vallat03_36genes (12586635-Figure1bb)	GeneSigDB	6	32	0.506841	0.705813	18.75	1	7.78274	9.71013e-06	0.000144418	CXCL10|GBP2|IRF1|PSME2|STAT1|TAP1
KEGG_HEMATOPOIETIC_CELL_LINEAGE	MSigDB_C2	9	87	1.37797	1.16246	10.3448	1	6.55681	9.86399e-06	0.000146249	CD14|CD2|CD3D|CD3E|CD3G|CD4|CD8A|CD8B|CSF3R
SASSON_RESPONSE_TO_GONADOTROPHINS_DN	MSigDB_C2	9	87	1.37797	1.16246	10.3448	1	6.55681	9.86399e-06	0.000146249	ARL4C|ARL6IP5|AXL|CASP4|DAB2|DAPK1|GBP1|NPC2|STAT1
WIERENGA_STAT5A_TARGETS_UP	MSigDB_C2	14	216	3.42118	1.82674	6.48148	1	5.7911	9.84895e-06	0.000146249	CCL5|CLEC4A|CST7|CXCL10|DAB2|DAPK1|FBXO6|FCGR2A|GALC|GBP4|GPR65|NAAA|PTGER2|TARP
GSE6269_FLU_VS_E_COLI_INF_PBMC_UP	MSigDB_C7	12	161	2.55005	1.57893	7.45342	1	5.98505	1.05116e-05	0.000155689	CCR5|CHST12|DDX60|IFI35|IFI44L|IFI6|IFITM1|OASL|PHACTR2|SIGLEC1|SPATS2L|XAF1
RECEPTOR_BINDING	MSigDB_C5	19	377	5.97122	2.40521	5.03979	1	5.4169	1.06174e-05	0.000157064	CCL4|CCL5|CCL8|CCR2|CRTAM|CXCL10|CXCL11|CXCL12|CXCL16|CXCL9|F2R|FYB|IFNG|IL18BP|JAKMIP1|LAG3|OASL|SDCBP|SECTM1
Human Leukemia_Kiiveri08_100genes_T-ALLTree (18410693-TableS7)	GeneSigDB	8	67	1.0612	1.02056	11.9403	1	6.79905	1.06264e-05	0.000157064	BCL11B|CD3D|CD3E|PRKCQ|SEPW1|SH2D1A|TRAT1|UBASH3A
SCHAEFFER_PROSTATE_DEVELOPMENT_48HR_UP	MSigDB_C2	22	483	7.65014	2.71634	4.55487	1	5.2828	1.07122e-05	0.000158169	ALDH1A1|BRI3|CD302|CEBPD|DYNLT1|FAM105A|GATA3|GPR155|GPR56|HS3ST3B1|ITM2B|LEPROTL1|LPAR6|LY6E|MAF|MAFB|MBOAT1|N4BP2L1|PLA2G4A|PLSCR1|SLC25A30|SLC31A2
LEE_AGING_NEOCORTEX_UP	MSigDB_C2	9	88	1.39381	1.1691	10.2273	1	6.50603	1.08362e-05	0.000159668	C1QA|C1QC|CD68|CTSS|GNA15|GPX1|IFI27|SAT1|STOM
SASSON_RESPONSE_TO_FORSKOLIN_DN	MSigDB_C2	9	88	1.39381	1.1691	10.2273	1	6.50603	1.08362e-05	0.000159668	ARL4C|ARL6IP5|AXL|CASP4|DAB2|DAPK1|GBP1|NPC2|STAT1
Blood_Module-2.8_T_cells	SignatureDB	10	111	1.75811	1.31239	9.00901	1	6.28006	1.10083e-05	0.000162038	BCL11B|BTBD11|CD28|CD6|CYLD|GATA3|HAPLN3|INPP4B|ITM2A|SIRPG
MODULE_300	MSigDB_C4	6	33	0.52268	0.716742	18.1818	1	7.64197	1.17104e-05	0.000171664	CASP1|CD14|CD2|DAPK1|GPR65|STAT1
REGULATION_OF_IMMUNE_RESPONSE	MSigDB_C5	6	33	0.52268	0.716742	18.1818	1	7.64197	1.17104e-05	0.000171664	C2|CRTAM|FYN|SLA2|TLR8|TRAT1
Human Immune_Allen10_42genes (20220088-SuppTable2b)	GeneSigDB	6	33	0.52268	0.716742	18.1818	1	7.64197	1.17104e-05	0.000171664	CCL5|CCR1|CCR5|CXCL16|CXCR3|IFNG
Human Leukemia_Shah08_34genes (18477771-Table1)	GeneSigDB	6	33	0.52268	0.716742	18.1818	1	7.64197	1.17104e-05	0.000171664	CTSB|GZMA|GZMH|PRF1|STAT1|TNFSF10
CASTELLANO_NRAS_TARGETS_UP	MSigDB_C2	8	68	1.07704	1.02812	11.7647	1	6.7336	1.18787e-05	0.000173569	GBP1|IFI35|IFIH1|IFIT1|KCTD12|PQLC3|STAT1|TAP1
KEGG_COMPLEMENT_AND_COAGULATION_CASCADES	MSigDB_C2	8	68	1.07704	1.02812	11.7647	1	6.7336	1.18787e-05	0.000173569	C1QA|C1QB|C1QC|C2|C3AR1|F2R|SERPINA1|SERPING1
Human Leukemia_Kiiveri08_100genes_T-ALLParallel (18410693-TableS13)	GeneSigDB	8	68	1.07704	1.02812	11.7647	1	6.7336	1.18787e-05	0.000173569	BCL11B|CD3D|CD3E|PRKCQ|SEPW1|SH2D1A|TRAT1|UBASH3A
Human Viral_Rodriguez-Caballero09_98genes (18768393-Table1)	GeneSigDB	9	89	1.40965	1.1757	10.1124	1	6.45604	1.18889e-05	0.000173569	CCL8|CERS6|CXCL10|GBP1|GBP4|LY96|LYST|NKG7|STAT1
BIOCARTA_TOB1_PATHWAY	MSigDB_C2	5	20	0.316776	0.558133	25	1	8.39087	1.23764e-05	0.000180133	CD28|CD3D|CD3E|CD3G|IFNG
MAHADEVAN_RESPONSE_TO_MP470_UP	MSigDB_C2	5	20	0.316776	0.558133	25	1	8.39087	1.23764e-05	0.000180133	CCL5|CXCL10|CXCL11|IFI44L|XAF1
SPIELMAN_LYMPHOBLAST_EUROPEAN_VS_ASIAN_2FC_DN	MSigDB_C2	5	20	0.316776	0.558133	25	1	8.39087	1.23764e-05	0.000180133	ARL4C|CLEC2B|CTSS|IL32|LPAR6
GSE26495_PD1HIGH_VS_PD1LOW_CD8_TCELL_UP	MSigDB_C7	13	192	3.04105	1.72313	6.77083	1	5.77957	1.28183e-05	0.000186374	C16ORF54|CD28|FYN|GALM|GBP5|GZMK|LPCAT2|SARAF|SIRPG|THEMIS|TMEM155|TRAT1|TRBC1
Human Viral_Uchimura07_54genes (17970077-Table6)	GeneSigDB	7	50	0.79194	0.881937	14	1	7.03912	1.31541e-05	0.000191062	C1QB|CD3E|CXCL12|FCGR3B|HLA-E|IL32|PSAP
BASAKI_YBX1_TARGETS_DN	MSigDB_C2	19	383	6.06626	2.42397	4.96084	1	5.33578	1.32453e-05	0.000192107	BTN3A2|BTN3A3|CD302|CERS6|GBP5|HLA-E|IDO1|IFI27|IFITM1|LGALS8|MGAT4A|RBM47|SAT1|SERPINA1|SLC30A1|SMPDL3A|SPG20|TNFSF10|XRN1
Human Lymphoma_Shin07_76genes (17638852-Table6)	GeneSigDB	8	69	1.09288	1.03563	11.5942	1	6.66947	1.32529e-05	0.000192107	DDX58|FYB|GBP1|LAG3|LCP2|PRKCQ|RARRES3|SH2D1A
REACTOME_G_ALPHA_I_SIGNALLING_EVENTS	MSigDB_C2	13	193	3.05689	1.72758	6.73575	1	5.75553	1.35504e-05	0.00019622	C3AR1|CCL5|CCR1|CCR2|CCR5|CXCL10|CXCL11|CXCL12|CXCL16|CXCL9|CXCR3|CXCR6|P2RY13
CHICAS_RB1_TARGETS_CONFLUENT	MSigDB_C2	24	565	8.94892	2.93278	4.24779	1	5.13201	1.36101e-05	0.000196885	APOL6|ARL4C|AXL|C10ORF54|CXCL12|DAB2|DDX60|FLJ32255|GBP1|GBP2|IL32|LIPA|LY6E|MYOF|OSBPL1A|PARP9|PQLC3|PTGER2|SAMD9L|SERPING1|SPATS2L|TSPAN5|WARS|XAF1
HINATA_NFKB_TARGETS_KERATINOCYTE_UP	MSigDB_C2	9	91	1.44133	1.18878	9.89011	1	6.35832	1.42582e-05	0.000206052	CCL5|CXCL10|CXCL11|GBP1|IL15|IL32|IRF1|TAP1|TNFAIP2
Mouse Breast_Fleming09_114genes (19723659-Table2)	GeneSigDB	8	70	1.10872	1.04309	11.4286	1	6.60662	1.47586e-05	0.000213067	ALDH1A1|CCL8|CCR1|CCR2|CXCL12|CXCL9|PECAM1|PTGER4
Human StemCell_Bohgaki05_118genes (16014681-table2)	GeneSigDB	10	115	1.82146	1.33572	8.69565	1	6.12296	1.50542e-05	0.000217116	CCL8|CD28|CD3E|CD3G|CD6|CD8B|CXCL10|F2R|FYB|IL15
ZHENG_FOXP3_TARGETS_IN_THYMUS_UP	MSigDB_C2	13	195	3.08856	1.73643	6.66667	1	5.70793	1.51257e-05	0.000217487	ARHGEF3|CD28|CELF2|GPRIN3|INPP4B|IPCEF1|PTGER2|RNF125|SAMHD1|SDCBP|STAT4|TRAT1|TTC39B
GSE17974_IL4_AND_ANTI_IL12_VS_UNTREATED_4H_ACT_CD4_TCELL_UP	MSigDB_C7	13	195	3.08856	1.73643	6.66667	1	5.70793	1.51257e-05	0.000217487	APOL6|BTN3A3|CCRL2|CD8A|CD8B|GATA3|OSBPL1A|PTGER2|RALB|SMPDL3A|STAT4|SYTL3|VAMP5
CSR_LATE_UP.V1_DN	MSigDB_C6	12	167	2.64508	1.60788	7.18563	1	5.81819	1.52136e-05	0.000218531	APOL3|C10ORF54|DDX60L|DRAM1|EPSTI1|KIAA1598|ME1|RARRES3|SCML1|UBE2L6|VAMP5|XAF1
FERRANDO_TAL1_NEIGHBORS	MSigDB_C2	5	21	0.332615	0.571905	23.8095	1	8.16112	1.60335e-05	0.000229615	CD2|CD3E|CD6|FCGR3B|TRAC
Human Brain_Godard03_22genes (14583454-Table3)	GeneSigDB	5	21	0.332615	0.571905	23.8095	1	8.16112	1.60335e-05	0.000229615	AIF1|FCGR3B|FCGRT|IFITM1|TYROBP
Mouse StemCell_Bystrykh05_24genes (15711547-Table1)	GeneSigDB	5	21	0.332615	0.571905	23.8095	1	8.16112	1.60335e-05	0.000229615	CCR2|CREG1|CST3|CTSC|F2R
KYNG_RESPONSE_TO_H2O2	MSigDB_C2	8	71	1.12455	1.05049	11.2676	1	6.54499	1.64055e-05	0.000234707	CD68|CST3|CTSB|CTSS|IFI6|PTGER4|TAP1|TSPAN4
HAN_JNK_SINGALING_UP	MSigDB_C2	6	35	0.554358	0.738111	17.1429	1	7.37781	1.67092e-05	0.000238336	CCL5|CXCL10|GBP4|IFIT1|IFIT3|UBE2L6
KEGG_PRIMARY_IMMUNODEFICIENCY	MSigDB_C2	6	35	0.554358	0.738111	17.1429	1	7.37781	1.67092e-05	0.000238336	CD3D|CD3E|CD4|CD8A|CD8B|TAP1
GSE20366_TREG_VS_NAIVE_CD4_TCELL_DEC205_CONVERSION_DN	MSigDB_C7	13	197	3.12024	1.74524	6.59898	1	5.66097	1.68596e-05	0.000239762	ATP8B4|CASP1|EOMES|FASLG|GALM|IFNG|MAF|NAAA|PHACTR2|PRR5L|RGL1|SMCO4|THEMIS
GSE24142_DN2_VS_DN3_THYMOCYTE_ADULT_UP	MSigDB_C7	13	197	3.12024	1.74524	6.59898	1	5.66097	1.68596e-05	0.000239762	CASP4|CCL5|CD302|CD68|CXCL11|DPYD|FAM105A|GBP4|IRF1|RTP4|SLC27A2|SMCO4|TYROBP
GSE30962_ACUTE_VS_CHRONIC_LCMV_SECONDARY_INF_CD8_TCELL_UP	MSigDB_C7	13	197	3.12024	1.74524	6.59898	1	5.66097	1.68596e-05	0.000239762	ARL4C|BTBD11|C10ORF54|C16ORF54|DOCK5|FCGRT|GIMAP1|GPRIN3|IQGAP2|KLRD1|LAIR1|SARAF|TSPAN5
Human Leukemia_Alcalay05_369genes (15831697-TableS2)	GeneSigDB	17	322	5.10009	2.22542	5.2795	1	5.34726	1.70769e-05	0.000242611	ACVR1|ATP6V1B2|C3AR1|DDX60|DRAM1|EPB41L3|FAM105A|GALC|HNMT|IFITM1|INPP4B|ITM2A|PRR5L|SMPDL3A|SNX10|STOM|TMBIM1
KEGG_AUTOIMMUNE_THYROID_DISEASE	MSigDB_C2	7	52	0.823617	0.899365	13.4615	1	6.86749	1.71462e-05	0.000243112	CD28|FASLG|GZMB|HLA-E|HLA-F|HLA-G|PRF1
GSE6269_HEALTHY_VS_STREP_PNEUMO_INF_PBMC_DN	MSigDB_C7	12	169	2.67676	1.61741	7.10059	1	5.76431	1.71446e-05	0.000243112	CD14|CD163|CD302|CSF3R|CTSS|FCGR1B|FLVCR2|GNS|GPX3|MS4A4A|PPT1|SDCBP
REACTOME_PLATELET_ACTIVATION_SIGNALING_AND_AGGREGATION	MSigDB_C2	13	198	3.13608	1.74963	6.56566	1	5.63772	1.77902e-05	0.000249762	F2R|FCER1G|FYN|GNA15|LCP2|PECAM1|PIK3R5|PLA2G4A|PRKCH|PRKCQ|PSAP|SERPINA1|SERPING1
GSE13738_TCR_VS_BYSTANDER_ACTIVATED_CD4_TCELL_DN	MSigDB_C7	13	198	3.13608	1.74963	6.56566	1	5.63772	1.77902e-05	0.000249762	APOL6|CAPN2|CASP1|CYLD|DDX60L|ETV7|FAM46A|FTL|GBP5|GLIPR2|LPAR6|PTGER2|TMBIM1
GSE1460_DP_THYMOCYTE_VS_NAIVE_CD4_TCELL_ADULT_BLOOD_DN	MSigDB_C7	13	198	3.13608	1.74963	6.56566	1	5.63772	1.77902e-05	0.000249762	ARL6IP5|BTN3A3|CREG1|CXCL12|CYLD|GIMAP6|HLA-E|HLA-G|INPP4B|RNF130|SCARB2|TCN2|TMBIM1
GSE17580_TREG_VS_TEFF_DN	MSigDB_C7	13	198	3.13608	1.74963	6.56566	1	5.63772	1.77902e-05	0.000249762	ARL4C|C10ORF54|CLEC10A|CXCR6|DOCK5|FASLG|FCGRT|HSD11B1|LAIR1|LYST|PLD3|RALB|SLA2
GSE17974_CTRL_VS_ACT_IL4_AND_ANTI_IL12_72H_CD4_TCELL_UP	MSigDB_C7	13	198	3.13608	1.74963	6.56566	1	5.63772	1.77902e-05	0.000249762	APOBEC3A|CASP1|CASP4|CLEC7A|GBP4|IPCEF1|MFSD1|NAAA|PIK3R5|RAPGEF2|SAMHD1|TBXAS1|TYROBP
GSE19825_CD24LOW_VS_IL2RA_HIGH_DAY3_EFF_CD8_TCELL_UP	MSigDB_C7	13	198	3.13608	1.74963	6.56566	1	5.63772	1.77902e-05	0.000249762	BTBD11|CASP4|F2R|GBP2|GIMAP4|GIMAP8|GPR171|IFI35|LAG3|LY6E|PRKCH|SLA2|VAMP5
GSE22886_NEUTROPHIL_VS_DC_UP	MSigDB_C7	13	198	3.13608	1.74963	6.56566	1	5.63772	1.77902e-05	0.000249762	APOBEC3A|BTN3A1|CD300A|CEBPD|CSF3R|FCGR3B|HERC5|IFITM1|KLRD1|OASL|PRF1|TNFSF10|TRAC
GSE3337_4H_VS_16H_IFNG_IN_CD8POS_DC_DN	MSigDB_C7	13	198	3.13608	1.74963	6.56566	1	5.63772	1.77902e-05	0.000249762	AOAH|C1QB|CD302|CLEC4A|CSF3R|CTSB|FCER1G|LIPA|LY6E|MAFB|PSAP|TBXAS1|TYROBP
GSE3982_MAST_CELL_VS_BASOPHIL_DN	MSigDB_C7	13	198	3.13608	1.74963	6.56566	1	5.63772	1.77902e-05	0.000249762	ARL4C|C3AR1|CCR5|CD300A|CYLD|GIMAP6|GZMA|LGALS8|LILRB2|N4BP2L1|PILRA|TMEM140|TRBC1
GSE9988_ANTI_TREM1_VS_LPS_MONOCYTE_UP	MSigDB_C7	13	198	3.13608	1.74963	6.56566	1	5.63772	1.77902e-05	0.000249762	ACVR1|ATP6V1B2|BRI3|CCR1|CRTAM|DAB2|DOK2|FNIP2|HAVCR2|HEXB|SCARB2|SPG20|TMBIM1
Human Immune_Kong10_855genes_ImmPort_CD40LvsControl (20460173-ImmPortCD40LvsControl)	GeneSigDB	23	537	8.50543	2.86089	4.28305	1	5.06646	1.80706e-05	0.00025345	ARL4C|BTN3A2|BTN3A3|CD163|CD28|CD97|CLEC2B|FGR|FTL|FYN|HLA-F|HLA-G|IDH1|IQGAP2|NAAA|PLD3|PRKCQ|RALB|STOM|TAP1|UBE2L6|WARS|XAF1
MASSARWEH_TAMOXIFEN_RESISTANCE_UP	MSigDB_C2	24	575	9.10731	2.95799	4.17391	1	5.03473	1.81092e-05	0.000253742	ACVR1|ANKRD22|CYLD|DOCK5|DRAM1|FAM46A|FBXO6|FLVCR2|IDH1|INPP4B|IQGAP2|MGAT4A|PSTPIP2|RAB20|RAPGEF2|RTP4|SASH1|SAT1|SCPEP1|SPATA13|STOM|SYNJ1|TARP|TNFSF10
GSE11057_CD4_EFF_MEM_VS_PBMC_UP	MSigDB_C7	13	199	3.15192	1.754	6.53266	1	5.61463	1.87655e-05	0.000258873	CD2|CD3D|CD6|CXCR3|GATA3|GPR171|HAPLN3|ITM2A|MAF|PHACTR2|PTGER2|TRAT1|TRBC1
GSE11864_CSF1_IFNG_VS_CSF1_IFNG_PAM3CYS_IN_MAC_UP	MSigDB_C7	13	199	3.15192	1.754	6.53266	1	5.61463	1.87655e-05	0.000258873	APOL4|CCR1|CD302|CHST12|DPYD|EIF4E3|GIMAP1|GIMAP8|MAF|MYO1F|OSBPL1A|PSTPIP1|SPATS2L
GSE13306_TREG_VS_TCONV_SPLEEN_DN	MSigDB_C7	13	199	3.15192	1.754	6.53266	1	5.61463	1.87655e-05	0.000258873	CD244|CHST12|CXCR6|DSE|EPSTI1|FCGR2A|GPR171|HS3ST3B1|ITM2B|KLRD1|MYO1F|THEMIS|TMEM71
GSE14350_IL2RB_KO_VS_WT_TREG_UP	MSigDB_C7	13	199	3.15192	1.754	6.53266	1	5.61463	1.87655e-05	0.000258873	ARL4C|CD97|DSE|GBP2|HSD11B1|LEPROTL1|MBOAT1|MGAT4A|NPC2|PIK3R5|PRKCQ|STAT1|TNFSF13B
GSE1460_INTRATHYMIC_T_PROGENITOR_VS_NAIVE_CD4_TCELL_ADULT_BLOOD_DN	MSigDB_C7	13	199	3.15192	1.754	6.53266	1	5.61463	1.87655e-05	0.000258873	APOL3|ARHGEF3|ARL6IP5|BTN3A1|CLEC2B|CYLD|FTL|HLA-G|IFITM1|LCP2|PQLC3|SIRPG|TMBIM1
GSE14769_UNSTIM_VS_20MIN_LPS_BMDM_DN	MSigDB_C7	13	199	3.15192	1.754	6.53266	1	5.61463	1.87655e-05	0.000258873	CCL4|CCRL2|CD14|CXCL10|CYFIP1|CYLD|FYB|GPR174|HLA-G|IFI44L|PARP9|SLAMF7|THEMIS
GSE17721_PAM3CSK4_VS_GADIQUIMOD_24H_BMDM_DN	MSigDB_C7	13	199	3.15192	1.754	6.53266	1	5.61463	1.87655e-05	0.000258873	AIF1|BATF2|C1QC|CCL4|CCR5|CCRL2|DDX60|IFI35|IL18BP|PSME2|RGL1|TAP1|UBE2L6
GSE17974_IL4_AND_ANTI_IL12_VS_UNTREATED_72H_ACT_CD4_TCELL_UP	MSigDB_C7	13	199	3.15192	1.754	6.53266	1	5.61463	1.87655e-05	0.000258873	AMICA1|AOAH|CD3G|CXCL11|EMR2|EOMES|GATA3|PECAM1|PLA2G4A|RNF125|SCPEP1|SYTL3|TMEM71
GSE20366_TREG_VS_NAIVE_CD4_TCELL_DEC205_CONVERSION_UP	MSigDB_C7	13	199	3.15192	1.754	6.53266	1	5.61463	1.87655e-05	0.000258873	AXL|CD300A|CTSS|CXCL10|EIF4E3|GBP4|GZMB|INPP4B|KCTD12|NPC2|RAB20|RNF130|SLC7A7
GSE22886_NAIVE_CD4_TCELL_VS_NEUTROPHIL_UP	MSigDB_C7	13	199	3.15192	1.754	6.53266	1	5.61463	1.87655e-05	0.000258873	ACVR1|BCL11B|CAPN2|CD2|CD3G|CD4|CD6|GATA3|INPP4B|ITM2A|LEPROTL1|SIRPG|UBASH3A
GSE360_CTRL_VS_L_DONOVANI_DC_UP	MSigDB_C7	13	199	3.15192	1.754	6.53266	1	5.61463	1.87655e-05	0.000258873	ALDH1A1|C3AR1|CCR1|CCR5|CD14|CD163|CPVL|DPYD|GPX3|HLA-E|PECAM1|PSTPIP1|SLC7A7
GSE360_DC_VS_MAC_T_GONDII_DN	MSigDB_C7	13	199	3.15192	1.754	6.53266	1	5.61463	1.87655e-05	0.000258873	C3AR1|CD14|CD163|CD300A|CEBPD|FYN|HLA-E|KCTD12|PECAM1|PTGER2|SASH1|SMPDL3A|VSIG4
GSE360_L_DONOVANI_VS_B_MALAYI_HIGH_DOSE_DC_DN	MSigDB_C7	13	199	3.15192	1.754	6.53266	1	5.61463	1.87655e-05	0.000258873	ALDH1A1|CD14|CLEC2B|CPVL|DAB2|DPYD|FYN|GPX3|HLA-E|LY96|MNDA|PECAM1|VSIG4
GSE7764_NKCELL_VS_SPLENOCYTE_DN	MSigDB_C7	13	199	3.15192	1.754	6.53266	1	5.61463	1.87655e-05	0.000258873	CD3E|CD3G|CLEC4A|CXCR6|EPB41L3|LGMN|LY6E|MS4A7|P2RY6|PECAM1|SASH1|TNFAIP2|XAF1
GSE7852_THYMUS_VS_FAT_TCONV_DN	MSigDB_C7	13	199	3.15192	1.754	6.53266	1	5.61463	1.87655e-05	0.000258873	BTBD11|CST7|CYFIP1|DAPK1|EPSTI1|F2R|FRMD4B|GCH1|GZMB|MAF|MYO1F|PTGER4|TMBIM1
Myeloid_Node2894	SignatureDB	4	11	0.174227	0.414	36.3636	1	9.241	1.87224e-05	0.000258873	CD14|CD163|CSF3R|MS4A6A
Human Breast_Walker10_3588genes (20174566-TableS1)	GeneSigDB	79	3148	49.8605	6.53204	2.50953	1	4.46101	1.90765e-05	0.00026291	ACVR1|ARL4C|ARL6IP5|ATP6AP2|ATP6V1B2|BTN3A1|BTN3A2|BTN3A3|C3AR1|CD244|CD300A|CD97|CELF2|CLEC12A|CST3|CST7|CTSB|CTSC|CXCL10|DAPK1|DDX60|DRAM1|EIF4E3|EMR2|EPSTI1|FAM26F|FAM46A|FCGRT|FTL|GBP1|GBP2|GBP3|GBP4|GIMAP2|GNA15|GPR174|GPR65|GZMH|HAVCR2|HERC5|HEXB|IDO2|IFI35|IFI44L|IFIT3|JAKMIP1|LAG3|LGMN|LPAR6|LY6E|MFSD1|MS4A4A|MVB12B|NPC2|OASL|PLD3|PPT1|PSME2|PSTPIP1|PTGER4|RAB20|RAB27A|RARRES3|RBM47|SAT1|…
KRIEG_KDM3A_TARGETS_NOT_HYPOXIA	MSigDB_C2	13	200	3.16776	1.75837	6.5	1	5.59168	1.97874e-05	0.000266533	ATP6AP2|CARD16|GBP1|GBP3|IFI35|IFIT3|IRF1|LGALS8|PHACTR2|PSME2|STAT1|STAT4|TMEM140
REACTOME_DOWNSTREAM_TCR_SIGNALING	MSigDB_C2	6	36	0.570197	0.748566	16.6667	1	7.25361	1.9785e-05	0.000266533	CD3D|CD3E|CD3G|CD4|PRKCQ|TRAT1
STEARMAN_TUMOR_FIELD_EFFECT_UP	MSigDB_C2	6	36	0.570197	0.748566	16.6667	1	7.25361	1.9785e-05	0.000266533	CD68|CLEC4A|CTSS|PLD3|SAT1|SCARB2
GSE14000_UNSTIM_VS_16H_LPS_DC_DN	MSigDB_C7	13	200	3.16776	1.75837	6.5	1	5.59168	1.97874e-05	0.000266533	BATF2|DRAM1|GCH1|IFI35|IFIH1|IL15|LY6E|LYST|PARP9|SLAMF7|SLC31A2|TNFAIP2|TNFSF10
GSE15930_STIM_VS_STIM_AND_TRICHOSTATINA_48H_CD8_T_CELL_DN	MSigDB_C7	13	200	3.16776	1.75837	6.5	1	5.59168	1.97874e-05	0.000266533	CCRL2|CREG1|CTSS|HLA-E|IFI27|IFI35|IFIH1|PSME2|SAMHD1|SAT1|SLC7A7|STAT1|TAP1
GSE17721_12H_VS_24H_GARDIQUIMOD_BMDM_UP	MSigDB_C7	13	200	3.16776	1.75837	6.5	1	5.59168	1.97874e-05	0.000266533	BATF2|CCL4|CD300LF|CLEC7A|CSF3R|EIF4E3|GPX3|IFI35|MYO1F|PARP9|PSTPIP2|SAMHD1|SLAMF8
GSE17721_PAM3CSK4_VS_GADIQUIMOD_12H_BMDM_DN	MSigDB_C7	13	200	3.16776	1.75837	6.5	1	5.59168	1.97874e-05	0.000266533	CCL5|CSF3R|CXCL10|EPSTI1|HLA-G|IFI35|IL18BP|ITM2B|MS4A7|PARP9|PSME2|RAB20|STAT4
GSE17721_POLYIC_VS_PAM3CSK4_4H_BMDM_UP	MSigDB_C7	13	200	3.16776	1.75837	6.5	1	5.59168	1.97874e-05	0.000266533	AIF1|ATP6V1B2|CASP4|CCL5|GBP2|GLIPR2|LIPA|RHOU|SARAF|SASH1|SMPDL3A|TSPAN4|WARS
GSE20366_CD103_POS_VS_NEG_TREG_KLRG1NEG_DN	MSigDB_C7	13	200	3.16776	1.75837	6.5	1	5.59168	1.97874e-05	0.000266533	AXL|CCR5|CXCR3|F2R|FRMD4B|GAA|GALM|GBP4|GCH1|GZMB|IFNG|MYO1F|PSTPIP2
GSE20366_TREG_VS_TCONV_DN	MSigDB_C7	13	200	3.16776	1.75837	6.5	1	5.59168	1.97874e-05	0.000266533	ATP8B4|CASP4|CD163|CD4|CERS6|DOCK5|FASLG|IFNG|LPAR6|MGAT4A|NKG7|RNF13|SLAMF7
GSE20715_WT_VS_TLR4_KO_6H_OZONE_LUNG_UP	MSigDB_C7	13	200	3.16776	1.75837	6.5	1	5.59168	1.97874e-05	0.000266533	AXL|CD302|CD8B|CTSS|GALM|IL18BP|ITM2B|LAIR1|RNF149|SARAF|SLC31A2|SNX10|TLR2
GSE22886_DC_VS_MONOCYTE_UP	MSigDB_C7	13	200	3.16776	1.75837	6.5	1	5.59168	1.97874e-05	0.000266533	C1ORF54|C1QA|C1QB|CTSB|CTSC|DAB2|FLVCR2|GPX3|HSD11B1|MAF|ME1|MGAT4A|SLAMF8
GSE22886_NAIVE_CD8_TCELL_VS_MEMORY_TCELL_DN	MSigDB_C7	13	200	3.16776	1.75837	6.5	1	5.59168	1.97874e-05	0.000266533	ACVR1|CD4|CREBL2|CTSB|CYLD|GATA3|INPP4B|ITM2B|LILRB5|LPAR6|PTGER2|TNFSF10|TSPAN5
GSE24142_DN2_VS_DN3_THYMOCYTE_DN	MSigDB_C7	13	200	3.16776	1.75837	6.5	1	5.59168	1.97874e-05	0.000266533	AXL|CD28|CD3D|CD3E|CD3G|CTSB|DAPK1|HSD11B1|LYST|N4BP2L1|PLD3|PPT1|SH2D1A
GSE24142_EARLY_THYMIC_PROGENITOR_VS_DN3_THYMOCYTE_ADULT_DN	MSigDB_C7	13	200	3.16776	1.75837	6.5	1	5.59168	1.97874e-05	0.000266533	AXL|BCL11B|CD28|CD3D|CD3G|GZMA|HSD11B1|MS4A6A|PLD3|PQLC3|PRKCQ|SH2D1A|SYTL3
GSE24634_TEFF_VS_TCONV_DAY7_IN_CULTURE_UP	MSigDB_C7	13	200	3.16776	1.75837	6.5	1	5.59168	1.97874e-05	0.000266533	CAPN2|CCR2|CD2|CHST12|CXCR3|GATA3|GZMA|IL32|LAG3|RAB27A|SIRPG|SLC27A2|TSPAN5
GSE360_L_DONOVANI_VS_B_MALAYI_HIGH_DOSE_MAC_DN	MSigDB_C7	13	200	3.16776	1.75837	6.5	1	5.59168	1.97874e-05	0.000266533	AOAH|C1QB|CCL5|CD302|CPVL|GAA|GBP1|GNA15|IRF1|MYO1F|SECTM1|TAP1|TNFSF10
GSE360_T_GONDII_VS_B_MALAYI_LOW_DOSE_DC_DN	MSigDB_C7	13	200	3.16776	1.75837	6.5	1	5.59168	1.97874e-05	0.000266533	BTN3A1|C3AR1|CPVL|CXCL12|DOK2|GPX3|HLA-E|IDH1|KCTD12|MAF|MNDA|OSBPL1A|PECAM1
GSE36476_CTRL_VS_TSST_ACT_16H_MEMORY_CD4_TCELL_YOUNG_UP	MSigDB_C7	13	200	3.16776	1.75837	6.5	1	5.59168	1.97874e-05	0.000266533	ARL4C|CLEC2B|DPYD|FYB|GZMK|HERC5|IFITM1|ITM2B|LEPROTL1|MGAT4A|MYO1F|PRKCQ|SAMHD1
GSE3982_DC_VS_CENT_MEMORY_CD4_TCELL_UP	MSigDB_C7	13	200	3.16776	1.75837	6.5	1	5.59168	1.97874e-05	0.000266533	ALDH1A1|CTSC|FAM46A|FGR|HSD11B1|IGSF6|MS4A6A|MYOF|PECAM1|RALB|SLAMF8|SLC30A1|SLC31A2
GSE3982_DC_VS_TH2_UP	MSigDB_C7	13	200	3.16776	1.75837	6.5	1	5.59168	1.97874e-05	0.000266533	CLEC10A|CLEC4A|CPVL|CST3|HSD11B1|PILRA|PSAP|SERPINA1|SLAMF8|SLC31A2|SLC7A7|TLR2|TMBIM1
GSE3982_EOSINOPHIL_VS_BCELL_UP	MSigDB_C7	13	200	3.16776	1.75837	6.5	1	5.59168	1.97874e-05	0.000266533	AOAH|APOBEC3A|CD244|CD302|CD97|CREG1|CRY1|DOK2|IFITM1|PSTPIP2|PTGER2|SDCBP|TBXAS1
GSE3982_MAST_CELL_VS_DC_DN	MSigDB_C7	13	200	3.16776	1.75837	6.5	1	5.59168	1.97874e-05	0.000266533	CCR5|CXCL9|HSD11B1|IL15|LIPA|MYOF|PILRA|RAB20|SAMHD1|SCPEP1|SLAMF8|SLC31A2|SMCO4
GSE7460_FOXP3_MUT_VS_WT_ACT_WITH_TGFB_TCONV_UP	MSigDB_C7	13	200	3.16776	1.75837	6.5	1	5.59168	1.97874e-05	0.000266533	CD8A|CD8B|CXCR3|F2R|FASLG|FRMD4B|GIMAP7|GZMA|IFNG|KLRD1|NKG7|SLA2|TSPAN4
APOPTOSIS_GO	MSigDB_C5	20	431	6.82652	2.56878	4.64037	1	5.12831	2.06727e-05	0.000278195	ACVR1|CASP4|CD14|CD2|CD28|CD3G|CRTAM|CTSB|DAPK1|F2R|FASLG|GPR65|GPX1|GZMA|GZMB|IFI6|PPT1|STAT1|TLR2|TNFSF10
Serum_response_Fb_down	SignatureDB	13	201	3.1836	1.76272	6.46766	1	5.56889	2.08578e-05	0.000280421	ARHGEF3|CST3|DAB2|DDX60L|EIF4E3|FCGRT|LIPA|MAF|PLD3|RARRES3|RNF213|SERPING1|TNFAIP2
DUTERTRE_ESTRADIOL_RESPONSE_24HR_DN	MSigDB_C2	22	505	7.99859	2.77622	4.35644	1	5.04334	2.12398e-05	0.000285288	ACVR1|ARL4C|DAB2|DDX60|DRAM1|DSE|GLIPR2|IFIT1|IFIT5|LGALS8|LPCAT2|LYST|ME1|MGAT4A|PARP9|PHACTR2|PTGER4|RAPGEF2|RGL1|SASH1|SLC31A2|XRN1
PROGRAMMED_CELL_DEATH	MSigDB_C5	20	432	6.84236	2.5717	4.62963	1	5.11632	2.13668e-05	0.000286725	ACVR1|CASP4|CD14|CD2|CD28|CD3G|CRTAM|CTSB|DAPK1|F2R|FASLG|GPR65|GPX1|GZMA|GZMB|IFI6|PPT1|STAT1|TLR2|TNFSF10
WANG_ESOPHAGUS_CANCER_VS_NORMAL_UP	MSigDB_C2	10	120	1.90066	1.3643	8.33333	1	5.93662	2.18584e-05	0.000293047	BTN3A3|CCL4|CD97|DAPK1|FCER1G|GBP3|IFITM1|PECAM1|SERPING1|TBXAS1
RAMALHO_STEMNESS_DN	MSigDB_C2	8	74	1.17207	1.07239	10.8108	1	6.36704	2.23011e-05	0.000298141	CD68|CEBPD|CLEC4A|CST3|CTSB|CTSS|HSD11B1|TYROBP
Human Lung_not_cancer_Woodruff05_81genes (16166618-SuppTable5)	GeneSigDB	8	74	1.17207	1.07239	10.8108	1	6.36704	2.23011e-05	0.000298141	C2|CCR5|DAB2|FGR|GBP2|HSD11B1|OASL|SECTM1
SWEET_LUNG_CANCER_KRAS_DN	MSigDB_C2	20	434	6.87404	2.57754	4.60829	1	5.09244	2.2818e-05	0.000304767	ALDH1A1|ARHGEF3|CCRL2|CD3D|CD97|CXCL12|FYN|GBP1|GBP4|GIMAP4|GPX3|HSD11B1|IFIH1|IFIT3|KCTD12|MS4A6A|PECAM1|SASH1|SERPING1|TMEM71
PEREZ_TP53_TARGETS	MSigDB_C2	38	1168	18.4997	4.16241	3.25342	1	4.68485	2.33068e-05	0.000310424	ACVR1|ADAP2|APOL6|BTBD11|CASP1|CELF2|CST3|DOCK4|EOMES|EPB41L3|ETV7|FAM105A|FNIP2|FRMD3|FYN|GAA|GATA3|GCH1|GLIPR2|GPR155|GPR56|HS3ST3B1|IFIH1|IFIT1|IFIT3|IRF1|ITM2A|MAF|MAFB|NAAA|PRR5L|RNF213|RTP4|SLC25A30|TMEM144|TMEM155|VAMP5|XAF1
PID_IL23PATHWAY	MSigDB_C2	6	37	0.586035	0.758876	16.2162	1	7.13419	2.33012e-05	0.000310424	CD3E|CD4|CXCL9|IFNG|STAT1|STAT4
YANG_BCL3_TARGETS_UP	MSigDB_C2	18	364	5.76532	2.36402	4.94505	1	5.17537	2.3268e-05	0.000310424	C16ORF54|CD68|CTSC|CXCL10|DDX60|EPB41L3|GBP2|GBP4|GCH1|IFI35|IFI44L|IFIT3|OASL|RBM47|RTP4|TAP1|TMEM140|UBE2L6
Human Breast_Troester06_162genes_down_DOX-ME16C (17150101-TableS1g)	GeneSigDB	10	121	1.91649	1.36995	8.26446	1	5.9006	2.34969e-05	0.000312665	CASP1|CTSB|FAM46A|GAA|GPX1|LAP3|PSME2|SAT1|TAP1|TMEM144
ROZANOV_MMP14_TARGETS_UP	MSigDB_C2	15	265	4.19728	2.02128	5.66038	1	5.34449	2.38734e-05	0.000317379	APOL3|CST7|DAPK1|GBP3|HSD11B1|IFITM1|IL32|ITM2A|LGMN|N4BP2L1|RAB20|RARRES3|SLAMF7|SNX10|TLR2
ONO_FOXP3_TARGETS_UP	MSigDB_C2	5	23	0.364292	0.598494	21.7391	1	7.74562	2.58305e-05	0.00034244	CCR2|CCR5|CD97|CXCR3|SLAMF7
Human Viral_Baba06_24genes (16938647-Table2a)	GeneSigDB	5	23	0.364292	0.598494	21.7391	1	7.74562	2.58305e-05	0.00034244	CXCL9|FYB|IFI44L|STAT1|TNFSF10
POSITIVE_REGULATION_OF_BIOLOGICAL_PROCESS	MSigDB_C5	27	708	11.2139	3.27303	3.81356	1	4.8231	2.69261e-05	0.000356633	ACVR1|APOL3|ATP6AP2|C2|CASP1|CASP4|CD2|CD28|CD3E|CRTAM|CXCL10|DAPK1|F2R|FASLG|FYN|IFNG|IL15|NDFIP1|PPT1|SECTM1|SIRPG|SLA2|TLR2|TLR8|TNFSF10|TNFSF13B|TRAT1
REACTOME_TRAFFICKING_AND_PROCESSING_OF_ENDOSOMAL_TLR	MSigDB_C2	4	12	0.190066	0.4324	33.3333	1	8.81113	2.77326e-05	0.000366296	CTSB|CTSS|LGMN|TLR8
MODULE_575	MSigDB_C4	4	12	0.190066	0.4324	33.3333	1	8.81113	2.77326e-05	0.000366296	GZMA|GZMB|GZMH|PRF1
Human InVitro_Haouzi10_14genes (20042535-TableS2a)	GeneSigDB	4	12	0.190066	0.4324	33.3333	1	8.81113	2.77326e-05	0.000366296	CCL4|CCL8|CXCL12|CXCL16
Human Brain_Freije04_595genes (15374961-TableS2)	GeneSigDB	21	477	7.5551	2.69976	4.40252	1	4.98004	2.8015e-05	0.000369684	ARL4C|C1ORF162|CD14|CD163|CTSC|DPYD|DRAM1|FAM46A|FCGR3B|GBP1|GBP3|LY96|MS4A6A|MYOF|SAT1|SECTM1|SERPINA1|SERPING1|SNX10|VSIG4|XAF1
BOSCO_ALLERGEN_INDUCED_TH2_ASSOCIATED_MODULE	MSigDB_C2	11	150	2.37582	1.52438	7.33333	1	5.65749	2.84573e-05	0.000375174	AMICA1|CERS6|CYLD|EOMES|LCP2|PECAM1|PTGER2|STAT4|SYTL3|TMEM71|TTC39B
Human StemCell_Nilsson07_3153genes (17616640-TableS3)	GeneSigDB	76	3032	48.0232	6.42827	2.5066	1	4.35215	2.97915e-05	0.000392401	AOAH|APOL3|ARL6IP5|ATP6AP2|BRI3|BTBD11|C1ORF54|CALCOCO2|CAPN2|CCL8|CD3G|CEBPD|CHST12|CLEC2B|CPVL|CREBL2|CTSB|CXCL16|CYFIP1|DAB2|DOCK4|DPYD|DRAM1|DYNLT1|FRMD4B|FTL|FYB|GBP1|GBP2|GBP5|GCH1|GIMAP2|GIMAP6|GNS|GPX1|HERC5|HLA-E|HLA-F|HNMT|IDH1|IFI6|IFIT1|IFITM1|IPCEF1|ITM2B|LAP3|LIPA|LPAR6|LYST|NAAA|NAGK|NPC2|OSBPL1A|PARP9|PLSCR1|PPT1|PRR5L|RAB20|RBM47|RGL1|RNF11|RNF130|SARAF|SAT1|SLC27A2|SLC30A1|SNX10…
Human Leukemia_Dufour10_83genes (20038735-TableA2)	GeneSigDB	8	77	1.21959	1.09384	10.3896	1	6.19872	2.98782e-05	0.00039318	ARHGEF3|ARL4C|CLEC7A|CTSW|GBP2|ITM2A|NDFIP1|SNX10
IGLESIAS_E2F_TARGETS_UP	MSigDB_C2	11	151	2.39166	1.52942	7.28477	1	5.62849	3.02649e-05	0.000397903	C1QA|C1QB|C1QC|CTSS|CYFIP1|DAB2|GBP4|ITM2A|ITM2B|SAT1|TYROBP
VANTVEER_BREAST_CANCER_ESR1_DN	MSigDB_C2	14	239	3.78547	1.92061	5.85774	1	5.31837	3.05361e-05	0.000401099	CCL5|CTSC|DAPK1|GBP1|HAPLN3|IDO1|LILRB3|P2RY6|PHACTR2|PLSCR1|SLAMF8|SMCO4|TCN2|WARS
Human Leukemia_Langer08_174genes (18378853-TableS1)	GeneSigDB	10	125	1.97985	1.39229	8	1	5.7604	3.11484e-05	0.00040839	C5ORF56|CHST12|CTSC|FAM26F|GPR174|ITM2A|LEPROTL1|PRR5L|RNF125|SLA2
Human Breast_Yang08_840genes (18794102-TableS1)	GeneSigDB	17	338	5.35351	2.27928	5.02959	1	5.10973	3.16169e-05	0.000414153	ACVR1|ATP6V1B2|C1QA|C1QB|CASP1|CASP4|CCL4|CCL5|CD8A|CD97|CXCL10|CXCR3|F2R|LCP2|PECAM1|SDCBP|TAP1
chr4q32	MSigDB_C1	6	39	0.617713	0.779084	15.3846	1	6.90848	3.18398e-05	0.000416308	DDX60|DDX60L|FNIP2|RAPGEF2|TLR2|TMEM144
Human Prostate_Wallace08_63genes (18245496-Table3)	GeneSigDB	6	39	0.617713	0.779084	15.3846	1	6.90848	3.18398e-05	0.000416308	CCL5|GZMA|IDO1|IFI44L|LGALS8|STAT1
ADAPTIVE_IMMUNE_RESPONSE_GO_0002460	MSigDB_C5	5	24	0.380131	0.611354	20.8333	1	7.55679	3.22056e-05	0.000420321	C2|CRTAM|IL18BP|SLA2|TLR8
Human StemCell_Lim08_25genes (18510698-Table2)	GeneSigDB	5	24	0.380131	0.611354	20.8333	1	7.55679	3.22056e-05	0.000420321	ATP8B4|CEBPD|MNDA|MS4A6A|XAF1
GAVIN_FOXP3_TARGETS_CLUSTER_P2	MSigDB_C2	8	78	1.23543	1.1009	10.2564	1	6.1446	3.28386e-05	0.000428191	CASP4|CCL5|CXCR3|FCGR2A|GAA|IFI44L|PRR5L|PSTPIP2
CAIRO_HEPATOBLASTOMA_CLASSES_DN	MSigDB_C2	13	210	3.32615	1.80142	6.19048	1	5.37014	3.30132e-05	0.000430075	ARL6IP5|CAPN2|CASP4|CYLD|DAPK1|GIMAP5|GPR171|HSD11B1|ITM2A|PRKCH|PSME2|SERPING1|SLC30A1
Human StemCell_Ehrchen07_102genes (17018861-TableS1)	GeneSigDB	9	102	1.61556	1.2583	8.82353	1	5.8686	3.57693e-05	0.000465555	C1QA|CCRL2|CD163|CEBPD|FGR|MS4A4A|SMPDL3A|TCN2|VSIG4
BOYLAN_MULTIPLE_MYELOMA_PCA3_UP	MSigDB_C2	8	79	1.25126	1.10791	10.1266	1	6.09141	3.60403e-05	0.000468655	BCL11B|CERS6|GPR65|PLA2G4A|RAB20|RNF125|SLC30A1|TSPAN4
SARRIO_EPITHELIAL_MESENCHYMAL_TRANSITION_DN	MSigDB_C2	11	154	2.43917	1.54445	7.14286	1	5.54298	3.62949e-05	0.000471536	CREG1|DAPK1|GBP2|HLA-E|LPAR6|MAFB|PSAP|SAT1|SCPEP1|SDCBP|STOM
BIOCARTA_CLASSIC_PATHWAY	MSigDB_C2	4	13	0.205904	0.450047	30.7692	1	8.43045	3.95579e-05	0.000511138	C1QA|C1QB|C1QC|C2
GRABARCZYK_BCL11B_TARGETS_UP	MSigDB_C2	8	80	1.2671	1.11488	10	1	6.03914	3.94986e-05	0.000511138	C5ORF56|CTSW|NKG7|PRF1|RAB27A|SCARB2|TARP|TNFSF10
MARTINELLI_IMMATURE_NEUTROPHIL_DN	MSigDB_C2	4	13	0.205904	0.450047	30.7692	1	8.43045	3.95579e-05	0.000511138	AOAH|CSF3R|FCGR2A|FCGR3B
REACTOME_INITIAL_TRIGGERING_OF_COMPLEMENT	MSigDB_C2	4	13	0.205904	0.450047	30.7692	1	8.43045	3.95579e-05	0.000511138	C1QA|C1QB|C1QC|C2
TSAI_DNAJB4_TARGETS_UP	MSigDB_C2	4	13	0.205904	0.450047	30.7692	1	8.43045	3.95579e-05	0.000511138	IFIT1|IFIT3|IFITM1|STAT1
Human Immune_Inomata04_15genes_up (15860227-Table1a)	GeneSigDB	4	13	0.205904	0.450047	30.7692	1	8.43045	3.95579e-05	0.000511138	CEBPD|PILRA|SERPINA1|TLR2
ADAPTIVE_IMMUNE_RESPONSE	MSigDB_C5	5	25	0.39597	0.623947	20	1	7.37888	3.9736e-05	0.000512819	C2|CRTAM|IL18BP|SLA2|TLR8
Human Prostate_Ashida04_63genes (15342375-Table2)	GeneSigDB	7	59	0.934489	0.95785	11.8644	1	6.33243	3.97598e-05	0.000512819	FCGR3B|GATA3|GBP2|GPX3|IRF1|LY6E|SERPING1
BROWNE_HCMV_INFECTION_8HR_UP	MSigDB_C2	9	104	1.64723	1.27052	8.65385	1	5.78721	4.17339e-05	0.000537794	CRY1|CXCL10|GNS|GPX3|N4BP2L1|PLA2G4A|RARRES3|SAMHD1|TNFSF10
CROONQUIST_NRAS_SIGNALING_UP	MSigDB_C2	6	41	0.64939	0.798777	14.6341	1	6.6985	4.27249e-05	0.000549079	CCL4|CCL5|CCR2|IFIT1|OSBPL1A|SDCBP
POSITIVE_REGULATION_OF_RESPONSE_TO_STIMULUS	MSigDB_C5	6	41	0.64939	0.798777	14.6341	1	6.6985	4.27249e-05	0.000549079	C2|CRTAM|FYN|SLA2|TLR8|TRAT1
Human Lymphoma_Poole02_47genes (11884566-Table5)	GeneSigDB	6	41	0.64939	0.798777	14.6341	1	6.6985	4.27249e-05	0.000549079	CXCL12|F2R|GBP1|IFI6|IFIT1|LY6E
Mouse StemCell_Castellano07_104genes (16909116-Table2)	GeneSigDB	8	81	1.28294	1.1218	9.87654	1	5.98775	4.32296e-05	0.000555065	GBP2|IFI35|IFIH1|IFIT1|KCTD12|PQLC3|STAT1|TAP1
APOPTOTIC_PROGRAM	MSigDB_C5	7	60	0.950328	0.965913	11.6667	1	6.26317	4.44049e-05	0.000569132	F2R|GPX1|GZMA|GZMB|IFI6|PPT1|STAT1
Human Lymphoma_Piccaluga07_64genes (17304354-Table5s)	GeneSigDB	7	60	0.950328	0.965913	11.6667	1	6.26317	4.44049e-05	0.000569132	C1QA|CXCL12|DAB2|HNMT|IFI27|SASH1|SERPING1
DOUGLAS_BMI1_TARGETS_DN	MSigDB_C2	16	314	4.97338	2.19797	5.09554	1	5.01672	4.60856e-05	0.000590143	BTN3A1|CREBL2|DDX60L|IFI35|IFI6|IFIT1|IFIT3|IL32|MFSD1|NAGK|RAPGEF2|RBM47|SARAF|STAT1|TMBIM1|TMEM144
RECEPTOR_SIGNALING_PROTEIN_ACTIVITY	MSigDB_C5	8	82	1.29878	1.12868	9.7561	1	5.93722	4.72499e-05	0.000604511	ACVR1|CCL4|CD3E|IFITM1|IL18BP|STAT1|TRAT1|TYROBP
Rat Heart_Lara-Pezzi09_1421genes (20559987-TableS1)	GeneSigDB	28	773	12.2434	3.41522	3.62225	1	4.61364	4.73196e-05	0.00060486	C1QB|C1QC|CD14|CD163|CD97|CPNE8|CTSC|CXCL11|CXCL16|DAPK1|DYNLT1|FCGR2A|HSD11B1|IDH1|IFITM1|LEPROTL1|PLA2G4A|PLSCR1|PQLC3|PSTPIP1|RAB27A|SARAF|SCARB2|SERPING1|STOM|TMBIM1|TSPAN4|VAMP5
CHIANG_LIVER_CANCER_SUBCLASS_INTERFERON_UP	MSigDB_C2	5	26	0.411809	0.636291	19.2308	1	7.21084	4.85605e-05	0.000620167	GPR65|IFI27|IFI6|MS4A4A|STAT1
Human Leukemia_Dunne06_46genes (16652140-Table2)	GeneSigDB	6	42	0.665229	0.808443	14.2857	1	6.59882	4.91855e-05	0.000627028	CST7|LST1|MYO1F|NKG7|PSTPIP1|PTGER4
Tcell_cytokine_induced_PMBConly_Iinduced	SignatureDB	6	42	0.665229	0.808443	14.2857	1	6.59882	4.91855e-05	0.000627028	ARL4C|CCR1|LCP2|STAT1|STAT4|UBE2L6
Human Breast_Yu07_400genes (17894856-SuppList2)	GeneSigDB	14	250	3.9597	1.96386	5.6	1	5.11253	4.98942e-05	0.000635495	CCR2|CXCL12|FYN|GBP2|GNLY|GPR56|GZMB|HLA-E|HLA-F|HLA-G|IFITM1|LST1|PRKCH|SH2D1A
Human Esophagus_Wang06_245genes (16449976-SuppTable2)	GeneSigDB	12	189	2.99353	1.70972	6.34921	1	5.26779	5.16594e-05	0.000657391	BTN3A3|CCL4|CD97|DAPK1|FCER1G|GBP3|GPX3|IFITM1|PECAM1|SERPING1|STAT4|TBXAS1
Human StemCell_Bhattacharya05_2843genes (16207381-Table1Sa)	GeneSigDB	19	2571	40.7215	5.9838	0.739012	0	-3.63006	5.30122e-05	0.000674006	CERS6|CPVL|EOMES|GPX1|HEXB|IDH1|IFITM1|LAG3|NAGK|PHACTR2|PSTPIP2|RAB20|RAPGEF2|RBM47|SCPEP1|SH2D2A|SNX6|SPATS2L|XRN1
Human Leukemia_Yagi03_213genes (12738660-TableS3)	GeneSigDB	12	190	3.00937	1.7142	6.31579	1	5.24478	5.43696e-05	0.000690195	AIF1|ALDH1A1|AOAH|CAPN2|CASP1|CD68|CTSW|F2R|LAIR1|SAMHD1|STAT4|TNFAIP2
REACTOME_TRANSLOCATION_OF_ZAP_70_TO_IMMUNOLOGICAL_SYNAPSE	MSigDB_C2	4	14	0.221743	0.467026	28.5714	1	8.09003	5.46896e-05	0.000692865	CD3D|CD3E|CD3G|CD4
ZHOU_INFLAMMATORY_RESPONSE_LPS_UP	MSigDB_C2	19	425	6.73149	2.55116	4.47059	1	4.809	5.47673e-05	0.000693203	C1QC|CCL4|CCL8|CCRL2|CXCL10|CXCL11|CXCL9|DDX58|DRAM1|HERC5|HS3ST3B1|IFIH1|IFIT1|IFIT3|OASL|RAPGEF2|RTP4|TLR2|TNFAIP2
CELL_DEVELOPMENT	MSigDB_C5	23	577	9.13898	2.96301	3.98614	1	4.67802	5.48134e-05	0.000693203	ACVR1|CASP4|CD14|CD2|CD28|CD3G|CRTAM|CTSB|CYFIP1|DAPK1|F2R|FASLG|GPR65|GPX1|GZMA|GZMB|IFI6|LST1|PPT1|RTN1|STAT1|TLR2|TNFSF10
REACTOME_CELL_SURFACE_INTERACTIONS_AT_THE_VASCULAR_WALL	MSigDB_C2	8	84	1.33046	1.14231	9.52381	1	5.83863	5.62294e-05	0.00071048	AMICA1|CD2|DOK2|FCER1G|FYN|PECAM1|SIRPG|SLC7A7
MODULE_38	MSigDB_C4	20	463	7.33336	2.66063	4.31965	1	4.76077	5.64093e-05	0.000712124	ARL4C|C1QB|C2|CD14|CD97|CSF3R|CTSC|DAB2|DAPK1|FCGRT|FGR|GATA3|GPX3|IFI27|IL32|LAIR1|LGMN|PECAM1|VAMP5|VSIG4
YAGI_AML_FAB_MARKERS	MSigDB_C2	12	191	3.02521	1.71867	6.28272	1	5.22193	5.72019e-05	0.000720855	AIF1|ALDH1A1|AOAH|CAPN2|CASP1|CD68|CTSW|F2R|LAIR1|SAMHD1|STAT4|TNFAIP2
TGFB_UP.V1_DN	MSigDB_C6	12	191	3.02521	1.71867	6.28272	1	5.22193	5.72019e-05	0.000720855	CLEC2B|DDX58|FRMD4B|GATA3|GCH1|IFIT1|IFIT3|IRF1|PTGER4|RBM47|RGL1|SLC30A1
MARTORIATI_MDM4_TARGETS_NEUROEPITHELIUM_DN	MSigDB_C2	11	162	2.56588	1.58379	6.79012	1	5.32528	5.76779e-05	0.000726213	ALDH1A1|C1QB|CTSC|EOMES|FYN|GPR56|LST1|MAF|PARP9|RTN1|TYROBP
LEE_DOUBLE_POLAR_THYMOCYTE	MSigDB_C2	5	27	0.427647	0.648398	18.5185	1	7.05177	5.88262e-05	0.000740018	CD8A|CD8B|LYST|MCTP1|SH2D1A
Human Breast_Creighton08_1024genes (18794137-SuppTable1c)	GeneSigDB	26	701	11.103	3.2573	3.70899	1	4.57343	6.00805e-05	0.000755131	APOL6|ATP8B4|CAPN2|CTSS|DRAM1|FBXO6|FRMD4B|GBP3|GNS|IDH1|LEPROTL1|LIPA|MFSD1|PRKCH|RAB27A|RGL1|RTP4|SASH1|SAT1|SCPEP1|SECTM1|SLC27A2|SMCO4|TC2N|TNFAIP2|TSPAN5
Mouse Breast_Bacac06_256genes_StromaUp (17183660-TableS1a)	GeneSigDB	11	163	2.58172	1.58864	6.74847	1	5.29906	6.09899e-05	0.000765887	C1QB|CASP4|CCL4|CD14|CEBPD|CTSB|CTSC|DAB2|FYN|LGMN|TNFSF13B
V$PEA3_Q6	MSigDB_C3	14	255	4.03889	1.98319	5.4902	1	5.02276	6.17753e-05	0.000774388	AMICA1|BATF2|CARD16|CD3E|CPNE8|CREBL2|CTSS|CTSW|FCGR3B|GATA3|IL18BP|LAG3|PRF1|TSPAN4
BERENJENO_TRANSFORMED_BY_RHOA_DN	MSigDB_C2	18	394	6.24048	2.45796	4.56853	1	4.78426	6.50775e-05	0.000815067	ALDH1A1|BRI3|CELF2|CXCL12|F2R|GAA|GNS|IDH1|IFI27|ITM2B|LIPA|NAGA|NAGK|NDFIP1|NPC2|OSBPL1A|PLD3|PSAP
PETROVA_PROX1_TARGETS_DN	MSigDB_C2	7	64	1.01368	0.997507	10.9375	1	6.00128	6.76563e-05	0.000845881	ARL6IP5|AXL|GBP2|IL32|PLA2G4A|SLC38A6|TCN2
Human Lymphoma_Wouters07_81genes (17671232-TableS2b)	GeneSigDB	7	64	1.01368	0.997507	10.9375	1	6.00128	6.76563e-05	0.000845881	CTSS|GALC|RNF130|SAT1|SLC31A2|TLR2|TYROBP
MODULE_55	MSigDB_C4	29	832	13.1779	3.53868	3.48558	1	4.47119	6.84865e-05	0.000855513	ALDH1A1|C1QB|C2|CD14|CD163|CD6|CSF3R|CST7|CXCL12|EPB41L3|FCGRT|GCH1|GPX3|HSD11B1|IFI27|IFIT1|IL32|IQGAP2|LAIR1|LGMN|N4BP2L1|NAAA|PRF1|SERPINA1|SLC7A7|TCN2|TNFSF10|UBE2L6|VSIG4
DAVIES_MULTIPLE_MYELOMA_VS_MGUS_DN	MSigDB_C2	5	28	0.443486	0.660283	17.8571	1	6.90085	7.06887e-05	0.000882249	FCER1G|LY96|NPC2|SAT1|SLC7A7
FERRANDO_T_ALL_WITH_MLL_ENL_FUSION_UP	MSigDB_C2	8	87	1.37797	1.16246	9.1954	1	5.69656	7.23293e-05	0.00090115	CD3E|CLEC2B|FCGRT|FGR|GATA3|HLA-E|IL32|LCP2
Human StemCell_Singleton08_114genes (18487511-TableS1)	GeneSigDB	8	87	1.37797	1.16246	9.1954	1	5.69656	7.23293e-05	0.00090115	AIF1|CD244|CTSW|IFITM1|LST1|MNDA|RNF125|SERPING1
RB_P130_DN.V1_DN	MSigDB_C6	10	138	2.18575	1.4625	7.24638	1	5.34307	7.24095e-05	0.000901362	ATP6AP2|CTSB|CTSC|CXCL12|GNS|HLA-G|IDH1|PARP9|STAT1|TMEM140
CHANG_IMMORTALIZED_BY_HPV31_DN	MSigDB_C2	7	65	1.02952	1.00525	10.7692	1	5.9393	7.48015e-05	0.000930328	GBP1|IFI27|IFI35|IFIT1|IFITM1|LYST|STAT1
Human Bone_Heller08_693genes (18172295-SuppTable4)	GeneSigDB	17	363	5.74948	2.36082	4.6832	1	4.76551	7.65269e-05	0.000950959	BTN3A2|CAPN2|CASP1|CCR1|CCR2|CD28|CLEC2B|CLEC7A|CTSC|IDH1|IQGAP2|LY96|MAF|OSBPL1A|PHACTR2|SH2D1A|WARS
GSE17974_IL4_AND_ANTI_IL12_VS_UNTREATED_48H_ACT_CD4_TCELL_UP	MSigDB_C7	12	197	3.12024	1.74524	6.09137	1	5.08799	7.70228e-05	0.000955458	AOAH|C1ORF162|CREG1|CTSC|GATA3|PECAM1|PLA2G4A|PTGER2|RNF125|SAMD3|TMEM71|UBASH3A
GSE22886_NAIVE_CD8_TCELL_VS_NKCELL_UP	MSigDB_C7	12	197	3.12024	1.74524	6.09137	1	5.08799	7.70228e-05	0.000955458	CD28|CD3E|CD3G|CD8B|FCGRT|INPP4B|NDFIP1|SARAF|SIRPG|TRAC|TRBC1|UBASH3A
Human Ovarian_Donninger04_98genes (15361855-Table1)	GeneSigDB	8	88	1.39381	1.1691	9.09091	1	5.65067	7.84786e-05	0.000971828	ARL4C|CALCOCO2|CARD16|DAB2|F2R|HSD11B1|SERPING1|TSPAN4
Human Testicular_Looijenga06_102genes (16397242-Table1)	GeneSigDB	8	88	1.39381	1.1691	9.09091	1	5.65067	7.84786e-05	0.000971828	CXCL10|CXCL9|GBP1|IDO1|IFIH1|IFITM1|SERPINA1|SLAMF7
GSE12845_IGD_POS_BLOOD_VS_DARKZONE_GC_TONSIL_BCELL_UP	MSigDB_C7	12	198	3.13608	1.74963	6.06061	1	5.06617	8.08443e-05	0.000991662	ARL6IP5|CECR1|CERS6|CLEC4A|DOK2|FAM46A|GAA|GBP2|GPR171|LY6E|NPC2|UBASH3A
GSE13229_IMM_VS_MATURE_NKCELL_DN	MSigDB_C7	12	198	3.13608	1.74963	6.06061	1	5.06617	8.08443e-05	0.000991662	CD2|CMKLR1|CST7|FCER1G|FCGR2A|GZMB|ME1|PQLC3|PRF1|TCN2|TSPAN5|TYROBP
GSE14308_TH1_VS_TH17_UP	MSigDB_C7	12	198	3.13608	1.74963	6.06061	1	5.06617	8.08443e-05	0.000991662	CAPN2|CYFIP1|HLA-G|KCTD12|LGALS8|MLKL|NAAA|STAT1|TMEM71|UBASH3A|UBE2L6|WARS
GSE17721_ALL_VS_24H_PAM3CSK4_BMDM_UP	MSigDB_C7	12	198	3.13608	1.74963	6.06061	1	5.06617	8.08443e-05	0.000991662	BRI3|CAPN2|CLEC10A|CLEC7A|CTSB|CTSS|FGR|GPX3|PSAP|SLAMF8|SNX6|UBE2L6
GSE22886_UNSTIM_VS_STIM_MEMORY_TCELL_UP	MSigDB_C7	12	198	3.13608	1.74963	6.06061	1	5.06617	8.08443e-05	0.000991662	CAPN2|CD300A|CD97|CREBL2|DPYD|LCP2|LIPA|MYO1F|PRKCH|SIRPG|SNX6|TRBC1
GSE2706_2H_VS_8H_R848_STIM_DC_UP	MSigDB_C7	12	198	3.13608	1.74963	6.06061	1	5.06617	8.08443e-05	0.000991662	CCRL2|CSF3R|CTSC|IL18BP|MS4A6A|NPC2|PECAM1|PQLC3|PTGER2|RNF130|SLC38A6|TBXAS1
GSE27786_BCELL_VS_NKCELL_DN	MSigDB_C7	12	198	3.13608	1.74963	6.06061	1	5.06617	8.08443e-05	0.000991662	ACVR1|CD3D|CMKLR1|DSE|FTL|LYST|MCTP1|PLSCR1|PQLC3|RALB|RBM47|RTP4
GSE3982_EOSINOPHIL_VS_NEUTROPHIL_DN	MSigDB_C7	12	198	3.13608	1.74963	6.06061	1	5.06617	8.08443e-05	0.000991662	APOBEC3A|CSF3R|DOCK4|DPYD|GBP2|IFI35|LILRB2|PECAM1|RAB20|SECTM1|STAT1|TNFSF10
GSE7460_CTRL_VS_TGFB_TREATED_ACT_CD8_TCELL_DN	MSigDB_C7	12	198	3.13608	1.74963	6.06061	1	5.06617	8.08443e-05	0.000991662	AOAH|C10ORF54|CD8A|CERS6|GPR171|HSD11B1|MAF|MGAT4A|NAAA|RNF149|SLA2|TTC39B
GSE9006_HEALTHY_VS_TYPE_1_DIABETES_PBMC_AT_DX_UP	MSigDB_C7	12	198	3.13608	1.74963	6.06061	1	5.06617	8.08443e-05	0.000991662	ARL6IP5|C1ORF54|CALCOCO2|CELF2|DAB2|FAM46A|IFI27|IFI44L|LAP3|PSTPIP2|SNX6|XAF1
GSE9988_ANTI_TREM1_VS_LOW_LPS_MONOCYTE_UP	MSigDB_C7	12	198	3.13608	1.74963	6.06061	1	5.06617	8.08443e-05	0.000991662	ACVR1|ATP6V1B2|BRI3|CCR1|CRTAM|DAB2|FNIP2|HAVCR2|HEXB|SCARB2|SPG20|TMBIM1
ACEVEDO_LIVER_CANCER_UP	MSigDB_C2	32	972	15.3953	3.81332	3.29218	1	4.35439	8.45039e-05	0.00101779	BTN3A2|C1ORF54|CCL5|CD2|CPVL|CXCL10|CXCL9|EPSTI1|GBP2|GBP4|GIMAP5|GIMAP7|HLA-E|HLA-F|IFI27|IL32|LAP3|LIPA|MAFB|MFSD1|MS4A7|PECAM1|PPT1|PRKCH|RBM47|SCML1|SDCBP|SLC30A1|TAP1|TCN2|VAMP5|WARS
MODULE_1	MSigDB_C4	17	366	5.797	2.37041	4.64481	1	4.72619	8.45907e-05	0.00101779	ALDH1A1|C1QB|CD14|CD302|CLEC2B|CXCL12|DAB2|FCGRT|GPX3|IFI27|IFIT1|ITM2A|LGMN|MAF|PECAM1|PLSCR1|VAMP5
GSE13484_12H_VS_3H_YF17D_VACCINE_STIM_PBMC_UP	MSigDB_C7	12	199	3.15192	1.754	6.03015	1	5.0445	8.4828e-05	0.00101779	ADAP2|ATP8B4|BTN3A1|CCL8|CCR5|GIMAP6|HSD11B1|IDH1|IFI44L|LYST|MYO1F|RAB20
GSE14000_4H_VS_16H_LPS_DC_TRANSLATED_RNA_UP	MSigDB_C7	12	199	3.15192	1.754	6.03015	1	5.0445	8.4828e-05	0.00101779	C1ORF162|CLEC10A|CYFIP1|GALM|MS4A6A|NAGA|P2RY6|PECAM1|PLA2G4A|PPT1|SLC38A6|TTC39B
GSE14769_UNSTIM_VS_60MIN_LPS_BMDM_DN	MSigDB_C7	12	199	3.15192	1.754	6.03015	1	5.0445	8.4828e-05	0.00101779	CCL4|CCL5|CCRL2|CD14|HLA-G|IRF1|KCTD12|PLSCR1|RAB20|SLAMF7|TLR2|TNFAIP2
GSE16522_ANTI_CD3CD28_STIM_VS_UNSTIM_MEMORY_CD8_TCELL_DN	MSigDB_C7	12	199	3.15192	1.754	6.03015	1	5.0445	8.4828e-05	0.00101779	CCR5|CELF2|CTSS|FBXO6|FYB|GIMAP4|GIMAP5|IFIT1|ITM2B|MFSD1|N4BP2L1|UBASH3A
GSE17721_0.5H_VS_4H_PAM3CSK4_BMDM_UP	MSigDB_C7	12	199	3.15192	1.754	6.03015	1	5.0445	8.4828e-05	0.00101779	AIF1|ATP6V1B2|CCR2|CD6|DYNLT1|FCGR2A|FCGRT|GALM|HLA-E|IFIT3|MBOAT1|NAAA
GSE17721_LPS_VS_POLYIC_24H_BMDM_DN	MSigDB_C7	12	199	3.15192	1.754	6.03015	1	5.0445	8.4828e-05	0.00101779	ARL4C|ATP6V1B2|C1ORF54|C3AR1|CD68|CLEC4A|CXCL10|DAB2|EPSTI1|GPX1|KCTD12|PSME2
GSE17721_POLYIC_VS_GARDIQUIMOD_4H_BMDM_UP	MSigDB_C7	12	199	3.15192	1.754	6.03015	1	5.0445	8.4828e-05	0.00101779	BATF2|CD244|DDX60|FTL|IDH1|IFIH1|N4BP2L1|RBM47|SAT1|SECTM1|STAT4|STOM
GSE20715_WT_VS_TLR4_KO_48H_OZONE_LUNG_UP	MSigDB_C7	12	199	3.15192	1.754	6.03015	1	5.0445	8.4828e-05	0.00101779	ALDH1A1|AXL|CD2|CD302|CD3D|CEBPD|GZMA|NDFIP1|PILRA|PRKCH|SARAF|UBE2L6
GSE24142_EARLY_THYMIC_PROGENITOR_VS_DN2_THYMOCYTE_FETAL_DN	MSigDB_C7	12	199	3.15192	1.754	6.03015	1	5.0445	8.4828e-05	0.00101779	BCL11B|C2|CD3D|CD3E|CD3G|FYB|GCH1|GZMA|MS4A6A|RAB27A|SYTL3|TRAT1
GSE27786_CD4_TCELL_VS_NKCELL_DN	MSigDB_C7	12	199	3.15192	1.754	6.03015	1	5.0445	8.4828e-05	0.00101779	CRTAM|CSF3R|DYNLT1|HEXB|ITM2B|KLRD1|MLKL|OASL|PRF1|RBM47|RTN1|SNX10
GSE2826_WT_VS_BTK_KO_BCELL_DN	MSigDB_C7	12	199	3.15192	1.754	6.03015	1	5.0445	8.4828e-05	0.00101779	AXL|CD14|CLEC4A|CTSB|GATA3|GPX1|ITM2B|LAP3|PSAP|RGL1|SLC8A1|TSPAN4
GSE30962_ACUTE_VS_CHRONIC_LCMV_PRIMARY_INF_CD8_TCELL_DN	MSigDB_C7	12	199	3.15192	1.754	6.03015	1	5.0445	8.4828e-05	0.00101779	CD244|CELF2|CXCL10|FCER1G|INPP4B|ITM2A|LAG3|LAP3|PTGER2|RTP4|SMCO4|VAMP5
GSE32423_CTRL_VS_IL7_IL4_MEMORY_CD8_TCELL_DN	MSigDB_C7	12	199	3.15192	1.754	6.03015	1	5.0445	8.4828e-05	0.00101779	ASCL2|C2|CASP4|GBP2|GLIPR2|HLA-E|IFI35|IL18BP|NPC2|PARP9|PILRA|TAP1
GSE3337_CTRL_VS_16H_IFNG_IN_CD8POS_DC_DN	MSigDB_C7	12	199	3.15192	1.754	6.03015	1	5.0445	8.4828e-05	0.00101779	CXCL9|CXCR3|GBP2|GLIPR2|IL18BP|IRF1|PSME2|SAMHD1|TAP1|TNFAIP2|UBE2L6|WARS
GSE34205_HEALTHY_VS_RSV_INF_INFANT_PBMC_UP	MSigDB_C7	12	199	3.15192	1.754	6.03015	1	5.0445	8.4828e-05	0.00101779	ALDH1A1|CD244|DCANP1|EOMES|FGFBP2|GNLY|GPR56|IL18BP|KLRD1|PRF1|PRR5L|RTN1
GSE36476_CTRL_VS_TSST_ACT_16H_MEMORY_CD4_TCELL_OLD_UP	MSigDB_C7	12	199	3.15192	1.754	6.03015	1	5.0445	8.4828e-05	0.00101779	ARL4C|CD3D|FCGRT|FYB|GZMK|ITM2A|ITM2B|LAIR1|MGAT4A|PRKCQ|SAMHD1|SIRPG
GSE36476_YOUNG_VS_OLD_DONOR_MEMORY_CD4_TCELL_72H_TSST_ACT_DN	MSigDB_C7	12	199	3.15192	1.754	6.03015	1	5.0445	8.4828e-05	0.00101779	AOAH|BTN3A1|CD302|DRAM1|EPB41L3|FYB|N4BP2L1|PRR5L|RBM47|SARAF|SCML1|SYNJ1
GSE37416_0H_VS_24H_F_TULARENSIS_LVS_NEUTROPHIL_UP	MSigDB_C7	12	199	3.15192	1.754	6.03015	1	5.0445	8.4828e-05	0.00101779	AIF1|CST7|DPYD|GAA|GIMAP2|IFIT5|LPCAT2|LST1|PSTPIP1|RNF149|SCPEP1|TYROBP
GSE37416_0H_VS_6H_F_TULARENSIS_LVS_NEUTROPHIL_UP	MSigDB_C7	12	199	3.15192	1.754	6.03015	1	5.0445	8.4828e-05	0.00101779	AIF1|BTN3A1|CEBPD|EIF4E3|FCGR3B|FCGRT|FYB|GAA|ITM2B|LPCAT2|SECTM1|SLC8A1
GSE37416_12H_VS_48H_F_TULARENSIS_LVS_NEUTROPHIL_UP	MSigDB_C7	12	199	3.15192	1.754	6.03015	1	5.0445	8.4828e-05	0.00101779	C1ORF162|CD97|CYLD|DSE|DYNLT1|GIMAP4|HERC5|OASL|PILRA|SNX10|TNFSF13B|TYROBP
GSE3982_BCELL_VS_EFF_MEMORY_CD4_TCELL_DN	MSigDB_C7	12	199	3.15192	1.754	6.03015	1	5.0445	8.4828e-05	0.00101779	AOAH|ARL4C|CD300A|CMKLR1|CST7|DOK2|KIAA1598|MVB12B|OASL|P2RY13|SAMHD1|TARP
GSE3982_CTRL_VS_LPS_48H_DC_UP	MSigDB_C7	12	199	3.15192	1.754	6.03015	1	5.0445	8.4828e-05	0.00101779	ARL4C|CD300A|CEBPD|CLEC10A|CTSC|DAB2|FYN|IPCEF1|LEPROTL1|MS4A6A|OSBPL1A|RNF125
GSE7460_CTRL_VS_TGFB_TREATED_ACT_FOXP3_MUT_TCONV_DN	MSigDB_C7	12	199	3.15192	1.754	6.03015	1	5.0445	8.4828e-05	0.00101779	BATF2|CD8A|CD8B|CTSC|CTSW|GPR155|GPRIN3|KLRD1|RAB20|RNF149|TNFSF10|TTC39B
Mouse Leukemia_Muntean05_74genes (15860665-Table1)	GeneSigDB	6	46	0.728584	0.845994	13.0435	1	6.23103	8.32669e-05	0.00101779	CASP4|CD28|GBP2|GBP3|IFIT1|TMEM140
Human Prostate_Ashida04_98genes (15342375-Table4)	GeneSigDB	8	89	1.40965	1.1757	8.98876	1	5.60548	8.50554e-05	0.00101966	CD2|CTSB|GBP1|HLA-F|LPAR6|MYOF|STOM|VAMP5
CREIGHTON_ENDOCRINE_THERAPY_RESISTANCE_3	MSigDB_C2	26	717	11.3564	3.29313	3.62622	1	4.4467	8.66831e-05	0.00103831	APOL6|ATP8B4|CAPN2|CTSS|DRAM1|FBXO6|FRMD4B|GBP3|GNS|IDH1|LEPROTL1|LIPA|MFSD1|PRKCH|RAB27A|RGL1|RTP4|SASH1|SAT1|SCPEP1|SECTM1|SLC27A2|SMCO4|TC2N|TNFAIP2|TSPAN5
GSE10239_NAIVE_VS_KLRG1HIGH_EFF_CD8_TCELL_UP	MSigDB_C7	12	200	3.16776	1.75837	6	1	5.02297	8.89795e-05	0.00104221	ARL4C|BCL11B|BTBD11|GIMAP6|HLA-E|LPAR6|RNF11|RNF130|RNF213|SARAF|TCN2|TMEM71
GSE13306_TREG_VS_TCONV_LAMINA_PROPRIA_UP	MSigDB_C7	12	200	3.16776	1.75837	6	1	5.02297	8.89795e-05	0.00104221	CREBL2|GIMAP5|GIMAP8|GNS|GPR174|INPP4B|LDOC1L|LGMN|RAB27A|TNFAIP2|TNFSF10|TRAT1
GSE15930_STIM_VS_STIM_AND_IL-12_48H_CD8_T_CELL_UP	MSigDB_C7	12	200	3.16776	1.75837	6	1	5.02297	8.89795e-05	0.00104221	CD8A|CD8B|CD97|CTSS|GATA3|IFIH1|ITM2A|MFSD1|PSME2|SARAF|SPATA13|TAP1
GSE17721_CPG_VS_GARDIQUIMOD_4H_BMDM_UP	MSigDB_C7	12	200	3.16776	1.75837	6	1	5.02297	8.89795e-05	0.00104221	ACVR1|BATF2|CASP4|CCRL2|CD244|EPSTI1|IFIH1|PLSCR1|RTP4|SLC30A1|TMEM140|TNFSF10
GSE17721_LPS_VS_CPG_8H_BMDM_UP	MSigDB_C7	12	200	3.16776	1.75837	6	1	5.02297	8.89795e-05	0.00104221	CASP4|CCL4|CD300LF|CTSC|CXCL10|GPR155|IFI35|IFIT3|SAT1|SLAMF7|TSPAN5|WARS
GSE17721_LPS_VS_PAM3CSK4_2H_BMDM_UP	MSigDB_C7	12	200	3.16776	1.75837	6	1	5.02297	8.89795e-05	0.00104221	ARHGEF3|BATF2|CCL4|CCRL2|CST7|CXCR3|DDX60|IFIH1|IFIT3|KCTD12|LCP2|PTGER2
GSE17721_LPS_VS_PAM3CSK4_8H_BMDM_UP	MSigDB_C7	12	200	3.16776	1.75837	6	1	5.02297	8.89795e-05	0.00104221	BATF2|CAPN2|CASP1|CCR1|FCGRT|GBP4|GLIPR2|IQGAP2|SAT1|SNX10|STAT4|TNFSF10
GSE17721_LPS_VS_POLYIC_12H_BMDM_DN	MSigDB_C7	12	200	3.16776	1.75837	6	1	5.02297	8.89795e-05	0.00104221	BATF2|CD300A|CD68|EPSTI1|IRF1|NAGA|RHOU|SAMHD1|SAT1|SDCBP|STOM|TNFSF10
GSE17721_PAM3CSK4_VS_CPG_8H_BMDM_DN	MSigDB_C7	12	200	3.16776	1.75837	6	1	5.02297	8.89795e-05	0.00104221	ARHGEF3|CASP1|CCRL2|GALM|GBP4|GLIPR2|HLA-E|MS4A7|SLAMF8|TLR8|WARS|XRN1
GSE17721_POLYIC_VS_GARDIQUIMOD_16H_BMDM_UP	MSigDB_C7	12	200	3.16776	1.75837	6	1	5.02297	8.89795e-05	0.00104221	BATF2|CCL5|CCR1|CD97|CLEC7A|CST3|FBXO6|MS4A7|PLSCR1|RHOU|SAT1|STOM
GSE22886_CD8_VS_CD4_NAIVE_TCELL_UP	MSigDB_C7	12	200	3.16776	1.75837	6	1	5.02297	8.89795e-05	0.00104221	CCR5|CD3D|CD8A|CD8B|CRTAM|GBP1|GPR171|PLSCR1|PRKCH|RARRES3|SH2D1A|TARP
GSE22886_NAIVE_CD8_TCELL_VS_NKCELL_DN	MSigDB_C7	12	200	3.16776	1.75837	6	1	5.02297	8.89795e-05	0.00104221	AOAH|ATP8B4|CEBPD|CHST12|DAB2|FCER1G|GZMB|LYST|PRR5L|RNF13|STOM|TYROBP
GSE24142_EARLY_THYMIC_PROGENITOR_VS_DN3_THYMOCYTE_FETAL_DN	MSigDB_C7	12	200	3.16776	1.75837	6	1	5.02297	8.89795e-05	0.00104221	BCL11B|CD8B|DAPK1|FYB|HSD11B1|MYOF|PLD3|PQLC3|RAB20|SLA2|STAT1|SYTL3
GSE26669_CD4_VS_CD8_TCELL_IN_MLR_COSTIM_BLOCK_DN	MSigDB_C7	12	200	3.16776	1.75837	6	1	5.02297	8.89795e-05	0.00104221	ARL4C|CCL4|CD3E|DSE|FAM26F|HLA-G|IPCEF1|IRF1|LEPROTL1|LYST|MGAT4A|SARAF
GSE27786_LIN_NEG_VS_NKTCELL_DN	MSigDB_C7	12	200	3.16776	1.75837	6	1	5.02297	8.89795e-05	0.00104221	CELF2|FAM46A|GPRIN3|IFI35|KCTD12|MBOAT1|MGAT4A|PARP9|SAT1|TAP1|THEMIS|TNFSF10
GSE30083_SP1_VS_SP2_THYMOCYTE_UP	MSigDB_C7	12	200	3.16776	1.75837	6	1	5.02297	8.89795e-05	0.00104221	AIF1|CCR1|CXCL10|GAA|GNA15|IGSF6|PPT1|RALB|RNF130|STOM|TNFAIP2|TRAT1
GSE32423_IL7_VS_IL7_IL4_NAIVE_CD8_TCELL_DN	MSigDB_C7	12	200	3.16776	1.75837	6	1	5.02297	8.89795e-05	0.00104221	CST7|FYB|GIMAP1|GPRIN3|HSD11B1|ITM2A|ITM2B|LCP2|LYST|N4BP2L1|TNFSF10|TRAT1
GSE33513_TCF7_KO_VS_HET_EARLY_THYMIC_PROGENITOR_UP	MSigDB_C7	12	200	3.16776	1.75837	6	1	5.02297	8.89795e-05	0.00104221	CTSS|CXCR6|F2R|FCER1G|GZMB|HS3ST3B1|IFI35|MAF|MGAT4A|RTP4|SASH1|TMEM140
GSE339_CD4POS_VS_CD8POS_DC_UP	MSigDB_C7	12	200	3.16776	1.75837	6	1	5.02297	8.89795e-05	0.00104221	ARHGEF3|ARL4C|ASCL2|CCL4|CCRL2|CYFIP1|FCER1G|FGR|LCP2|MYO1F|RGL1|SAMHD1
GSE37416_0H_VS_3H_F_TULARENSIS_LVS_NEUTROPHIL_UP	MSigDB_C7	12	200	3.16776	1.75837	6	1	5.02297	8.89795e-05	0.00104221	AMICA1|ARHGEF3|CD300LF|FAM105A|FCGR3B|FYB|GIMAP2|GIMAP4|GPR155|IPCEF1|MBOAT1|MNDA
GSE3982_BASOPHIL_VS_EFF_MEMORY_CD4_TCELL_UP	MSigDB_C7	12	200	3.16776	1.75837	6	1	5.02297	8.89795e-05	0.00104221	ATP6V1B2|CD300A|CREG1|LGALS8|NDFIP1|P2RY13|PECAM1|PSTPIP2|SAT1|SCML1|SDCBP|TMEM140
GSE3982_BCELL_VS_TH1_DN	MSigDB_C7	12	200	3.16776	1.75837	6	1	5.02297	8.89795e-05	0.00104221	CCL4|CD28|CST7|DYNLT1|GZMB|IPCEF1|ITM2A|PHACTR2|RBM47|SECTM1|TAP1|TRAC
GSE3982_DC_VS_MAC_LPS_STIM_DN	MSigDB_C7	12	200	3.16776	1.75837	6	1	5.02297	8.89795e-05	0.00104221	CAPN2|CCL4|CD14|CXCL10|DDX58|FAM46A|GBP2|IFIT3|MAFB|SLAMF7|TMEM140|VSIG4
GSE3982_EOSINOPHIL_VS_CENT_MEMORY_CD4_TCELL_UP	MSigDB_C7	12	200	3.16776	1.75837	6	1	5.02297	8.89795e-05	0.00104221	AOAH|ATP6V1B2|C3AR1|CD244|CREG1|EMR2|FGR|GPR65|IPCEF1|PECAM1|RALB|SYNJ1
GSE3982_MAST_CELL_VS_CENT_MEMORY_CD4_TCELL_UP	MSigDB_C7	12	200	3.16776	1.75837	6	1	5.02297	8.89795e-05	0.00104221	ALDH1A1|CYFIP1|DRAM1|FCER1G|GALC|GNS|LYST|MS4A6A|NAGK|SLC27A2|SLC30A1|TCN2
GSE3982_NEUTROPHIL_VS_EFF_MEMORY_CD4_TCELL_UP	MSigDB_C7	12	200	3.16776	1.75837	6	1	5.02297	8.89795e-05	0.00104221	APOBEC3A|DOCK4|EMR2|FTL|GBP1|IRF1|LST1|PLSCR1|PSTPIP2|RALB|SDCBP|SECTM1
GSE9006_TYPE_1_VS_TYPE_2_DIABETES_PBMC_AT_DX_DN	MSigDB_C7	12	200	3.16776	1.75837	6	1	5.02297	8.89795e-05	0.00104221	ARL6IP5|CALCOCO2|CASP1|CLEC4A|DAB2|IFI44L|LGALS8|MCTP1|OSBPL1A|SPATS2L|TNFSF10|XAF1
CELL_CELL_SIGNALING	MSigDB_C5	18	404	6.39887	2.48843	4.45545	1	4.66203	8.94222e-05	0.00104653	C1QA|CCL4|CCL5|CCL8|CCR1|CCR5|CD97|CXCL10|CXCL11|CXCL9|FASLG|GCH1|GPR56|IL15|LILRB2|SH2D1A|SIRPG|TNFSF10
MEISSNER_BRAIN_HCP_WITH_H3K4ME3_AND_H3K27ME3	MSigDB_C2	34	1065	16.8683	3.98356	3.19249	1	4.3006	9.18128e-05	0.00107363	ADAP2|ASCL2|BTBD11|C10ORF54|CD302|CD97|CXCL12|CXCL16|DAB2|DOCK5|FLVCR2|FRMD4B|GCH1|GLIPR2|HS3ST3B1|LPCAT2|MAF|MAFB|MBOAT1|MLKL|PIK3R5|PRKCH|PRKCQ|PRR5L|PSTPIP2|PTGER2|PTGER4|RAB20|SASH1|SLC27A2|STOM|TAP1|TC2N|VAMP5
SANA_TNF_SIGNALING_DN	MSigDB_C2	8	90	1.42549	1.18226	8.88889	1	5.56097	9.20824e-05	0.0010759	ALDH1A1|GIMAP6|GIMAP7|KCTD12|MYOF|PECAM1|PRKCH|SASH1
PID_NFAT_TFPATHWAY	MSigDB_C2	6	47	0.744423	0.855123	12.766	1	6.14599	9.41898e-05	0.00109426	FASLG|GATA3|GBP3|IFNG|MAF|PRKCQ
ZHAN_MULTIPLE_MYELOMA_MF_UP	MSigDB_C2	6	47	0.744423	0.855123	12.766	1	6.14599	9.41898e-05	0.00109426	APOBEC3A|CEBPD|CXCL12|DOCK4|LCP2|MCTP1
AKT_UP.V1_UP	MSigDB_C6	11	171	2.70843	1.62688	6.43275	1	5.0966	9.38778e-05	0.00109426	CXCL16|FBXO6|GCH1|GPR56|IFIT1|IFIT3|LGMN|PLSCR1|PRKCH|SECTM1|VAMP5
Myeloma_HY_subgroup_up	SignatureDB	6	47	0.744423	0.855123	12.766	1	6.14599	9.41898e-05	0.00109426	CCR5|CCRL2|DDX58|F2R|LAG3|TNFSF10
Myeloma_MF_subgroup_up	SignatureDB	6	47	0.744423	0.855123	12.766	1	6.14599	9.41898e-05	0.00109426	APOBEC3A|CEBPD|CXCL12|DOCK4|LCP2|MCTP1
Tcell_PIrep_CalciumDefPtup4x_Feske_Fig6	SignatureDB	6	47	0.744423	0.855123	12.766	1	6.14599	9.41898e-05	0.00109426	CCR1|CCR5|CLEC2B|FYB|IFI44L|TRAT1
MARTINEZ_RB1_AND_TP53_TARGETS_UP	MSigDB_C2	23	599	9.48744	3.01756	3.83973	1	4.47798	9.59907e-05	0.00111427	C1ORF54|C1QB|CALCOCO2|CD163|CELF2|CTSB|CXCL12|DRAM1|GBP1|GZMB|HAVCR2|ITM2A|LIPA|ME1|MS4A6A|PECAM1|PILRA|PSAP|RAB27A|SLC25A30|STOM|TYROBP|WARS
HAHTOLA_CTCL_PATHOGENESIS	MSigDB_C2	4	16	0.253421	0.499251	25	1	7.5044	9.69704e-05	0.001122	CCL5|GZMB|MS4A4A|NKG7
REACTOME_PHOSPHORYLATION_OF_CD3_AND_TCR_ZETA_CHAINS	MSigDB_C2	4	16	0.253421	0.499251	25	1	7.5044	9.69704e-05	0.001122	CD3D|CD3E|CD3G|CD4
EXTERNAL_SIDE_OF_PLASMA_MEMBRANE	MSigDB_C5	4	16	0.253421	0.499251	25	1	7.5044	9.69704e-05	0.001122	ATP6AP2|CCR5|CD28|CD3E
Human Lymphoma_Mahadevan05_21genes_PTCL-NOSvsNormalLymphNode (16373702-Table1b)	GeneSigDB	4	16	0.253421	0.499251	25	1	7.5044	9.69704e-05	0.001122	AIF1|CCL5|NKG7|SH2D1A
LI_INDUCED_T_TO_NATURAL_KILLER_DN	MSigDB_C2	9	116	1.8373	1.34148	7.75862	1	5.33939	9.80721e-05	0.00113382	BCL11B|CD2|CD3D|CD6|CD8B|CD97|CXCL12|FYB|SH2D1A
PARK_TRETINOIN_RESPONSE_AND_PML_RARA_FUSION	MSigDB_C2	5	30	0.475164	0.683429	16.6667	1	6.62078	9.9867e-05	0.00114992	FGR|IDH1|IRF1|PSAP|TNFAIP2
WORSCHECH_TUMOR_EVASION_AND_TOLEROGENICITY_UP	MSigDB_C2	5	30	0.475164	0.683429	16.6667	1	6.62078	9.9867e-05	0.00114992	CCL4|CXCL10|CXCL9|LCP2|STAT4
ZHANG_ANTIVIRAL_RESPONSE_TO_RIBAVIRIN_UP	MSigDB_C2	5	30	0.475164	0.683429	16.6667	1	6.62078	9.9867e-05	0.00114992	IFI27|IFI6|IFIT1|IFITM1|STAT1
GNF2_ATM	MSigDB_C4	5	30	0.475164	0.683429	16.6667	1	6.62078	9.9867e-05	0.00114992	BTN3A1|BTN3A2|GPR171|GZMK|RNF125
MODULE_134	MSigDB_C4	5	30	0.475164	0.683429	16.6667	1	6.62078	9.9867e-05	0.00114992	C3AR1|CCR1|CCR2|CCR5|CXCR6
Human Leukemia_Mollinedo08_117genes (18547747-Table1)	GeneSigDB	9	117	1.85314	1.34722	7.69231	1	5.30488	0.000104785	0.00120558	CASP1|CEBPD|FCGR2A|IRF1|RNF13|SERPINA1|TLR2|TYROBP|VAMP5
Mouse Kidney_Takemoto06_388genes_cat1 (16498405-TableS3)	GeneSigDB	15	302	4.78332	2.15611	4.96689	1	4.73849	0.000105247	0.00120992	ARL6IP5|CD97|CPNE8|CXCL12|DOCK4|DRAM1|F2R|FYN|GIMAP4|GIMAP5|GIMAP8|IRF1|MNDA|PECAM1|RTP4
PHONG_TNF_RESPONSE_NOT_VIA_P38	MSigDB_C2	16	337	5.33767	2.27595	4.74777	1	4.68478	0.000105651	0.00121359	CD97|CXCL10|CYLD|DOCK4|DRAM1|DSE|GBP1|GBP2|GCH1|HLA-G|INPP4B|IRF1|RAPGEF2|RBM47|SLC30A1|TNFAIP2
Human Immune_Kong10_102genes_ImmPort_Chemokines (20460173-ImmPortChemokines)	GeneSigDB	8	92	1.45717	1.19527	8.69565	1	5.47392	0.000107583	0.00123479	CCL4|CCL5|CCL8|CXCL10|CXCL11|CXCL12|CXCL16|CXCL9
ORGANELLE_PART	MSigDB_C5	5	1195	18.9274	4.20777	0.41841	0	-3.30991	0.00011346	0.00130014	ADAP2|MAF|OASL|RTN1|SLC27A2
Human Leukemia_Yukinawa06_2000genes (16872506-SuppTable1)	GeneSigDB	44	1542	24.4234	4.74349	2.85344	1	4.12704	0.000116094	0.00132927	ARL6IP5|ATP6AP2|AXL|BTN3A3|C1QC|CALCOCO2|CASP1|CD14|CPVL|CREG1|CST3|CTSB|CTSC|EPSTI1|ETV7|FCGRT|FTL|GBP3|GPR56|GPX1|GPX3|HEXB|HLA-F|HNMT|IFI35|IFI6|IFITM1|IQGAP2|ITM2B|LGMN|NAGK|NDFIP1|NPC2|PARP9|PLD3|PSAP|RNF11|RTP4|SARAF|SERPINA1|SPATS2L|STOM|TAP1|WARS
Human Breast_Miller07_36genes (17885619-Table3b)	GeneSigDB	5	31	0.491003	0.694712	16.129	1	6.49046	0.000117535	0.0013436	CTSB|CTSS|FYN|PECAM1|SEPW1
CD8_T_effectorUp_memoryUp_NaiveDn	SignatureDB	5	31	0.491003	0.694712	16.129	1	6.49046	0.000117535	0.0013436	PTGER2|RAB27A|SH2D2A|SLC27A2|SLC38A6
KARLSSON_TGFB1_TARGETS_DN	MSigDB_C2	12	206	3.26279	1.78433	5.82524	1	4.89665	0.00011775	0.00134498	CELF2|CST3|CTSB|DAB2|GAA|ITM2B|LY6E|NDFIP1|NPC2|PSME2|RNF11|WARS
ZHAN_MULTIPLE_MYELOMA_HP_UP	MSigDB_C2	6	49	0.776101	0.873091	12.2449	1	5.98322	0.000119444	0.00136216	CCR5|CCRL2|DDX58|F2R|LAG3|TNFSF10
Human Leukemia_Dijkman07_63genes (17068154-Table3)	GeneSigDB	6	49	0.776101	0.873091	12.2449	1	5.98322	0.000119444	0.00136216	C3AR1|CD14|CLEC7A|MNDA|TLR8|VSIG4
INTRACELLULAR_ORGANELLE_PART	MSigDB_C5	5	1190	18.8482	4.19942	0.420168	0	-3.29764	0.00012086	0.0013772	ADAP2|MAF|OASL|RTN1|SLC27A2
REGULATION_OF_APOPTOSIS	MSigDB_C5	16	341	5.40103	2.28922	4.69208	1	4.62994	0.000121047	0.00137824	ACVR1|CASP4|CD2|CD28|CD3G|CRTAM|CTSB|DAPK1|F2R|FASLG|GPX1|IFI6|PPT1|STAT1|TLR2|TNFSF10
SCHAEFFER_PROSTATE_DEVELOPMENT_6HR_UP	MSigDB_C2	11	176	2.78763	1.65032	6.25	1	4.97622	0.000121321	0.00138025	ATP6AP2|CASP4|GIMAP5|LY96|MS4A6A|MS4A7|RNF11|RNF130|SDCBP|SMPDL3A|TYROBP
PEDRIOLI_MIR31_TARGETS_DN	MSigDB_C2	18	415	6.5731	2.5215	4.33735	1	4.53179	0.000125176	0.00142129	ARL6IP5|CSF3R|CXCL12|DOK2|FAM105A|GBP2|GCH1|IFIH1|IFIT1|IFIT3|IL32|N4BP2L1|NDFIP1|PLA2G4A|RHOU|SAMD9L|TLR2|TMEM140
ACTIVATION_OF_IMMUNE_RESPONSE	MSigDB_C5	4	17	0.269259	0.514606	23.5294	1	7.24971	0.000125227	0.00142129	C2|FYN|SLA2|TRAT1
REGULATION_OF_PROGRAMMED_CELL_DEATH	MSigDB_C5	16	342	5.41687	2.29253	4.67836	1	4.61636	0.00012519	0.00142129	ACVR1|CASP4|CD2|CD28|CD3G|CRTAM|CTSB|DAPK1|F2R|FASLG|GPX1|IFI6|PPT1|STAT1|TLR2|TNFSF10
Mouse StemCell_Ulloa-Montoya07_775genes (17683608-TableS4)	GeneSigDB	24	652	10.3269	3.14468	3.68098	1	4.34802	0.000129148	0.00146464	ARL6IP5|CD8A|CERS6|DAB2|DRAM1|FBXO6|FCER1G|FLVCR2|GGTA1P|GLIPR2|GNS|GPX3|LIPA|ME1|MFSD1|NAGK|PLSCR1|PTGER4|SLC30A1|SPG20|TCN2|TMEM140|TMEM144|WARS
JECHLINGER_EPITHELIAL_TO_MESENCHYMAL_TRANSITION_UP	MSigDB_C2	7	71	1.12455	1.05049	9.85915	1	5.59305	0.000131743	0.00148933	CD68|CTSB|DAB2|GBP4|IFIT1|IFIT3|STAT1
Human Lung_not_cancer_Golpon04_8genes (15284076-Table4)	GeneSigDB	3	7	0.110872	0.330285	42.8571	1	8.74737	0.000131612	0.00148933	CXCL12|IDH1|PLD3
Mouse BoneMarrow_Jacquelin05_82genes (15947096-TableS1b)	GeneSigDB	7	71	1.12455	1.05049	9.85915	1	5.59305	0.000131743	0.00148933	CXCL9|LILRB3|LYST|MYO1F|PTGER4|SAT1|TYROBP
MHC_classI_Node591	SignatureDB	3	7	0.110872	0.330285	42.8571	1	8.74737	0.000131612	0.00148933	HLA-E|HLA-F|HLA-G
WINTER_HYPOXIA_DN	MSigDB_C2	6	50	0.79194	0.881937	12	1	5.90525	0.000133938	0.00151175	ARL6IP5|CD28|CELF2|GIMAP1|GIMAP7|ITM2A
RESPONSE_TO_VIRUS	MSigDB_C5	6	50	0.79194	0.881937	12	1	5.90525	0.000133938	0.00151175	CCL4|CCL5|CCL8|CXCL12|FGR|TLR8
BCR	SHIPP	0	551	8.72717	2.89708	0	0	-3.0124	0.000136428	0.00153772
Human StemCell_Kocer08_864genes (18667080-TableS2)	GeneSigDB	27	780	12.3543	3.43014	3.46154	1	4.26972	0.000136454	0.00153772	ARL4C|ARL6IP5|ATP6AP2|AXL|BTN3A2|BTN3A3|CASP1|CELF2|CERS6|CLEC2B|CTSB|CTSC|DYNLT1|FAM46A|FYN|HLA-E|HNMT|HSD11B1|ITM2A|LAP3|LEPROTL1|MFSD1|PLSCR1|RNF13|SAT1|SYNJ1|TNFSF10
Mouse Kidney_Takemoto06_208genes_cat5 (16498405-TableS7)	GeneSigDB	10	149	2.35998	1.51932	6.71141	1	5.02856	0.000137157	0.00154443	ARL6IP5|CPNE8|CXCL12|DOCK4|DRAM1|FYN|GIMAP5|GIMAP8|MNDA|RTP4
Human StemCell_Shim04_33genes (15246160-table2)	GeneSigDB	5	32	0.506841	0.705813	15.625	1	6.36593	0.000137502	0.00154709	CD97|F2R|FCER1G|FCGR2A|PECAM1
Human Liver_Skawran08_272genes (18277965-Table4b)	GeneSigDB	13	242	3.83299	1.93251	5.3719	1	4.74359	0.000139591	0.00156935	C3AR1|CD163|CD4|CD6|CREBL2|IFITM1|KLRD1|MS4A4A|MS4A6A|MS4A7|RARRES3|SERPING1|UBE2L6
REACTOME_RIG_I_MDA5_MEDIATED_INDUCTION_OF_IFN_ALPHA_BETA_PATHWAYS	MSigDB_C2	7	72	1.14039	1.05784	9.72222	1	5.53922	0.00014397	0.00161731	CYLD|DDX58|HERC5|IFIH1|IRF1|RNF125|UBE2L6
Human Breast_HernandezVargas07_313genes (17099726-SuppTable1)	GeneSigDB	13	243	3.84883	1.93645	5.34979	1	4.72574	0.00014541	0.00163221	CD3D|CD68|CLEC2B|DAPK1|GATA3|IL32|IQGAP2|ITM2A|LCP2|LPAR6|MAF|N4BP2L1|SH2D1A
ZHANG_ANTIVIRAL_RESPONSE_TO_RIBAVIRIN_DN	MSigDB_C2	6	51	0.807778	0.890694	11.7647	1	5.82941	0.000149791	0.00167611	AXL|CCL4|CXCR3|GATA3|IL15|PTGER2
Human Breast_Creighton07_51genes_ERnegHormoneIndependent_up (17598908-Table1)	GeneSigDB	6	51	0.807778	0.890694	11.7647	1	5.82941	0.000149791	0.00167611	CAPN2|CTSC|GBP1|IL15|PLSCR1|SLC7A7
Human Breast_Winter07_67genes (17409455-TableS3)	GeneSigDB	6	51	0.807778	0.890694	11.7647	1	5.82941	0.000149791	0.00167611	ARL6IP5|CD28|CELF2|GIMAP1|GIMAP7|ITM2A
Human Immune_Kong10_53genes_ImmPort_ChemokineReceptors (20460173-ImmPortChemokineReceptors)	GeneSigDB	6	51	0.807778	0.890694	11.7647	1	5.82941	0.000149791	0.00167611	CCR1|CCR5|CCRL2|CMKLR1|CXCR3|CXCR6
MODULE_121	MSigDB_C4	8	97	1.53636	1.2272	8.24742	1	5.267	0.000155981	0.00174264	CD2|CD4|CD8A|CD8B|CREG1|CXCL10|DAB2|IL15
BIOCARTA_COMP_PATHWAY	MSigDB_C2	4	18	0.285098	0.529514	22.2222	1	7.01568	0.000159	0.00176807	C1QA|C1QB|C1QC|C2
REACTOME_PD1_SIGNALING	MSigDB_C2	4	18	0.285098	0.529514	22.2222	1	7.01568	0.000159	0.00176807	CD3D|CD3E|CD3G|CD4
SCHURINGA_STAT5A_TARGETS_DN	MSigDB_C2	4	18	0.285098	0.529514	22.2222	1	7.01568	0.000159	0.00176807	CASP1|PECAM1|TRBC1|TYROBP
Human Lymphoma_Young07_29genes (17881637-Table3)	GeneSigDB	4	18	0.285098	0.529514	22.2222	1	7.01568	0.000159	0.00176807	FCGRT|FYB|FYN|GBP2
Notch_T-ALL_down_Weng	SignatureDB	4	18	0.285098	0.529514	22.2222	1	7.01568	0.000159	0.00176807	DOK2|GATA3|KCTD12|PSTPIP1
Regulatory_T_cell_McHugh_Herman_concensus	SignatureDB	4	18	0.285098	0.529514	22.2222	1	7.01568	0.000159	0.00176807	CD2|GBP4|GZMB|LY6E
ZHAN_LATE_DIFFERENTIATION_GENES_UP	MSigDB_C2	5	33	0.52268	0.716742	15.1515	1	6.24677	0.000159965	0.00177603	CAPN2|CCR2|HEXB|PECAM1|PPT1
Mouse Lung_not_cancer_Pulichino08_39genes (18403781-Table2)	GeneSigDB	5	33	0.52268	0.716742	15.1515	1	6.24677	0.000159965	0.00177603	CCL4|CCL8|CCR5|CXCL10|CXCL12
Human StemCell_Nilsson07_3742genes (17616640-TableS1)	GeneSigDB	84	3621	57.3523	6.92615	2.3198	1	3.84741	0.000161472	0.00179138	AOAH|APOL3|ARHGEF3|ARL6IP5|ATP6AP2|BTBD11|C1ORF54|CALCOCO2|CAPN2|CCR2|CD3G|CEBPD|CHST12|CLEC10A|CLEC2B|CPVL|CREBL2|CREG1|CSF3R|CTSB|CTSS|CXCL16|DAPK1|DDX58|DDX60|DRAM1|DYNLT1|FRMD4B|FTL|FYB|GALC|GATA3|GBP1|GBP2|GBP5|GCH1|GIMAP2|GIMAP6|GPR56|GPX1|HAVCR2|HERC5|HLA-E|HLA-F|HNMT|IDH1|IFI44L|IFI6|IFIT1|IPCEF1|KCNJ2|LAP3|LEPROTL1|LPAR6|LPCAT2|LYST|MFSD1|NAAA|NAGA|OSBPL1A|PARP9|PLSCR1|PPT1|PRR5L|PTGER2|…
Human Leukemia_Takeda06_172genes (16818636-TableS1)	GeneSigDB	9	124	1.96401	1.38674	7.25806	1	5.07377	0.00016342	0.00181158	CCL4|CCR1|INPP4B|LPAR6|MCTP1|MS4A4A|PLA2G4A|SCML1|STAT4
JI_RESPONSE_TO_FSH_UP	MSigDB_C2	7	74	1.17207	1.07239	9.45946	1	5.43454	0.000171185	0.00189618	AXL|BTN3A1|CASP1|FCGRT|IFI35|IFITM1|RARRES3
Human Breast_Sotiriou03_606genes_ER (12917485-Table6)	GeneSigDB	19	464	7.3492	2.66345	4.09483	1	4.37433	0.00017185	0.00190207	ARL4C|C1QC|CCR1|CD3D|CTSC|CXCL10|CXCL9|FCGRT|FYN|GATA3|GBP1|GPX3|HLA-E|IDO1|IFI27|IL32|ME1|RALB|SLC7A7
HELLER_HDAC_TARGETS_SILENCED_BY_METHYLATION_DN	MSigDB_C2	14	281	4.4507	2.08071	4.98221	1	4.58944	0.000172072	0.00190305	BTN3A2|CAPN2|CASP1|CCR1|CCR2|CD28|CELF2|CLEC2B|CLEC7A|IQGAP2|LY96|MAF|PHACTR2|SH2D1A
NFkB_Up_HBL1	SignatureDB	12	215	3.40534	1.82254	5.5814	1	4.71575	0.00017572	0.0019419	DRAM1|EPSTI1|IFI35|IFI44L|IFIH1|IFIT3|IRF1|PTGER4|RGL1|TLR2|TNFAIP2|TNFSF13B
Human StemCell_Innes06_108genes (16547157-Table1)	GeneSigDB	8	99	1.56804	1.23973	8.08081	1	5.18819	0.000179788	0.00198532	CD4|CEBPD|CXCL9|FGR|GCH1|GPX1|IRF1|TAP1
Human Leukemia_Horcajadas06_146genes (16735486-Table1)	GeneSigDB	9	126	1.99569	1.39782	7.14286	1	5.01089	0.000184476	0.00203551	CST7|CXCL12|GPX3|ITM2A|PSTPIP1|SAT1|SERPING1|TBXAS1|WARS
BROWNE_HCMV_INFECTION_10HR_UP	MSigDB_C2	8	100	1.58388	1.24595	8	1	5.14958	0.000192766	0.0021237	ASCL2|CCL5|CCL8|CXCL11|GBP1|GBP2|IFI6|MNDA
ATF2_UP.V1_DN	MSigDB_C6	11	186	2.94602	1.69621	5.91398	1	4.74824	0.0001971	0.00216977	ARHGEF3|ATP8B4|CD302|CD68|CECR1|CELF2|CXCL12|GCH1|KCNJ2|KCTD12|PLA2G4A
BIOCARTA_STATHMIN_PATHWAY	MSigDB_C2	4	19	0.300937	0.544012	21.0526	1	6.79959	0.000198892	0.00218445	CD2|CD3D|CD3E|CD3G
LEE_NAIVE_T_LYMPHOCYTE	MSigDB_C2	4	19	0.300937	0.544012	21.0526	1	6.79959	0.000198892	0.00218445	C1ORF162|GIMAP5|GIMAP8|INPP4B
Human Lymphoma_Mahadevan05_20genes (16373702-Table2a)	GeneSigDB	4	19	0.300937	0.544012	21.0526	1	6.79959	0.000198892	0.00218445	CCL5|CTSB|CXCL9|GZMK
GROSS_HIF1A_TARGETS_UP	MSigDB_C2	3	8	0.12671	0.353082	37.5	1	8.13773	0.000208105	0.00228037	F2R|MAFB|TLR2
REACTOME_CREATION_OF_C4_AND_C2_ACTIVATORS	MSigDB_C2	3	8	0.12671	0.353082	37.5	1	8.13773	0.000208105	0.00228037	C1QA|C1QB|C1QC
REACTOME_ENDOSOMAL_VACUOLAR_PATHWAY	MSigDB_C2	3	8	0.12671	0.353082	37.5	1	8.13773	0.000208105	0.00228037	CTSS|HLA-F|HLA-G
KEGG_PRION_DISEASES	MSigDB_C2	5	35	0.554358	0.738111	14.2857	1	6.023	0.000213195	0.00232722	C1QA|C1QB|C1QC|CCL5|FYN
REGULATION_OF_LYMPHOCYTE_ACTIVATION	MSigDB_C5	5	35	0.554358	0.738111	14.2857	1	6.023	0.000213195	0.00232722	CD28|CD3E|LST1|SIRPG|SLA2
Human Lung_Khodarev09_35genes (19318547-Table1)	GeneSigDB	5	35	0.554358	0.738111	14.2857	1	6.023	0.000213195	0.00232722	CST3|CTSC|GBP2|IFI44L|STAT1
Human Lung_not_cancer_Kent10_40genes (19818417-Table2)	GeneSigDB	5	35	0.554358	0.738111	14.2857	1	6.023	0.000213195	0.00232722	CCL4|CCL8|CXCL10|FASLG|TNFSF10
Human Viral_Delpuech02_38genes (11973655-Table3)	GeneSigDB	5	35	0.554358	0.738111	14.2857	1	6.023	0.000213195	0.00232722	CD302|FCER1G|FCGR3B|FCGRT|TYROBP
Human Breast_Miller05_p53 (16141321-Table2)	GeneSigDB	28	846	13.3996	3.56726	3.30969	1	4.09289	0.000215568	0.00235133	BCL11B|CCL5|CD302|CLEC7A|CTSC|CXCL10|CXCL11|CXCL9|DAPK1|EPSTI1|FAM26F|GATA3|GBP1|GBP4|GBP5|GNLY|GZMB|IDO1|IFIH1|INPP4B|LAG3|PLSCR1|SLAMF8|STAT1|SYTL3|TAP1|TNFSF13B|WARS
chr1p22	MSigDB_C1	7	77	1.21959	1.09384	9.09091	1	5.28451	0.000219669	0.0023924	DPYD|GBP1|GBP2|GBP3|GBP4|GBP5|IFI44L
chr7q36	MSigDB_C1	7	77	1.21959	1.09384	9.09091	1	5.28451	0.000219669	0.0023924	GIMAP1|GIMAP2|GIMAP4|GIMAP5|GIMAP6|GIMAP7|GIMAP8
RODWELL_AGING_KIDNEY_NO_BLOOD_UP	MSigDB_C2	12	221	3.50037	1.84757	5.42986	1	4.60044	0.000226649	0.00246653	AXL|C1QA|C1QB|C1QC|CYFIP1|DRAM1|GGTA1P|GPR56|HEXB|MYOF|RNF213|SERPING1
CAIRO_LIVER_DEVELOPMENT_DN	MSigDB_C2	12	222	3.51621	1.8517	5.40541	1	4.58161	0.000236254	0.00256714	C1QA|CCR2|CD302|CD3G|CD68|CYLD|FAM46A|LYST|PSAP|SERPING1|SLC7A7|SMPDL3A
REGULATION_OF_SIGNAL_TRANSDUCTION	MSigDB_C5	12	222	3.51621	1.8517	5.40541	1	4.58161	0.000236254	0.00256714	ACVR1|APOL3|ATP6AP2|CASP1|F2R|FASLG|NDFIP1|SECTM1|SLA2|SNX6|TNFSF10|TRAT1
ESC_J1_UP_LATE.V1_UP	MSigDB_C6	11	190	3.00937	1.7142	5.78947	1	4.66142	0.000237041	0.00257375	CTSC|DAB2|DRAM1|FLVCR2|GGTA1P|GPX3|LGMN|NAGA|RHOU|RNF130|TCN2
ROSS_LEUKEMIA_WITH_MLL_FUSIONS	MSigDB_C2	7	78	1.23543	1.1009	8.97436	1	5.23625	0.000238089	0.00258315	ARL6IP5|CCL5|DAB2|HEXB|NKG7|PLD3|SCPEP1
BLALOCK_ALZHEIMERS_DISEASE_UP	MSigDB_C2	46	1691	26.7834	4.95097	2.72028	1	3.88138	0.000239507	0.00259657	BTN3A3|CASP4|CD163|CEBPD|CLEC2B|CLEC7A|CTSB|CTSS|DSE|DYNLT1|ETV7|F2R|FAM46A|FTL|FYN|GBP1|GBP2|GIMAP5|GPR56|GPR65|GPX3|HERC5|HLA-E|IFIT5|IFNG|IGSF6|IL15|IQGAP2|LYST|MAFB|NAGA|OASL|PECAM1|PILRA|RARRES3|RNF130|SECTM1|SERPING1|SNX6|STOM|TAP1|TCN2|TMBIM1|TNFSF10|TRBC1|TSPAN5
SHIN_B_CELL_LYMPHOMA_CLUSTER_8	MSigDB_C2	5	36	0.570197	0.748566	13.8889	1	5.91772	0.000244391	0.00264149	FASLG|IL15|MAFB|STAT1|TYROBP
VALK_AML_WITH_CEBPA	MSigDB_C2	5	36	0.570197	0.748566	13.8889	1	5.91772	0.000244391	0.00264149	ARHGEF3|GALC|ITM2A|NDFIP1|PRR5L
Human pancreas_Jimeno07_39genes (17363501-Table2)	GeneSigDB	5	36	0.570197	0.748566	13.8889	1	5.91772	0.000244391	0.00264149	CCR1|IFITM1|MAFB|PTGER2|STAT1
Mouse Lung_Stearman08_48genes (18172294-Table1)	GeneSigDB	5	36	0.570197	0.748566	13.8889	1	5.91772	0.000244391	0.00264149	CD68|CTSS|PLD3|SAT1|SCARB2
BIOCARTA_CTLA4_PATHWAY	MSigDB_C2	4	20	0.316776	0.558133	20	1	6.59918	0.000245521	0.00264171	CD28|CD3D|CD3E|CD3G
CHEN_ETV5_TARGETS_SERTOLI	MSigDB_C2	4	20	0.316776	0.558133	20	1	6.59918	0.000245521	0.00264171	C1QB|CLEC7A|CXCL12|FCGR2A
CROONQUIST_IL6_DEPRIVATION_UP	MSigDB_C2	4	20	0.316776	0.558133	20	1	6.59918	0.000245521	0.00264171	ARL4C|FCGRT|IFIT1|SLC7A7
NIELSEN_GIST_AND_SYNOVIAL_SARCOMA_DN	MSigDB_C2	4	20	0.316776	0.558133	20	1	6.59918	0.000245521	0.00264171	C2|CD163|CD4|TYROBP
Human Skin_Zimmerer08_23genes_InVitrovsInVivo (18794103-Table3)	GeneSigDB	4	20	0.316776	0.558133	20	1	6.59918	0.000245521	0.00264171	GCH1|IFIT3|OASL|TAP1
Mouse Lung_not_cancer_Lee05_26genes (15885264-Table2)	GeneSigDB	4	20	0.316776	0.558133	20	1	6.59918	0.000245521	0.00264171	CCL5|CCR2|GBP2|GIMAP4
HELLER_HDAC_TARGETS_DN	MSigDB_C2	14	291	4.60909	2.11697	4.811	1	4.43603	0.000246459	0.0026498	CAPN2|CCR1|CCR2|CD28|CELF2|CLEC2B|CLEC7A|CTSC|IQGAP2|LY96|MAF|OSBPL1A|PHACTR2|SH2D1A
Human Breast_Huang07_161genes (17332353-Table2)	GeneSigDB	9	131	2.07488	1.42514	6.87023	1	4.85927	0.000247181	0.00265557	ASCL2|BTN3A2|CERS6|DPYD|EIF4E3|GBP3|IFIT3|KCTD12|SAMD9L
ZHENG_IL22_SIGNALING_UP	MSigDB_C2	6	56	0.886972	0.933238	10.7143	1	5.4788	0.000252692	0.00271273	CCL5|CD14|LILRB3|RTN1|SLC25A30|STOM
BIDUS_METASTASIS_DN	MSigDB_C2	10	161	2.55005	1.57893	6.21118	1	4.71837	0.000257794	0.00276128	APOL6|ATP8B4|DAB2|DRAM1|GGTA1P|MS4A6A|NAGK|RGL1|RNF213|TSPAN4
Human Brain_Hoelzinger05_100genes (15720813-TableS2a)	GeneSigDB	7	79	1.25126	1.10791	8.86076	1	5.18881	0.000257732	0.00276128	CASP4|CD163|CD68|CYFIP1|FCER1G|MNDA|PTGER4
Human Leukemia_Dufour10_82genes (20038735-TableA3)	GeneSigDB	7	79	1.25126	1.10791	8.86076	1	5.18881	0.000257732	0.00276128	ATP8B4|CD97|CHST12|GCH1|MS4A6A|NDFIP1|SNX10
ZHANG_TLX_TARGETS_60HR_UP	MSigDB_C2	14	293	4.64077	2.12414	4.77816	1	4.40613	0.000264264	0.00282633	ARL4C|CST3|FCGRT|HEXB|LGMN|LIPA|PLD3|PPT1|PQLC3|SAT1|SCARB2|STOM|TAP1|TCN2
PROTEIN_KINASE_CASCADE	MSigDB_C5	14	293	4.64077	2.12414	4.77816	1	4.40613	0.000264264	0.00282633	APOL3|ATP6AP2|CASP1|CCR2|DAPK1|F2R|FASLG|FYB|FYN|NDFIP1|SECTM1|STAT1|STAT4|TNFSF10
SHETH_LIVER_CANCER_VS_TXNIP_LOSS_PAM4	MSigDB_C2	13	259	4.10225	1.99852	5.01931	1	4.45217	0.000271232	0.00289869	CCR5|CD163|CD3E|CELF2|CXCL12|DDX60|DPYD|GCH1|GPX1|IDH1|IDO2|N4BP2L1|SEPW1
Human StemCell_Cai06_1370genes (16293578-SuppTable2)	GeneSigDB	36	1222	19.355	4.25254	2.94599	1	3.91413	0.000274208	0.00292831	ARHGEF3|ARL6IP5|AXL|CAPN2|CEBPD|CST3|CTSB|CTSC|CXCL12|DAB2|EOMES|FAM46A|GALM|HERC5|IFI6|IFIT1|IFITM1|JAKMIP1|MAF|MAFB|MFSD1|MYOF|PLD3|PRKCQ|PSTPIP2|RAB27A|RGL1|RHOU|RNF125|SH2D2A|SLC7A7|SMPDL3A|TAP1|TMBIM1|TSPAN5|VAMP5
PID_TXA2PATHWAY	MSigDB_C2	6	57	0.902811	0.941514	10.5263	1	5.41382	0.000278695	0.00297212	FGR|FYN|GNA15|PIK3R5|PRKCH|PRKCQ
MODULE_288	MSigDB_C4	5	37	0.586035	0.758876	13.5135	1	5.81645	0.000278936	0.00297212	C3AR1|CCR1|CCR2|CCR5|CXCR6
Human Skin_Wang02_42genes (12097256-Table2)	GeneSigDB	5	37	0.586035	0.758876	13.5135	1	5.81645	0.000278936	0.00297212	CD14|CD3D|CD4|CD8A|IFI27
GSE26928_EFF_MEM_VS_CENTR_MEM_CD4_TCELL_UP	MSigDB_C7	11	194	3.07273	1.73201	5.6701	1	4.57692	0.000283619	0.00301977	CCL5|EOMES|F2R|GNA15|GNS|GPX1|GZMB|MAF|MYO1F|PTGER2|SLC30A1
SERVITJA_ISLET_HNF1A_TARGETS_UP	MSigDB_C2	10	163	2.58172	1.58864	6.13497	1	4.66959	0.000284683	0.00302884	C1QB|C1QC|CTSC|CXCL12|GBP4|IFITM1|MAF|PLA2G4A|SYTL3|TNFAIP2
REACTOME_PHOSPHOLIPID_METABOLISM	MSigDB_C2	11	195	3.08856	1.73643	5.64103	1	4.55615	0.000296399	0.00314412	CERS6|GALC|HEXB|INPP4B|LPCAT2|MBOAT1|PIK3R5|PLA2G4A|PLD3|PSAP|SYNJ1
GSE10856_CTRL_VS_TNFRSF6B_IN_MACROPHAGE_UP	MSigDB_C7	11	195	3.08856	1.73643	5.64103	1	4.55615	0.000296399	0.00314412	APOBEC3A|BRI3|CTSC|DAPK1|DCANP1|FCGR2A|GIMAP5|PSAP|RNF130|RNF213|TNFAIP2
GSE12366_GC_BCELL_VS_PLASMA_CELL_DN	MSigDB_C7	11	195	3.08856	1.73643	5.64103	1	4.55615	0.000296399	0.00314412	BTN3A1|BTN3A2|C5ORF56|CASP1|CCRL2|CREBL2|EIF4E3|MAFB|PTGER2|SCARB2|STAT1
GSE22886_IGG_IGA_MEMORY_BCELL_VS_BM_PLASMA_CELL_DN	MSigDB_C7	11	195	3.08856	1.73643	5.64103	1	4.55615	0.000296399	0.00314412	AIF1|CD14|CD300A|CECR1|CST3|CTSW|LEPROTL1|PSAP|RAPGEF2|RBM47|TSPAN4
HUANG_DASATINIB_RESISTANCE_UP	MSigDB_C2	7	81	1.28294	1.1218	8.64198	1	5.09633	0.000300929	0.00318508	BTN3A2|BTN3A3|DPYD|GBP3|IFIT3|KCTD12|SAMD9L
MAHAJAN_RESPONSE_TO_IL1A_UP	MSigDB_C2	7	81	1.28294	1.1218	8.64198	1	5.09633	0.000300929	0.00318508	CCL5|CCL8|OASL|SECTM1|STAT1|STAT4|TNFAIP2
LIM_MAMMARY_LUMINAL_PROGENITOR_UP	MSigDB_C2	6	58	0.91865	0.949717	10.3448	1	5.35038	0.000306754	0.00324432	CD14|CTSC|HAPLN3|IL15|SECTM1|TNFAIP2
Human Lung_Moran02_137genes (12473593-table2)	GeneSigDB	3	9	0.142549	0.374493	33.3333	1	7.63019	0.000308492	0.00326028	CD14|CD163|CD2
VART_KSHV_INFECTION_ANGIOGENIC_MARKERS_UP	MSigDB_C2	10	165	2.6134	1.59829	6.06061	1	4.62158	0.000313878	0.00330986	CCL5|CCR5|CXCL10|CXCL11|CXCL12|CXCL9|F2R|PECAM1|SH2D2A|TNFAIP2
MULTI_ORGANISM_PROCESS	MSigDB_C5	10	165	2.6134	1.59829	6.06061	1	4.62158	0.000313878	0.00330986	CCL4|CCL5|CCL8|CD4|CXCL12|FCGRT|FGR|IDO1|PRF1|TLR8
Rat Esophagus_Nishida05_50genes (15695380-Table2)	GeneSigDB	5	38	0.601874	0.769046	13.1579	1	5.71893	0.000317062	0.00334097	ALDH1A1|C1QA|CD68|PILRA|PLSCR1
GSE15750_DAY6_VS_DAY10_EFF_CD8_TCELL_DN	MSigDB_C7	11	197	3.12024	1.74524	5.58376	1	4.515	0.00032342	0.00340294	BCL11B|BTBD11|CRTAM|DDX58|DDX60|HLA-E|PECAM1|RAPGEF2|RNF213|SLC30A1|TCN2
Human Breast_Rizki08_204genes (18316601-Table1)	GeneSigDB	11	197	3.12024	1.74524	5.58376	1	4.515	0.00032342	0.00340294	ACVR1|C3AR1|CSF3R|CXCL12|CXCR6|DAB2|FYB|LAG3|LY96|SLC31A2|TNFSF10
Human Breast_Rodningen08_355genes_risk (17963910-SuppTable1)	GeneSigDB	12	230	3.64292	1.88446	5.21739	1	4.43474	0.000326343	0.00343117	C1QB|CASP1|CXCL12|DAB2|FCGRT|HS3ST3B1|LGMN|MAFB|SASH1|SH2D2A|STAT1|VAMP5
REGULATION_OF_RESPONSE_TO_STIMULUS	MSigDB_C5	6	59	0.934489	0.95785	10.1695	1	5.28842	0.00033698	0.00352708	C2|CRTAM|FYN|SLA2|TLR8|TRAT1
GSE360_L_MAJOR_VS_M_TUBERCULOSIS_DC_DN	MSigDB_C7	11	198	3.13608	1.74963	5.55556	1	4.49462	0.000337689	0.00352708	CD163|CD28|CXCL10|DYNLT1|FCGR3B|IDH1|IFIT1|IFITM1|LILRB2|PSME2|TLR2
GSE3982_CTRL_VS_PMA_STIM_EOSINOPHIL_UP	MSigDB_C7	11	198	3.13608	1.74963	5.55556	1	4.49462	0.000337689	0.00352708	CLEC4A|CYFIP1|GNS|IFIT3|KCNJ2|LEPROTL1|MYO1F|NAGK|PLA2G4A|TMEM140|XAF1
GSE3982_EFF_MEMORY_VS_CENT_MEMORY_CD4_TCELL_UP	MSigDB_C7	11	198	3.13608	1.74963	5.55556	1	4.49462	0.000337689	0.00352708	AOAH|CD300A|CD8B|FGR|GNLY|GZMA|GZMH|GZMK|NKG7|RARRES3|TARP
GSE9988_LOW_LPS_VS_ANTI_TREM1_AND_LPS_MONOCYTE_DN	MSigDB_C7	11	198	3.13608	1.74963	5.55556	1	4.49462	0.000337689	0.00352708	ACVR1|ATP6V1B2|BRI3|CCR1|CRTAM|CRY1|DAB2|FNIP2|HAVCR2|PHACTR2|SCARB2
GSE9988_LPS_VS_LPS_AND_ANTI_TREM1_MONOCYTE_DN	MSigDB_C7	11	198	3.13608	1.74963	5.55556	1	4.49462	0.000337689	0.00352708	ACVR1|ATP6V1B2|BRI3|CCR1|CD68|CRTAM|CRY1|DAB2|FNIP2|HAVCR2|SCARB2
Blood_CD4+Tcell_gt_thymic_SP_CD4+Tcell	SignatureDB	6	59	0.934489	0.95785	10.1695	1	5.28842	0.00033698	0.00352708	C1ORF162|GBP5|GIMAP5|GIMAP8|NPC2|STAT4
CHICAS_RB1_TARGETS_SENESCENT	MSigDB_C2	21	571	9.04395	2.94794	3.67776	1	4.05573	0.000341485	0.00356412	BTBD11|BTN3A2|CERS6|CTSS|CXCL10|CXCL11|DDX60|GBP3|GCH1|IFI6|IFIT3|IFITM1|KCTD12|PLSCR1|PSME2|RAB27A|SAMHD1|SERPINA1|SLAMF8|TSPAN5|UBE2L6
EXTRACELLULAR_REGION_PART	MSigDB_C5	15	337	5.33767	2.27595	4.45104	1	4.24541	0.000344027	0.00358804	C1QA|C1QB|C2|CCL4|CXCL9|GNLY|GPX3|IL15|IL32|LGALS8|PSAP|SECTM1|SERPINA1|TCN2|TNFAIP2
SAKAI_CHRONIC_HEPATITIS_VS_LIVER_CANCER_UP	MSigDB_C2	7	83	1.31462	1.13552	8.43373	1	5.00687	0.000349753	0.00360513	CASP1|CASP4|CCR1|CCR2|CTSS|GPX3|TLR2
GSE11057_CD4_CENT_MEM_VS_PBMC_UP	MSigDB_C7	11	199	3.15192	1.754	5.52764	1	4.47438	0.000352484	0.00360513	CD2|CD6|GATA3|HAPLN3|IPCEF1|LEPROTL1|MAF|PHACTR2|PRKCQ|TRBC1|UBASH3A
GSE13411_NAIVE_VS_IGM_MEMORY_BCELL_DN	MSigDB_C7	11	199	3.15192	1.754	5.52764	1	4.47438	0.000352484	0.00360513	BTN3A2|CCL5|CCR2|CTSC|DRAM1|EMR2|FYN|IFI35|LGMN|LY96|RBM47
GSE1432_6H_VS_24H_IFNG_MICROGLIA_DN	MSigDB_C7	11	199	3.15192	1.754	5.52764	1	4.47438	0.000352484	0.00360513	ARHGEF3|BTN3A1|BTN3A3|C1ORF54|GNS|HLA-E|HLA-F|RARRES3|SCPEP1|SERPING1|VAMP5
GSE1460_INTRATHYMIC_T_PROGENITOR_VS_NAIVE_CD4_TCELL_CORD_BLOOD_DN	MSigDB_C7	11	199	3.15192	1.754	5.52764	1	4.47438	0.000352484	0.00360513	CAPN2|CEBPD|CYLD|DYNLT1|GZMA|IFITM1|IL32|RBM47|RGL1|SLC7A7|TNFSF10
GSE14769_UNSTIM_VS_40MIN_LPS_BMDM_DN	MSigDB_C7	11	199	3.15192	1.754	5.52764	1	4.47438	0.000352484	0.00360513	CCL4|CCRL2|CD14|CXCL10|HLA-G|IRF1|PLSCR1|PTGER4|RAB20|SLAMF7|TLR2
GSE17580_UNINFECTED_VS_S_MANSONI_INF_TREG_DN	MSigDB_C7	11	199	3.15192	1.754	5.52764	1	4.47438	0.000352484	0.00360513	CASP4|CCR5|CXCR3|F2R|GIMAP7|GZMB|IFNG|NKG7|PQLC3|PSME2|RAB20
GSE17721_LPS_VS_CPG_24H_BMDM_UP	MSigDB_C7	11	199	3.15192	1.754	5.52764	1	4.47438	0.000352484	0.00360513	BCL11B|CCR1|CXCL11|CXCL16|DYNLT1|FBXO6|GBP2|IL15|LGALS8|SLAMF8|STAT1
GSE17721_LPS_VS_GARDIQUIMOD_0.5H_BMDM_UP	MSigDB_C7	11	199	3.15192	1.754	5.52764	1	4.47438	0.000352484	0.00360513	ADAP2|CAPN2|CASP1|CD14|CLEC10A|MAF|OSBPL1A|PILRA|STAT4|TMEM144|WARS
GSE17721_LPS_VS_POLYIC_6H_BMDM_DN	MSigDB_C7	11	199	3.15192	1.754	5.52764	1	4.47438	0.000352484	0.00360513	DOCK5|FGR|HEXB|IGSF6|IQGAP2|IRF1|MBOAT1|NAGA|RNF130|SCARB2|STOM
GSE20715_0H_VS_48H_OZONE_LUNG_UP	MSigDB_C7	11	199	3.15192	1.754	5.52764	1	4.47438	0.000352484	0.00360513	CCL5|CCR2|CD97|CHST12|DYNLT1|GIMAP1|GIMAP4|LDOC1L|MS4A6A|PSTPIP1|TNFSF10
GSE24102_GRANULOCYSTIC_MDSC_VS_NEUTROPHIL_DN	MSigDB_C7	11	199	3.15192	1.754	5.52764	1	4.47438	0.000352484	0.00360513	CAPN2|CLEC10A|CXCL11|CYFIP1|GCH1|HS3ST3B1|MYOF|NAAA|NAGK|SLAMF8|SLC7A7
GSE24142_EARLY_THYMIC_PROGENITOR_VS_DN2_THYMOCYTE_ADULT_DN	MSigDB_C7	11	199	3.15192	1.754	5.52764	1	4.47438	0.000352484	0.00360513	BCL11B|CD3D|CD3G|GZMA|HSD11B1|MS4A6A|PLD3|PPT1|PRKCQ|SH2D1A|SYTL3
GSE27786_CD8_TCELL_VS_NKCELL_DN	MSigDB_C7	11	199	3.15192	1.754	5.52764	1	4.47438	0.000352484	0.00360513	AXL|BRI3|CLEC10A|EIF4E3|FBXO6|OASL|PLSCR1|PQLC3|PSAP|RBM47|SPATA13
GSE30962_ACUTE_VS_CHRONIC_LCMV_SECONDARY_INF_CD8_TCELL_DN	MSigDB_C7	11	199	3.15192	1.754	5.52764	1	4.47438	0.000352484	0.00360513	CD244|FRMD4B|GPR56|GPR65|INPP4B|IPCEF1|LAG3|PHACTR2|PTGER2|RTP4|TMBIM1
GSE36392_EOSINOPHIL_VS_NEUTROPHIL_IL25_TREATED_LUNG_UP	MSigDB_C7	11	199	3.15192	1.754	5.52764	1	4.47438	0.000352484	0.00360513	ATP8B4|C10ORF54|CREBL2|CXCL11|CXCR3|GRIN3A|HSD11B1|IFIT1|IL15|SYNJ1|TNFAIP2
GSE39820_IL1B_IL6_VS_IL1B_IL6_IL23A_TREATED_CD4_TCELL_UP	MSigDB_C7	11	199	3.15192	1.754	5.52764	1	4.47438	0.000352484	0.00360513	ARL4C|F2R|FAM26F|FASLG|GBP4|GZMB|IFNG|IRF1|KIAA1598|MBOAT1|NKG7
GSE3982_EOSINOPHIL_VS_BASOPHIL_DN	MSigDB_C7	11	199	3.15192	1.754	5.52764	1	4.47438	0.000352484	0.00360513	APOBEC3A|CD3G|DDX58|DPYD|FCER1G|GIMAP6|HNMT|KLRD1|PRKCQ|RARRES3|TARP
GSE3982_MAC_VS_BASOPHIL_UP	MSigDB_C7	11	199	3.15192	1.754	5.52764	1	4.47438	0.000352484	0.00360513	CREG1|CTSS|DPYD|FCGR3B|IDH1|LPAR6|PHACTR2|PLA2G4A|RTN1|SCML1|SLC7A7
GSE3982_MAST_CELL_VS_EFF_MEMORY_CD4_TCELL_DN	MSigDB_C7	11	199	3.15192	1.754	5.52764	1	4.47438	0.000352484	0.00360513	ARL4C|DOK2|GCH1|GIMAP6|GZMH|IFNG|IPCEF1|IRF1|NKG7|PRKCH|SH2D1A
GSE3982_MAST_CELL_VS_TH1_DN	MSigDB_C7	11	199	3.15192	1.754	5.52764	1	4.47438	0.000352484	0.00360513	CD28|CYLD|GBP1|GCH1|GZMB|HLA-G|LAG3|N4BP2L1|SECTM1|SH2D1A|TRAC
GSE7460_CTRL_VS_TGFB_TREATED_ACT_FOXP3_HET_TCONV_DN	MSigDB_C7	11	199	3.15192	1.754	5.52764	1	4.47438	0.000352484	0.00360513	CD3E|CD8A|CTSC|CTSW|GCH1|LIPA|RNF149|TLR2|TNFSF10|TTC39B|XRN1
GSE7852_LN_VS_FAT_TCONV_DN	MSigDB_C7	11	199	3.15192	1.754	5.52764	1	4.47438	0.000352484	0.00360513	CASP1|CCR2|CXCR3|EPSTI1|FASLG|GZMB|IFNG|KCTD12|MYO1F|NKG7|TMBIM1
GSE9037_CTRL_VS_LPS_1H_STIM_BMDM_DN	MSigDB_C7	11	199	3.15192	1.754	5.52764	1	4.47438	0.000352484	0.00360513	ADAP2|AIF1|CASP4|CCL4|CSF3R|DAB2|FYB|GALM|MGAT4A|PSAP|RTP4
GSE9037_CTRL_VS_LPS_4H_STIM_IRAK4_KO_BMDM_DN	MSigDB_C7	11	199	3.15192	1.754	5.52764	1	4.47438	0.000352484	0.00360513	ARHGEF3|DDX58|EPB41L3|GPRIN3|MS4A6A|PLSCR1|SPATS2L|STAT1|TAP1|TTC39B|XAF1
Human Lung_not_cancer_Woodruff05_123genes (16166618-SuppTable1)	GeneSigDB	7	83	1.31462	1.13552	8.43373	1	5.00687	0.000349753	0.00360513	CCR5|DAB2|FGR|GBP2|HSD11B1|OASL|SECTM1
MODULE_24	MSigDB_C4	18	452	7.15913	2.62945	3.9823	1	4.12287	0.000353759	0.00361558	ALDH1A1|C1QB|C2|CD14|CD163|CSF3R|CST7|FCGRT|GCH1|GPX3|IFIT1|IL32|IQGAP2|LAIR1|LGMN|SERPINA1|UBE2L6|VSIG4
RUTELLA_RESPONSE_TO_CSF2RB_AND_IL4_UP	MSigDB_C2	15	338	5.35351	2.27928	4.43787	1	4.23226	0.000354927	0.00362492	ARL6IP5|CCL8|CELF2|CERS6|CREBL2|CREG1|CXCL9|DOCK4|HSD11B1|ME1|RBM47|RGL1|SLAMF7|SLAMF8|STOM
CASORELLI_APL_SECONDARY_VS_DE_NOVO_UP	MSigDB_C2	5	39	0.617713	0.779084	12.8205	1	5.62493	0.000359006	0.00365974	CEBPD|FAM105A|FCGRT|PTGER2|SLC38A6
CHEOK_RESPONSE_TO_MERCAPTOPURINE_DN	MSigDB_C2	4	22	0.348453	0.585351	18.1818	1	6.23822	0.000361527	0.00365974	LST1|PRF1|SERPING1|TRAC
MODULE_109	MSigDB_C4	5	39	0.617713	0.779084	12.8205	1	5.62493	0.000359006	0.00365974	C2|GZMA|GZMB|GZMH|GZMK
MODULE_130	MSigDB_C4	4	22	0.348453	0.585351	18.1818	1	6.23822	0.000361527	0.00365974	C1QA|C1QB|C2|SERPING1
GSE17721_LPS_VS_CPG_0.5H_BMDM_DN	MSigDB_C7	11	200	3.16776	1.75837	5.5	1	4.45427	0.00036782	0.00365974	AIF1|BCL11B|CLEC7A|CMKLR1|CTSB|GZMK|IQGAP2|MS4A7|SNX10|TSPAN4|TSPAN5
GSE17721_LPS_VS_POLYIC_16H_BMDM_DN	MSigDB_C7	11	200	3.16776	1.75837	5.5	1	4.45427	0.00036782	0.00365974	CCL4|CCR5|DDX60|GLIPR2|IFIT3|PARP9|RNF13|SAT1|SCARB2|STAT4|TSPAN5
GSE17721_PAM3CSK4_VS_CPG_4H_BMDM_DN	MSigDB_C7	11	200	3.16776	1.75837	5.5	1	4.45427	0.00036782	0.00365974	EPSTI1|GBP4|GPR56|HLA-E|IDO1|IRF1|ITM2B|MS4A6A|PSME2|TLR8|WARS
GSE17721_PAM3CSK4_VS_GADIQUIMOD_8H_BMDM_DN	MSigDB_C7	11	200	3.16776	1.75837	5.5	1	4.45427	0.00036782	0.00365974	CASP1|CCL4|CCR2|CCRL2|DOK2|FYB|GBP4|PSME2|SDCBP|TLR8|XRN1
GSE17721_POLYIC_VS_CPG_12H_BMDM_UP	MSigDB_C7	11	200	3.16776	1.75837	5.5	1	4.45427	0.00036782	0.00365974	BRI3|CASP4|CD300A|CD300LF|GLIPR2|IRF1|MAFB|NAAA|SAT1|STAT4|TNFSF10
GSE20366_EX_VIVO_VS_DEC205_CONVERSION_UP	MSigDB_C7	11	200	3.16776	1.75837	5.5	1	4.45427	0.00036782	0.00365974	CCR5|CXCR6|DDX58|GALC|GPR155|IFIT3|IPCEF1|KCTD12|NAGA|NDFIP1|TMBIM1
GSE20715_WT_VS_TLR4_KO_LUNG_UP	MSigDB_C7	11	200	3.16776	1.75837	5.5	1	4.45427	0.00036782	0.00365974	CD302|CD97|GIMAP4|GPX3|HSD11B1|IFIT3|ITM2B|PRKCH|RNF13|RNF149|TNFSF13B
GSE2197_IMMUNOSUPPRESSIVE_DNA_VS_UNTREATED_IN_DC_UP	MSigDB_C7	11	200	3.16776	1.75837	5.5	1	4.45427	0.00036782	0.00365974	CRTAM|FAM46A|FRMD4B|GPR65|LY6E|MLKL|P2RY13|RAB20|SAT1|SERPING1|TNFAIP2
GSE22886_NAIVE_CD4_TCELL_VS_48H_ACT_TH2_UP	MSigDB_C7	11	200	3.16776	1.75837	5.5	1	4.45427	0.00036782	0.00365974	C1QA|C2|CPVL|FCGRT|IPCEF1|KCTD12|LEPROTL1|LILRB3|SAMHD1|SARAF|SCARB2
GSE24634_IL4_VS_CTRL_TREATED_NAIVE_CD4_TCELL_DAY10_UP	MSigDB_C7	11	200	3.16776	1.75837	5.5	1	4.45427	0.00036782	0.00365974	CD2|CD3D|GATA3|INPP4B|ITM2A|LCP2|PTGER4|SH2D1A|SIRPG|STAT4|TRBC1
GSE24634_NAIVE_CD4_TCELL_VS_DAY5_IL4_CONV_TREG_UP	MSigDB_C7	11	200	3.16776	1.75837	5.5	1	4.45427	0.00036782	0.00365974	BCL11B|BTN3A1|FAM46A|HLA-E|HLA-F|LEPROTL1|MGAT4A|RNF125|RNF130|SAMHD1|SNX6
GSE2826_XID_VS_BTK_KO_BCELL_DN	MSigDB_C7	11	200	3.16776	1.75837	5.5	1	4.45427	0.00036782	0.00365974	AIF1|CD3D|CD3G|DOK2|IFIH1|IRF1|ITM2B|LY6E|SERPING1|SH2D1A|TAP1
GSE29618_MONOCYTE_VS_MDC_DN	MSigDB_C7	11	200	3.16776	1.75837	5.5	1	4.45427	0.00036782	0.00365974	ARL4C|AXL|CCR5|CD2|CLEC10A|CST3|CST7|DAB2|LGMN|SAMHD1|SPATS2L
GSE32423_IL7_VS_IL7_IL4_NAIVE_CD8_TCELL_UP	MSigDB_C7	11	200	3.16776	1.75837	5.5	1	4.45427	0.00036782	0.00365974	ACVR1|ATP8B4|C1ORF54|C3AR1|CD163|CXCL12|IPCEF1|MBOAT1|P2RY13|SEPW1|TYROBP
GSE3337_CTRL_VS_16H_IFNG_IN_CD8POS_DC_UP	MSigDB_C7	11	200	3.16776	1.75837	5.5	1	4.45427	0.00036782	0.00365974	C3AR1|CD14|CLEC4A|CTSB|FASLG|FGR|IFI27|RGL1|RTN1|SPG20|TYROBP
GSE339_CD8POS_VS_CD4CD8DN_DC_DN	MSigDB_C7	11	200	3.16776	1.75837	5.5	1	4.45427	0.00036782	0.00365974	ARHGEF3|ARL4C|CCRL2|CYFIP1|FASLG|FCER1G|FGR|GCH1|LCP2|MYO1F|RGL1
GSE339_CD8POS_VS_CD4CD8DN_DC_IN_CULTURE_UP	MSigDB_C7	11	200	3.16776	1.75837	5.5	1	4.45427	0.00036782	0.00365974	CD6|CST3|DOCK5|GALC|GIMAP4|GPX3|IL15|NAGA|NPC2|PSAP|RALB
GSE339_CD8POS_VS_CD4CD8DN_DC_UP	MSigDB_C7	11	200	3.16776	1.75837	5.5	1	4.45427	0.00036782	0.00365974	AIF1|CD8A|CD8B|CXCL10|CXCL9|GNS|LAP3|PLSCR1|PTGER2|SPG20|TAP1
GSE360_DC_VS_MAC_B_MALAYI_LOW_DOSE_DN	MSigDB_C7	11	200	3.16776	1.75837	5.5	1	4.45427	0.00036782	0.00365974	BTN3A1|CD14|CMKLR1|FGR|GPR65|IFIT5|KCTD12|MYOF|SLC31A2|STAT4|STOM
GSE360_T_GONDII_VS_B_MALAYI_HIGH_DOSE_DC_DN	MSigDB_C7	11	200	3.16776	1.75837	5.5	1	4.45427	0.00036782	0.00365974	CLEC2B|CPVL|DAPK1|DOK2|HEXB|HLA-E|IDH1|KCTD12|MAF|OSBPL1A|PECAM1
GSE37416_12H_VS_24H_F_TULARENSIS_LVS_NEUTROPHIL_DN	MSigDB_C7	11	200	3.16776	1.75837	5.5	1	4.45427	0.00036782	0.00365974	BRI3|CD300A|CRY1|CXCL11|FNIP2|GNS|HEXB|IL18BP|NPC2|TMEM140|TMEM144
GSE37416_12H_VS_24H_F_TULARENSIS_LVS_NEUTROPHIL_UP	MSigDB_C7	11	200	3.16776	1.75837	5.5	1	4.45427	0.00036782	0.00365974	C1ORF162|CST3|CTSS|CXCL16|DDX58|DSE|EMR2|FGR|IFIT5|OASL|TNFSF13B
GSE3982_BASOPHIL_VS_CENT_MEMORY_CD4_TCELL_UP	MSigDB_C7	11	200	3.16776	1.75837	5.5	1	4.45427	0.00036782	0.00365974	CD300A|CREG1|DRAM1|EMR2|GALC|GPR65|PECAM1|PSTPIP2|RALB|RNF130|TLR8
GSE3982_BCELL_VS_TH2_DN	MSigDB_C7	11	200	3.16776	1.75837	5.5	1	4.45427	0.00036782	0.00365974	AOAH|CD28|CST7|DAPK1|FYN|GATA3|GIMAP5|GPR56|INPP4B|MYOF|TRAC
GSE3982_DC_VS_MAC_DN	MSigDB_C7	11	200	3.16776	1.75837	5.5	1	4.45427	0.00036782	0.00365974	ATP6V1B2|C1QA|C3AR1|CD163|FCGR1B|FCGR3B|MAFB|SASH1|SERPINA1|TLR8|VSIG4
GSE3982_MAC_VS_EFF_MEMORY_CD4_TCELL_UP	MSigDB_C7	11	200	3.16776	1.75837	5.5	1	4.45427	0.00036782	0.00365974	ADAP2|CCL8|CLEC4A|ME1|P2RY13|PLA2G4A|SAT1|SCPEP1|SDCBP|TMEM140|TSPAN4
GSE7460_TCONV_VS_TREG_THYMUS_UP	MSigDB_C7	11	200	3.16776	1.75837	5.5	1	4.45427	0.00036782	0.00365974	ALDH1A1|ARL4C|BTBD11|DAB2|DDX58|GZMH|LPAR6|LYST|NPC2|SLC30A1|THEMIS
GSE7852_LN_VS_FAT_TREG_DN	MSigDB_C7	11	200	3.16776	1.75837	5.5	1	4.45427	0.00036782	0.00365974	CAPN2|CCR2|CXCL10|CXCR6|DRAM1|GALC|GCH1|RAB20|RAPGEF2|RNF125|TMBIM1
GSE7852_TREG_VS_TCONV_LN_UP	MSigDB_C7	11	200	3.16776	1.75837	5.5	1	4.45427	0.00036782	0.00365974	AXL|CASP4|CCR2|CCR5|CCRL2|CST7|F2R|GBP2|GBP4|SCPEP1|TMBIM1
GSE8868_SPLEEN_VS_INTESTINE_CD11B_POS_CD11C_NEG_DC_DN	MSigDB_C7	11	200	3.16776	1.75837	5.5	1	4.45427	0.00036782	0.00365974	AIF1|ARL4C|DSE|FYB|GALC|GNS|HLA-G|LAIR1|SECTM1|SLC31A2|SMCO4
GSE9988_ANTI_TREM1_AND_LPS_VS_VEHICLE_TREATED_MONOCYTES_DN	MSigDB_C7	11	200	3.16776	1.75837	5.5	1	4.45427	0.00036782	0.00365974	ARL6IP5|CCR2|CD14|CXCL16|DOK2|FAM105A|GIMAP8|MYO1F|NPC2|PIK3R5|PSAP
KAECH_DAY15_EFF_VS_MEMORY_CD8_TCELL_DN	MSigDB_C7	11	200	3.16776	1.75837	5.5	1	4.45427	0.00036782	0.00365974	CD8A|CRTAM|CXCR3|EOMES|F2R|FTL|GATA3|GPR65|LYST|SCARB2|SLC8A1
Human Lymphoma_Piccaluga07_28genes (17304354-Table9s)	GeneSigDB	4	22	0.348453	0.585351	18.1818	1	6.23822	0.000361527	0.00365974	CEBPD|FNIP2|MAFB|MYO1F
Tcell_PIrep4x_Feske_Fig6	SignatureDB	6	60	0.950328	0.965913	10	1	5.22788	0.000369488	0.00367378	CCR1|CCR5|FYB|GLIPR2|IL32|LY6E
Mouse StemCell_Chambers07_1667genes (17676974-TableS1)	GeneSigDB	36	1242	19.6718	4.28532	2.89855	1	3.81027	0.000371619	0.00369239	ACVR1|ALDH1A1|ARL6IP5|ATP6AP2|ATP6V1B2|CCR2|CD28|CLEC7A|CTSB|CTSC|CTSS|CXCL16|F2R|FYB|GBP3|GNS|GPR65|LAP3|LCP2|LEPROTL1|LGALS8|LYST|MFSD1|NDFIP1|PLA2G4A|PRKCH|PTGER4|RNF11|RNF13|SAT1|SDCBP|SEPW1|SLC7A7|STAT4|STOM|TC2N
RASHI_RESPONSE_TO_IONIZING_RADIATION_6	MSigDB_C2	7	84	1.33046	1.14231	8.33333	1	4.96321	0.000376437	0.00373507	CCL5|CCR2|CXCL9|GBP2|IFIT1|PQLC3|TYROBP
TAKEDA_TARGETS_OF_NUP98_HOXA9_FUSION_6HR_UP	MSigDB_C2	7	84	1.33046	1.14231	8.33333	1	4.96321	0.000376437	0.00373507	INPP4B|LPAR6|MCTP1|MS4A4A|PLA2G4A|SCML1|STAT4
Mouse Lymphoma_Wu08_1813genes (18535662-TableS1a)	GeneSigDB	29	921	14.5875	3.71602	3.14875	1	3.87847	0.000378935	0.00375724	ATP6V1B2|C1QB|CD302|CHST12|CTSB|DAB2|FCGRT|FYN|GCH1|GPR56|IDH1|LEPROTL1|LGALS8|LIPA|MFSD1|NAGA|NPC2|OSBPL1A|PLA2G4A|PPT1|PRR5L|RALB|RNF13|RNF130|SARAF|SCARB2|SCPEP1|SMPDL3A|TMBIM1
Human Leukemia_Zheng06_114genes (16617318-SuppTable2)	GeneSigDB	8	111	1.75811	1.31239	7.20721	1	4.75613	0.000393526	0.00389921	APOBEC3A|ARL6IP5|FCER1G|GIMAP5|GIMAP6|LEPROTL1|PRKCH|SAT1
Human Breast_Parker09_412genes_IntrinsicGenes_Perou2000 (19204204-SupplementaryTable2)	GeneSigDB	16	379	6.0029	2.41148	4.22164	1	4.14563	0.000396011	0.00392111	ALDH1A1|BTN3A3|GATA3|GPX3|IFI27|IFI6|IFIT1|IFITM1|INPP4B|ITM2A|LEPROTL1|MAF|RARRES3|STAT1|STAT4|TAP1
Human Leukemia_Haferlach09_500genes (19429869-TableS1)	GeneSigDB	15	342	5.41687	2.29253	4.38596	1	4.18016	0.000401544	0.00397315	ARHGEF3|C10ORF54|CPNE8|CST3|CXCL12|FAM105A|FAM26F|GGTA1P|GPX3|HNMT|IFI27|IFITM1|SLAMF7|SNX10|STOM
ALCALAY_AML_BY_NPM1_LOCALIZATION_UP	MSigDB_C2	9	140	2.21743	1.473	6.42857	1	4.60459	0.000404404	0.00398812	ACVR1|ATP6V1B2|C3AR1|DRAM1|EPB41L3|HNMT|SMPDL3A|SNX10|TMBIM1
BOHN_PRIMARY_IMMUNODEFICIENCY_SYNDROM_DN	MSigDB_C2	5	40	0.633552	0.788992	12.5	1	5.53421	0.000405013	0.00398812	DPYD|LST1|PLSCR1|SMCO4|TNFSF10
BOYAULT_LIVER_CANCER_SUBCLASS_G1_DN	MSigDB_C2	5	40	0.633552	0.788992	12.5	1	5.53421	0.000405013	0.00398812	ALDH1A1|BTN3A2|BTN3A3|CTSB|LAP3
PID_IFNGPATHWAY	MSigDB_C2	5	40	0.633552	0.788992	12.5	1	5.53421	0.000405013	0.00398812	CASP1|DAPK1|IFNG|IRF1|STAT1
RIZKI_TUMOR_INVASIVENESS_3D_DN	MSigDB_C2	13	270	4.27647	2.04005	4.81481	1	4.27614	0.000403879	0.00398812	CASP1|CXCR6|DAB2|FYB|IDO1|IL32|LAG3|LY96|PECAM1|RNF11|SLC31A2|TYROBP|UBE2L6
REGULATION_OF_BIOLOGICAL_QUALITY	MSigDB_C5	17	418	6.62062	2.53043	4.06699	1	4.10182	0.000403846	0.00398812	ATP6AP2|C3AR1|CCL5|CCR1|CCR2|CCR5|CXCL12|CXCR3|F2R|FTL|GCH1|GNA15|GPX1|IFI6|MAFB|NPC2|PPT1
Human Lung_Dekker02_68genes (12176889-Table1)	GeneSigDB	6	61	0.966166	0.973909	9.83607	1	5.16869	0.000404397	0.00398812	APOL3|F2R|FTL|LGALS8|PECAM1|SAT1
LAIHO_COLORECTAL_CANCER_SERRATED_UP	MSigDB_C2	8	112	1.77394	1.31826	7.14286	1	4.72293	0.00041805	0.00411083	CTSB|DDX60|DPYD|GBP1|IFI27|LCP2|PLA2G4A|SDCBP
MODULE_456	MSigDB_C4	8	112	1.77394	1.31826	7.14286	1	4.72293	0.00041805	0.00411083	CD8A|FYN|GPR65|IFIT1|PRKCH|PTGER4|SH2D2A|STAT4
PTEN_DN.V2_UP	MSigDB_C6	9	141	2.23327	1.47822	6.38298	1	4.57762	0.000426064	0.00418674	APOL3|ARL4C|CASP4|FYB|IL32|PQLC3|RTN1|SECTM1|VAMP5
BIOCARTA_CASPASE_PATHWAY	MSigDB_C2	4	23	0.364292	0.598494	17.3913	1	6.07476	0.0004322	0.00422957	CASP1|CASP4|GZMB|PRF1
BIOCARTA_CSK_PATHWAY	MSigDB_C2	4	23	0.364292	0.598494	17.3913	1	6.07476	0.0004322	0.00422957	CD3D|CD3E|CD3G|CD4
CHEOK_RESPONSE_TO_HD_MTX_UP	MSigDB_C2	4	23	0.364292	0.598494	17.3913	1	6.07476	0.0004322	0.00422957	ARL4C|IL32|TRBC1|TYROBP
HOFMANN_MYELODYSPLASTIC_SYNDROM_RISK_DN	MSigDB_C2	4	23	0.364292	0.598494	17.3913	1	6.07476	0.0004322	0.00422957	CXCL12|LCP2|MNDA|NKG7
MODULE_33	MSigDB_C4	16	382	6.05042	2.42085	4.18848	1	4.10995	0.000431575	0.00422957	C3AR1|CCL5|CD6|CLEC10A|CLEC2B|CXCL10|CXCL12|FYB|GCH1|IFIT1|LGMN|LIPA|LST1|SECTM1|TCN2|TNFAIP2
Splenic_Marginal_zone_Bcell_gt_naive_and_GC_Bcell	SignatureDB	4	23	0.364292	0.598494	17.3913	1	6.07476	0.0004322	0.00422957	CASP1|CTSB|LEPROTL1|PARP9
ALCALA_APOPTOSIS	MSigDB_C2	7	86	1.36214	1.15578	8.13953	1	4.87796	0.000434687	0.00424486	ARL6IP5|CASP1|CASP4|GZMB|IL32|PSTPIP1|RALB
MAINA_VHL_TARGETS_UP	MSigDB_C2	3	10	0.158388	0.394742	30	1	7.19866	0.000435532	0.00424486	ALDH1A1|DAB2|GPR56
TONKS_TARGETS_OF_RUNX1_RUNX1T1_FUSION_MONOCYTE_UP	MSigDB_C2	11	204	3.23111	1.77572	5.39216	1	4.37507	0.000434893	0.00424486	ADAP2|CCL8|CXCL10|GBP1|HERC5|IFI44L|IFIT1|LY6E|MYOF|SASH1|SPATS2L
PATTERN_RECOGNITION_RECEPTOR_ACTIVITY	MSigDB_C5	3	10	0.158388	0.394742	30	1	7.19866	0.000435532	0.00424486	CD14|CLEC7A|TLR2
Human Lung_Johnson07_1334genes (17699775-SuppTable1)	GeneSigDB	29	929	14.7142	3.73148	3.12164	1	3.82844	0.000435545	0.00424486	ARL4C|AXL|C2|CAPN2|CEBPD|CTSB|CTSC|DDX58|DRAM1|F2R|GBP2|GBP3|GNS|GPR56|IFI27|IFI6|LEPROTL1|LY96|MGAT4A|N4BP2L1|PQLC3|RNF213|SAT1|SCARB2|SCPEP1|TMEM140|TMEM144|TNFSF10|TTC39B
Mouse Lung_not_cancer_Blake10_10genes (19520915-Table2)	GeneSigDB	3	10	0.158388	0.394742	30	1	7.19866	0.000435532	0.00424486	GZMA|MAF|TCN2
HOSHIDA_LIVER_CANCER_LATE_RECURRENCE_UP	MSigDB_C2	6	62	0.982005	0.981839	9.67742	1	5.11081	0.000441829	0.00429437	AOAH|CD3D|NKG7|OSBPL1A|SLC8A1|STAT1
LEE_LIVER_CANCER_E2F1_UP	MSigDB_C2	6	62	0.982005	0.981839	9.67742	1	5.11081	0.000441829	0.00429437	CASP4|CTSS|CXCL10|DYNLT1|LY6E|PLSCR1
REACTOME_COSTIMULATION_BY_THE_CD28_FAMILY	MSigDB_C2	6	62	0.982005	0.981839	9.67742	1	5.11081	0.000441829	0.00429437	CD28|CD3D|CD3E|CD3G|CD4|FYN
Human StemCell_Enk06_67genes (16434974-Table3)	GeneSigDB	6	62	0.982005	0.981839	9.67742	1	5.11081	0.000441829	0.00429437	CASP1|CTSC|GPX1|GPX3|IFI27|SERPINA1
BMI1_DN.V1_DN	MSigDB_C6	9	142	2.24911	1.48342	6.33803	1	4.55089	0.000448669	0.00435492	C1ORF54|DDX60|DPYD|GPX3|IDH1|IFI27|IFI44L|IFI6|IFITM1
Human StemCell_Matushansky08_297genes (18310505-TableS8)	GeneSigDB	13	273	4.32399	2.05122	4.7619	1	4.22968	0.000448417	0.00435492	CAPN2|CREBL2|CSF3R|FCGR3B|GPR56|GPX1|HLA-E|LILRB3|OSBPL1A|RNF130|SLC27A2|SLC31A2|TMBIM1
DACOSTA_UV_RESPONSE_VIA_ERCC3_UP	MSigDB_C2	14	309	4.89419	2.18063	4.53074	1	4.17577	0.000450925	0.00437385	CEBPD|CREG1|GCH1|HLA-E|HLA-F|HLA-G|IFIT1|IRF1|ITM2B|LY6E|PLD3|SAT1|SEPW1|SMPDL3A
POSITIVE_REGULATION_OF_I_KAPPAB_KINASE_NF_KAPPAB_CASCADE	MSigDB_C5	7	87	1.37797	1.16246	8.04598	1	4.83632	0.000466394	0.00452082	APOL3|CASP1|F2R|FASLG|NDFIP1|SECTM1|TNFSF10
I_KAPPAB_KINASE_NF_KAPPAB_CASCADE	MSigDB_C5	8	114	1.80562	1.32992	7.01754	1	4.65769	0.000470827	0.0045607	APOL3|CASP1|F2R|FASLG|NDFIP1|SECTM1|STAT1|TNFSF10
HADDAD_T_LYMPHOCYTE_AND_NK_PROGENITOR_DN	MSigDB_C2	6	63	0.997844	0.989704	9.52381	1	5.05419	0.000481908	0.00466487	CEBPD|CST7|LGMN|MS4A6A|TARP|TYROBP
Rat Breast_Moral08_236genes (18180321-SuppTable2)	GeneSigDB	9	144	2.28079	1.49377	6.25	1	4.49816	0.000496841	0.00480617	CCL5|CD2|CD3D|CD6|CXCL10|GIMAP4|LCP2|PRF1|SH2D2A
Human Leukemia_Haslinger04_109genes (15459216-TableA2a)	GeneSigDB	7	88	1.39381	1.1691	7.95455	1	4.79531	0.000499917	0.00483265	CD3D|CD8A|CEBPD|CRY1|CSF3R|FYN|IQGAP2
Human Prostate_John-Aryankalayil09_450genes (19139136-TableS2)	GeneSigDB	15	350	5.54358	2.3188	4.28571	1	4.07816	0.000510712	0.00493032	ANKRD22|APOL6|ATP8B4|C3AR1|CARD16|CLEC2B|CST7|CTSC|FAM105A|IFIT3|IRF1|PILRA|PLA2G4A|SYTL3|TLR2
V$IRF_Q6	MSigDB_C3	12	242	3.83299	1.93251	4.95868	1	4.22612	0.000515116	0.00496948	BATF2|CXCL10|DDX60|EOMES|HLA-F|IFI35|IL18BP|LGALS8|RTP4|SAT1|TNFSF13B|UBE2L6
HERNANDEZ_MITOTIC_ARREST_BY_DOCETAXEL_2_UP	MSigDB_C2	6	64	1.01368	0.997507	9.375	1	4.99878	0.000524762	0.0050557	CD3D|CD68|GATA3|IL32|ITM2A|MAF
Thymic_DP_Tcell_gt_Thymic_progenitor_Tcell	SignatureDB	6	64	1.01368	0.997507	9.375	1	4.99878	0.000524762	0.0050557	CD8A|CD8B|CELF2|LYST|MGC40069|SYTL3
HOFFMANN_IMMATURE_TO_MATURE_B_LYMPHOCYTE_UP	MSigDB_C2	5	43	0.681068	0.817994	11.6279	1	5.27991	0.000569927	0.00548343	FCGRT|GIMAP4|MS4A6A|STAT4|STOM
NAKAYAMA_FRA2_TARGETS	MSigDB_C2	5	43	0.681068	0.817994	11.6279	1	5.27991	0.000569927	0.00548343	CLEC2B|F2R|GPRIN3|LGMN|SLC30A1
REACTOME_ANTIVIRAL_MECHANISM_BY_IFN_STIMULATED_GENES	MSigDB_C2	6	65	1.02952	1.00525	9.23077	1	4.94452	0.00057052	0.00548545	DDX58|EIF4E3|HERC5|IFIT1|STAT1|UBE2L6
MODULE_37	MSigDB_C4	18	471	7.46007	2.68306	3.82166	1	3.92832	0.000573788	0.00551315	ACVR1|CD302|CD8A|CELF2|CLEC2B|DCANP1|DDX60|DPYD|GATA3|IFI27|IPCEF1|LAIR1|LEPROTL1|RALB|RARRES3|SARAF|SLAMF7|TMEM144
GOZGIT_ESR1_TARGETS_UP	MSigDB_C2	9	147	2.3283	1.50916	6.12245	1	4.42081	0.000576996	0.00554024	C10ORF54|CSF3R|FYN|KCTD12|NAGA|OSBPL1A|PECAM1|PTGER4|SMPDL3A
BIOCARTA_SET_PATHWAY	MSigDB_C2	3	11	0.174227	0.414	27.2727	1	6.82554	0.000591835	0.00566749	GZMA|GZMB|PRF1
HOLLEMAN_PREDNISOLONE_RESISTANCE_ALL_UP	MSigDB_C2	3	11	0.174227	0.414	27.2727	1	6.82554	0.000591835	0.00566749	CST7|DAPK1|STOM
IMMUNOLOGICAL_SYNAPSE	MSigDB_C5	3	11	0.174227	0.414	27.2727	1	6.82554	0.000591835	0.00566749	GZMA|GZMB|TRAT1
Mouse Lung_Rangasamy09_22genes (19286929-SuppTable2j)	GeneSigDB	3	11	0.174227	0.414	27.2727	1	6.82554	0.000591835	0.00566749	CD244|IFI35|LY6E
LIAN_NEUTROPHIL_GRANULE_CONSTITUENTS	MSigDB_C2	4	25	0.39597	0.623947	16	1	5.77618	0.000602191	0.00574739	CTSB|CTSC|CTSS|SCARB2
OKAMOTO_LIVER_CANCER_MULTICENTRIC_OCCURRENCE_UP	MSigDB_C2	4	25	0.39597	0.623947	16	1	5.77618	0.000602191	0.00574739	CD14|MNDA|RALB|TRBC1
Human Lymphoma_Kari03_32genes (12782714-TableS3b)	GeneSigDB	4	25	0.39597	0.623947	16	1	5.77618	0.000602191	0.00574739	CASP1|CSF3R|IL15|MNDA
Mouse Lung_not_cancer_Thimmulappa06_31genes (16585964-SuppTable3)	GeneSigDB	4	25	0.39597	0.623947	16	1	5.77618	0.000602191	0.00574739	ANKRD22|IFIT3|IRF1|STAT4
CLL_unmutated_gt_CLL_mutated	SignatureDB	4	25	0.39597	0.623947	16	1	5.77618	0.000602191	0.00574739	CLEC2B|CRY1|IFI44L|VAMP5
REACTOME_SIGNALING_BY_GPCR	MSigDB_C2	28	903	14.3024	3.68096	3.10078	1	3.7212	0.000605123	0.00577151	ARHGEF3|C3AR1|CCL4|CCL5|CCR1|CCR2|CCR5|CD97|CXCL10|CXCL11|CXCL12|CXCL16|CXCL9|CXCR3|CXCR6|EMR2|F2R|GNA15|GPR65|LPAR6|P2RY13|P2RY6|PIK3R5|PLA2G4A|PRKCH|PRKCQ|PTGER2|PTGER4
Human Myeloma_Munshi04_93genes (12969976-Table1)	GeneSigDB	7	91	1.44133	1.18878	7.69231	1	4.67593	0.000612142	0.00583456	AXL|CD68|IFITM1|LY96|PECAM1|PSME2|VAMP5
PURBEY_TARGETS_OF_CTBP1_NOT_SATB1_DN	MSigDB_C2	17	434	6.87404	2.57754	3.91705	1	3.92854	0.000616303	0.0058703	APOL3|ARL6IP5|BTN3A3|CPVL|CTSB|DOCK4|FYN|GBP3|HS3ST3B1|ITM2A|ITM2B|KLRD1|RAPGEF2|SAT1|SIGLEC1|SLAMF8|TNFSF13B
GRAHAM_NORMAL_QUIESCENT_VS_NORMAL_DIVIDING_UP	MSigDB_C2	6	66	1.04536	1.01293	9.09091	1	4.89139	0.000619317	0.00589115	ALDH1A1|CXCL10|CXCL11|GBP2|STAT4|TNFSF10
Human StemCell_Tian05_68genes (16191192-Table2)	GeneSigDB	6	66	1.04536	1.01293	9.09091	1	4.89139	0.000619317	0.00589115	GCH1|IFI35|IL32|IRF1|TAP1|TNFAIP2
CAIRO_HEPATOBLASTOMA_CLASSES_UP	MSigDB_C2	1	605	9.58247	3.03224	0.165289	0	-2.8304	0.000619801	0.00589182	CERS6
MARTINEZ_TP53_TARGETS_UP	MSigDB_C2	21	600	9.50328	3.02001	3.5	1	3.80685	0.00064914	0.00616661	C1ORF54|C1QB|CALCOCO2|CD163|CELF2|CXCL12|DRAM1|GBP1|GZMB|HAVCR2|ITM2A|LIPA|ME1|MS4A6A|PECAM1|PILRA|PSAP|RAB27A|STOM|TYROBP|WARS
XU_HGF_TARGETS_REPRESSED_BY_AKT1_DN	MSigDB_C2	7	92	1.45717	1.19527	7.6087	1	4.63729	0.000653694	0.00620575	CASP1|FCER1G|GPX3|LPAR6|LYST|PIK3R5|SIGLEC1
MODULE_12	MSigDB_C4	15	359	5.68613	2.34798	4.17827	1	3.96677	0.00066294	0.00628934	C1QB|CD14|DAB2|EPB41L3|FCGRT|GPX3|IFI44L|IFIT1|ITM2A|LIPA|ME1|RTN1|TNFAIP2|VAMP5|VSIG4
NFkB_Up_all_OCILy3_Ly10	SignatureDB	6	67	1.0612	1.02056	8.95522	1	4.83933	0.000671289	0.00636432	CCL4|CXCL10|CXCL9|IRF1|SAMD9L|STAT1
PROTEIN_DIMERIZATION_ACTIVITY	MSigDB_C5	10	182	2.88266	1.67801	5.49451	1	4.24154	0.000678591	0.00642501	CD3D|CD3E|CD3G|CD4|CST3|GZMA|HEXB|SDCBP|SNX6|TAP1
ESC_J1_UP_EARLY.V1_UP	MSigDB_C6	10	182	2.88266	1.67801	5.49451	1	4.24154	0.000678591	0.00642501	ASCL2|C10ORF54|CD68|CXCL12|DAB2|GZMA|IL15|NAAA|NAGA|PTGER4
V$IRF7_01	MSigDB_C3	12	250	3.9597	1.96386	4.8	1	4.09413	0.000686369	0.00649435	BATF2|CXCL10|CXCL16|DDX58|DDX60|EPSTI1|GPX1|IL18BP|OASL|SAT1|TAP1|XAF1
GAVIN_FOXP3_TARGETS_CLUSTER_T4	MSigDB_C2	7	93	1.47301	1.20173	7.52688	1	4.59921	0.000697451	0.00659048	CYFIP1|FAM26F|GPRIN3|PLSCR1|SMPDL3A|STAT4|TTC39B
REGULATION_OF_I_KAPPAB_KINASE_NF_KAPPAB_CASCADE	MSigDB_C5	7	93	1.47301	1.20173	7.52688	1	4.59921	0.000697451	0.00659048	APOL3|CASP1|F2R|FASLG|NDFIP1|SECTM1|TNFSF10
AZARE_NEOPLASTIC_TRANSFORMATION_BY_STAT3_DN	MSigDB_C2	8	121	1.91649	1.36995	6.61157	1	4.44069	0.000699674	0.0066044	ARL4C|CXCL11|DDX58|GPX3|IFI27|IFI6|IFITM1|SH2D2A
MITSIADES_RESPONSE_TO_APLIDIN_UP	MSigDB_C2	17	439	6.95323	2.59207	3.87244	1	3.87597	0.00069985	0.0066044	C3AR1|CCR2|CTSB|CTSS|F2R|FAM46A|HLA-E|IFIT1|IFITM1|IRF1|OASL|PLSCR1|RAPGEF2|RNF11|SH2D2A|STOM|TNFSF10
PID_IL27PATHWAY	MSigDB_C2	4	26	0.411809	0.636291	15.3846	1	5.63923	0.000702852	0.0066196	GATA3|IFNG|STAT1|STAT4
Human Ovarian_LePage08_34genes (18398031-Fig1)	GeneSigDB	4	26	0.411809	0.636291	15.3846	1	5.63923	0.000702852	0.0066196	BTN3A2|HLA-F|LGMN|STAT1
Dendritic_cell_BDCA1pos_blood	SignatureDB	4	26	0.411809	0.636291	15.3846	1	5.63923	0.000702852	0.0066196	CD163|CSF3R|RTN1|VSIG4
ZWANG_TRANSIENTLY_UP_BY_1ST_EGF_PULSE_ONLY	MSigDB_C2	47	1829	28.9692	5.13316	2.56971	1	3.51262	0.000713131	0.00671199	APOL4|APOL6|BCL11B|BTN3A2|BTN3A3|C10ORF54|CARD16|CCR1|CD68|CECR1|CMKLR1|CREG1|CXCL16|DAPK1|DRAM1|DYNLT1|EPSTI1|F2R|FYB|GATA3|GBP2|GCH1|GIMAP4|IFIH1|IFIT1|LAG3|LPAR6|LY6E|MAFB|MS4A6A|N4BP2L1|OSBPL1A|PARP9|RARRES3|RBM47|RNF213|SCPEP1|SLC27A2|STAT4|STOM|SYTL3|TCN2|TMEM155|TNFAIP2|TNFSF10|TRAT1|TTC39B
Human Breast_Parker09_1918genes_IntrinsicGenes_Compilation (19204204-SupplementaryTable5)	GeneSigDB	45	1729	27.3853	5.00204	2.60266	1	3.52151	0.000716633	0.0067405	ALDH1A1|ANKRD22|ATP6V1B2|BRI3|BTN3A3|CALCOCO2|CASP1|CD3D|CD4|CD68|CTSS|CXCL9|DDX58|F2R|FAM26F|GATA3|GNS|GPR56|GPX3|IFI27|IFI6|IFIT1|IFIT5|IFITM1|INPP4B|IQGAP2|ITM2A|JAKMIP1|LDOC1L|LEPROTL1|MAF|PARP9|PLSCR1|RAB27A|RARRES3|SAT1|SCML1|SCPEP1|SEPW1|SLC27A2|SPG20|STAT1|STAT4|STOM|TAP1
REGULATION_OF_DEVELOPMENTAL_PROCESS	MSigDB_C5	17	440	6.96907	2.59496	3.86364	1	3.86554	0.000717675	0.00674586	ACVR1|CASP4|CD2|CD28|CD3G|CRTAM|CTSB|DAPK1|F2R|FASLG|GPX1|IFI6|MAFB|PPT1|STAT1|TLR2|TNFSF10
SABATES_COLORECTAL_ADENOMA_DN	MSigDB_C2	13	288	4.56157	2.10616	4.51389	1	4.00655	0.00073878	0.00693511	CCL5|CCL8|CPNE8|CXCL12|EPB41L3|GPX3|KCTD12|MAF|RTN1|SECTM1|SIGLEC1|TARP|TMEM140
WU_CELL_MIGRATION	MSigDB_C2	10	184	2.91434	1.68713	5.43478	1	4.19983	0.000738307	0.00693511	ARL4C|AXL|DAPK1|DSE|FYN|GATA3|PTGER4|SLC27A2|TNFAIP2|TSPAN4
CD8_T_U133plus	SignatureDB	2	3	0.0475164	0.21624	66.6667	1	9.02923	0.000742777	0.00696805	CD8A|CD8B
WANG_MLL_TARGETS	MSigDB_C2	13	289	4.57741	2.10977	4.49827	1	3.99219	0.000762758	0.0071508	C2|CD14|DAB2|DPYD|EIF4E3|GATA3|HSD11B1|KCNJ2|MAF|MAFB|RNF130|SASH1|TMEM140
Human StemCell_Kocer08_575genes (18667080-TableS9)	GeneSigDB	19	524	8.29953	2.82683	3.62595	1	3.78533	0.000766118	0.00717758	ARL4C|ARL6IP5|AXL|BTN3A2|BTN3A3|CASP1|CELF2|CERS6|CLEC2B|CTSB|FAM46A|FYN|HLA-E|HSD11B1|ITM2A|LAP3|RNF13|SYNJ1|TNFSF10
GRAESSMANN_RESPONSE_TO_MC_AND_DOXORUBICIN_UP	MSigDB_C2	21	608	9.62999	3.03956	3.45395	1	3.74068	0.000767976	0.00719027	CD68|CTSB|DAB2|DAPK1|DRAM1|EIF4E3|GALM|GATA3|GNS|HEXB|IDH1|IL15|KCTD12|MAFB|N4BP2L1|NPC2|PQLC3|SLC7A7|STAT1|TLR2|TMBIM1
GAUSSMANN_MLL_AF4_FUSION_TARGETS_F_UP	MSigDB_C2	10	185	2.93018	1.69168	5.40541	1	4.17919	0.00076975	0.00720215	ARHGEF3|ATP8B4|C1ORF54|CEBPD|DAB2|DRAM1|FCGRT|IFIH1|LY6E|PSTPIP2
BIOCARTA_ASBCELL_PATHWAY	MSigDB_C2	3	12	0.190066	0.4324	25	1	6.49846	0.000779869	0.00727135	CD28|CD4|FASLG
REACTOME_P2Y_RECEPTORS	MSigDB_C2	3	12	0.190066	0.4324	25	1	6.49846	0.000779869	0.00727135	LPAR6|P2RY13|P2RY6
REACTOME_SIGNAL_REGULATORY_PROTEIN_SIRP_FAMILY_INTERACTIONS	MSigDB_C2	3	12	0.190066	0.4324	25	1	6.49846	0.000779869	0.00727135	FYB|SIRPG|TYROBP
MODULE_293	MSigDB_C4	3	12	0.190066	0.4324	25	1	6.49846	0.000779869	0.00727135	HLA-E|HLA-F|HLA-G
Human Brain_Hoelzinger05_53genes (15720813-Table1)	GeneSigDB	5	46	0.728584	0.845994	10.8696	1	5.04899	0.00078071	0.00727135	CASP4|CD163|CD68|MNDA|PTGER4
Human Leukemia_Park03_76genes (12893766-Table2)	GeneSigDB	5	46	0.728584	0.845994	10.8696	1	5.04899	0.00078071	0.00727135	FGR|IDH1|IRF1|PSAP|TNFAIP2
Human StemCell_Cao06_55genes (16368891-Table1)	GeneSigDB	5	46	0.728584	0.845994	10.8696	1	5.04899	0.00078071	0.00727135	CCR1|CSF3R|DOK2|LAIR1|MAFB
Human Breast_Pothuri10_228genes (20436685-ST5-2)	GeneSigDB	11	219	3.4687	1.83927	5.02283	1	4.09473	0.000784653	0.00730331	ARHGEF3|CEBPD|CXCR6|DAB2|DAPK1|FAM46A|FRMD4B|FYN|LGALS8|ME1|SERPING1
Human Lymphoma_Piccaluga07_80genes (18006812-TableS5)	GeneSigDB	6	69	1.09288	1.03563	8.69565	1	4.73829	0.000785313	0.00730469	GIMAP1|GIMAP5|GIMAP8|LAG3|MYO1F|SAMHD1
REACTOME_THE_ROLE_OF_NEF_IN_HIV1_REPLICATION_AND_DISEASE_PATHOGENESIS	MSigDB_C2	4	27	0.427647	0.648398	14.8148	1	5.5095	0.000814856	0.00755488	CD28|CD4|CD8B|FYN
Human Bladder_Gildea02_30genes (12438227-Table1)	GeneSigDB	4	27	0.427647	0.648398	14.8148	1	5.5095	0.000814856	0.00755488	GBP1|HNMT|IFI27|VAMP5
Mouse Leukemia_Krivtsov06_52genes (16862118-Figure2)	GeneSigDB	4	27	0.427647	0.648398	14.8148	1	5.5095	0.000814856	0.00755488	LCP2|LST1|PQLC3|STAT1
Mouse StemCell_Biswas06_31genes (16269622-Table2)	GeneSigDB	4	27	0.427647	0.648398	14.8148	1	5.5095	0.000814856	0.00755488	CCL5|CCRL2|CXCL10|IRF1
XBP1_target_other	SignatureDB	4	27	0.427647	0.648398	14.8148	1	5.5095	0.000814856	0.00755488	ALDH1A1|CST3|FTL|LIPA
YOSHIMURA_MAPK8_TARGETS_UP	MSigDB_C2	36	1297	20.5429	4.37391	2.77564	1	3.53393	0.000816517	0.00756537	ALDH1A1|C10ORF54|C1QB|C1QC|CCL5|CCR1|CCR2|CD3D|CD3G|CD8A|CREG1|CTSC|CTSS|DYNLT1|FGR|GALM|GCH1|GNA15|GPX1|GRIN3A|GZMH|HLA-E|HLA-F|IFNG|KCNJ2|MAFB|P2RY6|PSTPIP1|PTGER4|RTN1|SCARB2|SERPINA1|SLC27A2|TAP1|TBXAS1|VAMP5
EXTRACELLULAR_REGION	MSigDB_C5	17	446	7.0641	2.61227	3.81166	1	3.80356	0.000833006	0.00771314	C1QA|C1QB|C2|CCL4|CXCL9|GNLY|GPX3|IL15|IL18BP|IL32|LGALS8|PPT1|PSAP|SECTM1|SERPINA1|TCN2|TNFAIP2
chr1q23	MSigDB_C1	7	96	1.52052	1.22088	7.29167	1	4.48814	0.000842786	0.00778351	CD244|FASLG|FCER1G|FCGR2A|FCGR3B|SLAMF7|SLAMF8
LABBE_WNT3A_TARGETS_DN	MSigDB_C2	7	96	1.52052	1.22088	7.29167	1	4.48814	0.000842786	0.00778351	C3AR1|CD14|ITM2A|SERPINA1|SLC27A2|SLC30A1|TNFAIP2
Human Liver_Dong09_120genes (19171046-tableS1b)	GeneSigDB	7	96	1.52052	1.22088	7.29167	1	4.48814	0.000842786	0.00778351	C1QA|CAPN2|CD302|HSD11B1|LY6E|RTN1|SERPING1
Human Stomach_Hofsli05_99genes_RegulatedbyEGF (15846300-SuppTable3)	GeneSigDB	7	96	1.52052	1.22088	7.29167	1	4.48814	0.000842786	0.00778351	CCR1|DPYD|GPX3|IFI35|LY6E|STAT4|TYROBP
KEGG_VIRAL_MYOCARDITIS	MSigDB_C2	6	70	1.10872	1.04309	8.57143	1	4.68923	0.000847651	0.00782337	CD28|FYN|HLA-E|HLA-F|HLA-G|PRF1
Mouse Lung_Lu06_856genes_Array MEO430Av2 (16488994-SuppTable1b)	GeneSigDB	17	447	7.07994	2.61514	3.80313	1	3.79332	0.00085369	0.00786905	C1QA|C3AR1|CCR5|CD14|CXCL12|DAB2|FYN|GPR56|IFI35|PRKCH|PTGER4|RAB20|RHOU|SCARB2|SDCBP|SERPING1|TNFSF10
Mouse Skin_Driskell09_1477genes (19605494-TableS2)	GeneSigDB	27	878	13.9065	3.6316	3.07517	1	3.60545	0.000853702	0.00786905	ALDH1A1|ARL4C|BCL11B|CCR2|CD3G|CEBPD|CXCL16|DAB2|DAPK1|FAM105A|GPR171|GPR56|GPX3|GRIN3A|HSD11B1|IFI35|INPP4B|LCP2|LY6E|MAF|OSBPL1A|PRKCH|PSAP|PSTPIP2|RGL1|SLC30A1|SMPDL3A
WOOD_EBV_EBNA1_TARGETS_DN	MSigDB_C2	5	47	0.744423	0.855123	10.6383	1	4.97657	0.000862439	0.00793422	ADAP2|CALCOCO2|CLEC2B|EPB41L3|P2RY6
GNF2_HLA-C	MSigDB_C4	5	47	0.744423	0.855123	10.6383	1	4.97657	0.000862439	0.00793422	HLA-E|HLA-F|HLA-G|IRF1|TAP1
Human StemCell_Shim04_50genes (15246160-table3)	GeneSigDB	5	47	0.744423	0.855123	10.6383	1	4.97657	0.000862439	0.00793422	FYB|FYN|PRKCQ|RTN1|TYROBP
MIYAGAWA_TARGETS_OF_EWSR1_ETS_FUSIONS_UP	MSigDB_C2	12	257	4.07057	1.99087	4.66926	1	3.98289	0.000873105	0.00801684	APOL6|DAPK1|FYN|GCH1|HLA-E|HS3ST3B1|IFITM1|KCTD12|LGALS8|MAFB|SPATA13|UBE2L6
REN_ALVEOLAR_RHABDOMYOSARCOMA_DN	MSigDB_C2	16	408	6.46223	2.50051	3.92157	1	3.81433	0.000872832	0.00801684	ARL4C|ATP6AP2|AXL|CASP4|CST3|CTSB|DAB2|DRAM1|GNS|HEXB|IDH1|LGALS8|LY6E|MFSD1|SCPEP1|TSPAN4
Mouse Testicular_Denolet06_342genes (16166195-TableS1b)	GeneSigDB	12	257	4.07057	1.99087	4.66926	1	3.98289	0.000873105	0.00801684	DAB2|DOCK5|F2R|FRMD4B|HEXB|LGMN|ME1|SEPW1|SMPDL3A|STAT1|TMEM71|TSPAN4
MODULE_169	MSigDB_C4	7	97	1.53636	1.2272	7.21649	1	4.45213	0.000896204	0.00821995	CCL4|CCL5|CD2|CD3D|CREG1|DAPK1|IL32
MODULE_255	MSigDB_C4	17	449	7.11162	2.62087	3.78619	1	3.77294	0.000896377	0.00821995	ACVR1|CD163|CD8A|CELF2|CXCL10|DCANP1|DDX60|DPYD|IPCEF1|LAP3|LEPROTL1|MFSD1|RARRES3|RNF213|SARAF|SLAMF7|TMEM144
Mouse Viral_Cho08_252genes (17975224-TableS6)	GeneSigDB	10	189	2.99353	1.70972	5.29101	1	4.09801	0.000906752	0.00830976	C1QB|CTSB|CTSC|FRMD4B|GBP3|GIMAP4|GIMAP8|GPR155|RBM47|VAMP5
BYSTRYKH_HEMATOPOIESIS_STEM_CELL_QTL_CIS	MSigDB_C2	8	126	1.99569	1.39782	6.34921	1	4.29549	0.00091234	0.0083449	ATP6V1B2|CCR2|CREG1|CST3|CTSC|F2R|GPR56|SARAF
IZADPANAH_STEM_CELL_ADIPOSE_VS_BONE_UP	MSigDB_C2	8	126	1.99569	1.39782	6.34921	1	4.29549	0.00091234	0.0083449	ARL4C|CASP1|CLEC2B|HLA-F|LAP3|MAF|PHACTR2|TSPAN5
POSITIVE_REGULATION_OF_SIGNAL_TRANSDUCTION	MSigDB_C5	8	126	1.99569	1.39782	6.34921	1	4.29549	0.00091234	0.0083449	APOL3|CASP1|F2R|FASLG|NDFIP1|SECTM1|TNFSF10|TRAT1
SERVITJA_LIVER_HNF1A_TARGETS_DN	MSigDB_C2	9	157	2.48669	1.55932	5.73248	1	4.17702	0.000924058	0.00844148	CTSC|CXCL9|GBP2|HSD11B1|LY6E|P2RY13|PLA2G4A|SERPINA1|SERPING1
Mouse Uterine_Jeong05_634genes (15845616-SuppTable3)	GeneSigDB	18	491	7.77685	2.73828	3.66599	1	3.73342	0.000924081	0.00844148	ALDH1A1|ARL4C|ATP6V1B2|CD14|CD8B|CEBPD|CTSC|CXCL12|F2R|GALM|IFIT1|ITM2A|KCTD12|ME1|RNF149|SAT1|SMPDL3A|TSPAN4
NUCLEAR_PART	MSigDB_C5	1	577	9.13898	2.96301	0.17331	0	-2.74686	0.000937926	0.00856247	OASL
Human Lung_Lawrence08_30genes (18270326-Table1)	GeneSigDB	4	28	0.443486	0.660283	14.2857	1	5.38635	0.000938884	0.00856574	APOBEC3A|CTSC|CXCL10|IFI44L
Human Breast_Creighton08_584genes (18757322-TableS3)	GeneSigDB	18	492	7.79269	2.74101	3.65854	1	3.72393	0.000945581	0.00862133	CD302|CHST12|DRAM1|FAM105A|GALC|GNS|HNMT|IFITM1|IRF1|ITM2B|LGALS8|MYOF|N4BP2L1|OSBPL1A|PPT1|PTGER4|SMPDL3A|SNX10
FIGUEROA_AML_METHYLATION_CLUSTER_5_DN	MSigDB_C2	5	48	0.760262	0.864154	10.4167	1	4.90623	0.000950371	0.00865395	CD3D|CD3G|DYNLT1|GIMAP1|GIMAP5
TAVOR_CEBPA_TARGETS_UP	MSigDB_C2	5	48	0.760262	0.864154	10.4167	1	4.90623	0.000950371	0.00865395	C3AR1|GBP1|GCH1|LST1|SECTM1
Human Lymphoma_deVos03_104genes (12594241-Table2)	GeneSigDB	7	98	1.5522	1.23348	7.14286	1	4.41661	0.000952256	0.00866559	BTN3A1|CD6|FYB|GZMK|PSME2|STAT1|TAP1
Human Breast_Farmer05_269genes__basal_apocrine_luminal (15897907-SuppTable5)	GeneSigDB	12	260	4.11809	2.00233	4.61538	1	3.93637	0.000965196	0.00877775	BTN3A3|F2R|GATA3|IFI6|INPP4B|MYOF|PLSCR1|RARRES3|SAT1|SERPINA1|STOM|TAP1
MARTENS_TRETINOIN_RESPONSE_UP	MSigDB_C2	26	841	13.3204	3.55708	3.09156	1	3.5646	0.000982972	0.00892342	APOL4|BATF2|C10ORF54|C1QA|C1QB|C5ORF56|CCR1|CD14|CD300A|FAM179A|FGR|GPX3|GZMH|IL32|IRF1|LILRB5|MAFB|NKG7|PIK3R5|PTGER2|RARRES3|RTP4|SERPINA1|SUCNR1|TMEM155|TNFAIP2
REACTOME_ANTIGEN_PROCESSING_CROSS_PRESENTATION	MSigDB_C2	6	72	1.14039	1.05784	8.33333	1	4.59389	0.000983713	0.00892342	CTSS|FCGR1B|HLA-F|HLA-G|PSME2|TAP1
RCGCANGCGY_V$NRF1_Q6	MSigDB_C3	4	917	14.5242	3.70826	0.436205	0	-2.83803	0.000983414	0.00892342	CRY1|DYNLT1|RGL1|RNF149
P53_DN.V1_DN	MSigDB_C6	10	191	3.02521	1.71867	5.2356	1	4.05824	0.000982408	0.00892342	ALDH1A1|CASP1|CPVL|EPB41L3|FRMD4B|LY96|PLA2G4A|SPG20|STAT4|STOM
MARTENS_BOUND_BY_PML_RARA_FUSION	MSigDB_C2	17	453	7.17497	2.6323	3.75276	1	3.73249	0.000987236	0.00894401	ATP8B4|CELF2|EMR2|FCGRT|FGR|GALC|IDH1|IRF1|LCP2|MAFB|MYO1F|PSAP|RAB20|RNF149|TBXAS1|TNFAIP2|TYROBP
Mouse Lung_Lu06_856genes_Array MG_U74Av2 (16488994-SuppTable1a)	GeneSigDB	17	453	7.17497	2.6323	3.75276	1	3.73249	0.000987236	0.00894401	C1QA|C3AR1|CCR5|CD14|CXCL12|DAB2|FYN|GPR56|IFI35|PRKCH|PTGER4|RAB20|RHOU|SCARB2|SDCBP|SERPING1|TNFSF10
Myc_ChIP_PET_Expr_Down	SignatureDB	12	261	4.13392	2.00614	4.5977	1	3.92101	0.000997634	0.00903248	APOL3|ARL4C|CASP1|CD97|CTSB|FCGR2A|HLA-E|LY96|MGAT4A|NAGK|PSTPIP1|RALB
BIOCARTA_D4GDI_PATHWAY	MSigDB_C2	3	13	0.205904	0.450047	23.0769	1	6.20845	0.00100196	0.00905445	CASP1|GZMB|PRF1
SHIN_B_CELL_LYMPHOMA_CLUSTER_1	MSigDB_C2	3	13	0.205904	0.450047	23.0769	1	6.20845	0.00100196	0.00905445	CXCL9|IFNG|IRF1
Mouse StemCell_Haug08_21genes (18397756-TableS3d)	GeneSigDB	3	13	0.205904	0.450047	23.0769	1	6.20845	0.00100196	0.00905445	BCL11B|CCL5|CCR2
GAVIN_FOXP3_TARGETS_CLUSTER_P3	MSigDB_C2	9	159	2.51837	1.56915	5.66038	1	4.13066	0.0010105	0.00911604	CCRL2|CD244|CXCR6|GALM|LGMN|MYO1F|PRKCH|THEMIS|TMBIM1
MIKKELSEN_MEF_LCP_WITH_H3K4ME3	MSigDB_C2	8	128	2.02737	1.40881	6.25	1	4.23949	0.00101069	0.00911604	C1ORF54|CASP4|GBP1|IFI35|IFIT1|SNX10|WARS|XAF1
WANG_CISPLATIN_RESPONSE_AND_XPC_DN	MSigDB_C2	11	226	3.57957	1.86816	4.86726	1	3.97206	0.00101411	0.00914106	ACVR1|BTN3A1|CAPN2|CASP4|GLIPR2|SDCBP|SERPING1|SLC31A2|STAT1|STOM|SYNJ1
E2F1_UP.V1_DN	MSigDB_C6	10	192	3.04105	1.72313	5.20833	1	4.03855	0.00102213	0.00920756	ALDH1A1|CAPN2|CD3E|DAB2|GBP2|HLA-E|IDH1|PLA2G4A|SASH1|STOM
FAELT_B_CLL_WITH_VH3_21_DN	MSigDB_C2	5	49	0.776101	0.873091	10.2041	1	4.83787	0.00104479	0.00939394	CALCOCO2|IFI6|N4BP2L1|NPC2|RNF13
Human Leukemia_Falt05_50genes_DownRegulatedVH3 (15817677-TableS1a)	GeneSigDB	5	49	0.776101	0.873091	10.2041	1	4.83787	0.00104479	0.00939394	CALCOCO2|IFI6|N4BP2L1|NPC2|RNF13
Human Lymphoma_Poole02_54genes (11884566-Table4)	GeneSigDB	5	49	0.776101	0.873091	10.2041	1	4.83787	0.00104479	0.00939394	CXCL12|GZMK|IFI6|IFIT1|IFITM1
POSITIVE_REGULATION_OF_CELLULAR_PROCESS	MSigDB_C5	22	667	10.5645	3.17963	3.29835	1	3.5965	0.00105508	0.00948042	ACVR1|APOL3|CASP1|CASP4|CD2|CD28|CD3E|CRTAM|CXCL10|DAPK1|F2R|FASLG|IL15|NDFIP1|PPT1|SECTM1|SIRPG|TLR2|TLR8|TNFSF10|TNFSF13B|TRAT1
MODULE_568	MSigDB_C4	6	73	1.15623	1.06514	8.21918	1	4.54755	0.00105774	0.00949239	ATP6V1B2|CASP1|CD163|FRMD4B|HNMT|PLSCR1
Human Intestine_Jinawath04_75genes_UpRegulated (15273739-Table1)	GeneSigDB	6	73	1.15623	1.06514	8.21918	1	4.54755	0.00105774	0.00949239	CTSB|GPX1|IFITM1|LY6E|PPT1|SERPING1
Mouse StemCell_Ulloa-Montoya07_546genes (17683608-TableS1)	GeneSigDB	17	456	7.22249	2.64083	3.72807	1	3.70244	0.00106043	0.00951052	C3AR1|CD28|CMKLR1|DAB2|FBXO6|FCER1G|FLVCR2|GGTA1P|GLIPR2|GPX3|LGMN|PTGER4|SERPING1|SPATS2L|TMEM140|TMEM144|WARS
FOSTER_KDM1A_TARGETS_UP	MSigDB_C2	12	263	4.1656	2.01372	4.56274	1	3.8905	0.00106524	0.00954766	CALCOCO2|CD3D|IDH1|IFI27|IFITM1|LST1|LY6E|MBOAT1|RBM47|SASH1|SYTL3|UBE2L6
CAHOY_ASTROGLIAL	MSigDB_C6	7	100	1.58388	1.24595	7	1	4.34698	0.00107262	0.00960782	CASP1|GLIPR2|MYOF|PQLC3|PSTPIP1|SERPING1|SUCNR1
MARSON_FOXP3_TARGETS_STIMULATED_UP	MSigDB_C2	4	29	0.459325	0.671956	13.7931	1	5.26921	0.00107562	0.00962258	CRTAM|GPR171|PTGER4|THEMIS
REACTOME_COMPLEMENT_CASCADE	MSigDB_C2	4	29	0.459325	0.671956	13.7931	1	5.26921	0.00107562	0.00962258	C1QA|C1QB|C1QC|C2
ZHANG_BREAST_CANCER_PROGENITORS_UP	MSigDB_C2	0	424	6.71565	2.54821	0	0	-2.63544	0.00108091	0.00966385
LEF1_UP.V1_UP	MSigDB_C6	10	194	3.07273	1.73201	5.15464	1	3.99956	0.00110553	0.00987778	AXL|CD302|CST7|EMR2|GATA3|GZMB|KCTD12|PRF1|SCML1|SH2D2A
Human Breast_Pothuri10_526genes (20436685-ST4-2)	GeneSigDB	18	499	7.90356	2.76003	3.60721	1	3.65809	0.00110841	0.00989734	ARHGEF3|CD163|CEBPD|CXCR6|DAB2|DAPK1|FAM46A|FRMD4B|FYN|GPX3|IFIT5|IFITM1|LGALS8|LY6E|ME1|RAPGEF2|SERPINA1|SERPING1
GARGALOVIC_RESPONSE_TO_OXIDIZED_PHOSPHOLIPIDS_GREY_DN	MSigDB_C2	6	74	1.17207	1.07239	8.10811	1	4.50204	0.00113596	0.0101307	FRMD3|GBP1|IFIT1|IFIT3|IFIT5|STAT1
Human Brain_Castells09_83genes (19861896-Table2)	GeneSigDB	6	74	1.17207	1.07239	8.10811	1	4.50204	0.00113596	0.0101307	ARL4C|CCRL2|LPAR6|PRKCH|RALB|TSPAN4
Human Viral_Wang04_114genes (15220918-TableS1b)	GeneSigDB	7	101	1.59972	1.25214	6.93069	1	4.31285	0.00113712	0.0101347	BTN3A2|C1ORF54|GIMAP5|IFI27|IL32|PLA2G4A|SLC7A7
KANG_GIST_WITH_PDGFRA_UP	MSigDB_C2	5	50	0.79194	0.881937	10	1	4.77138	0.001146	0.0101757	CCR5|CXCL10|GIMAP6|IFIT1|LCP2
KENNY_CTNNB1_TARGETS_UP	MSigDB_C2	5	50	0.79194	0.881937	10	1	4.77138	0.001146	0.0101757	CCR5|CD14|CELF2|CTSC|TNFAIP2
PARK_APL_PATHOGENESIS_DN	MSigDB_C2	5	50	0.79194	0.881937	10	1	4.77138	0.001146	0.0101757	IL32|LYST|MNDA|PECAM1|RAB27A
Human Leukemia_Tavor03_52genes (14517214-Table1)	GeneSigDB	5	50	0.79194	0.881937	10	1	4.77138	0.001146	0.0101757	C3AR1|GBP1|GCH1|LST1|SECTM1
Human StemCell_West07_97genes (17234769-TableS3b)	GeneSigDB	5	50	0.79194	0.881937	10	1	4.77138	0.001146	0.0101757	CD14|CREBL2|CXCL12|GPX3|RARRES3
Mouse Lung_not_cancer_Lewis09_65genes (19249085-TableE4)	GeneSigDB	5	50	0.79194	0.881937	10	1	4.77138	0.001146	0.0101757	C1QB|CCL8|CTSB|CTSS|CXCL12
HELLER_HDAC_TARGETS_SILENCED_BY_METHYLATION_UP	MSigDB_C2	17	460	7.28584	2.65216	3.69565	1	3.66273	0.00116515	0.0103394	ATP6AP2|CXCL11|DSE|FTL|GATA3|GNS|IFI27|IFI6|IFIT1|IL15|KCTD12|MAFB|MYOF|PSAP|PTGER4|SAT1|STAT1
GSE29618_PDC_VS_MDC_UP	MSigDB_C7	10	196	3.1044	1.74084	5.10204	1	3.96107	0.0011944	0.0105923	CERS6|CMKLR1|CTSB|CTSC|DAB2|GPR171|LAIR1|NPC2|RNF11|SCARB2
G_PROTEIN_COUPLED_RECEPTOR_PROTEIN_SIGNALING_PATHWAY	MSigDB_C5	14	342	5.41687	2.29253	4.09357	1	3.74396	0.00120548	0.0106839	C3AR1|CCR1|CCR2|CCR5|CCRL2|CD3E|CXCL12|CXCL9|CXCR6|GNA15|GPR65|P2RY6|PTGER2|PTGER4
GILDEA_METASTASIS	MSigDB_C2	4	30	0.475164	0.683429	13.3333	1	5.15757	0.00122573	0.0108231	GBP1|HNMT|IFI27|VAMP5
PLASARI_TGFB1_SIGNALING_VIA_NFIC_10HR_DN	MSigDB_C2	4	30	0.475164	0.683429	13.3333	1	5.15757	0.00122573	0.0108231	C16ORF54|CELF2|FAM105A|MAFB
TAVOR_CEBPA_TARGETS_DN	MSigDB_C2	4	30	0.475164	0.683429	13.3333	1	5.15757	0.00122573	0.0108231	IFI27|IFI6|TBXAS1|TNFSF10
Human Breast_Kim06_33genes_UpRegulated (17178900-Table1a)	GeneSigDB	4	30	0.475164	0.683429	13.3333	1	5.15757	0.00122573	0.0108231	ARL6IP5|IL15|ITM2A|MAF
Human Pancreas_Fukushima05_20genes_Parenchyma (15791284-Table2)	GeneSigDB	4	30	0.475164	0.683429	13.3333	1	5.15757	0.00122573	0.0108231	CLEC4A|GPX1|HNMT|SAMHD1
Human Skin_VanGele04_30genes (14755241-Table2b)	GeneSigDB	4	30	0.475164	0.683429	13.3333	1	5.15757	0.00122573	0.0108231	AXL|CAPN2|CASP4|CTSC
Mouse Lung_not_cancer_Fornoni03_175genes (14514645-Figure6)	GeneSigDB	8	132	2.09072	1.43053	6.06061	1	4.13082	0.00123281	0.0108789	ALDH1A1|CTSS|GPR56|IRF1|LY6E|PSME2|RHOU|VAMP5
GSE11057_EFF_MEM_VS_CENT_MEM_CD4_TCELL_UP	MSigDB_C7	10	197	3.12024	1.74524	5.07614	1	3.94201	0.00124098	0.0109038	CCL5|CTSC|CYFIP1|DSE|EOMES|GPR65|HSD11B1|RHOU|STOM|THEMIS
GSE17974_0H_VS_2H_IN_VITRO_ACT_CD4_TCELL_UP	MSigDB_C7	10	197	3.12024	1.74524	5.07614	1	3.94201	0.00124098	0.0109038	C5ORF56|CASP1|CD4|EIF4E3|FYB|GALC|PQLC3|RNF125|SAMHD1|VAMP5
GSE25087_TREG_VS_TCONV_ADULT_UP	MSigDB_C7	10	197	3.12024	1.74524	5.07614	1	3.94201	0.00124098	0.0109038	CASP1|CST7|DOK2|FRMD4B|FYN|GALM|GATA3|GPR174|PHACTR2|RALB
GSE32423_MEMORY_VS_NAIVE_CD8_TCELL_IL7_IL4_UP	MSigDB_C7	10	197	3.12024	1.74524	5.07614	1	3.94201	0.00124098	0.0109038	ASCL2|CSF3R|FAM46A|FCER1G|FCGR2A|MBOAT1|NAAA|NPC2|SEPW1|TNFSF13B
GSE37416_12H_VS_48H_F_TULARENSIS_LVS_NEUTROPHIL_DN	MSigDB_C7	10	197	3.12024	1.74524	5.07614	1	3.94201	0.00124098	0.0109038	BRI3|CCR5|DOK2|FNIP2|HEXB|IL18BP|NPC2|PLD3|RNF13|SUCNR1
GSE3982_BASOPHIL_VS_NKCELL_DN	MSigDB_C7	10	197	3.12024	1.74524	5.07614	1	3.94201	0.00124098	0.0109038	CST7|CTSC|EPB41L3|GIMAP6|GPR56|GZMA|HNMT|LPAR6|STOM|TARP
Human Breast_Harvell08_298genes (18338247-SuppTable3)	GeneSigDB	10	197	3.12024	1.74524	5.07614	1	3.94201	0.00124098	0.0109038	BATF2|CCL5|ETV7|FAM46A|FCGR3B|HLA-G|OASL|RNF11|RTP4|SAMHD1
Mouse Kidney_Takemoto06_388genes_cat2 (16498405-TableS4)	GeneSigDB	13	305	4.83083	2.16665	4.2623	1	3.77041	0.00124494	0.0109319	BRI3|CYLD|FCGRT|GALM|GPX3|IDH1|LAP3|LIPA|PSAP|SAMD9L|SCPEP1|SMPDL3A|TCN2
Human Lung_Carson04_56genes (15026349-Table3a)	GeneSigDB	5	51	0.807778	0.890694	9.80392	1	4.70669	0.00125428	0.0110004	HLA-E|HLA-F|HLA-G|IRF1|TAP1
Mouse StemCell_Newbern11_209genes (21220101-FigureS6)	GeneSigDB	9	164	2.59756	1.59347	5.4878	1	4.01793	0.00125556	0.0110048	AIF1|BCL11B|C1QB|CTSC|CXCL16|DAPK1|KCTD12|MS4A7|RGL1
MODULE_143	MSigDB_C4	3	14	0.221743	0.467026	21.4286	1	5.94883	0.00126031	0.0110397	HLA-E|HLA-F|HLA-G
Human Lung_Johnson07_571genes (17699775-SuppTable2)	GeneSigDB	16	423	6.69981	2.54525	3.78251	1	3.65393	0.00127034	0.0111207	ANKRD22|ARL4C|CEBPD|CTSS|DPYD|F2R|GALC|GCH1|GPRIN3|LEPROTL1|LYST|NPC2|RNF13|SAT1|TMEM144|TSPAN5
DIAZ_CHRONIC_MEYLOGENOUS_LEUKEMIA_UP	MSigDB_C2	37	1380	21.8575	4.50348	2.68116	1	3.36239	0.00128504	0.0111883	ACVR1|ALDH1A1|ARHGEF3|ARL6IP5|ATP6AP2|ATP6V1B2|CLEC2B|CPVL|CREG1|CRY1|DAPK1|F2R|FCGR2A|GALC|GNS|GPR56|IFITM1|INPP4B|IQGAP2|ITM2A|LCP2|LY6E|NDFIP1|PLSCR1|PRKCQ|PSTPIP2|RALB|RAPGEF2|RNF130|SCARB2|SDCBP|SEPW1|SLC27A2|STAT4|TBXAS1|TMBIM1|TSPAN4
GSE13411_NAIVE_VS_SWITCHED_MEMORY_BCELL_DN	MSigDB_C7	10	198	3.13608	1.74963	5.05051	1	3.92307	0.00128903	0.0111883	ADAP2|BTN3A2|C3AR1|CCL5|CCRL2|CSF3R|HEXB|LGMN|SLC31A2|STOM
GSE20366_TREG_VS_NAIVE_CD4_TCELL_HOMEOSTATIC_CONVERSION_DN	MSigDB_C7	10	198	3.13608	1.74963	5.05051	1	3.92307	0.00128903	0.0111883	BTBD11|CASP1|CST7|PLSCR1|RNF11|RNF13|RNF213|SMCO4|TMEM140|TNFSF13B
GSE26928_NAIVE_VS_EFF_MEMORY_CD4_TCELL_DN	MSigDB_C7	10	198	3.13608	1.74963	5.05051	1	3.92307	0.00128903	0.0111883	CCL5|DSE|EOMES|F2R|FRMD4B|GNS|LDOC1L|SAMD3|SAT1|STOM
GSE27786_BCELL_VS_CD4_TCELL_DN	MSigDB_C7	10	198	3.13608	1.74963	5.05051	1	3.92307	0.00128903	0.0111883	CYFIP1|DOK2|FBXO6|HLA-E|IDO2|IFIT1|MBOAT1|PIK3R5|PLSCR1|TTC39B
GSE29618_MONOCYTE_VS_MDC_DAY7_FLU_VACCINE_DN	MSigDB_C7	10	198	3.13608	1.74963	5.05051	1	3.92307	0.00128903	0.0111883	ARL4C|ATP8B4|AXL|CLEC10A|CST3|CST7|LGMN|PRKCH|SAMHD1|SPATS2L
GSE360_L_DONOVANI_VS_L_MAJOR_DC_DN	MSigDB_C7	10	198	3.13608	1.74963	5.05051	1	3.92307	0.00128903	0.0111883	CASP4|CERS6|CXCL11|DOCK4|DYNLT1|GALC|HSD11B1|IFI6|LY6E|VSIG4
GSE360_L_MAJOR_VS_T_GONDII_MAC_UP	MSigDB_C7	10	198	3.13608	1.74963	5.05051	1	3.92307	0.00128903	0.0111883	CD163|GNLY|IL15|LCP2|SH2D2A|SLC31A2|STAT4|STOM|TNFAIP2|TRAT1
GSE3982_MEMORY_CD4_TCELL_VS_TH2_UP	MSigDB_C7	10	198	3.13608	1.74963	5.05051	1	3.92307	0.00128903	0.0111883	BCL11B|CASP1|GBP1|GIMAP5|GZMK|HLA-F|MVB12B|N4BP2L1|PRR5L|SASH1
GSE7460_FOXP3_MUT_VS_HET_ACT_TCONV_UP	MSigDB_C7	10	198	3.13608	1.74963	5.05051	1	3.92307	0.00128903	0.0111883	DOCK5|DOK2|DRAM1|FCGR2A|FRMD4B|GPR171|GZMA|KLRD1|MAF|TNFSF13B
GSE9650_EFFECTOR_VS_MEMORY_CD8_TCELL_UP	MSigDB_C7	10	198	3.13608	1.74963	5.05051	1	3.92307	0.00128903	0.0111883	CCL5|CCR2|CD68|CD8B|CRY1|GZMA|GZMB|GZMK|PQLC3|SNX10
GSE9988_ANTI_TREM1_VS_ANTI_TREM1_AND_LPS_MONOCYTE_DN	MSigDB_C7	10	198	3.13608	1.74963	5.05051	1	3.92307	0.00128903	0.0111883	CCL4|CCRL2|DRAM1|GBP1|GCH1|GIMAP5|KCNJ2|RAPGEF2|SNX10|TNFAIP2
KAECH_DAY8_EFF_VS_MEMORY_CD8_TCELL_UP	MSigDB_C7	10	198	3.13608	1.74963	5.05051	1	3.92307	0.00128903	0.0111883	CCR2|CD244|CD68|CRY1|GZMA|GZMB|GZMK|IDH1|PQLC3|SNX10
Human Breast_Laere08_205genes (19010862-TableS2)	GeneSigDB	10	198	3.13608	1.74963	5.05051	1	3.92307	0.00128903	0.0111883	ACVR1|AIF1|C1ORF162|CTSC|EPSTI1|FYB|GATA3|GIMAP4|LY96|TRAC
YAO_TEMPORAL_RESPONSE_TO_PROGESTERONE_CLUSTER_9	MSigDB_C2	6	76	1.20375	1.08674	7.89474	1	4.41344	0.00130564	0.0113119	CASP1|CTSC|IFIT1|PLA2G4A|SDCBP|TYROBP
Human Breast_Yau07_103genes (17850661-TableS4)	GeneSigDB	6	76	1.20375	1.08674	7.89474	1	4.41344	0.00130564	0.0113119	ALDH1A1|CD302|OASL|RTN1|SERPINA1|SPG20
Mouse Lung_Rangasamy09_2003genes (19286929-SuppTable1)	GeneSigDB	42	1630	25.8172	4.86745	2.57669	1	3.32469	0.00131216	0.0113615	AXL|CCR1|CD14|CD163|CD68|CEBPD|CPNE8|CREG1|CRY1|CTSB|DAPK1|F2R|GAA|GCH1|GNS|GPR155|GPR56|ITM2A|LGMN|LY6E|LYST|MYOF|NAGA|PLD3|PRKCH|PSAP|RAB20|RAPGEF2|RHOU|RNF125|RNF149|SASH1|SCARB2|SLC30A1|SNX10|SPG20|STAT1|STOM|TCN2|TNFAIP2|TSPAN4|VSIG4
GSE13484_UNSTIM_VS_3H_YF17D_VACCINE_STIM_PBMC_DN	MSigDB_C7	10	199	3.15192	1.754	5.02513	1	3.90426	0.00133858	0.0113967	CXCR3|CYLD|DOCK4|DSE|FASLG|FYN|IDO1|RAPGEF2|SH2D2A|UBE2L6
GSE13738_RESTING_VS_BYSTANDER_ACTIVATED_CD4_TCELL_DN	MSigDB_C7	10	199	3.15192	1.754	5.02513	1	3.90426	0.00133858	0.0113967	CD97|CYFIP1|FRMD4B|GNA15|IDH1|MAF|RALB|SAT1|SLA2|SNX10
GSE14350_TREG_VS_TEFF_IN_IL2RB_KO_UP	MSigDB_C7	10	199	3.15192	1.754	5.02513	1	3.90426	0.00133858	0.0113967	FAM105A|FYN|GIMAP5|GLIPR2|GNS|IFIT1|KIAA1598|LPAR6|LY6E|MS4A6A
GSE1460_CD4_THYMOCYTE_VS_NAIVE_CD4_TCELL_ADULT_BLOOD_DN	MSigDB_C7	10	199	3.15192	1.754	5.02513	1	3.90426	0.00133858	0.0113967	APOL3|BTN3A3|FTL|GIMAP4|NPC2|RNF130|SCPEP1|SERPINA1|STAT4|TMEM140
GSE1460_INTRATHYMIC_T_PROGENITOR_VS_DP_THYMOCYTE_DN	MSigDB_C7	10	199	3.15192	1.754	5.02513	1	3.90426	0.00133858	0.0113967	CD244|CD8A|CRTAM|IL32|LCP2|LYST|MVB12B|SH2D2A|TRAC|TRBC1
GSE15930_STIM_VS_STIM_AND_TRICHOSTATINA_48H_CD8_T_CELL_UP	MSigDB_C7	10	199	3.15192	1.754	5.02513	1	3.90426	0.00133858	0.0113967	ARL4C|CCR2|CCR5|GIMAP4|IFNG|KLRD1|MYO1F|PLD3|SLC27A2|TNFSF10
GSE17974_CTRL_VS_ACT_IL4_AND_ANTI_IL12_2H_CD4_TCELL_DN	MSigDB_C7	10	199	3.15192	1.754	5.02513	1	3.90426	0.00133858	0.0113967	APOL6|DSE|EOMES|FASLG|GBP2|KCTD12|MGC40069|RAB27A|SH2D2A|TMBIM1
GSE20715_0H_VS_6H_OZONE_TLR4_KO_LUNG_UP	MSigDB_C7	10	199	3.15192	1.754	5.02513	1	3.90426	0.00133858	0.0113967	CD300A|CD3D|CD3G|CD8B|HLA-G|KLRD1|LAIR1|PARP9|TMEM71|VAMP5
GSE22886_CTRL_VS_LPS_24H_DC_UP	MSigDB_C7	10	199	3.15192	1.754	5.02513	1	3.90426	0.00133858	0.0113967	CLEC10A|CYFIP1|DOK2|GPX1|MAF|MGAT4A|MS4A6A|PSTPIP1|SLAMF8|TBXAS1
GSE22886_NAIVE_CD8_TCELL_VS_NEUTROPHIL_UP	MSigDB_C7	10	199	3.15192	1.754	5.02513	1	3.90426	0.00133858	0.0113967	ACVR1|CD2|CD3E|CRTAM|DDX60|GPR171|GZMA|ITM2A|LEPROTL1|PRF1
GSE22886_NAIVE_VS_MEMORY_TCELL_DN	MSigDB_C7	10	199	3.15192	1.754	5.02513	1	3.90426	0.00133858	0.0113967	ACVR1|CD28|CREBL2|FRMD4B|INPP4B|ITM2B|LPAR6|TNFSF10|TRAT1|TSPAN5
GSE2706_2H_VS_8H_R848_AND_LPS_STIM_DC_UP	MSigDB_C7	10	199	3.15192	1.754	5.02513	1	3.90426	0.00133858	0.0113967	ATP8B4|C10ORF54|C1ORF162|CLEC10A|GALC|GLIPR2|LCP2|MYO1F|PTGER2|TLR2
GSE27786_LIN_NEG_VS_CD8_TCELL_DN	MSigDB_C7	10	199	3.15192	1.754	5.02513	1	3.90426	0.00133858	0.0113967	CST7|DDX58|FCGRT|ITM2A|LYST|RTP4|SAMD9L|SLA2|SLC30A1|STAT1
GSE27786_NKCELL_VS_NKTCELL_UP	MSigDB_C7	10	199	3.15192	1.754	5.02513	1	3.90426	0.00133858	0.0113967	CD97|CMKLR1|DYNLT1|FYB|MCTP1|OSBPL1A|PRF1|PSAP|RALB|SLC31A2
GSE2826_WT_VS_XID_BCELL_DN	MSigDB_C7	10	199	3.15192	1.754	5.02513	1	3.90426	0.00133858	0.0113967	AIF1|AXL|DOCK5|FTL|GLIPR2|GNA15|ITM2B|PSAP|SLC30A1|TSPAN4
GSE360_CTRL_VS_B_MALAYI_HIGH_DOSE_DC_UP	MSigDB_C7	10	199	3.15192	1.754	5.02513	1	3.90426	0.00133858	0.0113967	C3AR1|CASP1|CRTAM|GNLY|IDH1|IFITM1|IFNG|SLC31A2|STOM|VSIG4
GSE360_T_GONDII_VS_B_MALAYI_LOW_DOSE_MAC_DN	MSigDB_C7	10	199	3.15192	1.754	5.02513	1	3.90426	0.00133858	0.0113967	ACVR1|CD4|IDH1|INPP4B|LGMN|LY6E|MYO1F|SLC31A2|TNFAIP2|VAMP5
GSE36392_TYPE_2_MYELOID_VS_EOSINOPHIL_IL25_TREATED_LUNG_DN	MSigDB_C7	10	199	3.15192	1.754	5.02513	1	3.90426	0.00133858	0.0113967	CXCL11|FAM105A|FAM26F|GCH1|GRIN3A|HSD11B1|IFIT1|IFIT3|PTGER2|TNFSF13B
GSE37416_CTRL_VS_12H_F_TULARENSIS_LVS_NEUTROPHIL_UP	MSigDB_C7	10	199	3.15192	1.754	5.02513	1	3.90426	0.00133858	0.0113967	CTSS|FLJ32255|GIMAP4|GIMAP8|IQGAP2|KCTD12|MNDA|PQLC3|SLC30A1|TNFSF13B
GSE3982_DC_VS_NEUTROPHIL_LPS_STIM_DN	MSigDB_C7	10	199	3.15192	1.754	5.02513	1	3.90426	0.00133858	0.0113967	CD14|DOCK5|FCGR1B|IFITM1|IFNG|IPCEF1|KCNJ2|MYO1F|PILRA|PRF1
GSE3982_DC_VS_NKCELL_DN	MSigDB_C7	10	199	3.15192	1.754	5.02513	1	3.90426	0.00133858	0.0113967	BTN3A3|CST7|FCGR3B|GCH1|GIMAP6|IFITM1|RARRES3|SECTM1|SH2D2A|TNFSF10
GSE3982_MAC_VS_BASOPHIL_DN	MSigDB_C7	10	199	3.15192	1.754	5.02513	1	3.90426	0.00133858	0.0113967	CASP4|GPR171|GPR56|GZMA|IPCEF1|MAF|SH2D1A|SIRPG|TARP|TRBC1
GSE3982_MAC_VS_TH2_UP	MSigDB_C7	10	199	3.15192	1.754	5.02513	1	3.90426	0.00133858	0.0113967	ATP6AP2|CCRL2|CPVL|GALC|IFIT3|LGALS8|MVB12B|SLC7A7|TMEM140|TSPAN4
GSE7460_TCONV_VS_TREG_LN_UP	MSigDB_C7	10	199	3.15192	1.754	5.02513	1	3.90426	0.00133858	0.0113967	ATP8B4|CERS6|DSE|HS3ST3B1|KLRD1|LAIR1|LYST|PIK3R5|THEMIS|TMEM71
GSE7460_WT_VS_FOXP3_HET_ACT_TCONV_DN	MSigDB_C7	10	199	3.15192	1.754	5.02513	1	3.90426	0.00133858	0.0113967	CST7|CXCR3|F2R|FRMD4B|GPR65|GZMA|MAF|MLKL|PLSCR1|TNFSF10
GSE7852_TREG_VS_TCONV_LN_DN	MSigDB_C7	10	199	3.15192	1.754	5.02513	1	3.90426	0.00133858	0.0113967	ATP8B4|CERS6|CRTAM|HS3ST3B1|KLRD1|LYST|MBOAT1|PIK3R5|THEMIS|TMEM71
GSE8678_IL7R_LOW_VS_HIGH_EFF_CD8_TCELL_UP	MSigDB_C7	10	199	3.15192	1.754	5.02513	1	3.90426	0.00133858	0.0113967	CAPN2|CCL4|DOCK5|GZMA|PHACTR2|PRF1|SPATA13|STOM|SYTL3|TSPAN5
GSE9988_LPS_VS_CTRL_TREATED_MONOCYTE_UP	MSigDB_C7	10	199	3.15192	1.754	5.02513	1	3.90426	0.00133858	0.0113967	CCL4|CCRL2|DRAM1|GBP1|GBP2|GCH1|HS3ST3B1|KCNJ2|PTGER4|RAPGEF2
Thymic_DP_Tcell_gt_Thymic_SP_CD4+Tcell	SignatureDB	7	104	1.64723	1.27052	6.73077	1	4.21305	0.00134902	0.0114787	CD8A|CD8B|CPVL|DAPK1|GNA15|LYST|SH2D1A
LEE_TARGETS_OF_PTCH1_AND_SUFU_UP	MSigDB_C2	5	52	0.823617	0.899365	9.61538	1	4.6437	0.00136994	0.0115111	C1QA|C1QB|CTSS|FRMD4B|LAP3
REACTOME_GPVI_MEDIATED_ACTIVATION_CASCADE	MSigDB_C2	4	31	0.491003	0.694712	12.9032	1	5.05101	0.00138991	0.0115111	FCER1G|FYN|LCP2|PIK3R5
SMIRNOV_RESPONSE_TO_IR_6HR_UP	MSigDB_C2	9	166	2.62924	1.60309	5.42169	1	3.97405	0.00136609	0.0115111	DRAM1|DSE|F2R|FAM46A|GCH1|ITM2A|ITM2B|PSTPIP2|SLC30A1
TAKEDA_TARGETS_OF_NUP98_HOXA9_FUSION_3D_DN	MSigDB_C2	4	31	0.491003	0.694712	12.9032	1	5.05101	0.00138991	0.0115111	APOL4|CD163|CLEC10A|MAFB
MODULE_16	MSigDB_C4	18	509	8.06195	2.78696	3.53635	1	3.56592	0.00138212	0.0115111	AIF1|CCL4|CCL5|CD8B|CELF2|CREG1|CST7|CTSC|EPB41L3|FCER1G|FGR|GNA15|IFIT1|LAIR1|LCP2|LST1|MNDA|VSIG4
MODULE_179	MSigDB_C4	17	467	7.39672	2.67187	3.64026	1	3.59422	0.00136959	0.0115111	ACVR1|CD163|CD8A|CELF2|CXCL10|DCANP1|DDX60|DPYD|IPCEF1|LAP3|LEPROTL1|MFSD1|RARRES3|RNF213|SARAF|SLAMF7|TMEM144
JAK_STAT_CASCADE	MSigDB_C5	4	31	0.491003	0.694712	12.9032	1	5.05101	0.00138991	0.0115111	CCR2|F2R|STAT1|STAT4
GOLDRATH_EFF_VS_MEMORY_CD8_TCELL_UP	MSigDB_C7	10	200	3.16776	1.75837	5	1	3.88556	0.00138967	0.0115111	CCR2|CD244|DOCK5|GZMA|GZMB|GZMK|IFNG|LAG3|SNX10|TYROBP
GSE10239_NAIVE_VS_KLRG1INT_EFF_CD8_TCELL_UP	MSigDB_C7	10	200	3.16776	1.75837	5	1	3.88556	0.00138967	0.0115111	BCL11B|BTBD11|CTSS|GIMAP6|IFIT3|LPAR6|NPC2|RNF130|TCN2|TMEM71
GSE13484_12H_VS_3H_YF17D_VACCINE_STIM_PBMC_DN	MSigDB_C7	10	200	3.16776	1.75837	5	1	3.88556	0.00138967	0.0115111	ARL4C|ETV7|GBP1|GBP2|GPR65|PECAM1|PSAP|SCPEP1|SERPING1|STAT4
GSE15930_STIM_VS_STIM_AND_IFNAB_48H_CD8_T_CELL_UP	MSigDB_C7	10	200	3.16776	1.75837	5	1	3.88556	0.00138967	0.0115111	DOK2|GIMAP4|GLIPR2|GNA15|ITM2A|PLD3|SARAF|SMPDL3A|SPATA13|TMEM71
GSE16522_ANTI_CD3CD28_STIM_VS_UNSTIM_NAIVE_CD8_TCELL_DN	MSigDB_C7	10	200	3.16776	1.75837	5	1	3.88556	0.00138967	0.0115111	ARL4C|CTSW|DOK2|F2R|GIMAP4|GPR171|IRF1|LY6E|SPATA13|STAT1
GSE16522_MEMORY_VS_NAIVE_ANTI_CD3CD28_STIM_CD8_TCELL_UP	MSigDB_C7	10	200	3.16776	1.75837	5	1	3.88556	0.00138967	0.0115111	CCR2|EOMES|GIMAP8|GZMK|HS3ST3B1|PECAM1|PLD3|RALB|SCARB2|THEMIS
GSE17721_4H_VS_24H_POLYIC_BMDM_DN	MSigDB_C7	10	200	3.16776	1.75837	5	1	3.88556	0.00138967	0.0115111	CMKLR1|FTL|GPR65|HLA-G|KCTD12|KLRD1|LY96|RNF130|SMPDL3A|TMBIM1
GSE17721_CTRL_VS_PAM3CSK4_6H_BMDM_UP	MSigDB_C7	10	200	3.16776	1.75837	5	1	3.88556	0.00138967	0.0115111	C1ORF54|CCR2|CD28|DAB2|EPSTI1|FRMD4B|ITM2B|LAP3|NAGK|TMEM140
GSE17721_LPS_VS_CPG_12H_BMDM_DN	MSigDB_C7	10	200	3.16776	1.75837	5	1	3.88556	0.00138967	0.0115111	C3AR1|CD68|CD97|FAM105A|LCP2|LIPA|P2RY6|PILRA|SLC7A7|TLR8
GSE17721_LPS_VS_CPG_2H_BMDM_UP	MSigDB_C7	10	200	3.16776	1.75837	5	1	3.88556	0.00138967	0.0115111	AIF1|CST7|CXCL9|DAB2|DDX60|FASLG|GIMAP7|PSAP|PTGER2|RTP4
GSE17721_LPS_VS_PAM3CSK4_16H_BMDM_UP	MSigDB_C7	10	200	3.16776	1.75837	5	1	3.88556	0.00138967	0.0115111	AIF1|C2|CCR5|CST3|FTL|FYN|GBP2|GLIPR2|SCARB2|SNX10
GSE17721_LPS_VS_POLYIC_2H_BMDM_DN	MSigDB_C7	10	200	3.16776	1.75837	5	1	3.88556	0.00138967	0.0115111	CCR5|CD244|MAFB|PTGER2|SAMHD1|SARAF|SNX6|TBXAS1|TMEM140|XRN1
GSE17721_PAM3CSK4_VS_CPG_16H_BMDM_DN	MSigDB_C7	10	200	3.16776	1.75837	5	1	3.88556	0.00138967	0.0115111	AXL|C1QA|EPSTI1|GBP4|IL18BP|MS4A6A|SH2D1A|STAT4|TC2N|UBE2L6
GSE17721_PAM3CSK4_VS_CPG_2H_BMDM_DN	MSigDB_C7	10	200	3.16776	1.75837	5	1	3.88556	0.00138967	0.0115111	ARHGEF3|BATF2|CCL4|EPB41L3|FLVCR2|KCTD12|LCP2|OASL|SAT1|TNFAIP2
GSE17721_POLYIC_VS_PAM3CSK4_8H_BMDM_UP	MSigDB_C7	10	200	3.16776	1.75837	5	1	3.88556	0.00138967	0.0115111	BATF2|CCR1|FYN|GLIPR2|MAFB|NAAA|PLSCR1|STAT4|TBXAS1|TTC39B
GSE20715_WT_VS_TLR4_KO_24H_OZONE_LUNG_UP	MSigDB_C7	10	200	3.16776	1.75837	5	1	3.88556	0.00138967	0.0115111	CD302|CTSS|EPB41L3|HSD11B1|LIPA|PILRA|PQLC3|TLR2|TSPAN4|TYROBP
GSE22886_DAY1_VS_DAY7_MONOCYTE_IN_CULTURE_UP	MSigDB_C7	10	200	3.16776	1.75837	5	1	3.88556	0.00138967	0.0115111	APOL3|CCL5|CCRL2|GCH1|GNA15|HLA-E|IL32|LCP2|OASL|STAT4
GSE22886_NEUTROPHIL_VS_MONOCYTE_DN	MSigDB_C7	10	200	3.16776	1.75837	5	1	3.88556	0.00138967	0.0115111	CAPN2|CERS6|CTSB|DPYD|GNS|GPX1|KCTD12|LGALS8|MAFB|SLC7A7
GSE24142_ADULT_VS_FETAL_DN3_THYMOCYTE_UP	MSigDB_C7	10	200	3.16776	1.75837	5	1	3.88556	0.00138967	0.0115111	CASP1|CD28|DDX60|EIF4E3|IRF1|MS4A6A|OSBPL1A|PTGER4|TMEM71|TRAT1
GSE24634_TREG_VS_TCONV_POST_DAY10_IL4_CONVERSION_UP	MSigDB_C7	10	200	3.16776	1.75837	5	1	3.88556	0.00138967	0.0115111	CAPN2|CCR2|GATA3|GCH1|GPR171|IL32|PTGER2|SLC27A2|SPATS2L|STAT4
GSE31082_DP_VS_CD8_SP_THYMOCYTE_DN	MSigDB_C7	10	200	3.16776	1.75837	5	1	3.88556	0.00138967	0.0115111	ARHGEF3|AXL|F2R|GIMAP8|GPR155|IFI27|PRKCQ|SEPW1|STAT4|WARS
GSE360_L_MAJOR_VS_B_MALAYI_HIGH_DOSE_DC_UP	MSigDB_C7	10	200	3.16776	1.75837	5	1	3.88556	0.00138967	0.0115111	CST7|IDO1|IFI6|KLRD1|LILRB5|PTGER2|SAT1|STOM|TNFAIP2|VAMP5
GSE36392_TYPE_2_MYELOID_VS_NEUTROPHIL_IL25_TREATED_LUNG_UP	MSigDB_C7	10	200	3.16776	1.75837	5	1	3.88556	0.00138967	0.0115111	CXCR3|CYFIP1|CYLD|F2R|IPCEF1|LYST|PRKCQ|PSTPIP2|RAB27A|TCN2
GSE36476_CTRL_VS_TSST_ACT_16H_MEMORY_CD4_TCELL_YOUNG_DN	MSigDB_C7	10	200	3.16776	1.75837	5	1	3.88556	0.00138967	0.0115111	APOL6|CCL4|CREG1|DAPK1|IDH1|MYOF|RBM47|SLC31A2|TAP1|TYROBP
GSE39820_CTRL_VS_IL1B_IL6_IL23A_CD4_TCELL_UP	MSigDB_C7	10	200	3.16776	1.75837	5	1	3.88556	0.00138967	0.0115111	ARHGEF3|CTSS|EOMES|FASLG|FYN|IPCEF1|KIAA1598|LCP2|MGAT4A|SH2D1A
GSE39820_CTRL_VS_TGFBETA1_IL6_CD4_TCELL_DN	MSigDB_C7	10	200	3.16776	1.75837	5	1	3.88556	0.00138967	0.0115111	CTSC|FRMD4B|HEXB|MFSD1|PSAP|RNF130|RNF149|SPATA13|SPG20|TSPAN5
GSE3982_BASOPHIL_VS_TH1_UP	MSigDB_C7	10	200	3.16776	1.75837	5	1	3.88556	0.00138967	0.0115111	DSE|FGR|GALC|IQGAP2|LGALS8|MAF|MFSD1|P2RY13|SARAF|SDCBP
GSE3982_DC_VS_TH1_DN	MSigDB_C7	10	200	3.16776	1.75837	5	1	3.88556	0.00138967	0.0115111	CCL4|CD2|CD244|CYLD|GCH1|IFNG|IL32|LAG3|SECTM1|TRAC
GSE3982_EOSINOPHIL_VS_DC_DN	MSigDB_C7	10	200	3.16776	1.75837	5	1	3.88556	0.00138967	0.0115111	ADAP2|ALDH1A1|CD4|CERS6|CLEC10A|CTSC|DYNLT1|GIMAP6|MAF|SAMHD1
GSE3982_MAST_CELL_VS_NEUTROPHIL_DN	MSigDB_C7	10	200	3.16776	1.75837	5	1	3.88556	0.00138967	0.0115111	BTN3A1|CD14|DOCK5|ETV7|IFIH1|IFITM1|IPCEF1|PSAP|SLC31A2|TYROBP
GSE7460_CTRL_VS_TGFB_TREATED_ACT_FOXP3_MUT_TCONV_UP	MSigDB_C7	10	200	3.16776	1.75837	5	1	3.88556	0.00138967	0.0115111	ARHGEF3|CD28|DOK2|GATA3|GPR174|NDFIP1|PTGER2|SERPING1|SH2D1A|SMCO4
GSE9650_EXHAUSTED_VS_MEMORY_CD8_TCELL_UP	MSigDB_C7	10	200	3.16776	1.75837	5	1	3.88556	0.00138967	0.0115111	CCRL2|CD244|EOMES|FASLG|GPR56|GZMB|IFIH1|LGMN|PLSCR1|VAMP5
GSE9988_ANTI_TREM1_VS_CTRL_TREATED_MONOCYTES_DN	MSigDB_C7	10	200	3.16776	1.75837	5	1	3.88556	0.00138967	0.0115111	ARL6IP5|CCR2|CD14|CMKLR1|CREBL2|GIMAP8|LILRB2|LILRB3|MYO1F|TNFAIP2
GSE9988_LPS_VS_VEHICLE_TREATED_MONOCYTE_DN	MSigDB_C7	10	200	3.16776	1.75837	5	1	3.88556	0.00138967	0.0115111	ARL6IP5|BRI3|CCR2|CXCL16|DOK2|FAM105A|MYO1F|PSAP|TMBIM1|TYROBP
Human Leukemia_Pepper07_35genes (17287849-SuppTable1a)	GeneSigDB	4	31	0.491003	0.694712	12.9032	1	5.05101	0.00138991	0.0115111	AOAH|CEBPD|CST3|EPB41L3
Human Lymphoma_Sandeep04_43genes (15548776-Figure3a)	GeneSigDB	4	31	0.491003	0.694712	12.9032	1	5.05101	0.00138991	0.0115111	RAB27A|SEPW1|STAT4|TNFSF13B
Human StemCell_Wagner04_36genes (15090461-Table3)	GeneSigDB	4	31	0.491003	0.694712	12.9032	1	5.05101	0.00138991	0.0115111	CD163|PECAM1|RGL1|TLR2
CD8_T_effectorDn_memoryIm_NaiveUp	SignatureDB	4	31	0.491003	0.694712	12.9032	1	5.05101	0.00138991	0.0115111	ARL4C|CTSC|GCH1|PECAM1
Tcell_cytokine_induced_PMBC_Bcell_induced	SignatureDB	4	31	0.491003	0.694712	12.9032	1	5.05101	0.00138991	0.0115111	CCL4|CCR1|GBP1|WARS
MORI_PRE_BI_LYMPHOCYTE_DN	MSigDB_C2	6	77	1.21959	1.09384	7.79221	1	4.3703	0.00139741	0.0115598	CD2|GNS|HLA-G|SAMHD1|SAT1|TMEM71
PROTEIN_HETERODIMERIZATION_ACTIVITY	MSigDB_C5	6	77	1.21959	1.09384	7.79221	1	4.3703	0.00139741	0.0115598	CD3D|CD3E|CD3G|HEXB|SDCBP|TAP1
KEGG_SYSTEMIC_LUPUS_ERYTHEMATOSUS	MSigDB_C2	8	135	2.13824	1.44661	5.92593	1	4.05207	0.00142361	0.0117697	C1QA|C1QB|C1QC|C2|CD28|FCGR2A|FCGR3B|IFNG
KEEN_RESPONSE_TO_ROSIGLITAZONE_DN	MSigDB_C2	7	105	1.66307	1.27659	6.66667	1	4.18062	0.00142611	0.0117835	ALDH1A1|C1QB|CD14|CTSS|GPX3|SAT1|SERPING1
SCHAEFFER_PROSTATE_DEVELOPMENT_48HR_DN	MSigDB_C2	16	428	6.779	2.55998	3.73832	1	3.60198	0.00143292	0.011833	ARL4C|C10ORF54|C1QA|C1QC|CTSB|DAB2|DOCK4|FAM46A|GRIN3A|HLA-G|IRF1|LGMN|MS4A7|PRR5L|SPATS2L|TYROBP
Human Intestine_Vecchi07_369genes (17297478-SuppTable6)	GeneSigDB	12	273	4.32399	2.05122	4.3956	1	3.74217	0.00146296	0.0120741	ARL4C|AXL|C3AR1|CD163|CPNE8|DAB2|DSE|HAVCR2|MAFB|PIK3R5|SNX10|TLR2
REACTOME_BINDING_AND_ENTRY_OF_HIV_VIRION	MSigDB_C2	2	4	0.0633552	0.249688	50	1	7.75627	0.00146997	0.0121249	CCR5|CD4
Human Breast_Hall06_276genes_HRT (16813654-SuppFile2)	GeneSigDB	11	237	3.75379	1.91264	4.64135	1	3.78859	0.00148472	0.0122395	ADAP2|C1QA|C1QB|CD163|CTSB|FCER1G|FYN|HLA-G|RARRES3|SERPINA1|SIGLEC1
MORI_IMMATURE_B_LYMPHOCYTE_UP	MSigDB_C2	5	53	0.839456	0.907953	9.43396	1	4.58233	0.00149328	0.0122746	CTSS|GNS|GPR65|SAMHD1|SEPW1
Human UmbilicalCordBloodCells_Miyagawa09_58genes (20067540-Table4)	GeneSigDB	5	53	0.839456	0.907953	9.43396	1	4.58233	0.00149328	0.0122746	CCL5|CXCL10|GNLY|NKG7|PRF1
Human Viral_Naiki02_56genes (11834723-Table1a)	GeneSigDB	5	53	0.839456	0.907953	9.43396	1	4.58233	0.00149328	0.0122746	CTSB|HLA-G|LIPA|NAAA|SLC27A2
Mouse Leukemia_Wang05_59genes (15755900-Table2)	GeneSigDB	5	53	0.839456	0.907953	9.43396	1	4.58233	0.00149328	0.0122746	CD244|CLEC7A|GPR56|HSD11B1|IGSF6
Mouse Lung_not_cancer_Vuillemenot04_64genes (12972399-Table1)	GeneSigDB	5	53	0.839456	0.907953	9.43396	1	4.58233	0.00149328	0.0122746	C1QA|C1QC|CCL8|CCR5|CXCL12
MODULE_459	MSigDB_C4	16	430	6.81068	2.56585	3.72093	1	3.5814	0.00150269	0.0123449	ACVR1|CD163|CD8A|CELF2|CXCL10|DCANP1|DDX60|DPYD|IPCEF1|LAP3|LEPROTL1|MFSD1|RNF213|SARAF|SLAMF7|TMEM144
LEE_BMP2_TARGETS_DN	MSigDB_C2	4	882	13.9698	3.63955	0.453515	0	-2.7393	0.00151293	0.0124219	CRY1|GCH1|ME1|TNFAIP2
MIKKELSEN_IPS_LCP_WITH_H3K4ME3	MSigDB_C2	9	169	2.67676	1.61741	5.32544	1	3.90949	0.00154646	0.0126899	C1ORF54|CD68|IFI35|IFITM1|LST1|PSTPIP1|SNX10|WARS|XAF1
PEREZ_TP53_AND_TP63_TARGETS	MSigDB_C2	10	203	3.21527	1.7714	4.92611	1	3.83016	0.00155254	0.0127325	ADAP2|BTBD11|C10ORF54|CELF2|EPB41L3|FAM105A|MAF|MAFB|SASH1|SPATA13
GRANDVAUX_IRF3_TARGETS_UP	MSigDB_C2	3	15	0.237582	0.483408	20	1	5.71447	0.00155698	0.0127542	GBP1|IFIT1|IFIT3
Human Esophagus_Kimchi05_18genes (15833844-Table2a)	GeneSigDB	3	15	0.237582	0.483408	20	1	5.71447	0.00155698	0.0127542	CTSS|HLA-F|RAB20
BARRIER_CANCER_RELAPSE_NORMAL_SAMPLE_UP	MSigDB_C2	4	32	0.506841	0.705813	12.5	1	4.94913	0.00156882	0.0127852	CREBL2|ITM2A|PTGER2|RAB27A
BAUS_TFF2_TARGETS_UP	MSigDB_C2	4	32	0.506841	0.705813	12.5	1	4.94913	0.00156882	0.0127852	IFIT1|MGC40069|SAMHD1|TAP1
BOYLAN_MULTIPLE_MYELOMA_C_CLUSTER_DN	MSigDB_C2	4	32	0.506841	0.705813	12.5	1	4.94913	0.00156882	0.0127852	RAB20|RNF125|SARAF|SAT1
TRACEY_RESISTANCE_TO_IFNA2_DN	MSigDB_C2	4	32	0.506841	0.705813	12.5	1	4.94913	0.00156882	0.0127852	EPB41L3|LPAR6|MGC40069|SH2D1A
MODULE_19	MSigDB_C4	13	313	4.95754	2.19452	4.15335	1	3.6648	0.0015682	0.0127852	ALDH1A1|C1QB|CD14|CD163|DAB2|EPB41L3|FCGRT|GPX3|IFI27|IFIT1|IQGAP2|TNFAIP2|VSIG4
Human Leukemia_Kalwitz08_35genes (18707017-Table1)	GeneSigDB	4	32	0.506841	0.705813	12.5	1	4.94913	0.00156882	0.0127852	CTSS|CXCL11|FYN|HSD11B1
Human Leukemia_Tavor03_33genes (14517214-Table2)	GeneSigDB	4	32	0.506841	0.705813	12.5	1	4.94913	0.00156882	0.0127852	IFI27|IFI6|TBXAS1|TNFSF10
Human Liver_Li02_36genes (12136251-table5)	GeneSigDB	4	32	0.506841	0.705813	12.5	1	4.94913	0.00156882	0.0127852	EPB41L3|FYN|RGL1|WARS
Human Viral_Prueitt08_34genes (18459106-Table3)	GeneSigDB	4	32	0.506841	0.705813	12.5	1	4.94913	0.00156882	0.0127852	INPP4B|MAF|PTGER4|RAB27A
MODULE_491	MSigDB_C4	6	79	1.25126	1.10791	7.59494	1	4.28621	0.00159564	0.0129889	ATP6V1B2|CASP1|CD163|FRMD4B|HNMT|PLSCR1
CELL_SURFACE	MSigDB_C5	6	79	1.25126	1.10791	7.59494	1	4.28621	0.00159564	0.0129889	ATP6AP2|CCR5|CD28|CD3E|CD6|TLR2
Human Immune_Kong10_456genes_ImmPort_Cytokines (20460173-ImmPortCytokines)	GeneSigDB	16	433	6.8582	2.57462	3.69515	1	3.55074	0.00161269	0.0131202	CCL4|CCL5|CCL8|CECR1|CXCL10|CXCL11|CXCL12|CXCL16|CXCL9|FASLG|IFNG|IL15|IL32|SECTM1|TNFSF10|TNFSF13B
MARSON_FOXP3_TARGETS_DN	MSigDB_C2	5	54	0.855295	0.91646	9.25926	1	4.52252	0.00162459	0.0131945	GCH1|GPR171|IFNG|ITM2A|THEMIS
Human Leukemia_Heuser05_100genes (16266895-Figure1)	GeneSigDB	5	54	0.855295	0.91646	9.25926	1	4.52252	0.00162459	0.0131945	C3AR1|CD8A|GZMB|TLR8|TNFAIP2
Human Leukemia_Larsson06_54genes (16423051-Table3)	GeneSigDB	5	54	0.855295	0.91646	9.25926	1	4.52252	0.00162459	0.0131945	CCL4|CCL5|HLA-F|HLA-G|PTGER4
HAN_SATB1_TARGETS_UP	MSigDB_C2	15	393	6.22465	2.45489	3.81679	1	3.57464	0.0016332	0.0132568	CASP1|CEBPD|CTSB|FAM46A|GAA|GBP2|GPR56|IFIT3|IL32|ITM2A|LGMN|LIPA|PLD3|SAT1|SECTM1
MODULE_378	MSigDB_C4	16	434	6.87404	2.57754	3.68664	1	3.54058	0.00165083	0.0133924	ACVR1|CD163|CD8A|CELF2|CXCL10|DCANP1|DDX60|DPYD|IPCEF1|LAP3|LEPROTL1|MFSD1|RNF213|SARAF|SLAMF7|TMEM144
ZHANG_TLX_TARGETS_DN	MSigDB_C2	7	108	1.71059	1.29461	6.48148	1	4.0857	0.00167816	0.0136063	FCGRT|PLD3|SAT1|SCARB2|STOM|TAP1|TCN2
HELLEBREKERS_SILENCED_DURING_TUMOR_ANGIOGENESIS	MSigDB_C2	6	80	1.2671	1.11488	7.5	1	4.24522	0.00170242	0.0137952	CTSB|IFI27|IFI6|IL32|ITM2B|NPC2
Human Immune_Kong10_2491genes_ImmPort_CD40LandAnti-IgMvsControl (20460173-ImmPortCD40LandAnti-IgMvsControl)	GeneSigDB	41	1603	25.3896	4.82987	2.5577	1	3.23206	0.00171695	0.0139051	AIF1|BTN3A1|BTN3A2|BTN3A3|CCL5|CD97|CREG1|CST3|DPYD|FCER1G|FGR|FTL|FYN|GBP2|GPR56|HLA-G|IDH1|IFI27|IFI35|IFIT3|IQGAP2|LEPROTL1|LILRB3|LIPA|LY96|LYST|NAAA|NAGA|PECAM1|PLD3|PRKCQ|PSME2|PTGER4|SDCBP|SECTM1|SLC7A7|STOM|TAP1|TSPAN5|UBE2L6|WARS
EBAUER_TARGETS_OF_PAX3_FOXO1_FUSION_UP	MSigDB_C2	10	206	3.26279	1.78433	4.85437	1	3.77577	0.00173058	0.0140075	CCR5|CXCL10|EPB41L3|FYB|IL32|INPP4B|PRKCQ|SEPW1|TNFAIP2|TRAC
GSE6269_E_COLI_VS_STREP_AUREUS_INF_PBMC_DN	MSigDB_C7	9	172	2.72427	1.6316	5.23256	1	3.84637	0.00174548	0.0141201	CD14|CSF3R|GNA15|MAF|MYO1F|PSTPIP1|RAB27A|TLR2|TSPAN4
MULLIGHAN_MLL_SIGNATURE_1_DN	MSigDB_C2	11	242	3.83299	1.93251	4.54545	1	3.70866	0.0017511	0.0141576	BTN3A3|CD3D|DAPK1|IFIT1|IFITM1|ITM2A|MAF|PRF1|PRKCQ|STAT4|STOM
KEGG_CYTOSOLIC_DNA_SENSING_PATHWAY	MSigDB_C2	5	55	0.871134	0.924887	9.09091	1	4.46418	0.00176419	0.014207	CASP1|CCL4|CCL5|CXCL10|DDX58
PEPPER_CHRONIC_LYMPHOCYTIC_LEUKEMIA_UP	MSigDB_C2	4	33	0.52268	0.716742	12.1212	1	4.85156	0.00176315	0.014207	AOAH|CEBPD|CST3|EPB41L3
VALK_AML_CLUSTER_3	MSigDB_C2	4	33	0.52268	0.716742	12.1212	1	4.85156	0.00176315	0.014207	CEBPD|FCGRT|GPR56|SH2D1A
Human Lung_Yabuki07_60genes (17284363-Table3)	GeneSigDB	5	55	0.871134	0.924887	9.09091	1	4.46418	0.00176419	0.014207	ALDH1A1|DOCK4|RTN1|SH2D2A|SUCNR1
Human StemCell_Mullighan09_35genes (19129520-TableS26)	GeneSigDB	4	33	0.52268	0.716742	12.1212	1	4.85156	0.00176315	0.014207	ATP8B4|CLEC2B|GIMAP6|HLA-E
NK_U133plus	SignatureDB	4	33	0.52268	0.716742	12.1212	1	4.85156	0.00176315	0.014207	CD300A|CTSW|FCGR3B|PRF1
Human Breast_Kreike07_3712genes_Basal_mets (17910759-TableS5)	GeneSigDB	58	2488	39.4069	5.89774	2.33119	1	3.15258	0.00177197	0.0142617	ACVR1|ARL4C|AXL|CAPN2|CEBPD|CST7|CXCL12|DAB2|DDX58|DDX60L|DSE|F2R|FCGR1B|FCGRT|GAA|GALC|GNS|GPR56|GPX3|HNMT|IFI27|IFI35|IFI44L|IFI6|IFIT1|IFIT5|IQGAP2|ITM2A|ITM2B|LAIR1|LPAR6|MBOAT1|MFSD1|MS4A4A|MS4A6A|MS4A7|MYOF|PHACTR2|PPT1|PQLC3|RAB20|RAPGEF2|RBM47|RHOU|SASH1|SCPEP1|SERPING1|SIGLEC1|SLC30A1|SPG20|STOM|TC2N|TMBIM1|TSPAN4|TSPAN5|VAMP5|VSIG4|XAF1
Human Breast_Larsson07_188genes (17638893-SuppTable1)	GeneSigDB	8	140	2.21743	1.473	5.71429	1	3.92571	0.00179304	0.0144231	ATP6V1B2|CYLD|DRAM1|FYB|GBP1|GPX3|SAMD9L|TNFSF10
MULLIGHAN_MLL_SIGNATURE_2_DN	MSigDB_C2	12	280	4.43486	2.07705	4.28571	1	3.64226	0.00180864	0.0145404	BTN3A3|CD3D|DAB2|DAPK1|IFITM1|ITM2A|LEPROTL1|PRF1|PRKCH|PRKCQ|STAT4|STOM
HERNANDEZ_ABERRANT_MITOSIS_BY_DOCETACEL_2NM_UP	MSigDB_C2	6	81	1.28294	1.1218	7.40741	1	4.2049	0.00181454	0.0145551	CD3D|IQGAP2|LPAR6|MAF|N4BP2L1|SH2D1A
MUNSHI_MULTIPLE_MYELOMA_UP	MSigDB_C2	6	81	1.28294	1.1218	7.40741	1	4.2049	0.00181454	0.0145551	AXL|CD68|IFITM1|LY96|PECAM1|PSME2
Human Breast_Creighton07_81genes_ERnegHormoneIndependent_EGFR (17598908-SuppTable3)	GeneSigDB	6	81	1.28294	1.1218	7.40741	1	4.2049	0.00181454	0.0145551	CAPN2|CTSC|GBP1|IL15|PLSCR1|SLC7A7
Human Colon_Hellebrekers07_81genes (17483324-Table1)	GeneSigDB	6	81	1.28294	1.1218	7.40741	1	4.2049	0.00181454	0.0145551	CTSB|IFI27|IFI6|IL32|ITM2B|NPC2
Human StemCell_Harris08_490genes (19074870-SuppTable4a)	GeneSigDB	15	398	6.30384	2.4702	3.76884	1	3.52043	0.00184574	0.014797	AXL|CASP4|CD2|CTSB|CXCL12|DOK2|F2R|FYN|IFI35|IFNG|IL15|ITM2A|PTGER4|RAB27A|SLC8A1
MODULE_317	MSigDB_C4	16	439	6.95323	2.59207	3.64465	1	3.49017	0.00185309	0.0148476	ACVR1|CD163|CD8A|CELF2|CXCL10|DCANP1|DDX60|DPYD|IPCEF1|LAP3|LEPROTL1|MFSD1|RNF213|SARAF|SLAMF7|TMEM144
Human Leukemia_Teuffel04_132genes (15257931-SuppTableD)	GeneSigDB	7	110	1.74227	1.30649	6.36364	1	4.02431	0.00186454	0.014931	CPVL|CREBL2|EMR2|FCGRT|IQGAP2|OSBPL1A|RGL1
V$ELF1_Q6	MSigDB_C3	11	244	3.86467	1.94039	4.5082	1	3.67726	0.00186803	0.0149505	AIF1|ARL6IP5|C1QA|CLEC12A|FCER1G|GPX1|IPCEF1|LAG3|PSME2|SAT1|TYROBP
FINETTI_BREAST_CANCER_KINOME_GREEN	MSigDB_C2	3	16	0.253421	0.499251	18.75	1	5.5014	0.0018939	0.0150815	FGR|MLKL|PRKCQ
KOINUMA_COLON_CANCER_MSI_DN	MSigDB_C2	3	16	0.253421	0.499251	18.75	1	5.5014	0.0018939	0.0150815	CXCL10|CXCL9|LAP3
REACTOME_NUCLEOTIDE_LIKE_PURINERGIC_RECEPTORS	MSigDB_C2	3	16	0.253421	0.499251	18.75	1	5.5014	0.0018939	0.0150815	LPAR6|P2RY13|P2RY6
REACTOME_PLATELET_SENSITIZATION_BY_LDL	MSigDB_C2	3	16	0.253421	0.499251	18.75	1	5.5014	0.0018939	0.0150815	FGR|PECAM1|PLA2G4A
WANG_RECURRENT_LIVER_CANCER_DN	MSigDB_C2	3	16	0.253421	0.499251	18.75	1	5.5014	0.0018939	0.0150815	GCH1|MAFB|SLC27A2
Human Colon_Watanabe10_26genes (20570135-Table2)	GeneSigDB	3	16	0.253421	0.499251	18.75	1	5.5014	0.0018939	0.0150815	BTN3A3|GZMA|SCML1
Human Leukemia_Messina10_16genes (20564080-Table4)	GeneSigDB	3	16	0.253421	0.499251	18.75	1	5.5014	0.0018939	0.0150815	DAPK1|FYN|PRKCH
Human Lung_Joseph04_16genes (15318170-Table3)	GeneSigDB	3	16	0.253421	0.499251	18.75	1	5.5014	0.0018939	0.0150815	GBP2|IFIT1|IFITM1
GC_T_helper_up4x_Chtanova	SignatureDB	9	174	2.75595	1.64099	5.17241	1	3.80505	0.00188918	0.0150815	ASCL2|CASP4|CLEC7A|MAF|MAFB|MCTP1|SARAF|SH2D1A|TC2N
KEGG_OLFACTORY_TRANSDUCTION	MSigDB_C2	0	389	6.16129	2.44257	0	0	-2.52246	0.00190835	0.0151881
Human Liver_Sakai08_86genes (19074895-Table3)	GeneSigDB	6	82	1.29878	1.12868	7.31707	1	4.16524	0.00193217	0.0153691	CASP1|CASP4|CCR1|CTSS|GPX3|TLR2
CHIARADONNA_NEOPLASTIC_TRANSFORMATION_KRAS_DN	MSigDB_C2	8	142	2.24911	1.48342	5.6338	1	3.87677	0.00196043	0.0155852	ALDH1A1|IFI35|PSTPIP1|SAMHD1|SARAF|SNX10|TSPAN4|VAMP5
YAMAZAKI_TCEB3_TARGETS_UP	MSigDB_C2	9	175	2.77179	1.64566	5.14286	1	3.78462	0.0019645	0.0156088	CST3|EPB41L3|GGTA1P|GNS|LGMN|PSAP|SAT1|SERPING1|WARS
SUGAR_BINDING	MSigDB_C5	4	34	0.538519	0.727506	11.7647	1	4.75801	0.00197355	0.0156546	CLEC10A|CLEC2B|CLEC7A|LGALS8
Human Myopathy_Eisenberg08_35genes (18723858-Table2)	GeneSigDB	4	34	0.538519	0.727506	11.7647	1	4.75801	0.00197355	0.0156546	ALDH1A1|CLEC2B|IDH1|KCNJ2
Mouse StemCell_Pucci09_39genes (19383967-Table2)	GeneSigDB	4	34	0.538519	0.727506	11.7647	1	4.75801	0.00197355	0.0156546	CCR2|CD163|CXCL12|IFNG
STK33_NOMO_DN	MSigDB_C6	12	283	4.48238	2.08801	4.24028	1	3.60037	0.00197604	0.0156657	BTBD11|BTN3A3|FCGR3B|GCH1|GZMA|LPCAT2|MGAT4A|OSBPL1A|PSTPIP2|PTGER2|SLC8A1|XAF1
Mouse EmbryonicStemCell_Romito10_276genes (20140255-TableS2)	GeneSigDB	10	210	3.32615	1.80142	4.7619	1	3.70478	0.0019933	0.0157938	ASCL2|CD97|CXCL16|EIF4E3|FCGRT|HSD11B1|IFI35|MYO1F|NAAA|SAMHD1
REACTOME_GPCR_DOWNSTREAM_SIGNALING	MSigDB_C2	24	793	12.5602	3.45764	3.02648	1	3.30857	0.00201378	0.0159472	ARHGEF3|C3AR1|CCL5|CCR1|CCR2|CCR5|CXCL10|CXCL11|CXCL12|CXCL16|CXCL9|CXCR3|CXCR6|F2R|GNA15|GPR65|LPAR6|P2RY13|P2RY6|PIK3R5|PRKCH|PRKCQ|PTGER2|PTGER4
Human Leukemia_Agirre08_1149genes (19074828-TableS4)	GeneSigDB	23	748	11.8474	3.36134	3.07487	1	3.3179	0.00203283	0.0160891	C2|CCL5|CD163|CD28|CECR1|CTSC|CXCL11|CXCR3|FTL|HLA-F|HLA-G|IFIT5|MS4A4A|MS4A6A|OSBPL1A|P2RY6|PECAM1|RAB27A|SECTM1|SH2D1A|SH2D2A|STAT4|WARS
VECCHI_GASTRIC_CANCER_EARLY_DN	MSigDB_C2	14	362	5.73364	2.35762	3.8674	1	3.50623	0.00204527	0.0161786	ALDH1A1|CCL5|CCR2|CD302|CXCL12|GPR155|GPX3|ITM2A|MAF|MCTP1|RAB27A|SLAMF7|SPG20|TARP
RESPONSE_TO_OTHER_ORGANISM	MSigDB_C5	6	83	1.31462	1.13552	7.22892	1	4.12621	0.00205547	0.0162413	CCL4|CCL5|CCL8|CXCL12|FGR|TLR8
Human Uterine_Wong05_84genes (16353136-Table3)	GeneSigDB	6	83	1.31462	1.13552	7.22892	1	4.12621	0.00205547	0.0162413	EPB41L3|GPX3|ME1|PLSCR1|TLR8|VSIG4
Human Leukemia_Teuffel04_726genes (15257931-SuppTableA)	GeneSigDB	19	571	9.04395	2.94794	3.3275	1	3.37729	0.00205776	0.0162504	AIF1|APOBEC3A|CASP1|CPVL|CREBL2|CTSC|DAB2|DRAM1|EMR2|FCGRT|FYB|GALC|HERC5|IQGAP2|LGALS8|OSBPL1A|RAB27A|RGL1|SCARB2
GOBERT_OLIGODENDROCYTE_DIFFERENTIATION_DN	MSigDB_C2	30	1076	17.0425	4.00312	2.7881	1	3.23684	0.00206138	0.01627	AXL|CCL5|CERS6|CYLD|DAB2|DOCK4|FAM46A|FBXO6|FCGRT|FRMD4B|FYN|GALC|MAF|MBOAT1|N4BP2L1|NAGA|NPC2|PPT1|PRKCQ|SAMD9L|SASH1|SAT1|SCARB2|SLC30A1|SLC31A2|SPATS2L|STAT1|TMBIM1|TMEM71|XRN1
GRAHAM_CML_QUIESCENT_VS_NORMAL_DIVIDING_UP	MSigDB_C2	5	57	0.902811	0.941514	8.77193	1	4.3517	0.00206946	0.0163247	CCL5|CCL8|CXCL10|CXCL11|GBP1
BROCKE_APOPTOSIS_REVERSED_BY_IL6	MSigDB_C2	8	144	2.28079	1.49377	5.55556	1	3.82871	0.0021399	0.0168711	CD8B|DAPK1|IRF1|PLSCR1|RNF13|SH2D2A|STAT1|TNFSF10
Human Ovarian_Baranova06_907genes_SertoliLeydig (17177833-SuppTable1)	GeneSigDB	25	844	13.3679	3.56319	2.96209	1	3.26451	0.00217989	0.0171769	ATP6V1B2|BCL11B|BTN3A1|C3AR1|CD14|CLEC2B|CST3|CXCL10|GATA3|HEXB|IFI6|IL32|LST1|NKG7|PSME2|RALB|RNF13|SAT1|SCARB2|SEPW1|SERPINA1|SERPING1|STAT1|STAT4|TYROBP
ROZANOV_MMP14_TARGETS_DN	MSigDB_C2	4	35	0.554358	0.738111	11.4286	1	4.66819	0.00220069	0.0173026	CARD16|KIAA1598|MAF|RTN1
VALK_AML_CLUSTER_9	MSigDB_C2	4	35	0.554358	0.738111	11.4286	1	4.66819	0.00220069	0.0173026	CHST12|CLEC10A|FAM105A|VSIG4
Human HeadandNeck_Toruner04_44genes (15381369-Table6)	GeneSigDB	4	35	0.554358	0.738111	11.4286	1	4.66819	0.00220069	0.0173026	FYB|GPX3|IFITM1|TLR2
Human Lymphoma_Jenner03_44genes_2 (12925741-Figure12)	GeneSigDB	4	35	0.554358	0.738111	11.4286	1	4.66819	0.00220069	0.0173026	ACVR1|GBP1|LY6E|SEPW1
GREGORY_SYNTHETIC_LETHAL_WITH_IMATINIB	MSigDB_C2	8	145	2.29662	1.49892	5.51724	1	3.805	0.00223435	0.0175396	CELF2|CTSB|CXCR3|GBP4|PRKCQ|RTP4|SAT1|SNX10
MODULE_532	MSigDB_C4	15	406	6.43055	2.49448	3.69458	1	3.43537	0.00223359	0.0175396	ACVR1|CD163|CD8A|CELF2|CXCL10|DCANP1|DDX60|IPCEF1|LAP3|LEPROTL1|MFSD1|RNF213|SARAF|SLAMF7|TMEM144
Human Breast_Konstantinopoulos10_60genes (20547991-ST1)	GeneSigDB	5	58	0.91865	0.949717	8.62069	1	4.29744	0.00223575	0.0175396	CCL4|GBP1|LGMN|PSTPIP1|SAT1
Human StemCell_Duhagon10_60genes (20500816-Table1)	GeneSigDB	5	58	0.91865	0.949717	8.62069	1	4.29744	0.00223575	0.0175396	LGALS8|PTGER4|SLC25A30|SLC30A1|WARS
Mouse Skin_Driskell09_1322genes (19605494-TableS1)	GeneSigDB	24	800	12.671	3.47235	3	1	3.26262	0.00225577	0.0176869	C2|CCL5|CCR5|CCRL2|CD3E|CHST12|CLEC10A|CLEC7A|CMKLR1|CST7|CXCL12|FCER1G|FRMD3|FYB|GATA3|GPR65|GZMA|HS3ST3B1|IFNG|ITM2A|PILRA|PSTPIP2|RBM47|TYROBP
V$IRF1_01	MSigDB_C3	11	250	3.9597	1.96386	4.4	1	3.58493	0.00225752	0.0176909	CCL5|CXCL10|CXCL11|DDX58|DYNLT1|GATA3|SAT1|SLAMF8|TAP1|TNFSF13B|XAF1
BIOCARTA_CCR5_PATHWAY	MSigDB_C2	3	17	0.269259	0.514606	17.6471	1	5.30647	0.0022729	0.017753	CCL4|CCR5|CXCL12
NIELSEN_LEIOMYOSARCOMA_UP	MSigDB_C2	3	17	0.269259	0.514606	17.6471	1	5.30647	0.0022729	0.017753	CCL5|CXCL9|SLAMF8
XU_RESPONSE_TO_TRETINOIN_AND_NSC682994_UP	MSigDB_C2	3	17	0.269259	0.514606	17.6471	1	5.30647	0.0022729	0.017753	IFITM1|STAT1|TNFSF10
MODULE_492	MSigDB_C4	3	17	0.269259	0.514606	17.6471	1	5.30647	0.0022729	0.017753	ATP6V1B2|HEXB|NAGA
Human Leukemia_Sanchez-Guijo08_17genes (18722011-SuppTable2f)	GeneSigDB	3	17	0.269259	0.514606	17.6471	1	5.30647	0.0022729	0.017753	DPYD|GALC|IPCEF1
Human Lymphoma_Zhu02_18genes (12472567-Table5)	GeneSigDB	3	17	0.269259	0.514606	17.6471	1	5.30647	0.0022729	0.017753	CD6|CXCL9|GZMK
REACTOME_TOLL_RECEPTOR_CASCADES	MSigDB_C2	7	114	1.80562	1.32992	6.14035	1	3.90577	0.00228516	0.017839	CD14|CTSB|CTSS|LGMN|LY96|TLR2|TLR8
YAGI_AML_WITH_T_8_21_TRANSLOCATION	MSigDB_C2	14	367	5.81284	2.37359	3.81471	1	3.44927	0.00231784	0.0180842	AIF1|CD68|CERS6|CSF3R|ITM2B|LEPROTL1|LST1|PTGER2|RALB|SPG20|TNFAIP2|TRAT1|TSPAN4|VAMP5
Human Leukemia_Passioura05_88genes (15705876-TableS3)	GeneSigDB	6	85	1.3463	1.14907	7.05882	1	4.04998	0.00231981	0.0180897	DAPK1|FCER1G|FGR|IRF1|RALB|STAT1
FULCHER_INFLAMMATORY_RESPONSE_LECTIN_VS_LPS_UP	MSigDB_C2	19	578	9.15482	2.96551	3.2872	1	3.31989	0.00235596	0.0183616	C1ORF54|CERS6|CLEC4A|CLEC7A|CST7|DOCK5|FCGR1B|FCGR2A|IGSF6|MYOF|NAAA|P2RY6|PHACTR2|PSTPIP1|RAB27A|RTN1|SEPW1|SLAMF8|TARP
RODRIGUES_THYROID_CARCINOMA_POORLY_DIFFERENTIATED_DN	MSigDB_C2	24	803	12.7186	3.47863	2.98879	1	3.24307	0.00236682	0.0184362	ARHGEF3|CD302|CST3|CTSB|CXCL12|CYLD|DOCK5|EIF4E3|GLIPR2|GPX3|KCTD12|LGMN|MAF|PHACTR2|PQLC3|PTGER4|RNF213|SASH1|SCARB2|SERPINA1|SMPDL3A|SPATA13|TMBIM1|TSPAN5
GGGCGGR_V$SP1_Q6	MSigDB_C3	29	2934	46.471	6.33821	0.988412	0	-2.75646	0.00238164	0.0185415	ADAP2|ARL6IP5|AXL|BCL11B|CMKLR1|CREBL2|CRY1|CYLD|DOCK4|FASLG|FLVCR2|GATA3|GNA15|GPR155|HS3ST3B1|IDH1|KCNJ2|MAFB|NDFIP1|NPC2|P2RY6|RAB27A|RALB|RGL1|RNF11|RTN1|SARAF|SLC27A2|SYNJ1
MODULE_118	MSigDB_C4	15	409	6.47807	2.50352	3.66748	1	3.40398	0.00239547	0.018639	AIF1|ALDH1A1|CCL4|CCL5|CD3D|CLEC2B|CST7|CTSC|EPB41L3|FCER1G|IFI27|IFIT1|LAIR1|MNDA|VSIG4
BARIS_THYROID_CANCER_DN	MSigDB_C2	5	59	0.934489	0.95785	8.47458	1	4.24442	0.00241156	0.0187437	CD2|GATA3|IRF1|OSBPL1A|TNFSF10
WIERENGA_STAT5A_TARGETS_GROUP2	MSigDB_C2	5	59	0.934489	0.95785	8.47458	1	4.24442	0.00241156	0.0187437	CCL5|CLEC4A|CXCL10|GALC|GPR65
Mouse Lymphoma_Wu08_1167genes (18535662-TableS2d)	GeneSigDB	2	631	9.99428	3.095	0.316957	0	-2.58296	0.00241638	0.018771	AXL|ME1
MIKKELSEN_ES_ICP_WITH_H3K4ME3	MSigDB_C2	22	713	11.2931	3.28422	3.08555	1	3.26012	0.00242044	0.0187923	AXL|C16ORF54|CALCOCO2|CD3E|CMKLR1|DDX60|DOK2|FGR|GALM|GPRIN3|HAPLN3|IL15|ITM2A|LIPA|LPAR6|LY96|RNF125|SERPING1|STAT4|TCN2|TLR2|UBASH3A
Human Lymphoma_Young07_06genes (17881637-Table5)	GeneSigDB	2	5	0.079194	0.279154	40	1	6.88082	0.00242428	0.0188119	C3AR1|IFIT3
Human Breast_Harvell08_183genes (18338247-SuppTable1)	GeneSigDB	8	147	2.3283	1.50916	5.44218	1	3.75819	0.00243305	0.0188697	CPVL|CTSS|FAM46A|FYN|GATA3|MAF|RGL1|RHOU
VANHARANTA_UTERINE_FIBROID_WITH_7Q_DELETION_DN	MSigDB_C2	4	36	0.570197	0.748566	11.1111	1	4.58183	0.00244523	0.0189128	GAA|LYST|OSBPL1A|SASH1
MODULE_51	MSigDB_C4	4	36	0.570197	0.748566	11.1111	1	4.58183	0.00244523	0.0189128	CD4|CD8A|CD8B|LCP2
Human Lymphoma_Islam02_39genes (11920564-Table4)	GeneSigDB	4	36	0.570197	0.748566	11.1111	1	4.58183	0.00244523	0.0189128	CD6|FGR|FYN|RAB27A
Human Ovarian_Partheen06_45genes (16996261-Table3)	GeneSigDB	4	36	0.570197	0.748566	11.1111	1	4.58183	0.00244523	0.0189128	CST3|MAFB|PLD3|SERPING1
Human StemCell_Sun05_38genes (16007577-Table3)	GeneSigDB	4	36	0.570197	0.748566	11.1111	1	4.58183	0.00244523	0.0189128	DAB2|IFI27|IFITM1|PSME2
GHANDHI_BYSTANDER_IRRADIATION_UP	MSigDB_C2	6	86	1.36214	1.15578	6.97674	1	4.01274	0.00246119	0.0190054	CXCL10|GCH1|HSD11B1|MCTP1|PLA2G4A|SAT1
Human Esophagus_Kimchi05_96genes (15833844-Table2S)	GeneSigDB	6	86	1.36214	1.15578	6.97674	1	4.01274	0.00246119	0.0190054	CTSS|FAM46A|HLA-F|NAGK|RAB20|SERPINA1
Mouse Breast_Astolfi05_103genes_Her2Neu (15793299-TableD)	GeneSigDB	6	86	1.36214	1.15578	6.97674	1	4.01274	0.00246119	0.0190054	CASP1|CEBPD|ITM2A|PTGER4|RNF11|TRAC
DAVICIONI_MOLECULAR_ARMS_VS_ERMS_DN	MSigDB_C2	9	181	2.86682	1.67343	4.97238	1	3.66504	0.00246822	0.0190493	C1ORF54|CD97|INPP4B|ITM2A|KCTD12|LY6E|PTGER4|RGL1|SMCO4
Human Breast_Lauss08_374genes (17899371-GeneTable4)	GeneSigDB	14	370	5.86035	2.38313	3.78378	1	3.41553	0.00249532	0.0192481	CST3|CTSC|CXCL9|DYNLT1|FCGRT|GATA3|IFITM1|IL32|MS4A7|RARRES3|RNF213|SAT1|TNFAIP2|TSPAN4
Mouse EmbryonicStemCell_Soh07_224genes_A (17823238-TableS4a)	GeneSigDB	10	217	3.43702	1.83092	4.60829	1	3.58452	0.00252989	0.0195042	CCL4|CCL5|CXCL11|CXCL12|CXCL16|CXCL9|FASLG|IFI35|IL15|TNFSF13B
MODULE_93	MSigDB_C4	9	182	2.88266	1.67801	4.94505	1	3.6456	0.00256132	0.0197358	ALDH1A1|DPYD|GPX1|GPX3|HNMT|HSD11B1|IDH1|SEPW1|TBXAS1
STEARMAN_LUNG_CANCER_EARLY_VS_LATE_DN	MSigDB_C2	5	60	0.950328	0.965913	8.33333	1	4.19259	0.0025972	0.01998	CD68|CLEC4A|CTSS|PLD3|SAT1
GNF2_MYD88	MSigDB_C4	5	60	0.950328	0.965913	8.33333	1	4.19259	0.0025972	0.01998	CASP1|CECR1|FCER1G|LST1|TYROBP
MODULE_254	MSigDB_C4	5	60	0.950328	0.965913	8.33333	1	4.19259	0.0025972	0.01998	CD2|CLEC2B|FASLG|IFITM1|TNFSF10
SAFFORD_T_LYMPHOCYTE_ANERGY	MSigDB_C2	6	87	1.37797	1.16246	6.89655	1	3.97607	0.00260896	0.020038	CASP4|CD97|F2R|FYN|GCH1|LAG3
Human BoneMarrow_HuLieskovan05_107genes (15930281-Table1)	GeneSigDB	6	87	1.37797	1.16246	6.89655	1	3.97607	0.00260896	0.020038	DAPK1|FCGRT|HLA-E|IFITM1|LY96|ME1
Human Pancreas_Levy05_114genes (16135802-Table1)	GeneSigDB	6	87	1.37797	1.16246	6.89655	1	3.97607	0.00260896	0.020038	ANKRD22|CXCL11|GATA3|GBP2|SASH1|TNFSF10
TSAI_RESPONSE_TO_IONIZING_RADIATION	MSigDB_C2	8	149	2.35998	1.51932	5.36913	1	3.71219	0.00264534	0.0203065	AXL|CASP1|CCL4|CCR1|CXCL10|IFITM1|STAT1|TNFSF10
OKUMURA_INFLAMMATORY_RESPONSE_LPS	MSigDB_C2	9	183	2.8985	1.68258	4.91803	1	3.62628	0.00265718	0.0203865	CCL5|CCL8|CEBPD|DSE|FCGR2A|ME1|PTGER4|RGL1|SLC27A2
MODULE_6	MSigDB_C4	15	414	6.55726	2.51851	3.62319	1	3.35228	0.00268686	0.0206031	ALDH1A1|C2|CCL5|CD14|CD6|CTSC|FCGRT|GPX3|IFI27|LGMN|RARRES3|SERPINA1|TNFAIP2|TNFSF10|VSIG4
MODULE_408	MSigDB_C4	3	18	0.285098	0.529514	16.6667	1	5.12716	0.00269568	0.0206264	HEXB|NAGA|PSAP
CELL_STRUCTURE_DISASSEMBLY_DURING_APOPTOSIS	MSigDB_C5	3	18	0.285098	0.529514	16.6667	1	5.12716	0.00269568	0.0206264	GZMA|GZMB|PPT1
Human Colon_Jorissen08_20genes (19088021-Table4)	GeneSigDB	3	18	0.285098	0.529514	16.6667	1	5.12716	0.00269568	0.0206264	DAB2|PHACTR2|WARS
NFkB_Up_OCILy10_only	SignatureDB	3	18	0.285098	0.529514	16.6667	1	5.12716	0.00269568	0.0206264	CCL4|SAMD9L|STAT1
NAKAMURA_TUMOR_ZONE_PERIPHERAL_VS_CENTRAL_DN	MSigDB_C2	20	630	9.97844	3.09261	3.1746	1	3.24048	0.00272637	0.0208389	CEBPD|CLEC2B|CREG1|CXCL16|DPYD|GALC|GNA15|HLA-E|HLA-F|HLA-G|HNMT|IFIT5|IFITM1|ITM2B|LPAR6|MFSD1|RNF125|TC2N|TNFAIP2|TNFSF10
ZHANG_TARGETS_OF_EWSR1_FLI1_FUSION	MSigDB_C2	6	88	1.39381	1.1691	6.81818	1	3.93995	0.00276328	0.0210984	DAPK1|FCGRT|HLA-E|IFITM1|LY96|ME1
Human Immune_Kong10_112genes_ImmPort_CentroblastvsNaive (20460173-ImmPortCentroblastvsNaive)	GeneSigDB	6	88	1.39381	1.1691	6.81818	1	3.93995	0.00276328	0.0210984	CD97|CELF2|DPYD|GPX1|IL15|PECAM1
ZHANG_TLX_TARGETS_36HR_UP	MSigDB_C2	10	220	3.48453	1.84342	4.54545	1	3.53444	0.00279269	0.0212798	FCGRT|FTL|GLIPR2|PLD3|PQLC3|SAT1|SCARB2|STOM|TAP1|TCN2
LYSOSOME	MSigDB_C5	5	61	0.966166	0.973909	8.19672	1	4.1419	0.00279299	0.0212798	CTSC|GALC|LIPA|NPC2|PPT1
LYTIC_VACUOLE	MSigDB_C5	5	61	0.966166	0.973909	8.19672	1	4.1419	0.00279299	0.0212798	CTSC|GALC|LIPA|NPC2|PPT1
Human HeadandNeck_Dysvik06_73genes (16489063-Table2)	GeneSigDB	5	61	0.966166	0.973909	8.19672	1	4.1419	0.00279299	0.0212798	CEBPD|FCGRT|IFI6|ITM2A|LCP2
Mouse StemCell_Forsberg05_362genes (16151515-TableS3)	GeneSigDB	9	185	2.93018	1.69168	4.86486	1	3.58806	0.00285743	0.0217592	ARHGEF3|ARL4C|CCL4|CCR5|CST7|GGTA1P|GPR171|PTGER2|RNF149
FLECHNER_PBL_KIDNEY_TRANSPLANT_OK_VS_DONOR_UP	MSigDB_C2	8	151	2.39166	1.52942	5.29801	1	3.66696	0.00287183	0.0218571	BTN3A2|IPCEF1|LST1|PECAM1|PTGER2|SAT1|STAT4|VAMP5
SWEET_KRAS_ONCOGENIC_SIGNATURE	MSigDB_C2	6	89	1.40965	1.1757	6.74157	1	3.90436	0.00292433	0.0222449	CD68|CST3|CTSS|FCGR2A|GNS|NPC2
Human Bone_Lu07_301genes (17682054-Table1)	GeneSigDB	12	297	4.70412	2.13841	4.0404	1	3.41183	0.00293373	0.0223045	APOL3|CAPN2|CASP4|F2R|GPR65|GZMA|IFI6|IFIH1|IL15|IRF1|LGALS8|TNFAIP2
MARSON_BOUND_BY_E2F4_UNSTIMULATED	MSigDB_C2	3	724	11.4673	3.30867	0.414365	0	-2.55912	0.0029622	0.0225089	CXCL10|STAT1|TAP1
Human EmbryonicStemCell_Soh07_224genes_B (17823238-TableS4b)	GeneSigDB	10	222	3.51621	1.8517	4.5045	1	3.50152	0.0029797	0.0226299	CCL4|CCL5|CXCL11|CXCL12|CXCL16|CXCL9|FASLG|IFI35|IL15|TNFSF13B
SPIRA_SMOKERS_LUNG_CANCER_UP	MSigDB_C2	4	38	0.601874	0.769046	10.5263	1	4.41862	0.00298908	0.0226529	ARL6IP5|ATP6AP2|PLA2G4A|SERPINA1
IMMUNE_EFFECTOR_PROCESS	MSigDB_C5	4	38	0.601874	0.769046	10.5263	1	4.41862	0.00298908	0.0226529	C2|CRTAM|SLA2|TLR8
Human Kidney_Yao05_50genes (15682440-Table2)	GeneSigDB	4	38	0.601874	0.769046	10.5263	1	4.41862	0.00298908	0.0226529	C1QB|HLA-F|IL32|TYROBP
JAK_IL10_Ly10_Up	SignatureDB	4	38	0.601874	0.769046	10.5263	1	4.41862	0.00298908	0.0226529	CD14|CXCL9|MNDA|PARP9
CORRE_MULTIPLE_MYELOMA_DN	MSigDB_C2	5	62	0.982005	0.981839	8.06452	1	4.09232	0.00299923	0.0227057	CEBPD|CXCL12|FBXO6|HS3ST3B1|MAF
Human Ovarian_Park08_77genes (18714397-TableW1)	GeneSigDB	5	62	0.982005	0.981839	8.06452	1	4.09232	0.00299923	0.0227057	GIMAP6|MAF|MS4A7|PLSCR1|SPATS2L
RESPONSE_TO_BIOTIC_STIMULUS	MSigDB_C5	7	120	1.90066	1.3643	5.83333	1	3.73769	0.00304894	0.0230576	CCL4|CCL5|CCL8|CRTAM|CXCL12|FGR|TLR8
Human Leukemia_Sun07_407genes (17571080-SuppTable2a)	GeneSigDB	13	339	5.36935	2.2826	3.83481	1	3.34297	0.00313307	0.0236813	BTN3A3|CASP1|CCL8|CCR2|CD163|CD3G|CD97|DAB2|IFIT1|ITM2A|MYO1F|NPC2|SAT1
SA_CASPASE_CASCADE	MSigDB_C2	3	19	0.300937	0.544012	15.7895	1	4.9614	0.00316383	0.0238381	FASLG|GZMB|PRF1
XU_HGF_TARGETS_INDUCED_BY_AKT1_6HR	MSigDB_C2	3	19	0.300937	0.544012	15.7895	1	4.9614	0.00316383	0.0238381	IFI6|IFIT1|PLSCR1
CELL_RECOGNITION	MSigDB_C5	3	19	0.300937	0.544012	15.7895	1	4.9614	0.00316383	0.0238381	CLEC7A|CRTAM|PECAM1
T_CELL_PROLIFERATION	MSigDB_C5	3	19	0.300937	0.544012	15.7895	1	4.9614	0.00316383	0.0238381	CD28|CD3E|CRTAM
Human Breast_Martin09_19genes (19225562-Table3b)	GeneSigDB	3	19	0.300937	0.544012	15.7895	1	4.9614	0.00316383	0.0238381	CERS6|CXCL10|CXCL11
BCL6_repressed	SignatureDB	3	19	0.300937	0.544012	15.7895	1	4.9614	0.00316383	0.0238381	CXCL10|IFITM1|STAT1
SCGGAAGY_V$ELK1_02	MSigDB_C3	8	1196	18.9432	4.20944	0.668896	0	-2.59968	0.00319386	0.0240389	ATP8B4|FAM46A|GPR155|LEPROTL1|NAGK|RNF13|SYNJ1|WARS
Human Lymphoma_Sriuranpong04_670genes_Epithelium(N)Metaplastic_DisplasticLesions(R)Carcinoma(T) (15297395-SuppTable1)	GeneSigDB	16	464	7.3492	2.66345	3.44828	1	3.24797	0.00320209	0.0240882	ALDH1A1|C3AR1|DAB2|DPYD|FCGRT|GALC|INPP4B|KCNJ2|LCP2|LGALS8|LILRB5|MS4A6A|MS4A7|PSAP|RALB|STOM
RESPONSE_TO_STRESS	MSigDB_C5	17	507	8.03027	2.78159	3.35306	1	3.22467	0.00321106	0.0241303	AIF1|AOAH|APOL3|C2|C3AR1|CCL4|CCL5|CCR1|CCR2|CCR5|CD97|CXCL10|CXCL11|CXCL9|F2R|GPX3|IPCEF1
Human Intestine_Jinawath04_1553genes (15273739-SuppTable2)	GeneSigDB	32	1207	19.1174	4.22774	2.6512	1	3.04716	0.00320996	0.0241303	ALDH1A1|BCL11B|C10ORF54|C5ORF56|CAPN2|CD2|CD28|CD3G|CD8B|CELF2|CST7|CTSS|DOCK4|FAM46A|GBP1|IFI27|LY96|LYST|MBOAT1|MGAT4A|MYOF|NAGK|PQLC3|RAB27A|RNF213|SDCBP|SECTM1|SPATA13|SPATS2L|SYNJ1|TBXAS1|TMBIM1
JOHNSTONE_PARVB_TARGETS_1_DN	MSigDB_C2	5	63	0.997844	0.989704	7.93651	1	4.04379	0.00321624	0.0241565	CTSB|DSE|MCTP1|PHACTR2|PTGER4
BROWNE_HCMV_INFECTION_2HR_UP	MSigDB_C2	4	39	0.617713	0.779084	10.2564	1	4.34137	0.00328966	0.024669	FYB|GCH1|IRF1|N4BP2L1
GAZDA_DIAMOND_BLACKFAN_ANEMIA_PROGENITOR_UP	MSigDB_C2	4	39	0.617713	0.779084	10.2564	1	4.34137	0.00328966	0.024669	ATP6V1B2|HLA-G|LST1|STAT4
Human Breast_Amatschek04_39genes (14871811-Table3)	GeneSigDB	4	39	0.617713	0.779084	10.2564	1	4.34137	0.00328966	0.024669	IFI44L|IFI6|IFIH1|MYOF
GSE17974_IL4_AND_ANTI_IL12_VS_UNTREATED_24H_ACT_CD4_TCELL_UP	MSigDB_C7	9	189	2.99353	1.70972	4.7619	1	3.51312	0.00329363	0.0246858	C1ORF162|CD244|CD8A|GATA3|LAIR1|PLA2G4A|RTN1|STAT4|SYTL3
Human Brain_Godard03_239genes (14583454-TableS1)	GeneSigDB	10	226	3.57957	1.86816	4.42478	1	3.43678	0.00338366	0.0253473	AIF1|CASP4|CD302|DAPK1|FCGR2A|FCGR3B|GBP2|IFI27|IFIT5|TYROBP
HAHTOLA_MYCOSIS_FUNGOIDES_CD4_UP	MSigDB_C2	5	64	1.01368	0.997507	7.8125	1	3.99628	0.00344433	0.0257747	CCL4|CEBPD|MCTP1|MS4A4A|RAB20
LIU_SMARCA4_TARGETS	MSigDB_C2	5	64	1.01368	0.997507	7.8125	1	3.99628	0.00344433	0.0257747	C10ORF54|IFI27|IFITM1|IL32|LPCAT2
Mouse Lung_Mikkonen10_134genes (20035825-TableS2b)	GeneSigDB	7	123	1.94817	1.38116	5.69106	1	3.65766	0.00349728	0.0261572	AIF1|CASP4|GBP3|GBP4|MAFB|RHOU|TNFSF10
G_PROTEIN_COUPLED_RECEPTOR_ACTIVITY	MSigDB_C5	9	191	3.02521	1.71867	4.71204	1	3.4764	0.00353054	0.0263783	C3AR1|CD97|CMKLR1|CRY1|EMR2|F2R|GPR56|PTGER2|PTGER4
ERB2_UP.V1_UP	MSigDB_C6	9	191	3.02521	1.71867	4.71204	1	3.4764	0.00353054	0.0263783	CAPN2|DAB2|DRAM1|MGAT4A|NPC2|PTGER4|SAT1|SDCBP|SERPINA1
Human Lymphoma_Karube06_06genes (16291580-Table2b)	GeneSigDB	2	6	0.0950328	0.305791	33.3333	1	6.22964	0.00359837	0.0268711	FASLG|IFNG
CYSTEINE_TYPE_ENDOPEPTIDASE_ACTIVITY	MSigDB_C5	4	40	0.633552	0.788992	10	1	4.26677	0.00361017	0.026903	CASP1|CTSB|CTSS|LGMN
Human Bladder_Buytaert08_41genes (17952126-Table2)	GeneSigDB	4	40	0.633552	0.788992	10	1	4.26677	0.00361017	0.026903	CEBPD|PLA2G4A|RGL1|TLR2
Human Leukemia_Davies03_41genes (12947006-Table2)	GeneSigDB	4	40	0.633552	0.788992	10	1	4.26677	0.00361017	0.026903	FCER1G|LY96|NPC2|SLC7A7
Human Stomach_Subramanian04_49genes_PDGFRA mutant (15326474-Table2c)	GeneSigDB	4	40	0.633552	0.788992	10	1	4.26677	0.00361017	0.026903	C1QA|EPB41L3|STOM|TYROBP
V$STAT4_01	MSigDB_C3	11	266	4.21312	2.02505	4.13534	1	3.35146	0.00362614	0.0270079	CD3D|CSF3R|DOCK4|GPX1|HSD11B1|LEPROTL1|NDFIP1|P2RY13|PRKCH|PRR5L|SDCBP
RAY_TUMORIGENESIS_BY_ERBB2_CDC25A_DN	MSigDB_C2	8	157	2.48669	1.55932	5.09554	1	3.53572	0.00364295	0.0271189	ARHGEF3|CST3|CXCL12|DDX58|EIF4E3|ITM2B|RHOU|SAMHD1
E2F3_UP.V1_UP	MSigDB_C6	9	192	3.04105	1.72313	4.6875	1	3.45821	0.0036539	0.0271862	CRY1|EPB41L3|GCH1|MBOAT1|SLC27A2|SMCO4|SNX10|TMEM155|TSPAN5
GOLDRATH_IMMUNE_MEMORY	MSigDB_C2	5	65	1.02952	1.00525	7.69231	1	3.94974	0.00368382	0.0272385	CTSW|EOMES|F2R|FCGRT|KCTD12
KIM_GERMINAL_CENTER_T_HELPER_UP	MSigDB_C2	5	65	1.02952	1.00525	7.69231	1	3.94974	0.00368382	0.0272385	CREBL2|GIMAP4|PHACTR2|SH2D1A|STAT1
NIELSEN_GIST_VS_SYNOVIAL_SARCOMA_DN	MSigDB_C2	3	20	0.316776	0.558133	15	1	4.8075	0.00367883	0.0272385	CASP1|PRKCQ|TNFSF10
REACTOME_ANTIGEN_PRESENTATION_FOLDING_ASSEMBLY_AND_PEPTIDE_LOADING_OF_CLASS_I_MHC	MSigDB_C2	3	20	0.316776	0.558133	15	1	4.8075	0.00367883	0.0272385	HLA-F|HLA-G|TAP1
REACTOME_NEF_MEDIATES_DOWN_MODULATION_OF_CELL_SURFACE_RECEPTORS_BY_RECRUITING_THEM_TO_CLATHRIN_ADAPTERS	MSigDB_C2	3	20	0.316776	0.558133	15	1	4.8075	0.00367883	0.0272385	CD28|CD4|CD8B
VILIMAS_NOTCH1_TARGETS_DN	MSigDB_C2	3	20	0.316776	0.558133	15	1	4.8075	0.00367883	0.0272385	CSF3R|LRRC25|STOM
MODULE_58	MSigDB_C4	3	20	0.316776	0.558133	15	1	4.8075	0.00367883	0.0272385	C1QA|C2|SERPING1
Human Immune_Kong10_79genes_Immune_Kong10_genes_ImmPort_CentrocytevsMemory (20460173-ImmPortCentrocytevsMemory)	GeneSigDB	5	65	1.02952	1.00525	7.69231	1	3.94974	0.00368382	0.0272385	GALC|GPX1|HEXB|LGMN|PPT1
Human Leukemia_Pellagatti06_20genes (16527891-Table1)	GeneSigDB	3	20	0.316776	0.558133	15	1	4.8075	0.00367883	0.0272385	GIMAP6|IFIT1|IFITM1
Human StemCell_Ehrchen07_23genes (17018861-Table1)	GeneSigDB	3	20	0.316776	0.558133	15	1	4.8075	0.00367883	0.0272385	C1QA|CD163|FGR
Human StemCell_Komor05_21genes_GranulopoieticDifferentiation (15955831-SuppTable3)	GeneSigDB	3	20	0.316776	0.558133	15	1	4.8075	0.00367883	0.0272385	CD300A|CLEC4A|VSIG4
Mouse DendriticCells_Bar-On10_28genes (20679228-TableS4)	GeneSigDB	3	20	0.316776	0.558133	15	1	4.8075	0.00367883	0.0272385	CCR2|CLEC7A|STAT4
TGANTCA_V$AP1_C	MSigDB_C3	30	1120	17.7394	4.08025	2.67857	1	3.00485	0.00369656	0.0273185	ADAP2|ANKRD22|ASCL2|BTBD11|C3AR1|CD244|CD68|CPNE8|CST7|CYFIP1|DOCK4|DPYD|FAM46A|GPR56|GPRIN3|GPX1|GZMB|HS3ST3B1|ITM2B|MCTP1|PRF1|PSTPIP1|RTN1|SAT1|SDCBP|SLC38A6|SNX10|STAT1|TBXAS1|VAMP5
Human Colon_Mariadason03_308genes (14695196-Table4)	GeneSigDB	10	229	3.62708	1.8804	4.36681	1	3.38914	0.00371428	0.0274353	ALDH1A1|ANKRD22|CRY1|FCGRT|GAA|HS3ST3B1|LPAR6|LST1|NAGA|TCN2
REACTOME_METABOLISM_OF_LIPIDS_AND_LIPOPROTEINS	MSigDB_C2	16	472	7.47591	2.68585	3.38983	1	3.1737	0.0037756	0.0278738	CERS6|GALC|HEXB|HSD11B1|IDH1|INPP4B|LGMN|LPCAT2|MBOAT1|ME1|PIK3R5|PLA2G4A|PLD3|PSAP|SLC27A2|SYNJ1
GSE17974_CTRL_VS_ACT_IL4_AND_ANTI_IL12_0.5H_CD4_TCELL_UP	MSigDB_C7	9	193	3.05689	1.72758	4.66321	1	3.44015	0.00378062	0.0278965	CD14|CD163|CLEC10A|CLEC7A|EPB41L3|LILRB2|PILRA|SLC7A7|VSIG4
HSIAO_HOUSEKEEPING_GENES	MSigDB_C2	14	388	6.14545	2.43948	3.60825	1	3.21976	0.00381084	0.028105	CAPN2|CD3E|CST3|FCGRT|FTL|FYN|GPX1|HLA-E|IFITM1|NPC2|PSAP|SEPW1|STOM|WARS
REGULATION_OF_CELL_PROLIFERATION	MSigDB_C5	12	307	4.86251	2.17365	3.90879	1	3.28364	0.00382523	0.0281965	AIF1|CD28|CD3E|CXCL10|GPX1|IFITM1|IL15|LST1|RARRES3|SIRPG|TNFSF13B|WARS
HOOI_ST7_TARGETS_UP	MSigDB_C2	6	94	1.48885	1.20815	6.38298	1	3.73395	0.003837	0.0282686	DPYD|IL15|IL32|INPP4B|LY6E|SLC27A2
PRC2_EZH2_UP.V1_DN	MSigDB_C6	9	194	3.07273	1.73201	4.63918	1	3.42219	0.00391076	0.0287972	ARL4C|CLEC2B|FLVCR2|GPR56|KCTD12|MCTP1|SCML1|SMPDL3A|TBXAS1
Human Liver_Nakagawa04_91genes (15326482-Table2)	GeneSigDB	5	66	1.04536	1.01293	7.57576	1	3.90415	0.00393501	0.0289161	EPB41L3|KCNJ2|MAFB|SECTM1|SLC38A6
Human Prostate_Tamura07_70genes (17545589-Table2)	GeneSigDB	5	66	1.04536	1.01293	7.57576	1	3.90415	0.00393501	0.0289161	C2|DOCK5|IQGAP2|LPAR6|SERPINA1
Human Uterine_Matsumura06_67genes (16533762-Table1)	GeneSigDB	5	66	1.04536	1.01293	7.57576	1	3.90415	0.00393501	0.0289161	CCR1|FTL|LGMN|SDCBP|TYROBP
NFkB_Up_BCR_paper	SignatureDB	5	66	1.04536	1.01293	7.57576	1	3.90415	0.00393501	0.0289161	IFIT1|IFIT3|IRF1|PTGER4|TNFAIP2
Human Lymphoma_OrtegaPaino08_46genes (18024791-Table2)	GeneSigDB	4	41	0.64939	0.798777	9.7561	1	4.19467	0.00395124	0.0290055	CCL5|CRY1|CST3|CYFIP1
Human StemCell_Ahn02_69genes (12176896-Table1)	GeneSigDB	4	41	0.64939	0.798777	9.7561	1	4.19467	0.00395124	0.0290055	FTL|IGSF6|LIPA|MS4A6A
CELLULAR_CARBOHYDRATE_METABOLIC_PROCESS	MSigDB_C5	7	126	1.99569	1.39782	5.55556	1	3.58009	0.00399414	0.0293054	CHST12|GAA|GNS|HS3ST3B1|IDH1|ME1|NAGK
Mouse Testicular_Denolet06_509genes (16166195-TableS1a)	GeneSigDB	13	349	5.52774	2.31553	3.72493	1	3.22702	0.0040013	0.0293429	CD302|FLVCR2|KCTD12|MAFB|N4BP2L1|PHACTR2|PPT1|RAB20|RALB|SCARB2|SLC25A30|TMEM144|TSPAN5
REACTOME_GENERIC_TRANSCRIPTION_PATHWAY	MSigDB_C2	0	343	5.43271	2.29583	0	0	-2.36634	0.00402309	0.0294875
Human Intestine_Vecchi07_415genes (17297478-SuppTable2)	GeneSigDB	12	309	4.89419	2.18063	3.8835	1	3.2586	0.0040273	0.0295032	ARL4C|AXL|C3AR1|CD163|CPNE8|DAB2|DSE|HAVCR2|MAFB|PIK3R5|SNX10|TLR2
GSE17974_0H_VS_0.5H_IN_VITRO_ACT_CD4_TCELL_UP	MSigDB_C7	9	195	3.08856	1.73643	4.61538	1	3.40436	0.00404438	0.0295828	APOBEC3A|CD14|CLEC7A|FCGR1B|FGR|GBP5|LILRB2|SERPING1|SLC7A7
GSE26495_PD1HIGH_VS_PD1LOW_CD8_TCELL_DN	MSigDB_C7	9	195	3.08856	1.73643	4.61538	1	3.40436	0.00404438	0.0295828	ASCL2|ATP8B4|CMKLR1|FAM46A|FCGR3B|GNLY|IFITM1|KLRD1|TYROBP
Human Colon_diPietro05_100genes (16143142-Table3)	GeneSigDB	6	95	1.50469	1.21453	6.31579	1	3.70128	0.00404228	0.0295828	ASCL2|FCGR3B|GALC|GPR56|GZMA|VSIG4
Mouse Viral_Mendoza-Villanueva08_350genes (19036130-TableS1b)	GeneSigDB	11	270	4.27647	2.04005	4.07407	1	3.29577	0.00405541	0.0296483	ALDH1A1|CCL8|CD14|CXCL12|F2R|GBP1|HSD11B1|MBOAT1|PLSCR1|RTP4|TMEM71
Mouse Uterine_Jeong05_296genes (15845616-SuppTable1)	GeneSigDB	10	232	3.6746	1.89255	4.31034	1	3.34226	0.00407001	0.0297398	ALDH1A1|ARL4C|ATP6V1B2|CD3D|GALM|GGTA1P|PLA2G4A|PLSCR1|RHOU|SLC27A2
Human Pancreas_Rosero10_1018genes (20860821-TableS5)	GeneSigDB	23	792	12.5443	3.45553	2.90404	1	3.02578	0.00410505	0.0299805	ARHGEF3|ATP6V1B2|BTBD11|CCL4|CD8A|CREG1|CTSC|CXCL10|CXCL9|CYLD|DDX58|GALM|INPP4B|IRF1|ITM2A|LAIR1|LYST|MGAT4A|RNF125|SEPW1|STAT4|TCN2|TNFAIP2
RASHI_RESPONSE_TO_IONIZING_RADIATION_2	MSigDB_C2	7	127	2.01153	1.40333	5.51181	1	3.55475	0.0041711	0.0304474	CD14|CEBPD|GALC|IRF1|PLSCR1|RHOU|SLC7A7
MEK_UP.V1_UP	MSigDB_C6	9	196	3.1044	1.74084	4.59184	1	3.38664	0.00418155	0.0304613	ARL4C|CAPN2|FAM105A|FLVCR2|GPX3|NPC2|PRKCH|PTGER4|SDCBP
MTOR_UP.N4.V1_UP	MSigDB_C6	9	196	3.1044	1.74084	4.59184	1	3.38664	0.00418155	0.0304613	APOL6|DOK2|GCH1|GPR65|IDH1|LGMN|MGAT4A|PECAM1|PHACTR2
GSE10239_NAIVE_VS_MEMORY_CD8_TCELL_DN	MSigDB_C7	9	196	3.1044	1.74084	4.59184	1	3.38664	0.00418155	0.0304613	CASP1|CCR5|CD244|CD3G|CD68|CRTAM|IFNG|SLAMF7|SNX10
GSE26928_NAIVE_VS_CENT_MEMORY_CD4_TCELL_DN	MSigDB_C7	9	196	3.1044	1.74084	4.59184	1	3.38664	0.00418155	0.0304613	CXCL16|FRMD4B|GALM|GNS|GPR65|LDOC1L|MBOAT1|SMCO4|STOM
PEREZ_TP63_TARGETS	MSigDB_C2	13	351	5.55942	2.32206	3.7037	1	3.2043	0.00419633	0.0305204	ADAP2|BTBD11|C10ORF54|CELF2|CXCR3|EPB41L3|FAM105A|IFIT3|MAF|MAFB|PRKCH|SASH1|SPATA13
VANHARANTA_UTERINE_FIBROID_DN	MSigDB_C2	5	67	1.0612	1.02056	7.46269	1	3.85947	0.00419821	0.0305204	APOL3|DAPK1|GIMAP6|MS4A4A|RARRES3
Human Breast_Andre09_71genes (19249242-Table2)	GeneSigDB	5	67	1.0612	1.02056	7.46269	1	3.85947	0.00419821	0.0305204	CXCL9|IFI27|IFI44L|IFIT1|IFITM1
Human Leukemia_Juric07_85genes (17312329-SuppTable3)	GeneSigDB	5	67	1.0612	1.02056	7.46269	1	3.85947	0.00419821	0.0305204	FYN|GPR56|IL15|PECAM1|RAB27A
GREENBAUM_E2A_TARGETS_DN	MSigDB_C2	3	21	0.332615	0.571905	14.2857	1	4.66404	0.00424204	0.0307295	GBP1|GIMAP4|PQLC3
KEGG_GLYCOSAMINOGLYCAN_DEGRADATION	MSigDB_C2	3	21	0.332615	0.571905	14.2857	1	4.66404	0.00424204	0.0307295	GNS|HEXB|HS3ST3B1
MIKKELSEN_MEF_HCP_WITH_H3K27ME3	MSigDB_C2	2	589	9.32905	2.9929	0.339559	0	-2.44881	0.00423225	0.0307295	KIAA1598|SLC27A2
POSITIVE_REGULATION_OF_T_CELL_ACTIVATION	MSigDB_C5	3	21	0.332615	0.571905	14.2857	1	4.66404	0.00424204	0.0307295	CD28|CD3E|SIRPG
Human Breast_HaibeKains10_22genes_GENIUS_HER2pos (20156340-GENIUS-HER2pos_signature)	GeneSigDB	3	21	0.332615	0.571905	14.2857	1	4.66404	0.00424204	0.0307295	IFI27|IFI44L|WARS
Human StemCell_Brendel05_22genes (16355723-table2b)	GeneSigDB	3	21	0.332615	0.571905	14.2857	1	4.66404	0.00424204	0.0307295	BCL11B|CTSC|MAFB
Tcell_PIrep_CsAup4x	SignatureDB	3	21	0.332615	0.571905	14.2857	1	4.66404	0.00424204	0.0307295	CCR1|CCR5|TRAT1
Thymic_SP_CD4+Tcell_gt_Blood_CD4+Tcell	SignatureDB	6	96	1.52052	1.22088	6.25	1	3.66906	0.00425558	0.030812	CCRL2|DAPK1|IFI44L|ITM2A|MCTP1|PLSCR1
V$COREBINDINGFACTOR_Q6	MSigDB_C3	11	272	4.30815	2.0475	4.04412	1	3.2683	0.00428473	0.0310073	CCL4|CCR1|CD28|CD6|EPB41L3|FCER1G|GPR171|GPX1|GZMB|PRR5L|SLA2
BILBAN_B_CLL_LPL_DN	MSigDB_C2	4	42	0.665229	0.808443	9.52381	1	4.12493	0.00431345	0.0311835	FYN|MNDA|MS4A6A|SAT1
FUJII_YBX1_TARGETS_UP	MSigDB_C2	4	42	0.665229	0.808443	9.52381	1	4.12493	0.00431345	0.0311835	CCL5|GIMAP2|RARRES3|WARS
GSE17974_0H_VS_6H_IN_VITRO_ACT_CD4_TCELL_UP	MSigDB_C7	9	197	3.12024	1.74524	4.56853	1	3.36902	0.00432232	0.031216	C16ORF54|CD4|DOK2|MYO1F|PIK3R5|PSTPIP1|RAPGEF2|RNF125|SAMHD1
GSE22886_IGG_IGA_MEMORY_BCELL_VS_BLOOD_PLASMA_CELL_DN	MSigDB_C7	9	197	3.12024	1.74524	4.56853	1	3.36902	0.00432232	0.031216	CD14|CECR1|CHST12|CLEC2B|GNS|IFI35|LAP3|LEPROTL1|RBM47
ZHU_CMV_ALL_DN	MSigDB_C2	7	128	2.02737	1.40881	5.46875	1	3.52967	0.00435394	0.0314126	CEBPD|CXCL12|FAM46A|FTL|GPX1|HNMT|TSPAN4
Human Intestine_Jinawath04_153genes (15273739-SuppTable1)	GeneSigDB	7	128	2.02737	1.40881	5.46875	1	3.52967	0.00435394	0.0314126	CTSB|GPX1|IFITM1|LY6E|PPT1|SERPING1|STOM
WAMUNYOKOLI_OVARIAN_CANCER_LMP_DN	MSigDB_C2	9	198	3.13608	1.74963	4.54545	1	3.35152	0.00446676	0.0319201	CELF2|CPVL|DAB2|DPYD|DSE|LGALS8|MAF|MNDA|RGL1
GSE11864_CSF1_PAM3CYS_VS_CSF1_IFNG_PAM3CYS_IN_MAC_UP	MSigDB_C7	9	198	3.13608	1.74963	4.54545	1	3.35152	0.00446676	0.0319201	CAPN2|DSE|EPB41L3|FLVCR2|GZMK|ITM2A|MAF|PRKCH|TARP
GSE12845_IGD_POS_VS_NEG_BLOOD_BCELL_UP	MSigDB_C7	9	198	3.13608	1.74963	4.54545	1	3.35152	0.00446676	0.0319201	CD2|CD28|CLEC4A|FAM46A|GIMAP5|RAB20|SARAF|TCN2|UBASH3A
GSE1460_NAIVE_CD4_TCELL_ADULT_BLOOD_VS_THYMIC_STROMAL_CELL_UP	MSigDB_C7	9	198	3.13608	1.74963	4.54545	1	3.35152	0.00446676	0.0319201	BTN3A1|CECR1|CLEC2B|GCH1|LEPROTL1|LST1|PSTPIP1|TMEM140|TRAT1
GSE17974_2.5H_VS_72H_IL4_AND_ANTI_IL12_ACT_CD4_TCELL_UP	MSigDB_C7	9	198	3.13608	1.74963	4.54545	1	3.35152	0.00446676	0.0319201	CD6|DSE|KCTD12|LEPROTL1|MFSD1|MGC40069|PTGER4|RNF130|TMBIM1
[truncated: 12,209 more rows]

## Sheet: FGL2_GO
Headings:
GeneOntology: BiologicalProcess, CellularComponent of MolecularFunction. Colour matches those used in heatmaps.
GO-ID: Gene Ontology ID
p-value: raw hypergeometric p-value
[truncated: 745 more rows]

## Sheet: TRAT1_SigE
Meta profile gene enrichment: shows the enrichemnt of 14,104 gene signatures against the genes with a correlation >=0.45 with TRAT1 (n= 255 genes)
[truncated: 14,121 more rows]

[truncated: 1 more sheets: TRAT1_GO]
